# Supplementary material for: Discrete regulatory modules instruct hematopoietic lineage commitment and differentiation
Source: Nat Commun. 2021 Nov 23;12:6790. doi: 10.1038/s41467-021-27159-x (PMC8611072; doi:10.1038/s41467-021-27159-x)
Supplement: Supplementary file 4 — Supplementary Dataset 1-9 [file 41467_2021_27159_MOESM4_ESM.zip]

Archive with 18 entries (18 files):
- Supplementary_Data_9.csv
- __MACOSX/._Supplementary_Data_9.csv
- Supplementary_Data_1.txt
- __MACOSX/._Supplementary_Data_1.txt
- Supplementary_Data_2.csv
- __MACOSX/._Supplementary_Data_2.csv
- Supplementary_Data_3.bed
- __MACOSX/._Supplementary_Data_3.bed
- Supplementary_Data_4.bed
- __MACOSX/._Supplementary_Data_4.bed
- Supplementary_Data_5.csv
- __MACOSX/._Supplementary_Data_5.csv
- Supplementary_Data_6.csv
- __MACOSX/._Supplementary_Data_6.csv
- Supplementary_Data_7.bedgraph
- __MACOSX/._Supplementary_Data_7.bedgraph
- Supplementary_Data_8.csv
- __MACOSX/._Supplementary_Data_8.csv
