# Supplementary material for: Discrete regulatory modules instruct hematopoietic lineage commitment and differentiation
Source: Nat Commun. 2021 Nov 23;12:6790. doi: 10.1038/s41467-021-27159-x (PMC8611072; doi:10.1038/s41467-021-27159-x)
Supplement: Supplementary file 4 — Supplementary Dataset 1-9 [file 41467_2021_27159_MOESM4_ESM.zip › Supplementary_Data_9.csv]

names	scores	pvals	pvals_adj	logfoldchanges	contrast
HBB	74.7097	0	0	7.1127305	ery1_vs_mpp2
HBA1	72.26849	0	0	6.386435	ery1_vs_mpp2
BLVRB	71.010544	0	0	3.816889	ery1_vs_mpp2
HBA2	67.893394	0	0	6.4424562	ery1_vs_mpp2
AHSP	67.88034	0	0	6.6012464	ery1_vs_mpp2
MPC2	66.49694	0	0	2.7580233	ery1_vs_mpp2
KLF1	59.633934	0	0	3.2931395	ery1_vs_mpp2
REXO2	57.605408	0	0	2.8484862	ery1_vs_mpp2
GLRX5	56.735085	0	0	2.7432072	ery1_vs_mpp2
HES6	54.371895	0	0	4.576717	ery1_vs_mpp2
UROD	54.016014	0	0	2.1967344	ery1_vs_mpp2
UBAC1	53.69879	0	0	3.312993	ery1_vs_mpp2
GYPC	52.482967	0	0	2.1855538	ery1_vs_mpp2
SMIM1	52.474743	0	0	3.1890724	ery1_vs_mpp2
HMBS	52.312813	0	0	2.965394	ery1_vs_mpp2
S100A6	51.266277	0	0	1.6806121	ery1_vs_mpp2
HBG1	51.17186	0	0	6.4390826	ery1_vs_mpp2
FTH1	50.562836	0	0	1.9290184	ery1_vs_mpp2
RGCC	50.40901	0	0	3.3798046	ery1_vs_mpp2
HBD	50.316452	0	0	2.8202105	ery1_vs_mpp2
RHAG	48.415287	0	0	4.242775	ery1_vs_mpp2
HBG2	47.477604	0	0	5.642721	ery1_vs_mpp2
CA2	47.110172	0	0	2.936542	ery1_vs_mpp2
CD36	47.076485	0	0	2.9359345	ery1_vs_mpp2
APOC1	46.443764	0	0	2.1958027	ery1_vs_mpp2
NMU	45.96076	0	0	4.6849337	ery1_vs_mpp2
MAP2K2	45.599686	0	0	2.509782	ery1_vs_mpp2
TMEM14C	45.332058	0	0	1.6860653	ery1_vs_mpp2
FECH	44.816452	0	0	3.0495045	ery1_vs_mpp2
HBQ1	44.71234	0	0	3.2666018	ery1_vs_mpp2
TESC	44.305676	0	0	2.4041793	ery1_vs_mpp2
SLC25A39	44.213383	0	0	2.2870257	ery1_vs_mpp2
PRDX2	42.8256	0	0	3.646521	ery1_vs_mpp2
HEBP1	42.71483	0	0	2.5988262	ery1_vs_mpp2
YBX1	42.516056	0	0	1.4415413	ery1_vs_mpp2
LGALS3	42.02309	0	0	2.582862	ery1_vs_mpp2
SLIRP	41.481277	0	0	1.6909862	ery1_vs_mpp2
HMGA1	41.333557	0	0	1.4981551	ery1_vs_mpp2
OAT	41.2287	0	0	2.1764364	ery1_vs_mpp2
FAM210B	40.507755	0	0	3.2298353	ery1_vs_mpp2
METAP2	40.447353	0	0	1.7376059	ery1_vs_mpp2
BOLA3	39.606476	0	0	1.8452368	ery1_vs_mpp2
SNCA	39.30042	0	0	1.7546965	ery1_vs_mpp2
BLVRA	38.62403	0	0	1.8538853	ery1_vs_mpp2
C1QBP	37.55873	1.0148394850388e-308	1.27933202582704e-306	1.4723274	ery1_vs_mpp2
HBM	37.483723	1.69634984824162e-307	2.10556162701744e-305	6.414802	ery1_vs_mpp2
UCP2	37.3112	1.08027431383166e-304	1.32055350969604e-302	1.7183087	ery1_vs_mpp2
MYL4	37.074947	7.11912411785162e-301	8.57270050489953e-299	3.7517178	ery1_vs_mpp2
ALAS2	37.04186	2.42849995734449e-300	2.8813437729199e-298	6.1023436	ery1_vs_mpp2
YWHAH	37.024834	4.56461750747708e-300	5.26104772147501e-298	1.5325227	ery1_vs_mpp2
GFI1B	36.961277	4.79947491083258e-299	5.45382585642214e-297	2.243089	ery1_vs_mpp2
TFDP1	36.85013	2.91094284165147e-297	3.26187317311723e-295	1.7725188	ery1_vs_mpp2
TSTA3	36.735218	2.00217878551616e-295	2.21281896459512e-293	1.9820032	ery1_vs_mpp2
EIF2S2	36.495766	1.29450240827348e-291	1.41135749053384e-289	1.3199894	ery1_vs_mpp2
TOMM40	36.16865	1.89429022696504e-286	2.01093862515183e-284	1.6876625	ery1_vs_mpp2
AK1	36.11119	1.51370938083356e-285	1.58605289409937e-283	3.893834	ery1_vs_mpp2
NDFIP1	35.332787	1.84304669779423e-273	1.90637189202614e-271	1.6665695	ery1_vs_mpp2
C20orf27	34.80395	2.11944645377252e-265	2.13746174862958e-263	1.5899911	ery1_vs_mpp2
TPM1	34.739773	1.97799567147054e-264	1.97018136758325e-262	1.5312706	ery1_vs_mpp2
TUBG1	34.573063	6.41920848861305e-262	6.16549691501548e-260	1.8957015	ery1_vs_mpp2
MGST3	34.264515	2.65152667963976e-257	2.45891002888892e-255	1.9598699	ery1_vs_mpp2
GAL	34.02292	1.02102386701721e-253	9.36093245351692e-252	3.869423	ery1_vs_mpp2
SLBP	33.977512	4.7875369279462e-253	4.33998291400786e-251	1.3728018	ery1_vs_mpp2
GYPA	33.8873	1.02496036589132e-251	9.18820025779015e-250	7.0149617	ery1_vs_mpp2
TRAP1	33.410225	9.74037446163004e-245	8.635751775432e-243	2.2070868	ery1_vs_mpp2
ACAT1	33.369823	3.75795325051597e-244	3.29556161143074e-242	1.510628	ery1_vs_mpp2
ATP5IF1	33.29415	4.69191853732239e-243	4.07036545796958e-241	1.397749	ery1_vs_mpp2
CYB5A	33.16526	3.41276258043931e-241	2.92916686159408e-239	1.5797074	ery1_vs_mpp2
GSPT1	33.03777	2.33131186240405e-239	1.9390746500903e-237	1.5599822	ery1_vs_mpp2
ARV1	32.699825	1.57078277888197e-234	1.28010863232523e-232	1.8276758	ery1_vs_mpp2
CENPX	32.64692	8.86203050647253e-234	7.14988621262204e-232	1.3232342	ery1_vs_mpp2
SLC25A37	32.402195	2.55622021674728e-230	2.02192006948207e-228	2.8235703	ery1_vs_mpp2
YBX3	32.14819	9.36241161713005e-227	7.33358610941799e-225	1.3161141	ery1_vs_mpp2
HEMGN	32.12938	1.71454412060244e-226	1.33009057355966e-224	3.3846056	ery1_vs_mpp2
TUBB	31.960484	3.86333728010509e-224	2.96851477865598e-222	1.0206797	ery1_vs_mpp2
TSPAN13	31.694885	1.82737066808721e-220	1.37787164019884e-218	2.398465	ery1_vs_mpp2
LMO2	31.668264	4.25087426364144e-220	3.1755605147277e-218	1.7701726	ery1_vs_mpp2
CPOX	31.531443	3.22149950224017e-218	2.38450073248383e-216	2.724346	ery1_vs_mpp2
E2F4	31.489374	1.21432407504309e-217	8.90651512495244e-216	1.832713	ery1_vs_mpp2
GSTM3	31.432625	7.25274342731454e-217	5.27163369113277e-215	1.8782436	ery1_vs_mpp2
RFESD	31.343035	1.21057222382658e-215	8.72044348377934e-214	2.8980403	ery1_vs_mpp2
ATG3	31.312704	3.13375442477387e-215	2.23744519460846e-213	1.3105168	ery1_vs_mpp2
STRADB	31.301468	4.45661418972169e-215	3.15403186690128e-213	2.3233702	ery1_vs_mpp2
PSMD12	31.231817	3.9423524759118e-214	2.76581737179621e-212	1.4313369	ery1_vs_mpp2
PAK1IP1	31.166521	3.02957118146693e-213	2.0714051094979e-211	1.5722469	ery1_vs_mpp2
PPA1	31.09355	2.94416517549159e-212	1.99609450721564e-210	1.1581972	ery1_vs_mpp2
EIF5B	31.01932	2.95927628382185e-211	1.98962008815622e-209	1.1616739	ery1_vs_mpp2
CRLS1	30.992516	6.79945672714399e-211	4.53372040285932e-209	1.7333505	ery1_vs_mpp2
GCLM	30.99174	6.96525375279451e-211	4.60620223586444e-209	2.477209	ery1_vs_mpp2
SRM	30.714842	3.60652757760399e-207	2.36564752000886e-205	1.2965876	ery1_vs_mpp2
DCUN1D5	30.5123	1.78984128081637e-204	1.16455156884085e-202	1.3019853	ery1_vs_mpp2
MINPP1	30.423971	2.64763720550307e-203	1.69532833126974e-201	1.4335122	ery1_vs_mpp2
LAGE3	30.317993	6.64055921099188e-202	4.21858517435295e-200	1.1662389	ery1_vs_mpp2
EIF1AY	30.25897	3.97601558698463e-201	2.50613232467125e-199	1.1346643	ery1_vs_mpp2
CYC1	30.23113	9.23708204937164e-201	5.77711457165352e-199	1.1130809	ery1_vs_mpp2
TBPL1	30.209593	1.77219671284972e-200	1.09985254455935e-198	1.5774735	ery1_vs_mpp2
CAST	30.148857	1.11029206875421e-199	6.83804306160987e-198	2.4016387	ery1_vs_mpp2
PSMD9	30.143911	1.28898130156502e-199	7.87840995532316e-198	1.1714915	ery1_vs_mpp2
S100A4	30.122377	2.46810267789146e-199	1.49719191016754e-197	1.1191449	ery1_vs_mpp2
TMEM141	30.038843	3.05384807523295e-198	1.83869002022235e-196	1.4415047	ery1_vs_mpp2
EIF2S1	29.793488	4.74423657531049e-195	2.79390515982518e-193	1.2041209	ery1_vs_mpp2
FIS1	29.71504	4.90918153281873e-194	2.87009250773779e-192	1.266717	ery1_vs_mpp2
GADD45GIP1	29.574903	3.14252820107533e-192	1.8109941090197e-190	1.0111027	ery1_vs_mpp2
FAM89A	29.526176	1.32840488004802e-191	7.60111388101237e-190	3.264043	ery1_vs_mpp2
CCT6A	29.519985	1.59516275051496e-191	9.06322047264415e-190	1.0655377	ery1_vs_mpp2
RPS26	29.38232	9.23918063305489e-190	5.2127069473767e-188	0.80010575	ery1_vs_mpp2
GCHFR	29.343782	2.86840343043738e-189	1.60710269977561e-187	1.8087208	ery1_vs_mpp2
NDUFAF8	29.25864	3.48639708883035e-188	1.93987942846091e-186	1.3463027	ery1_vs_mpp2
HMGN5	28.845669	5.74212097474689e-183	3.17311178248342e-181	1.3880221	ery1_vs_mpp2
NFIA	28.804485	1.88475800993789e-182	1.03443725334551e-180	2.9526565	ery1_vs_mpp2
RAC1	28.748795	9.37759873851502e-182	5.11205855556346e-180	1.0616709	ery1_vs_mpp2
PSMD14	28.54677	3.08058441024412e-179	1.66806409542615e-177	1.1046233	ery1_vs_mpp2
ANK1	28.446392	5.40040010801301e-178	2.88545881267874e-176	2.8469377	ery1_vs_mpp2
RANBP1	28.18789	8.23118628979919e-175	4.31228642766882e-173	0.92826635	ery1_vs_mpp2
MBOAT2	28.037683	5.644937217755e-173	2.93828086921596e-171	2.4982095	ery1_vs_mpp2
LYAR	28.02716	7.58463384466661e-173	3.92261704222886e-171	1.2417221	ery1_vs_mpp2
MPST	27.956356	5.51779010678975e-172	2.83551150201145e-170	1.1484915	ery1_vs_mpp2
CAT	27.922607	1.41841441169138e-171	7.24289080602912e-170	1.0055449	ery1_vs_mpp2
MRPL14	27.851944	1.02031867960206e-170	5.14495694189339e-169	1.064707	ery1_vs_mpp2
HK1	27.84869	1.11718384886783e-170	5.59840949855011e-169	1.6914258	ery1_vs_mpp2
PRELID1	27.84135	1.37090300701088e-170	6.82743546948383e-169	1.0523033	ery1_vs_mpp2
MRPL3	27.801012	4.2171538025663e-170	2.08736177172423e-168	1.0683755	ery1_vs_mpp2
CCNB1	27.639544	3.72765623470634e-168	1.83382503058602e-166	1.4219967	ery1_vs_mpp2
CHCHD10	27.607208	9.11724835948554e-168	4.45805816753511e-166	1.5224055	ery1_vs_mpp2
TXNL4A	27.605118	9.65930401885015e-168	4.69266715725211e-166	1.1217114	ery1_vs_mpp2
VBP1	27.566975	2.77030539473867e-167	1.33040618599712e-165	1.082576	ery1_vs_mpp2
NPM1	27.538912	6.00860425330594e-167	2.86848633820547e-165	0.74727917	ery1_vs_mpp2
HDGF	27.484694	2.67567794082943e-166	1.26984527215364e-164	1.3918095	ery1_vs_mpp2
VDAC3	27.460342	5.22821712674623e-166	2.46674010401103e-164	1.0029676	ery1_vs_mpp2
MMADHC	27.436583	1.0045076363637e-165	4.71184163382693e-164	1.0594801	ery1_vs_mpp2
NDUFA5	27.343496	1.29037665978976e-164	6.01777970588656e-163	1.0972688	ery1_vs_mpp2
ISOC2	27.340538	1.39929828638631e-164	6.4882405600947e-163	1.2487302	ery1_vs_mpp2
RUVBL2	27.337397	1.52494079496687e-164	7.03041276216727e-163	1.1060414	ery1_vs_mpp2
ATP5ME	27.316162	2.72644743477531e-164	1.24982828998677e-162	0.97089523	ery1_vs_mpp2
CMAS	27.294737	4.89800290297505e-164	2.2326038091075e-162	1.1017755	ery1_vs_mpp2
CD58	27.152473	2.3672890080492e-162	1.06699931379559e-160	1.821643	ery1_vs_mpp2
SYNGR1	27.09195	1.22499000950124e-161	5.49067744258665e-160	3.3226595	ery1_vs_mpp2
MLLT3	26.948265	5.97784328078723e-160	2.64995821919733e-158	2.211589	ery1_vs_mpp2
POLR2I	26.859194	6.58715801105641e-159	2.90410878869962e-157	1.043852	ery1_vs_mpp2
RFK	26.755125	1.07639369653695e-157	4.71975236068485e-156	1.6659803	ery1_vs_mpp2
ASF1A	26.751213	1.19528007103631e-157	5.21271330438971e-156	1.2471321	ery1_vs_mpp2
MRPL15	26.726254	2.33198703258854e-157	1.01153071929701e-155	1.1047633	ery1_vs_mpp2
NOP58	26.661777	1.3069255764666e-156	5.63865002723667e-155	1.0561237	ery1_vs_mpp2
TSPAN17	26.58373	1.04689471593638e-155	4.46896643818768e-154	4.0931087	ery1_vs_mpp2
LMNA	26.562294	1.85199371657008e-155	7.86415016067758e-154	2.1494913	ery1_vs_mpp2
BRIX1	26.471256	2.07746950463986e-154	8.72969998095541e-153	1.1165195	ery1_vs_mpp2
SRSF2	26.235893	1.03554080766598e-151	4.30656867847894e-150	0.97359776	ery1_vs_mpp2
RPL26L1	26.172531	5.4613058473621e-151	2.24805181512844e-149	1.113058	ery1_vs_mpp2
UQCC2	26.160954	7.39715676243162e-151	3.02945486087809e-149	0.9969441	ery1_vs_mpp2
CENPU	26.083776	5.57044346644275e-150	2.26981504481111e-148	1.006677	ery1_vs_mpp2
PLA2G12A	26.074152	7.16241578815824e-150	2.90383771753069e-148	1.7857931	ery1_vs_mpp2
NDUFA9	25.997244	5.32044131359788e-149	2.13558808547799e-147	1.0878961	ery1_vs_mpp2
PYCR1	25.970724	1.06087592388867e-148	4.23720146234346e-147	1.7446882	ery1_vs_mpp2
RNF5	25.949684	1.83325135533409e-148	7.28604528809626e-147	0.99351627	ery1_vs_mpp2
RAD23A	25.932922	2.83373948693143e-148	1.12071618532171e-146	0.9929227	ery1_vs_mpp2
TXNL1	25.929909	3.06430585006329e-148	1.20599119991759e-146	0.93811154	ery1_vs_mpp2
GARS	25.906363	5.64636171170977e-148	2.21140030534342e-146	1.259527	ery1_vs_mpp2
HSPB1	25.880543	1.10296532381421e-147	4.2989005954266e-146	0.9814262	ery1_vs_mpp2
GAR1	25.87757	1.19133666399604e-147	4.62101163707694e-146	1.1413469	ery1_vs_mpp2
UBE2V1	25.837374	3.37355479682527e-147	1.30228900003762e-145	0.9163065	ery1_vs_mpp2
DAZAP1	25.795107	1.00620627375415e-146	3.86574867459451e-145	1.0573194	ery1_vs_mpp2
TLCD4	25.785858	1.2777152245149e-146	4.88559546511195e-145	8.127932	ery1_vs_mpp2
DDX18	25.66801	2.66158941906409e-145	1.01291053929288e-143	0.9586185	ery1_vs_mpp2
MRPL22	25.660715	3.21052227571715e-145	1.21607951739371e-143	0.9387045	ery1_vs_mpp2
MRPS9	25.625504	7.93074777011391e-145	2.98996602847098e-143	1.3505325	ery1_vs_mpp2
EIF3I	25.610268	1.17237749383566e-144	4.39941470710052e-143	1.0935266	ery1_vs_mpp2
ETFA	25.578775	2.62822472974644e-144	9.81690607388623e-143	0.94935876	ery1_vs_mpp2
AMMECR1	25.57107	3.20173228675988e-144	1.19039521150132e-142	3.0818849	ery1_vs_mpp2
TCP1	25.551792	5.24462092464512e-144	1.94099090000169e-142	0.9481014	ery1_vs_mpp2
RCN2	25.524216	1.06174967018699e-143	3.91150517765693e-142	1.3530614	ery1_vs_mpp2
METTL5	25.456331	6.00739806464303e-143	2.20307670843364e-141	1.0172174	ery1_vs_mpp2
PPDPF	25.30748	2.64260463895007e-141	9.60384424641856e-140	0.9143846	ery1_vs_mpp2
SMS	25.289188	4.20066387716339e-141	1.51977381887687e-139	0.95650715	ery1_vs_mpp2
ODC1	25.283983	4.79266624145679e-141	1.72621568018185e-139	1.1180509	ery1_vs_mpp2
FBXO7	25.278397	5.5207505796402e-141	1.97961847451276e-139	0.8964542	ery1_vs_mpp2
FRG1	25.196556	4.3695032308771e-140	1.55300229368795e-138	1.0467349	ery1_vs_mpp2
BSG	25.051395	1.6857441875379e-138	5.96516846712974e-137	0.8844091	ery1_vs_mpp2
POLE3	25.033972	2.60978387583944e-138	9.15466796098807e-137	1.0269653	ery1_vs_mpp2
GTF3A	24.930126	3.50823884681498e-137	1.22002030241824e-135	0.89953685	ery1_vs_mpp2
CENPV	24.922625	4.23074548666364e-137	1.4649637161546e-135	1.3097506	ery1_vs_mpp2
GRPEL1	24.903685	6.78682351453192e-137	2.34000393654887e-135	1.0603967	ery1_vs_mpp2
NDUFA8	24.900032	7.43420295403844e-137	2.55230423119924e-135	0.94122565	ery1_vs_mpp2
CYCS	24.842533	3.11385309104076e-136	1.06451553976766e-134	0.89429665	ery1_vs_mpp2
MRPS34	24.839588	3.35066676665277e-136	1.14064048410779e-134	0.92197007	ery1_vs_mpp2
CDKN3	24.731703	4.87891753973047e-135	1.64012944627273e-133	1.1719002	ery1_vs_mpp2
PA2G4	24.703629	9.77635082839626e-135	3.25932225138434e-133	0.97982126	ery1_vs_mpp2
LAP3	24.701338	1.03466127722153e-134	3.43524575498903e-133	1.2105254	ery1_vs_mpp2
HTRA2	24.699629	1.07936723214872e-134	3.56898968400651e-133	1.1789689	ery1_vs_mpp2
MCRIP2	24.670406	2.2231283523594e-134	7.32089777421862e-133	1.1739776	ery1_vs_mpp2
PGP	24.632	5.73852128894081e-134	1.88204836419408e-132	1.1463213	ery1_vs_mpp2
NDUFA6	24.604763	1.12329750669041e-133	3.66913533764301e-132	0.89369184	ery1_vs_mpp2
CCDC124	24.584475	1.85159740302711e-133	6.02366445468657e-132	1.067694	ery1_vs_mpp2
BAG2	24.540047	5.5241927864519e-133	1.78992720486321e-131	1.664089	ery1_vs_mpp2
ECI2	24.537487	5.88287733363671e-133	1.89852217311124e-131	1.0020206	ery1_vs_mpp2
MRPL27	24.500809	1.44811807916728e-132	4.63627645346095e-131	0.9220793	ery1_vs_mpp2
RPP21	24.489254	1.92273544829743e-132	6.13147414895795e-131	1.1716365	ery1_vs_mpp2
SLC43A3	24.487757	1.99466789682299e-132	6.33581913053854e-131	1.0287604	ery1_vs_mpp2
LPCAT3	24.451988	4.79321149314339e-132	1.51061055963597e-130	1.3258595	ery1_vs_mpp2
CACYBP	24.398808	1.76073478525433e-131	5.52747402623811e-130	0.88331074	ery1_vs_mpp2
SRRM2	24.338026	7.76302780222342e-131	2.40892724262841e-129	1.0249113	ery1_vs_mpp2
TSC22D1	24.33738	7.88657714264129e-131	2.43788905696666e-129	0.92253834	ery1_vs_mpp2
PBK	24.323172	1.11497082040011e-130	3.43342922862142e-129	1.9731417	ery1_vs_mpp2
C7orf50	24.29664	2.12735352104936e-130	6.52604114366017e-129	1.0433292	ery1_vs_mpp2
CD320	24.282812	2.97820194713555e-130	9.10156564753394e-129	1.4689671	ery1_vs_mpp2
SNX3	24.261383	5.01451758307932e-130	1.52668407019939e-128	0.83779216	ery1_vs_mpp2
RNH1	24.226871	1.15938029306409e-129	3.51649631745906e-128	0.8588938	ery1_vs_mpp2
GMNN	24.197195	2.38120388955806e-129	7.16848991826659e-128	0.859756	ery1_vs_mpp2
MTCH2	24.14513	8.40010594322025e-129	2.51940723977327e-127	0.9786937	ery1_vs_mpp2
ATP5MF	24.085201	3.57271023147815e-128	1.06757874620614e-126	0.84120435	ery1_vs_mpp2
STRAP	24.067421	5.48567246447632e-128	1.62714725894834e-126	0.87891614	ery1_vs_mpp2
PDCD2	24.063625	6.01129293617002e-128	1.77652422743662e-126	1.2793428	ery1_vs_mpp2
MRTO4	24.029	1.38422558891375e-127	4.075887609984e-126	1.3546169	ery1_vs_mpp2
RRP7A	24.028595	1.39774980940593e-127	4.100743804468e-126	0.92071784	ery1_vs_mpp2
EPRS	24.012363	2.06556125706593e-127	6.03802471811881e-126	1.0143192	ery1_vs_mpp2
BNIP3	23.999819	2.79298755589167e-127	8.13495436856823e-126	1.3189759	ery1_vs_mpp2
TIMM8B	23.992609	3.32137704686839e-127	9.63916187558783e-126	0.8783544	ery1_vs_mpp2
GET3	23.978643	4.64582647777652e-127	1.33866171509646e-125	0.97987396	ery1_vs_mpp2
PKLR	23.924831	1.68957262414089e-126	4.8338552948825e-125	5.7408934	ery1_vs_mpp2
MAP1LC3B	23.877085	5.29989407272951e-126	1.51093799925024e-124	0.9203493	ery1_vs_mpp2
PGRMC2	23.841322	1.24589266846965e-125	3.53938804549757e-124	1.2906498	ery1_vs_mpp2
EIF4A3	23.791996	4.04176166247017e-125	1.14417309097576e-123	0.9482149	ery1_vs_mpp2
TIMM10	23.751554	1.05884087425629e-124	2.98696789283208e-123	0.910566	ery1_vs_mpp2
TXN2	23.690296	4.53971427423904e-124	1.27175051265835e-122	0.8527749	ery1_vs_mpp2
RFC4	23.675144	6.50336314315979e-124	1.81554096328765e-122	1.089219	ery1_vs_mpp2
HNRNPAB	23.61961	2.42373563541703e-123	6.7386793580842e-122	0.8757877	ery1_vs_mpp2
HSPA8	23.619492	2.43053506842154e-123	6.7386793580842e-122	0.8640432	ery1_vs_mpp2
CCT4	23.599817	3.87074877661259e-123	1.06949318937364e-121	0.85690594	ery1_vs_mpp2
PSMD6	23.457998	1.09542320065102e-121	3.00607972205865e-120	0.87360513	ery1_vs_mpp2
RTN4	23.455307	1.1669509180896e-121	3.19115714964859e-120	0.8466772	ery1_vs_mpp2
CCNA2	23.455168	1.17077654473969e-121	3.19115714964859e-120	1.0964621	ery1_vs_mpp2
FARSB	23.451418	1.27862346728256e-121	3.47337849630832e-120	1.5595677	ery1_vs_mpp2
HAT1	23.436535	1.81363163297118e-121	4.91019463584279e-120	0.91890574	ery1_vs_mpp2
FAM178B	23.430168	2.10594841437768e-121	5.68253906595287e-120	4.5561585	ery1_vs_mpp2
DDX21	23.373558	7.94035300429567e-121	2.128331164075e-119	0.87676936	ery1_vs_mpp2
POLR2F	23.367981	9.04822806572957e-121	2.41725510047371e-119	0.866106	ery1_vs_mpp2
SCPEP1	23.362576	1.0268428846572e-120	2.73418098792551e-119	3.2464058	ery1_vs_mpp2
UBE2S	23.332037	2.09759746960342e-120	5.56691328446066e-119	1.8065763	ery1_vs_mpp2
DDX1	23.326946	2.36264052979823e-120	6.24976517849577e-119	1.0952953	ery1_vs_mpp2
CMSS1	23.32173	2.66891008307975e-120	7.03685181381942e-119	1.0617417	ery1_vs_mpp2
EPOR	23.30732	3.73681161255164e-120	9.8203896058849e-119	2.0535526	ery1_vs_mpp2
CCT2	23.29335	5.17763948834888e-120	1.3562725776623e-118	0.81679446	ery1_vs_mpp2
FAM162A	23.285624	6.20054754197051e-120	1.61896496985819e-118	0.8929905	ery1_vs_mpp2
GYPB	23.253506	1.31096060677833e-119	3.41188070177019e-118	5.4411454	ery1_vs_mpp2
RNASEH2B	23.245653	1.57406371845977e-119	4.0703673335043e-118	0.8490979	ery1_vs_mpp2
DSTN	23.23936	1.82244666092948e-119	4.6976037253607e-118	0.838618	ery1_vs_mpp2
PAICS	23.183205	6.72663986966105e-119	1.72287398312461e-117	0.8517196	ery1_vs_mpp2
PSMG1	23.124334	2.63553705136401e-118	6.72895978810281e-117	0.83565146	ery1_vs_mpp2
GMPR	23.123583	2.68186426981525e-118	6.82564067156764e-117	0.95717746	ery1_vs_mpp2
BAZ1A	23.1218	2.7949496658288e-118	7.09108613330401e-117	0.8699979	ery1_vs_mpp2
MYC	23.105646	4.06286135175021e-118	1.02756004344579e-116	0.91718066	ery1_vs_mpp2
ACTL6A	23.075737	8.11559951628261e-118	2.04614552804275e-116	0.89532536	ery1_vs_mpp2
RAN	23.06335	1.08056206660257e-117	2.71587998546714e-116	0.67290825	ery1_vs_mpp2
DNAJC19	23.026676	2.5199304167057e-117	6.31391260931105e-116	0.81330705	ery1_vs_mpp2
UBE2D3	22.978962	7.5672741962197e-117	1.89017858251085e-115	0.8391754	ery1_vs_mpp2
PSMC6	22.916193	3.20398238809411e-116	7.97831169973559e-115	0.8873241	ery1_vs_mpp2
PSMC4	22.881863	7.04300055113118e-116	1.74839779835466e-114	0.80973315	ery1_vs_mpp2
TCEA1	22.878052	7.68570349619156e-116	1.90209373641943e-114	1.0080191	ery1_vs_mpp2
UBE2V2	22.836678	1.98241215967278e-115	4.89116247836085e-114	0.8170321	ery1_vs_mpp2
SLC10A4	22.76002	1.14194629359079e-114	2.80890935874709e-113	4.2973514	ery1_vs_mpp2
HACD3	22.755138	1.27640970462377e-114	3.130113524895e-113	0.9386872	ery1_vs_mpp2
CISD2	22.745068	1.60576044428799e-114	3.92584098924712e-113	0.84339577	ery1_vs_mpp2
MTLN	22.700245	4.45513167706476e-114	1.08592152176914e-112	0.99066573	ery1_vs_mpp2
CENPW	22.693615	5.18013240297347e-114	1.25883458515632e-112	0.8103753	ery1_vs_mpp2
STUB1	22.66772	9.33016311052727e-114	2.26053321248451e-112	0.9161545	ery1_vs_mpp2
DTYMK	22.624468	2.4894638288443e-113	6.01347130871731e-112	0.8078994	ery1_vs_mpp2
NARS	22.623755	2.53007518947221e-113	6.09332735183935e-112	0.98197854	ery1_vs_mpp2
MTCH1	22.618246	2.86654364573616e-113	6.88311730172599e-112	1.0712926	ery1_vs_mpp2
BCAS2	22.573484	7.89693692129443e-113	1.88498482488176e-111	0.8692106	ery1_vs_mpp2
DECR1	22.564812	9.60828809105228e-113	2.28671587960501e-111	0.8056335	ery1_vs_mpp2
U2SURP	22.538998	1.72172281899624e-112	4.08554697166519e-111	0.82675946	ery1_vs_mpp2
TOP2A	22.530209	2.09965294020873e-112	4.96774191249385e-111	1.0069907	ery1_vs_mpp2
SAR1B	22.525486	2.33579940378015e-112	5.51030104961936e-111	1.1965746	ery1_vs_mpp2
ECI1	22.51258	3.12531072004511e-112	7.35131396190204e-111	1.5798181	ery1_vs_mpp2
IFRD2	22.50929	3.36610245485386e-112	7.89468447841887e-111	1.0675505	ery1_vs_mpp2
PHB	22.375248	6.85765077486475e-111	1.59906145813898e-109	0.8158834	ery1_vs_mpp2
PSAT1	22.360298	9.58700096609692e-111	2.22904679522968e-109	1.5793087	ery1_vs_mpp2
DNAJA4	22.324188	2.15161762485433e-110	4.98829051647262e-109	4.281575	ery1_vs_mpp2
CTNNAL1	22.298416	3.82811158110636e-110	8.8496287210218e-109	1.8590227	ery1_vs_mpp2
TRMT112	22.254015	1.03135061204477e-109	2.37741049656491e-108	0.77331805	ery1_vs_mpp2
TOP1	22.167622	7.05410468228151e-109	1.6214392187079e-107	0.87859863	ery1_vs_mpp2
UBE2T	22.154848	9.36746510048178e-109	2.14098324166252e-107	0.8063339	ery1_vs_mpp2
NDUFAF2	22.118769	2.08538960797087e-108	4.75280320822289e-107	1.0382628	ery1_vs_mpp2
PRELID3B	22.114656	2.28438154894072e-108	5.19165924981796e-107	1.0407324	ery1_vs_mpp2
CENPN	22.078777	5.05589661706785e-108	1.14581387377819e-106	0.82245636	ery1_vs_mpp2
GSTO1	21.99739	3.05029344431637e-107	6.89349229936819e-106	0.73489785	ery1_vs_mpp2
TYMS	21.977343	4.74421897815275e-107	1.06917203116582e-105	0.78686917	ery1_vs_mpp2
MRPL55	21.963905	6.37747856789725e-107	1.43324504417256e-105	0.76822174	ery1_vs_mpp2
MRPS18C	21.94786	9.07754697479404e-107	2.0343791386844e-105	0.82179016	ery1_vs_mpp2
SNRNP40	21.941595	1.04182643800912e-106	2.32838108084697e-105	0.793512	ery1_vs_mpp2
PSMC3	21.875875	4.40964496074773e-106	9.80083072818531e-105	0.7808136	ery1_vs_mpp2
TIMM17A	21.85108	7.59178221217734e-106	1.68270601340239e-104	0.80083865	ery1_vs_mpp2
MRPL47	21.800243	2.30791211392407e-105	5.10143422880532e-104	0.7681069	ery1_vs_mpp2
SARS	21.779335	3.64319255315353e-105	8.0309501417603e-104	0.97914386	ery1_vs_mpp2
ISCA2	21.777647	3.77997934589852e-105	8.3097747582314e-104	0.8035703	ery1_vs_mpp2
NDUFC1	21.771646	4.30870346485742e-105	9.44636400936676e-104	0.73459023	ery1_vs_mpp2
EIF3J	21.771368	4.33497046010834e-105	9.4781955751095e-104	1.0479156	ery1_vs_mpp2
UBE2J2	21.766716	4.79801311108999e-105	1.04622621027768e-103	1.3136967	ery1_vs_mpp2
EIF4E	21.75462	6.2463522077203e-105	1.35837114856839e-103	1.1124926	ery1_vs_mpp2
RBX1	21.731247	1.03942732889172e-104	2.25432787352107e-103	0.730332	ery1_vs_mpp2
TIMM44	21.730574	1.05475158915524e-104	2.28143051509503e-103	1.376106	ery1_vs_mpp2
CCT3	21.71839	1.37514532705695e-104	2.96648997291322e-103	0.7629703	ery1_vs_mpp2
PABPC4	21.71407	1.51074400417177e-104	3.25031536684209e-103	0.9030233	ery1_vs_mpp2
UCHL3	21.707094	1.75830457017178e-104	3.77287267876221e-103	0.8082168	ery1_vs_mpp2
MRPS10	21.659143	4.98410899611294e-104	1.0666257660647e-102	0.882345	ery1_vs_mpp2
HCCS	21.649902	6.09095797295446e-104	1.29661870516614e-102	1.2448939	ery1_vs_mpp2
MRPL37	21.609116	1.47447259292246e-103	3.13053812623643e-102	0.8082818	ery1_vs_mpp2
RPS21	21.574087	3.14625847972519e-103	6.66247071244693e-102	0.58812004	ery1_vs_mpp2
SSB	21.540018	6.56815270108226e-103	1.38359937316793e-101	0.75392187	ery1_vs_mpp2
LXN	21.538939	6.72299666062583e-103	1.41252961088357e-101	2.239938	ery1_vs_mpp2
WIPI2	21.529184	8.29804862363772e-103	1.73892613754569e-101	1.1086323	ery1_vs_mpp2
MYBL2	21.50903	1.28156839407075e-102	2.67867715113026e-101	1.2755272	ery1_vs_mpp2
SNRPC	21.500792	1.53057346496117e-102	3.19086995227564e-101	0.7720264	ery1_vs_mpp2
RHCE	21.482042	2.29202440234604e-102	4.7537410997758e-101	3.9845245	ery1_vs_mpp2
PITHD1	21.466433	3.20716375202017e-102	6.63471721828173e-101	1.0783268	ery1_vs_mpp2
ATP5F1D	21.423492	8.07041936248568e-102	1.66527221014155e-100	0.7479522	ery1_vs_mpp2
BOP1	21.408886	1.10422454396217e-101	2.27267439303235e-100	1.7215853	ery1_vs_mpp2
SIAH2	21.389694	1.66645225011512e-101	3.42110349972742e-100	1.3678697	ery1_vs_mpp2
FDPS	21.382183	1.95752045281464e-101	4.00844543484988e-100	0.7670322	ery1_vs_mpp2
RPF2	21.378872	2.1014675367534e-101	4.29231394595607e-100	1.1594439	ery1_vs_mpp2
DNAJC2	21.351896	3.74438797576686e-101	7.60950181070202e-100	0.85166323	ery1_vs_mpp2
MRPS7	21.310402	9.09119886615883e-101	1.84290935809471e-99	1.0036991	ery1_vs_mpp2
CHAC2	21.31028	9.11489347075764e-101	1.84308171734518e-99	1.786098	ery1_vs_mpp2
HIKESHI	21.295368	1.25315333172007e-100	2.52761027007938e-99	0.7289169	ery1_vs_mpp2
NUP37	21.289915	1.4078016753463e-100	2.83245484206831e-99	0.99618745	ery1_vs_mpp2
EXOSC8	21.285002	1.56338382411429e-100	3.13765688879454e-99	0.72109073	ery1_vs_mpp2
POLD2	21.226662	5.41767211643046e-100	1.0846098916963e-98	0.74547553	ery1_vs_mpp2
PSME3	21.219606	6.29480669498428e-100	1.25709159443399e-98	1.3088926	ery1_vs_mpp2
SLC29A1	21.199062	9.74188303272724e-100	1.9358993179321e-98	1.7470789	ery1_vs_mpp2
ERI3	21.181948	1.40119992937213e-99	2.77761204672588e-98	1.1511201	ery1_vs_mpp2
RBM17	21.165873	1.97078206967689e-99	3.89712493582186e-98	0.7186931	ery1_vs_mpp2
SRSF7	21.161757	2.15057111362166e-99	4.24225128232262e-98	0.73968667	ery1_vs_mpp2
TIMM13	21.148497	2.84874593671675e-99	5.60577615059286e-98	0.73805046	ery1_vs_mpp2
MRPS30	21.109688	6.47992152117013e-99	1.26893220467963e-97	1.0013063	ery1_vs_mpp2
DDX39A	21.089478	9.9353471650791e-99	1.940880894137e-97	0.735455	ery1_vs_mpp2
HSPE1	21.081001	1.18842086179061e-98	2.3159853895958e-97	0.7369558	ery1_vs_mpp2
NAA20	21.067392	1.58416108746364e-98	3.07976184425461e-97	0.7348502	ery1_vs_mpp2
FRA10AC1	21.032614	3.29967168797397e-98	6.39945941792644e-97	1.3716105	ery1_vs_mpp2
COPS3	21.021852	4.13954232480413e-98	8.00907133729489e-97	0.7182523	ery1_vs_mpp2
GTPBP6	21.015707	4.7117500960995e-98	9.09435401323703e-97	1.6218663	ery1_vs_mpp2
COX20	21.005539	5.8367699821968e-98	1.12389165194186e-96	0.796647	ery1_vs_mpp2
YEATS4	20.9949	7.30153488558104e-98	1.40259008230638e-96	0.8146483	ery1_vs_mpp2
IARS	20.972855	1.16084896960876e-97	2.22463883296994e-96	1.2834768	ery1_vs_mpp2
SNRPA1	20.912724	4.10133327775991e-97	7.82259028013404e-96	0.7356727	ery1_vs_mpp2
AK6	20.899778	5.37951306622635e-97	1.023629986281e-95	0.7386645	ery1_vs_mpp2
CD47	20.88237	7.74532028550626e-97	1.47033515443446e-95	0.70053756	ery1_vs_mpp2
ENG	20.871258	9.77272560081125e-97	1.85085328984378e-95	2.7073438	ery1_vs_mpp2
CALM3	20.856531	1.32970765142051e-96	2.51243122521327e-95	0.71952057	ery1_vs_mpp2
EBNA1BP2	20.813702	3.25240582111901e-96	6.13093695438975e-95	0.73985636	ery1_vs_mpp2
NAE1	20.776114	7.11929783530422e-96	1.33889265583297e-94	0.8682176	ery1_vs_mpp2
TRIP6	20.766434	8.70893518402001e-96	1.6340392805738e-94	2.011705	ery1_vs_mpp2
OCIAD2	20.706501	3.02654422829015e-95	5.66546608673897e-94	0.7237472	ery1_vs_mpp2
PLEK2	20.697514	3.64703299622012e-95	6.81117180868146e-94	4.703237	ery1_vs_mpp2
TIMM50	20.695017	3.84090165377259e-95	7.15667310453517e-94	0.9257791	ery1_vs_mpp2
PRDX3	20.685743	4.65534987186855e-95	8.65423105212799e-94	0.74776936	ery1_vs_mpp2
CCT5	20.67309	6.05152218654606e-95	1.12238347128859e-93	0.7171135	ery1_vs_mpp2
APEH	20.660994	7.77493315412248e-95	1.43871928182248e-93	1.0366863	ery1_vs_mpp2
YIF1A	20.627577	1.55233948804677e-94	2.86596681683327e-93	0.76129895	ery1_vs_mpp2
RPIA	20.590332	3.35065072836888e-94	6.1719292412055e-93	0.7946086	ery1_vs_mpp2
SON	20.58888	3.45258232540272e-94	6.34520141260801e-93	0.72042346	ery1_vs_mpp2
YWHAQ	20.587244	3.57118214234525e-94	6.54824943737306e-93	0.7030532	ery1_vs_mpp2
DPCD	20.58437	3.78927515862994e-94	6.93239727433705e-93	1.2644844	ery1_vs_mpp2
PSMB6	20.583263	3.87684452209529e-94	7.0765569240418e-93	0.718489	ery1_vs_mpp2
CENPF	20.527164	1.23153754581464e-93	2.24289953039108e-92	0.6984937	ery1_vs_mpp2
GATA1	20.513124	1.64386766030884e-93	2.98710006382247e-92	1.1616923	ery1_vs_mpp2
RPA3	20.40898	1.39160877069072e-92	2.52303360942309e-91	0.71771914	ery1_vs_mpp2
MICOS13	20.34185	5.48236749789966e-92	9.91743071144719e-91	0.70370644	ery1_vs_mpp2
HARS	20.296692	1.37537141207054e-91	2.48243770751345e-90	1.0766863	ery1_vs_mpp2
VPS25	20.28814	1.6367124270508e-91	2.94754371907274e-90	0.7544955	ery1_vs_mpp2
ORC4	20.264103	2.66781269835853e-91	4.7937445101017e-90	1.3153051	ery1_vs_mpp2
ACP1	20.259954	2.9022760637215e-91	5.20345850713446e-90	0.6821872	ery1_vs_mpp2
SSNA1	20.249327	3.60123570758091e-91	6.44229926580105e-90	0.7160506	ery1_vs_mpp2
PCNP	20.248878	3.63422209266924e-91	6.4869256291273e-90	0.67965317	ery1_vs_mpp2
BIRC5	20.23848	4.48795356031411e-91	7.9931146411952e-90	0.6907301	ery1_vs_mpp2
MRPL2	20.22334	6.10098123706432e-91	1.08420080662191e-89	1.5820901	ery1_vs_mpp2
SMIM5	20.21557	7.14142646495029e-91	1.26630832349932e-89	3.65086	ery1_vs_mpp2
CA1	20.177406	1.54651599102887e-90	2.73624802974143e-89	3.2610297	ery1_vs_mpp2
PLRG1	20.159508	2.22081185838812e-90	3.92068054124187e-89	1.2555811	ery1_vs_mpp2
EIF4G2	20.152561	2.55547844954718e-90	4.50165941723727e-89	0.6752604	ery1_vs_mpp2
MRPS31	20.096989	7.84102240988877e-90	1.37824332904102e-88	1.1551005	ery1_vs_mpp2
APEX1	20.094156	8.30120368210979e-90	1.45595894146221e-88	0.6832752	ery1_vs_mpp2
CDC20	20.043467	2.30164478161329e-89	4.0281280039167e-88	0.9258985	ery1_vs_mpp2
MRPL12	20.03863	2.53653287238291e-89	4.42959896415267e-88	0.6994043	ery1_vs_mpp2
CENPH	20.035828	2.683454847811e-89	4.67605047778384e-88	0.8267875	ery1_vs_mpp2
SSRP1	20.029057	3.07421259468701e-89	5.3454196581756e-88	0.6018464	ery1_vs_mpp2
MRPL40	20.02887	3.08584141311223e-89	5.35410075720203e-88	0.7012195	ery1_vs_mpp2
DNAJA1	20.023361	3.44670494780152e-89	5.96738530447697e-88	0.69179344	ery1_vs_mpp2
PSMD2	20.002373	5.25130356204153e-89	9.07227347720579e-88	0.6305394	ery1_vs_mpp2
POLR2L	19.978354	8.49811607084757e-89	1.46501710383757e-87	0.7094748	ery1_vs_mpp2
RAB10	19.977041	8.72451063045405e-89	1.50083905685508e-87	0.7546636	ery1_vs_mpp2
SERBP1	19.974735	9.13670593530894e-89	1.56840305289516e-87	0.6715081	ery1_vs_mpp2
MCUR1	19.9524	1.42862245780434e-88	2.44716050733873e-87	0.9951503	ery1_vs_mpp2
SREK1IP1	19.9456	1.6367583652546e-88	2.79774713789706e-87	1.0847131	ery1_vs_mpp2
WBP11	19.919163	2.77593234439713e-88	4.73493068807528e-87	0.8371715	ery1_vs_mpp2
NDUFS2	19.918493	2.81324167099782e-88	4.78844594970684e-87	0.8749131	ery1_vs_mpp2
KCNH2	19.906303	3.58838464650891e-88	6.09496575327029e-87	1.2840997	ery1_vs_mpp2
AP2M1	19.89884	4.16449559850159e-88	7.05864506065354e-87	0.69847345	ery1_vs_mpp2
MT1G	19.894917	4.50359271165243e-88	7.61739748377606e-87	1.8226901	ery1_vs_mpp2
AARSD1	19.885065	5.48110811520612e-88	9.25137662625167e-87	1.0536139	ery1_vs_mpp2
CCNE1	19.87148	7.18513817739721e-88	1.21022327380461e-86	2.6014872	ery1_vs_mpp2
MRPS22	19.840866	1.32163565525822e-87	2.22144926387985e-86	0.8153952	ery1_vs_mpp2
MRPS12	19.840052	1.34323065682668e-87	2.25305300192882e-86	0.6896463	ery1_vs_mpp2
ZFYVE21	19.823437	1.86896935800384e-87	3.12839103327282e-86	1.2907214	ery1_vs_mpp2
UCHL5	19.816933	2.12684342927074e-87	3.55266517336571e-86	0.9615505	ery1_vs_mpp2
PMPCB	19.80705	2.58810712743795e-87	4.31422485623334e-86	0.7834911	ery1_vs_mpp2
HDDC3	19.800236	2.96306514406827e-87	4.92907414068924e-86	0.8330628	ery1_vs_mpp2
TARS	19.770596	5.33433227921102e-87	8.83724698740749e-86	0.8434271	ery1_vs_mpp2
MCUB	19.748207	8.31154610442839e-87	1.37132012209669e-85	0.96696615	ery1_vs_mpp2
SEC62	19.746422	8.61075158571202e-87	1.41778660803111e-85	0.6551603	ery1_vs_mpp2
ISCU	19.734268	1.09520424416467e-86	1.79961463175572e-85	0.65610206	ery1_vs_mpp2
MRPL46	19.726917	1.26661696590466e-86	2.07704587010545e-85	0.93215173	ery1_vs_mpp2
MRPL1	19.684017	2.95616672957668e-86	4.82800671543008e-85	0.9802682	ery1_vs_mpp2
NOP16	19.655344	5.20344504424192e-86	8.46399085019029e-85	1.1210217	ery1_vs_mpp2
SDHAF3	19.651045	5.66358709861748e-86	9.19392770858065e-85	0.87092376	ery1_vs_mpp2
NDUFAB1	19.632591	8.14517842724458e-86	1.31958432833352e-84	0.67577523	ery1_vs_mpp2
PDHA1	19.622309	9.97193909853853e-86	1.6122966863128e-84	0.73829436	ery1_vs_mpp2
ALAD	19.584764	2.0857138927133e-85	3.36550793728219e-84	2.448458	ery1_vs_mpp2
DNTTIP2	19.572403	2.65851019922853e-85	4.28120963819876e-84	0.9045462	ery1_vs_mpp2
KCNN4	19.571877	2.68608268087626e-85	4.31699503372703e-84	1.6113492	ery1_vs_mpp2
FAM207A	19.569582	2.80979300616847e-85	4.50684094905909e-84	0.9379479	ery1_vs_mpp2
RGS10	19.566935	2.95953504075799e-85	4.73760490254671e-84	0.63647246	ery1_vs_mpp2
NOP10	19.563814	3.14632703090515e-85	5.02664682878074e-84	0.64839906	ery1_vs_mpp2
MPP1	19.546219	4.4424768877623e-85	7.08338014436091e-84	0.60433143	ery1_vs_mpp2
MT1E	19.541658	4.85785727262839e-85	7.73041271707414e-84	1.0085337	ery1_vs_mpp2
NAA50	19.536442	5.38052099926526e-85	8.54528413820318e-84	1.0461184	ery1_vs_mpp2
MRPL34	19.535818	5.4466137270202e-85	8.63325727889961e-84	0.63926584	ery1_vs_mpp2
MTX2	19.535473	5.48351493754757e-85	8.67470559139879e-84	0.88002765	ery1_vs_mpp2
HSD17B10	19.498503	1.13043026392083e-84	1.781310814319e-83	0.6687834	ery1_vs_mpp2
AKR7A2	19.497953	1.14265450795082e-84	1.79706365889809e-83	1.1103089	ery1_vs_mpp2
SNRPA	19.478998	1.65483015630037e-84	2.59750383288548e-83	0.7631443	ery1_vs_mpp2
PSIP1	19.46162	2.3232649011023e-84	3.63963130526084e-83	0.7362465	ery1_vs_mpp2
PWP1	19.456068	2.58898511486323e-84	4.04804881913111e-83	0.86953926	ery1_vs_mpp2
GPATCH4	19.453165	2.73987864985958e-84	4.2756945739008e-83	0.80681986	ery1_vs_mpp2
RALBP1	19.40704	6.72944225583932e-84	1.04813011814887e-82	0.85676736	ery1_vs_mpp2
PCBP2	19.406378	6.81663534140539e-84	1.05966500837107e-82	0.6856973	ery1_vs_mpp2
EPB42	19.400883	7.58573010209967e-84	1.17695520122577e-82	6.2321424	ery1_vs_mpp2
SMC4	19.3945	8.58837118076848e-84	1.32996120319463e-82	0.63292146	ery1_vs_mpp2
HPF1	19.37347	1.29243603714309e-83	1.99758121602883e-82	0.7203902	ery1_vs_mpp2
LTV1	19.364456	1.53973601835151e-83	2.37525625163671e-82	0.97764635	ery1_vs_mpp2
MRPS11	19.363693	1.56270333399078e-83	2.40608597302244e-82	0.6952732	ery1_vs_mpp2
BANF1	19.361193	1.64042606128729e-83	2.52094427856493e-82	0.80405444	ery1_vs_mpp2
GPN3	19.337994	2.57288596903375e-83	3.94639619736964e-82	0.697903	ery1_vs_mpp2
OLA1	19.33747	2.59925085209588e-83	3.97927056446101e-82	0.61045027	ery1_vs_mpp2
RARS	19.321413	3.54809569613334e-83	5.42159774174314e-82	0.924406	ery1_vs_mpp2
NDUFS8	19.319622	3.67327636255015e-83	5.60226723876269e-82	0.6608456	ery1_vs_mpp2
SRSF9	19.308159	4.58631626747444e-83	6.98158483886486e-82	0.7080479	ery1_vs_mpp2
POLR3H	19.299961	5.37488248067945e-83	8.16658227007943e-82	1.4854178	ery1_vs_mpp2
TUBB4B	19.27779	8.25266891377967e-83	1.2515513683529e-81	0.6333285	ery1_vs_mpp2
WDR4	19.270876	9.43275287297757e-83	1.42783208591338e-81	1.6255598	ery1_vs_mpp2
UQCR10	19.266542	1.02561838982049e-82	1.54956726012579e-81	0.6445786	ery1_vs_mpp2
RBM8A	19.252472	1.34586079645351e-82	2.02960839360503e-81	0.6703374	ery1_vs_mpp2
PSMC2	19.23343	1.94335614062201e-82	2.9251860713691e-81	0.6368891	ery1_vs_mpp2
SNX8	19.213078	2.87694520100379e-82	4.32238247331444e-81	1.7361562	ery1_vs_mpp2
MMAB	19.186365	4.81133517302434e-82	7.21521415910045e-81	0.7537923	ery1_vs_mpp2
PTGES2	19.16479	7.28502011737771e-82	1.09045533037112e-80	1.2217139	ery1_vs_mpp2
STOML2	19.159344	8.08865542617534e-82	1.20850503663672e-80	0.68242633	ery1_vs_mpp2
RAP1A	19.15684	8.48719549577942e-82	1.2657059752301e-80	0.59416	ery1_vs_mpp2
TMEM9B	19.096357	2.7072657829413e-81	4.02992995143365e-80	0.87609017	ery1_vs_mpp2
MRPL4	19.088614	3.13993659943995e-81	4.66537909471115e-80	0.65379214	ery1_vs_mpp2
PHB2	19.082848	3.50629996323143e-81	5.20015222488074e-80	0.6411415	ery1_vs_mpp2
SAR1A	19.08211	3.55618021541418e-81	5.26445173907552e-80	0.9056854	ery1_vs_mpp2
COA6	19.08104	3.62966943994223e-81	5.36340165594394e-80	0.6649288	ery1_vs_mpp2
SNW1	19.061842	5.23969847423781e-81	7.72831577516466e-80	0.6436454	ery1_vs_mpp2
C1orf131	19.058472	5.58836744560049e-81	8.22754535604101e-80	0.82757	ery1_vs_mpp2
TFAM	19.054005	6.08640228736527e-81	8.94446150354517e-80	0.75700754	ery1_vs_mpp2
TMEM70	19.038864	8.12724581559027e-81	1.19219307709422e-79	0.7166042	ery1_vs_mpp2
ADSL	19.034779	8.78629948674041e-81	1.28653111177898e-79	0.85585344	ery1_vs_mpp2
NMT1	19.032011	9.26301258547494e-81	1.35387654963065e-79	0.98967665	ery1_vs_mpp2
DKC1	19.030617	9.51253533109789e-81	1.38783246024047e-79	0.59833837	ery1_vs_mpp2
GINS2	19.022367	1.11339320753279e-80	1.62145422353332e-79	0.62481624	ery1_vs_mpp2
ILKAP	19.011845	1.36081457073738e-80	1.97820755976743e-79	1.1631984	ery1_vs_mpp2
GTPBP4	19.00745	1.47971856729564e-80	2.14718874117648e-79	0.69965005	ery1_vs_mpp2
MIS18A	19.00141	1.6602787125336e-80	2.40056069045181e-79	0.82203525	ery1_vs_mpp2
ISCA1	18.971333	2.94347264913423e-80	4.24828932615653e-79	1.1265306	ery1_vs_mpp2
EXOSC3	18.955973	3.94195500555423e-80	5.67923089014491e-79	0.63279873	ery1_vs_mpp2
MRPS15	18.9488	4.51770840073713e-80	6.49712502266437e-79	0.5961106	ery1_vs_mpp2
PARVB	18.911613	9.15137796910656e-80	1.31142659777534e-78	0.79276955	ery1_vs_mpp2
MRPL38	18.904861	1.04012672523332e-79	1.48789759205363e-78	0.7189248	ery1_vs_mpp2
GHITM	18.903437	1.06859117836915e-79	1.52591037647474e-78	0.6617231	ery1_vs_mpp2
DLGAP5	18.883636	1.55499308367528e-79	2.21655197863818e-78	1.5591856	ery1_vs_mpp2
POLDIP2	18.87728	1.75392699020321e-79	2.49571127988704e-78	0.81546783	ery1_vs_mpp2
RNF138	18.874943	1.83324098360887e-79	2.60397680559091e-78	1.2688372	ery1_vs_mpp2
EMC3	18.824411	4.76467165513292e-79	6.75595270889497e-78	0.6708355	ery1_vs_mpp2
PAFAH1B3	18.817448	5.43398633280127e-79	7.69147398825275e-78	0.6534819	ery1_vs_mpp2
MAGOH	18.816044	5.57980138217324e-79	7.88403459743847e-78	0.60707265	ery1_vs_mpp2
POLR2H	18.80869	6.41023310302671e-79	9.0415665516118e-78	0.6142649	ery1_vs_mpp2
PRPS1	18.803822	7.02660749153839e-79	9.89365955353085e-78	1.0048447	ery1_vs_mpp2
HSPBP1	18.802753	7.16968640084882e-79	1.00775313383359e-77	1.1155022	ery1_vs_mpp2
G3BP1	18.801725	7.30990891782938e-79	1.02567556780952e-77	0.776932	ery1_vs_mpp2
ATIC	18.748636	1.98620166469691e-78	2.78206163728728e-77	0.78512055	ery1_vs_mpp2
ZFP36L2	18.74139	2.2760542981382e-78	3.18253138256136e-77	0.6060129	ery1_vs_mpp2
TOMM6	18.71607	3.66189756614123e-78	5.11145148159644e-77	0.61523616	ery1_vs_mpp2
PPM1G	18.709698	4.12706492028454e-78	5.7508047973844e-77	0.63204426	ery1_vs_mpp2
RILP	18.704493	4.55046848419471e-78	6.32985857422119e-77	1.613792	ery1_vs_mpp2
TXNDC9	18.685379	6.51155152970109e-78	9.04220270940248e-77	0.72312915	ery1_vs_mpp2
LRR1	18.684696	6.59536293997048e-78	9.1428502061309e-77	0.8089863	ery1_vs_mpp2
TOMM7	18.680033	7.19743379760932e-78	9.96035949899005e-77	0.62308407	ery1_vs_mpp2
CIB1	18.664555	9.61731819381322e-78	1.32863909567954e-76	0.631286	ery1_vs_mpp2
CCDC112	18.657337	1.10083702032476e-77	1.51821420170601e-76	1.8942311	ery1_vs_mpp2
SUGT1	18.616636	2.35553106046503e-77	3.23755103847221e-76	0.688148	ery1_vs_mpp2
UQCC3	18.599337	3.2530744517252e-77	4.46357222389778e-76	0.6776847	ery1_vs_mpp2
INSIG1	18.596628	3.42167463889945e-77	4.68693904696787e-76	0.69025815	ery1_vs_mpp2
PDXK	18.574947	5.12552427252923e-77	7.00893725945184e-76	1.3417346	ery1_vs_mpp2
ABCE1	18.558567	6.95345233218537e-77	9.47642794190398e-76	1.0847951	ery1_vs_mpp2
UQCRFS1	18.542957	9.29675295040666e-77	1.2648600810098e-75	0.66210306	ery1_vs_mpp2
CCDC25	18.539976	9.82659726604163e-77	1.33469674650545e-75	0.6987889	ery1_vs_mpp2
POMP	18.535408	1.06977116391661e-76	1.45057373957634e-75	0.6101053	ery1_vs_mpp2
GRSF1	18.533634	1.10560327957807e-76	1.49664551336172e-75	0.902404	ery1_vs_mpp2
MZT1	18.531883	1.1421884067469e-76	1.54358058050821e-75	0.71790016	ery1_vs_mpp2
USP14	18.514214	1.58593179976839e-76	2.13968189975441e-75	0.94910353	ery1_vs_mpp2
CIAO2A	18.49051	2.46209657067615e-76	3.31622623242324e-75	0.60396606	ery1_vs_mpp2
LYL1	18.459282	4.3913395521379e-76	5.89506281308629e-75	0.61233914	ery1_vs_mpp2
MRPS18A	18.45678	4.59966074367619e-76	6.16446227242185e-75	0.80798435	ery1_vs_mpp2
ATP5PB	18.450205	5.19479514707233e-76	6.95051529794023e-75	0.66835845	ery1_vs_mpp2
WDR74	18.415298	9.90406421032653e-76	1.32294685511448e-74	1.012698	ery1_vs_mpp2
KIF20B	18.402948	1.24409052226731e-75	1.65906154275251e-74	0.77636135	ery1_vs_mpp2
TM9SF3	18.396881	1.39144973878009e-75	1.85195611219214e-74	1.2272514	ery1_vs_mpp2
DPM1	18.396809	1.39332840865224e-75	1.85195611219214e-74	0.5872075	ery1_vs_mpp2
RHOBTB3	18.392557	1.5070213019685e-75	1.99977760925688e-74	1.6811267	ery1_vs_mpp2
THYN1	18.388977	1.60988376434299e-75	2.13276555184223e-74	0.6272124	ery1_vs_mpp2
PDCD10	18.382338	1.8195913543616e-75	2.40663328639171e-74	0.66566515	ery1_vs_mpp2
SDHB	18.375187	2.07588493577206e-75	2.74111942091799e-74	0.58410424	ery1_vs_mpp2
MAP2K3	18.33082	4.69760436842436e-75	6.18275237266684e-74	1.3816863	ery1_vs_mpp2
BUB3	18.306152	7.3910496347499e-75	9.71188737022186e-74	0.6288012	ery1_vs_mpp2
PSMB7	18.29816	8.55886987842167e-75	1.1228123931562e-73	0.62078226	ery1_vs_mpp2
KXD1	18.295706	8.953276785026e-75	1.17264670619464e-73	0.6200376	ery1_vs_mpp2
NUDC	18.25858	1.76832511071779e-74	2.31229286762903e-73	0.6510251	ery1_vs_mpp2
PTGES3	18.241735	2.40691251340309e-74	3.14222818092818e-73	0.6235636	ery1_vs_mpp2
WDR43	18.228601	3.06049613625305e-74	3.9890279204022e-73	0.98039895	ery1_vs_mpp2
UPF2	18.225557	3.23560542129176e-74	4.21046202241645e-73	0.71553564	ery1_vs_mpp2
CDK1	18.209164	4.36566026075328e-74	5.67184331461473e-73	0.7287273	ery1_vs_mpp2
VDAC2	18.201698	5.00329037513423e-74	6.48979851231237e-73	0.5879222	ery1_vs_mpp2
MORF4L2	18.197123	5.4391296095735e-74	7.04380380257448e-73	0.6245318	ery1_vs_mpp2
SIGMAR1	18.185022	6.78289387473641e-74	8.76993393932266e-73	1.2648789	ery1_vs_mpp2
AMD1	18.175602	8.05397271578579e-74	1.03967122993536e-72	0.6266353	ery1_vs_mpp2
KLF3	18.170115	8.901299490566e-74	1.1472154039918e-72	2.1162047	ery1_vs_mpp2
COX7B	18.165556	9.67223333359979e-74	1.24458657951329e-72	0.6332972	ery1_vs_mpp2
NIP7	18.161747	1.03673618429483e-73	1.33190884313546e-72	0.9530495	ery1_vs_mpp2
SUPT4H1	18.14273	1.46566182314476e-73	1.8799617788763e-72	0.59462994	ery1_vs_mpp2
MRPS16	18.136444	1.64323240545721e-73	2.10438080114742e-72	0.883347	ery1_vs_mpp2
HBS1L	18.11731	2.32696879256258e-73	2.97527483651266e-72	1.074474	ery1_vs_mpp2
GNL2	18.099384	3.22253107918358e-73	4.11382606754005e-72	0.9065949	ery1_vs_mpp2
EPDR1	18.096598	3.38968407973721e-73	4.32037459009792e-72	1.2256058	ery1_vs_mpp2
TFR2	18.064499	6.06701687759304e-73	7.72061390669096e-72	1.5546076	ery1_vs_mpp2
ILF2	18.05532	7.16455136424731e-73	9.10292919791296e-72	0.6469945	ery1_vs_mpp2
PES1	18.042885	8.97344367983612e-73	1.13654228585428e-71	1.1758484	ery1_vs_mpp2
IMPDH2	18.035627	1.02325973189104e-72	1.2939905198898e-71	0.6015534	ery1_vs_mpp2
UTP11	18.013342	1.53099389046619e-72	1.9330295318124e-71	0.6223898	ery1_vs_mpp2
GNL3	17.993267	2.19996049409845e-72	2.77332519787286e-71	0.66761845	ery1_vs_mpp2
PQBP1	17.99212	2.24592147362678e-72	2.82684780799077e-71	0.6656551	ery1_vs_mpp2
YY1	17.970901	3.29321969043738e-72	4.13858200349669e-71	0.68303925	ery1_vs_mpp2
CDC27	17.952808	4.56244965871434e-72	5.71581426188001e-71	1.3199556	ery1_vs_mpp2
CCDC34	17.924898	7.53889811971947e-72	9.41545356499949e-71	0.7130076	ery1_vs_mpp2
CLTB	17.898746	1.20606077138403e-71	1.50394100518181e-70	0.84940547	ery1_vs_mpp2
ISOC1	17.882742	1.60733131030865e-71	1.99814314508015e-70	0.74686056	ery1_vs_mpp2
EMC4	17.88192	1.63120104500786e-71	2.02469692786514e-70	0.5854608	ery1_vs_mpp2
RRM1	17.866543	2.14905997646033e-71	2.66338185715544e-70	0.6166806	ery1_vs_mpp2
HNRNPD	17.827595	4.31593420613537e-71	5.3324589854671e-70	0.60487753	ery1_vs_mpp2
MRPS18B	17.824728	4.54287764976661e-71	5.60427169393227e-70	0.6216531	ery1_vs_mpp2
GMPS	17.798588	7.2473160292642e-71	8.91331489696701e-70	0.7531119	ery1_vs_mpp2
NDUFAF4	17.79149	8.22611551422073e-71	1.01017199343581e-69	0.7365574	ery1_vs_mpp2
MT1X	17.758121	1.49143388550249e-70	1.828706472376e-69	0.8153518	ery1_vs_mpp2
PRPF38A	17.714622	3.23393773162425e-70	3.95324388162794e-69	0.628406	ery1_vs_mpp2
ATP6V1C1	17.689842	5.0215604951481e-70	6.1107013687564e-69	1.1356288	ery1_vs_mpp2
SSU72	17.666964	7.53436009861105e-70	9.1547013969268e-69	0.607465	ery1_vs_mpp2
PHF5A	17.664099	7.92689849572536e-70	9.61717549827251e-69	0.5809627	ery1_vs_mpp2
EIF2B1	17.654669	9.36816050877236e-70	1.1331682006713e-68	0.79957664	ery1_vs_mpp2
PCNA	17.649763	1.02185232034093e-69	1.23417732342974e-68	0.5814083	ery1_vs_mpp2
TAL1	17.633215	1.36953306585272e-69	1.65162821753359e-68	1.1341743	ery1_vs_mpp2
EI24	17.596329	2.62821606998901e-69	3.16484287353303e-68	0.59775335	ery1_vs_mpp2
CARHSP1	17.582466	3.35658370373152e-69	4.02391044899048e-68	0.6078346	ery1_vs_mpp2
NUP42	17.562996	4.73105141614193e-69	5.6632229711325e-68	1.1942654	ery1_vs_mpp2
NIPSNAP2	17.53237	8.11160456162262e-69	9.6811280478064e-68	0.77199554	ery1_vs_mpp2
CINP	17.49883	1.46242451860284e-68	1.74024203777105e-67	0.7675949	ery1_vs_mpp2
UQCRQ	17.471031	2.38149422210698e-68	2.82557285058222e-67	0.6157977	ery1_vs_mpp2
PIR	17.451385	3.35985784996692e-68	3.97468227764415e-67	1.8573238	ery1_vs_mpp2
BTF3L4	17.428455	5.01837948779509e-68	5.92800669217142e-67	0.654849	ery1_vs_mpp2
PET100	17.39079	9.68872514708741e-68	1.13948446773617e-66	0.5806343	ery1_vs_mpp2
ANKRD12	17.371988	1.344859962633e-67	1.57937848304557e-66	0.660904	ery1_vs_mpp2
AURKA	17.370392	1.38276550589657e-67	1.62153373569383e-66	0.86262304	ery1_vs_mpp2
SRI	17.332476	2.67562251555111e-67	3.12853948629947e-66	0.5875509	ery1_vs_mpp2
NDUFA3	17.322718	3.17024500830268e-67	3.70152485195166e-66	0.7559153	ery1_vs_mpp2
HSF1	17.3134	3.72743129769808e-67	4.34579706789424e-66	1.090729	ery1_vs_mpp2
CWC27	17.307142	4.15535403202504e-67	4.83771952819308e-66	1.0044111	ery1_vs_mpp2
PRKAR2B	17.29961	4.735839348412e-67	5.50558384192911e-66	1.661999	ery1_vs_mpp2
SNRPG	17.256533	9.99360237095334e-67	1.16012063206981e-65	0.61180377	ery1_vs_mpp2
CBWD1	17.243713	1.24758506091801e-66	1.44411998156191e-65	0.94333154	ery1_vs_mpp2
RNPS1	17.194078	2.94096376056266e-66	3.39452011734185e-65	0.5971709	ery1_vs_mpp2
AIMP1	17.191353	3.08259523959935e-66	3.55291119901251e-65	0.58338475	ery1_vs_mpp2
ADIPOR1	17.183893	3.50574526100865e-66	4.03485774120082e-65	0.7378997	ery1_vs_mpp2
CMPK1	17.181084	3.67977153522882e-66	4.22911634561625e-65	0.6824636	ery1_vs_mpp2
PPIL1	17.173477	4.19513588150204e-66	4.81455992773235e-65	1.1895081	ery1_vs_mpp2
RPS10	17.151676	6.10657919533117e-66	6.97845339205834e-65	0.5854398	ery1_vs_mpp2
INTS13	17.113428	1.17855944990828e-65	1.34492470181896e-64	1.107631	ery1_vs_mpp2
TFRC	17.111965	1.2085308995644e-65	1.37717899684825e-64	2.8722777	ery1_vs_mpp2
GOT2	17.091684	1.71157471159358e-65	1.9476706309079e-64	1.1011707	ery1_vs_mpp2
WDR61	17.084785	1.92647793698792e-65	2.18913014022796e-64	1.2663164	ery1_vs_mpp2
TRMT10C	17.06797	2.56977901952264e-65	2.91603053860881e-64	0.6324224	ery1_vs_mpp2
IK	17.029127	4.99439006474058e-65	5.64352087427549e-64	0.6212562	ery1_vs_mpp2
EIF2B3	17.017786	6.06205487565561e-65	6.83081825932813e-64	1.4495729	ery1_vs_mpp2
IMP4	16.99864	8.40470052909132e-65	9.45733945170276e-64	0.5859193	ery1_vs_mpp2
WBP4	16.99753	8.56546029216984e-65	9.62480969877803e-64	0.8406231	ery1_vs_mpp2
DDIT4	16.994684	8.99129860162914e-65	1.00892624642481e-63	0.7011459	ery1_vs_mpp2
PSMA4	16.978903	1.17664706067248e-64	1.31849840076466e-63	0.58055985	ery1_vs_mpp2
PRMT1	16.949133	1.95310196655292e-64	2.18249676816468e-63	0.59113944	ery1_vs_mpp2
RMDN3	16.904558	4.16434388531007e-64	4.64059757827095e-63	1.7742466	ery1_vs_mpp2
NAPRT	16.892183	5.13672505228999e-64	5.70056364812595e-63	1.3556956	ery1_vs_mpp2
PXMP2	16.882248	6.0785704840848e-64	6.73652564087859e-63	0.712747	ery1_vs_mpp2
CTSL	16.869423	7.55308231712161e-64	8.34770796363523e-63	2.6767476	ery1_vs_mpp2
CXXC5	16.803755	2.29069881767851e-63	2.52477569139757e-62	0.67371714	ery1_vs_mpp2
DCK	16.76196	4.63112595590333e-63	5.0835271037045e-62	0.7197271	ery1_vs_mpp2
RNF126	16.726994	8.33396965480138e-63	9.12326555969301e-62	0.88010776	ery1_vs_mpp2
ATP5MC1	16.710861	1.09246847001631e-62	1.19108589406643e-61	0.60070974	ery1_vs_mpp2
KIAA1586	16.692795	1.47881790897688e-62	1.60796534900612e-61	1.2322688	ery1_vs_mpp2
RBMX	16.655828	2.74517230374983e-62	2.97688846057172e-61	0.9241336	ery1_vs_mpp2
EXOSC4	16.603394	6.58600574818751e-62	7.09424491006366e-61	0.61961675	ery1_vs_mpp2
EIF3B	16.59099	8.09748712195446e-62	8.71073681332381e-61	0.72338814	ery1_vs_mpp2
IMMT	16.55224	1.54255267658902e-61	1.65276427552725e-60	0.6948283	ery1_vs_mpp2
SCOC	16.548069	1.65322959888912e-61	1.76899952305536e-60	0.79619735	ery1_vs_mpp2
TMEM11	16.547113	1.67963477892323e-61	1.79487329753015e-60	0.62714976	ery1_vs_mpp2
HSPA9	16.544579	1.75185087263365e-61	1.86956783603284e-60	0.67673224	ery1_vs_mpp2
MRPS35	16.540268	1.88183118441622e-61	2.00562932574241e-60	0.5849573	ery1_vs_mpp2
UTP18	16.527054	2.34322972086769e-61	2.49080070987622e-60	0.7563722	ery1_vs_mpp2
FAM104A	16.5187	2.69139817046028e-61	2.85713163674651e-60	0.99545807	ery1_vs_mpp2
RIDA	16.45018	8.36191985180838e-61	8.84193569651245e-60	1.1411487	ery1_vs_mpp2
ETF1	16.428726	1.1913505195648e-60	1.25809109840953e-59	0.59309685	ery1_vs_mpp2
MRPL45	16.389551	2.27113791699035e-60	2.38898835909754e-59	0.8062383	ery1_vs_mpp2
TIMM21	16.374107	2.92768019197481e-60	3.07558903500687e-59	1.1381236	ery1_vs_mpp2
PPAN	16.36627	3.33009958199985e-60	3.48925239319153e-59	0.89721066	ery1_vs_mpp2
ADK	16.36261	3.53641894901927e-60	3.7006262102059e-59	0.68139595	ery1_vs_mpp2
DYNC1LI1	16.360603	3.6548444458592e-60	3.81959650119068e-59	0.96988	ery1_vs_mpp2
HAGH	16.351206	4.2645817598117e-60	4.4510537694904e-59	1.8272939	ery1_vs_mpp2
SHARPIN	16.350353	4.32471129058528e-60	4.50798070961784e-59	1.0465894	ery1_vs_mpp2
AGPAT5	16.332256	5.81925907916673e-60	6.04244301811032e-59	0.6860056	ery1_vs_mpp2
MRPL58	16.317467	7.41495430870056e-60	7.68944104917688e-59	0.6199307	ery1_vs_mpp2
UMPS	16.191355	5.80360390922025e-59	5.92702232146696e-58	0.9369041	ery1_vs_mpp2
CCNB2	16.188803	6.04940514534128e-59	6.16244958492594e-58	1.4244756	ery1_vs_mpp2
DCAF6	16.166151	8.73901013328067e-59	8.89108874594053e-58	1.597647	ery1_vs_mpp2
SAMM50	16.107735	2.2512419156861e-58	2.27606764107211e-57	0.86881554	ery1_vs_mpp2
MTHFD1	16.106356	2.30199883322182e-58	2.32447141256992e-57	0.71774715	ery1_vs_mpp2
TIMM8A	16.10484	2.35906933873858e-58	2.37912142811786e-57	0.6982772	ery1_vs_mpp2
MRPS5	16.100895	2.51441826690219e-58	2.53262504086977e-57	0.7047684	ery1_vs_mpp2
AFG3L2	16.097729	2.64638889966087e-58	2.65891228424208e-57	1.0588955	ery1_vs_mpp2
TIMM23	16.086256	3.18528131442991e-58	3.18844288397277e-57	0.64508706	ery1_vs_mpp2
VPS26A	16.081589	3.4345243117088e-58	3.43367312848409e-57	0.58901864	ery1_vs_mpp2
ANTKMT	16.064474	4.52684457805347e-58	4.51453424669165e-57	1.0059646	ery1_vs_mpp2
CCDC47	16.04676	6.02265539460922e-58	5.99146531734984e-57	0.6985327	ery1_vs_mpp2
SDHA	16.0227	8.87150853535053e-58	8.8146959191143e-57	0.5857954	ery1_vs_mpp2
PANK2	16.017496	9.64567973773163e-58	9.5721210484648e-57	0.9125959	ery1_vs_mpp2
TPMT	15.995631	1.37061503255392e-57	1.35682479541657e-56	1.0389585	ery1_vs_mpp2
SRD5A3	15.976459	1.86441967657849e-57	1.84114295601411e-56	0.6114644	ery1_vs_mpp2
GADD45A	15.908548	5.52801694985042e-57	5.42579571184832e-56	0.77389085	ery1_vs_mpp2
FOPNL	15.900153	6.32101100093707e-57	6.18906756742237e-56	0.7201708	ery1_vs_mpp2
PON2	15.892207	7.17564161525142e-57	7.00884704017536e-56	0.8104581	ery1_vs_mpp2
SMC6	15.878849	8.87928284874498e-57	8.6624007283766e-56	0.8336695	ery1_vs_mpp2
MRM2	15.876586	9.20549248487553e-57	8.96979630048017e-56	0.70209205	ery1_vs_mpp2
NSMCE4A	15.822044	2.19257702460164e-56	2.12616723972188e-55	0.77543324	ery1_vs_mpp2
MRPL39	15.820756	2.23791106686143e-56	2.16752298768764e-55	0.83469933	ery1_vs_mpp2
ARMC10	15.807381	2.76736909946093e-56	2.67711437583343e-55	1.087233	ery1_vs_mpp2
COPS4	15.780891	4.21198120432205e-56	4.06973225825992e-55	0.6104078	ery1_vs_mpp2
SMAP2	15.752762	6.57458353055689e-56	6.33736438763835e-55	0.9010094	ery1_vs_mpp2
PPID	15.732328	9.08091363117575e-56	8.73239704127842e-55	0.5808323	ery1_vs_mpp2
CYBRD1	15.730977	9.27678397359671e-56	8.91013013083075e-55	1.7501012	ery1_vs_mpp2
NMNAT3	15.7306185	9.32948355152272e-56	8.9500919493086e-55	1.6216261	ery1_vs_mpp2
BCCIP	15.729313	9.52388244641668e-56	9.12573439164962e-55	1.2344218	ery1_vs_mpp2
MRPL49	15.725072	1.01835546685786e-55	9.74625374449488e-55	1.1248116	ery1_vs_mpp2
UCK2	15.724532	1.02707032545931e-55	9.81801349029112e-55	1.0323613	ery1_vs_mpp2
KLHDC2	15.7051325	1.39485737476785e-55	1.33179991711562e-54	0.8392395	ery1_vs_mpp2
ACSS1	15.677021	2.17205472925103e-55	2.06166324183498e-54	2.1330762	ery1_vs_mpp2
TSR1	15.587964	8.78908749446988e-55	8.31305485408945e-54	1.1124848	ery1_vs_mpp2
PISD	15.577855	1.02952146440784e-54	9.72620512276637e-54	1.2611872	ery1_vs_mpp2
POLR2C	15.555823	1.4527589012601e-54	1.36925920740263e-53	0.6169467	ery1_vs_mpp2
SPTA1	15.549677	1.59910618681418e-54	1.50543625615132e-53	2.8610044	ery1_vs_mpp2
VRK2	15.526506	2.29549834281881e-54	2.15099658883416e-53	1.3524055	ery1_vs_mpp2
PDCD4	15.525082	2.34703558299073e-54	2.19673817674817e-53	0.599891	ery1_vs_mpp2
PNMT	15.514399	2.77219429421769e-54	2.58268632398941e-53	2.580745	ery1_vs_mpp2
TMEM138	15.502312	3.34630633011916e-54	3.10678935229015e-53	1.2086742	ery1_vs_mpp2
TANGO2	15.49401	3.80778375810511e-54	3.53117234027495e-53	2.3245037	ery1_vs_mpp2
TSR2	15.464829	5.99316203158099e-54	5.51972959712277e-53	0.63476694	ery1_vs_mpp2
ACTR10	15.420856	1.18522099010455e-53	1.0829403112303e-52	0.5880578	ery1_vs_mpp2
TMA16	15.415456	1.28858973961751e-53	1.17472791177786e-52	0.7393276	ery1_vs_mpp2
EIF4E2	15.398595	1.6726488443117e-53	1.51969942296247e-52	1.1049592	ery1_vs_mpp2
SBDS	15.346477	3.73952033319578e-53	3.38233744935242e-52	0.7425344	ery1_vs_mpp2
MID1IP1	15.343973	3.88661652735484e-53	3.51144704845452e-52	0.8005041	ery1_vs_mpp2
FADS2	15.338795	4.20936504918613e-53	3.79878716071965e-52	0.7472775	ery1_vs_mpp2
ZBTB7A	15.336737	4.34493011133221e-53	3.91674817186908e-52	0.6901909	ery1_vs_mpp2
TIPRL	15.321185	5.520144245941e-53	4.9595238058187e-52	0.58814937	ery1_vs_mpp2
RAE1	15.299073	7.75527367363403e-53	6.95217199987548e-52	0.74455094	ery1_vs_mpp2
WDR34	15.295365	8.20992547277367e-53	7.34342336079135e-52	0.58573437	ery1_vs_mpp2
RSRC1	15.266379	1.28090673405977e-52	1.14191773816511e-51	0.6636894	ery1_vs_mpp2
DCAF11	15.257552	1.46647970671765e-52	1.30591150924922e-51	0.9555441	ery1_vs_mpp2
NSMCE2	15.230846	2.20714044443111e-52	1.95898890051378e-51	0.86871177	ery1_vs_mpp2
CHORDC1	15.208456	3.10785432255419e-52	2.75540315102937e-51	0.69256204	ery1_vs_mpp2
PCID2	15.174335	5.23057525817881e-52	4.62215566078714e-51	0.6794073	ery1_vs_mpp2
GTF2F2	15.154378	7.08835400650167e-52	6.25014646168912e-51	0.6229874	ery1_vs_mpp2
STIP1	15.149513	7.63299337364989e-52	6.72303390159469e-51	0.6468545	ery1_vs_mpp2
NDUFV3	15.142552	8.48556059546331e-52	7.46581274636838e-51	0.9110166	ery1_vs_mpp2
CASP6	15.106481	1.46773193191003e-51	1.28573954686755e-50	0.80614024	ery1_vs_mpp2
KDM1A	15.098088	1.66697239245298e-51	1.45869124320072e-50	1.120289	ery1_vs_mpp2
GART	15.071933	2.47755747329411e-51	2.15630352691876e-50	1.5830524	ery1_vs_mpp2
TMEM242	15.069965	2.55245034979285e-51	2.21909153255697e-50	0.77047217	ery1_vs_mpp2
HDAC3	15.025902	4.96803711130886e-51	4.29604752562057e-50	0.8323869	ery1_vs_mpp2
RAD1	15.018475	5.55719053472846e-51	4.80036544263268e-50	0.6553274	ery1_vs_mpp2
VRK1	14.987333	8.8849616989768e-51	7.6667241697695e-50	0.79224485	ery1_vs_mpp2
RRP15	14.927544	2.18154355499537e-50	1.86250723827541e-49	1.1295196	ery1_vs_mpp2
FBXO5	14.926234	2.22479214577619e-50	1.8974231535013e-49	0.8220081	ery1_vs_mpp2
A4GALT	14.898171	3.38722307331214e-50	2.87664376373498e-49	4.651746	ery1_vs_mpp2
PDCD7	14.876234	4.70235842332729e-50	3.98934045840216e-49	0.90589064	ery1_vs_mpp2
SQLE	14.861354	5.87258682330533e-50	4.97167161494516e-49	0.8238019	ery1_vs_mpp2
NPL	14.845719	7.4155159332335e-50	6.26475209940606e-49	1.6962134	ery1_vs_mpp2
MVD	14.835311	8.66016722339491e-50	7.30096438436261e-49	1.1190859	ery1_vs_mpp2
KATNBL1	14.82484	1.01220788752956e-49	8.52452321147024e-49	0.90817547	ery1_vs_mpp2
RIOK1	14.824352	1.01958294774975e-49	8.57768010682482e-49	0.90287954	ery1_vs_mpp2
PTP4A2	14.788525	1.73721254033197e-49	1.45694706604972e-48	1.8381907	ery1_vs_mpp2
NR1H2	14.778178	2.02570576850996e-49	1.69713334790638e-48	0.6994868	ery1_vs_mpp2
OIP5	14.768149	2.35077954504637e-49	1.9633632887613e-48	0.93978274	ery1_vs_mpp2
RAD51C	14.756087	2.81123070305237e-49	2.34307947440357e-48	0.7998343	ery1_vs_mpp2
SCD	14.744091	3.358091936329e-49	2.79310162291777e-48	0.72436255	ery1_vs_mpp2
PFDN6	14.712567	5.35373695815591e-49	4.43469710250533e-48	0.71337825	ery1_vs_mpp2
PRC1	14.669928	1.00452358742894e-48	8.27834147433778e-48	0.63498396	ery1_vs_mpp2
WDR12	14.668754	1.02204665036582e-48	8.41415548484842e-48	0.9617436	ery1_vs_mpp2
MICU2	14.665544	1.07155856258059e-48	8.81277725066276e-48	0.94039595	ery1_vs_mpp2
ELOVL6	14.653881	1.27234577386761e-48	1.0432200918256e-47	1.1164457	ery1_vs_mpp2
CPSF3	14.572552	4.19911076131084e-48	3.40829231612232e-47	0.91061133	ery1_vs_mpp2
SCFD1	14.571932	4.23738889316087e-48	3.43590488341928e-47	0.8039365	ery1_vs_mpp2
MOSPD1	14.571862	4.24171145258198e-48	3.43595662644894e-47	2.1853635	ery1_vs_mpp2
RBM38	14.558365	5.16791989579716e-48	4.18202384345953e-47	2.1125026	ery1_vs_mpp2
C11orf74	14.558013	5.19457257789438e-48	4.19937991567654e-47	0.8216976	ery1_vs_mpp2
HSPA14	14.556495	5.31120668174411e-48	4.2893709217529e-47	0.83331007	ery1_vs_mpp2
TRUB2	14.552755	5.60975022236652e-48	4.52594647940531e-47	0.9711498	ery1_vs_mpp2
MXI1	14.535058	7.26514587721606e-48	5.84982005363066e-47	2.4540205	ery1_vs_mpp2
SVIP	14.497841	1.25021134901806e-47	1.00565355572061e-46	1.3104798	ery1_vs_mpp2
NECAP2	14.4654455	2.00302772647635e-47	1.60162811667108e-46	0.7934343	ery1_vs_mpp2
PPP2R3C	14.451078	2.46791608127536e-47	1.96945073627395e-46	0.701689	ery1_vs_mpp2
TGS1	14.373662	7.57191718380798e-47	5.98923802342773e-46	0.62607133	ery1_vs_mpp2
CHPT1	14.372945	7.65076905050534e-47	6.04568116547278e-46	0.7404545	ery1_vs_mpp2
FAM133B	14.36729	8.30169965881614e-47	6.55363139406347e-46	0.7687412	ery1_vs_mpp2
C8orf88	14.364567	8.63451531592217e-47	6.80970377017205e-46	1.5576305	ery1_vs_mpp2
APRT	14.33174	1.38604011380318e-46	1.09204801153946e-45	0.7466418	ery1_vs_mpp2
PYM1	14.321126	1.61484932494302e-46	1.27108335157466e-45	0.8222296	ery1_vs_mpp2
PEX2	14.314026	1.78852365539787e-46	1.40641411810429e-45	0.6742575	ery1_vs_mpp2
NIPA2	14.277505	3.02230734747431e-46	2.36967693677577e-45	0.607086	ery1_vs_mpp2
LYPLAL1	14.254345	4.21238346804995e-46	3.29316955622354e-45	0.7903524	ery1_vs_mpp2
RAD50	14.229503	6.01077663462964e-46	4.69003345146924e-45	0.77537626	ery1_vs_mpp2
DDX52	14.211395	7.78587159537313e-46	6.06336023469791e-45	0.9223218	ery1_vs_mpp2
RBM18	14.179387	1.22915858231663e-45	9.54461159011605e-45	0.694134	ery1_vs_mpp2
TP53BP2	14.154789	1.74461647237842e-45	1.35211966370308e-44	2.2943478	ery1_vs_mpp2
DNPEP	14.1503315	1.85879344146483e-45	1.4392270139864e-44	0.7044687	ery1_vs_mpp2
DPH3	14.126433	2.61035183607031e-45	2.01727189783671e-44	0.7528362	ery1_vs_mpp2
CENPS	14.123421	2.72438273281899e-45	2.10337989362522e-44	0.5837408	ery1_vs_mpp2
LRRCC1	14.057743	6.90533720813422e-45	5.2857932253536e-44	1.2659465	ery1_vs_mpp2
PTCD3	14.017395	1.2201165086766e-44	9.32187499242693e-44	0.78722554	ery1_vs_mpp2
SFXN4	14.009386	1.36580802349013e-44	1.04251079787307e-43	0.7033147	ery1_vs_mpp2
RTCA	14.0085745	1.38149986507214e-44	1.0534915795276e-43	0.59051824	ery1_vs_mpp2
COPS5	13.991449	1.75793058171187e-44	1.33928082466963e-43	0.65661216	ery1_vs_mpp2
TDG	13.990585	1.77940822892337e-44	1.35436467839186e-43	0.84071714	ery1_vs_mpp2
THG1L	13.984795	1.93033191468759e-44	1.46785276981145e-43	0.8051757	ery1_vs_mpp2
COQ3	13.954879	2.93799533626094e-44	2.2319911838939e-43	1.2427166	ery1_vs_mpp2
SLC1A5	13.9246645	4.48645956425167e-44	3.39875640980117e-43	1.2070314	ery1_vs_mpp2
RNF115	13.88364	7.95965236521708e-44	6.00734099930509e-43	0.9042657	ery1_vs_mpp2
PNO1	13.856462	1.16265687355818e-43	8.73399967957859e-43	0.8012465	ery1_vs_mpp2
AKIP1	13.824015	1.82595688574878e-43	1.36532160836155e-42	0.60292506	ery1_vs_mpp2
SLC2A1	13.778983	3.41043431328074e-43	2.52434715959165e-42	1.7559566	ery1_vs_mpp2
SEC14L2	13.765423	4.11467861290103e-43	3.04282557734972e-42	3.6770244	ery1_vs_mpp2
KATNA1	13.758451	4.53126658556832e-43	3.34170555871711e-42	1.0300173	ery1_vs_mpp2
YIPF6	13.752355	4.92986402552141e-43	3.62902764214478e-42	0.6255193	ery1_vs_mpp2
H2AFX	13.741835	5.70124355845951e-43	4.18921976590631e-42	0.7880774	ery1_vs_mpp2
ING2	13.727697	6.93014911055951e-43	5.07833269972698e-42	0.69984436	ery1_vs_mpp2
SSBP4	13.726861	7.01053378584042e-43	5.13257591507808e-42	1.0499276	ery1_vs_mpp2
PRKAR1B	13.705331	9.43362771183227e-43	6.88782881258487e-42	1.8895129	ery1_vs_mpp2
GRWD1	13.67133	1.50615396034513e-42	1.09573040144856e-41	0.90196526	ery1_vs_mpp2
NGDN	13.65596	1.86020835969265e-42	1.35086958109814e-41	0.6902504	ery1_vs_mpp2
TIMM22	13.65353	1.92332125542847e-42	1.39419190375534e-41	0.6808032	ery1_vs_mpp2
SLC4A1	13.623899	2.88729083531328e-42	2.0836012933191e-41	5.949547	ery1_vs_mpp2
MTHFD1L	13.6200905	3.04191934041668e-42	2.19126832486444e-41	1.9295713	ery1_vs_mpp2
PUS1	13.606053	3.68618515971414e-42	2.63887682950964e-41	0.9859678	ery1_vs_mpp2
CISD1	13.549102	8.02052248379873e-42	5.70128417614874e-41	0.64770305	ery1_vs_mpp2
LDB1	13.538554	9.25930173146904e-42	6.57606041984967e-41	1.8456268	ery1_vs_mpp2
PPIF	13.529208	1.05149966134546e-41	7.45474452349309e-41	0.70959795	ery1_vs_mpp2
FASN	13.522606	1.15027574578172e-41	8.13358870899819e-41	0.865426	ery1_vs_mpp2
RRP9	13.513041	1.30997470438729e-41	9.25470745621423e-41	0.89161986	ery1_vs_mpp2
GEMIN2	13.479629	2.06141424040163e-41	1.45507349882418e-40	0.9330561	ery1_vs_mpp2
ATF1	13.469422	2.36710322248259e-41	1.66647371718931e-40	0.8377722	ery1_vs_mpp2
ATAD3A	13.446294	3.23694697413828e-41	2.26698682181837e-40	1.0915979	ery1_vs_mpp2
DNAJB1	13.406687	5.52523136862548e-41	3.84289367948882e-40	0.82917166	ery1_vs_mpp2
REPS2	13.39856	6.16479017483526e-41	4.28402473131532e-40	4.530153	ery1_vs_mpp2
STK25	13.3928385	6.65864970572321e-41	4.6232345805314e-40	0.8088615	ery1_vs_mpp2
VPS72	13.314879	1.89679430279582e-40	1.30783575065786e-39	0.5939265	ery1_vs_mpp2
SURF2	13.301058	2.28215396160491e-40	1.56968611783704e-39	0.9309372	ery1_vs_mpp2
LYRM7	13.25361	4.30011817183908e-40	2.92277619295684e-39	1.1020935	ery1_vs_mpp2
FCGRT	13.199601	8.82011286426779e-40	5.96485084567582e-39	1.0639204	ery1_vs_mpp2
AASDHPPT	13.19639	9.20409520380759e-40	6.21411214262089e-39	0.587649	ery1_vs_mpp2
BCL7C	13.172015	1.27158170522542e-39	8.55639799646262e-39	0.9139431	ery1_vs_mpp2
DHFR	13.142315	1.8837357040774e-39	1.26439098673015e-38	1.1906631	ery1_vs_mpp2
C6orf89	13.119047	2.56134935064513e-39	1.7135129818412e-38	0.9888611	ery1_vs_mpp2
TBC1D23	13.108959	2.92585826766028e-39	1.95574353798534e-38	1.3618388	ery1_vs_mpp2
CCDC50	13.044566	6.82440709221161e-39	4.53910275514948e-38	1.4052408	ery1_vs_mpp2
ICA1	13.040698	7.17969575667894e-39	4.7675543510194e-38	1.2598145	ery1_vs_mpp2
XPOT	13.032772	7.96598336558965e-39	5.28532514749813e-38	0.8888908	ery1_vs_mpp2
ARMC1	13.013144	1.03016076008887e-38	6.81257132163687e-38	0.71849406	ery1_vs_mpp2
LAS1L	12.988938	1.41374503063015e-38	9.31870498948044e-38	0.77223915	ery1_vs_mpp2
TCTEX1D2	12.979512	1.59895959696139e-38	1.05223540198079e-37	0.66611093	ery1_vs_mpp2
THOC1	12.969762	1.81593533284545e-38	1.19404778039096e-37	1.3735627	ery1_vs_mpp2
C9orf40	12.9143915	3.73384172239989e-38	2.44518141366253e-37	1.5791528	ery1_vs_mpp2
GLRX3	12.890901	5.06488723674571e-38	3.30878625312262e-37	0.6228739	ery1_vs_mpp2
FDX2	12.87443	6.27004272777411e-38	4.08946683328064e-37	0.7053861	ery1_vs_mpp2
SMARCA4	12.849762	8.62753875598759e-38	5.60894300429556e-37	0.61181873	ery1_vs_mpp2
MOSPD3	12.7899275	1.86648442730977e-37	1.20374071618987e-36	0.7807017	ery1_vs_mpp2
PRKAG1	12.788656	1.89725877377686e-37	1.22261052610477e-36	0.6508162	ery1_vs_mpp2
PTPRA	12.767021	2.50560520892993e-37	1.61205923649495e-36	1.034511	ery1_vs_mpp2
RAD51AP1	12.750341	3.10381921882556e-37	1.99375903323922e-36	0.66802216	ery1_vs_mpp2
SEC22C	12.705585	5.50561838974135e-37	3.51418743421149e-36	0.8886367	ery1_vs_mpp2
RPUSD3	12.700926	5.84343152772961e-37	3.72391829113132e-36	0.7829349	ery1_vs_mpp2
ZCCHC10	12.686764	7.00197263498237e-37	4.45168756651204e-36	0.5971318	ery1_vs_mpp2
PRPS2	12.653596	1.06869324895166e-36	6.76783134422447e-36	1.1451162	ery1_vs_mpp2
APOBEC3C	12.586278	2.51243616368859e-36	1.58361991942496e-35	0.59843	ery1_vs_mpp2
TTLL12	12.576068	2.85909670978696e-36	1.80071758427488e-35	1.4836345	ery1_vs_mpp2
CHMP4B	12.554207	3.76939173262367e-36	2.36664999990722e-35	0.65413326	ery1_vs_mpp2
ASNSD1	12.547908	4.08153105833652e-36	2.55864744200925e-35	0.83946306	ery1_vs_mpp2
SHMT1	12.508106	6.74123829019375e-36	4.20962155768445e-35	0.8898782	ery1_vs_mpp2
VPS4A	12.499376	7.52393430698027e-36	4.68749822306694e-35	0.7650319	ery1_vs_mpp2
NUP93	12.482484	9.30380333201895e-36	5.78743911200686e-35	0.7172355	ery1_vs_mpp2
AZIN1	12.430968	1.77471210142769e-35	1.10056704337576e-34	0.6284813	ery1_vs_mpp2
MRRF	12.419564	2.04673266949299e-35	1.26730922313657e-34	0.92598706	ery1_vs_mpp2
MTERF3	12.419439	2.04994213623573e-35	1.26832309472008e-34	1.0506445	ery1_vs_mpp2
SURF6	12.385313	3.1385665241628e-35	1.93002703635255e-34	0.9104005	ery1_vs_mpp2
UBTF	12.367384	3.92396435488483e-35	2.41116103695437e-34	0.71659946	ery1_vs_mpp2
AKAP8L	12.361997	4.19603778814545e-35	2.57442075093213e-34	1.4918503	ery1_vs_mpp2
NAPA	12.3608055	4.25867105021148e-35	2.61086307242448e-34	0.78028536	ery1_vs_mpp2
HMGCS1	12.344624	5.207705279812e-35	3.18784265535078e-34	0.9132605	ery1_vs_mpp2
CFAP298	12.34087	5.45630538620605e-35	3.33748838937911e-34	1.0789964	ery1_vs_mpp2
PFDN4	12.328665	6.34899088027685e-35	3.8776425754787e-34	0.66664267	ery1_vs_mpp2
BTG3	12.275565	1.22533536961823e-34	7.45550962449463e-34	0.7232714	ery1_vs_mpp2
NDUFAF6	12.253756	1.60391883674028e-34	9.74429004128057e-34	0.68231255	ery1_vs_mpp2
MCAT	12.178955	4.02405531524746e-34	2.43191597628588e-33	0.8674676	ery1_vs_mpp2
ECSIT	12.096625	1.100427014141e-33	6.59602165682736e-33	0.659089	ery1_vs_mpp2
TPRA1	12.086373	1.24668995813471e-33	7.46718231791454e-33	0.8624699	ery1_vs_mpp2
PICALM	12.082613	1.30505623281866e-33	7.81097454479301e-33	1.0045028	ery1_vs_mpp2
NUP54	12.07608	1.41296359518619e-33	8.43803870167446e-33	0.86433506	ery1_vs_mpp2
SUZ12	12.049051	1.96194663891609e-33	1.16991762622136e-32	0.5965922	ery1_vs_mpp2
ELP4	12.034297	2.34623001805238e-33	1.39700249340565e-32	1.4486642	ery1_vs_mpp2
TMEM237	12.028253	2.5244815802739e-33	1.50202930602137e-32	1.0092211	ery1_vs_mpp2
PHF20L1	11.983747	4.32335443017265e-33	2.55912131640741e-32	0.8214875	ery1_vs_mpp2
TMEM50B	11.914931	9.89479186801327e-33	5.81012960634142e-32	0.7858976	ery1_vs_mpp2
MECR	11.901162	1.16709899708132e-32	6.84513496594348e-32	1.0827935	ery1_vs_mpp2
PNPLA4	11.883309	1.44529969831979e-32	8.46203045431357e-32	0.9980928	ery1_vs_mpp2
ASXL1	11.873396	1.62726337236895e-32	9.5135948465744e-32	1.5582058	ery1_vs_mpp2
GTF2H1	11.870839	1.67775462311586e-32	9.80168305524894e-32	0.7684497	ery1_vs_mpp2
ABCF2	11.870571	1.68314072327509e-32	9.82603426583459e-32	0.92002016	ery1_vs_mpp2
KPNA3	11.859829	1.91365943057859e-32	1.11475843219553e-31	0.99079686	ery1_vs_mpp2
AAAS	11.841777	2.37369287829895e-32	1.37975173934553e-31	0.76364887	ery1_vs_mpp2
UTP6	11.798086	3.99290249861072e-32	2.3126157472212e-31	0.5803869	ery1_vs_mpp2
KNSTRN	11.794573	4.16309575279442e-32	2.40600691501042e-31	0.7770716	ery1_vs_mpp2
PSMG4	11.760328	6.24906762755404e-32	3.58588034275291e-31	0.818593	ery1_vs_mpp2
TMEM14B	11.74267	7.70157232236538e-32	4.40995638728488e-31	0.92013	ery1_vs_mpp2
AMZ2	11.731858	8.75161894680298e-32	5.00411493003589e-31	1.0114508	ery1_vs_mpp2
TRIM58	11.725868	9.39324495867067e-32	5.36338997357077e-31	1.338057	ery1_vs_mpp2
CENPE	11.721064	9.94163283518149e-32	5.66848718828581e-31	0.6924263	ery1_vs_mpp2
C12orf29	11.680531	1.60292048566085e-31	9.10729751993787e-31	0.9143497	ery1_vs_mpp2
SPRYD7	11.634544	2.75054302798626e-31	1.5583835077102e-30	0.9796255	ery1_vs_mpp2
SCO1	11.617019	3.37716509800111e-31	1.9067157460233e-30	0.62240386	ery1_vs_mpp2
STAU1	11.601693	4.04003333158379e-31	2.27777700343942e-30	0.5889307	ery1_vs_mpp2
MARK3	11.593751	4.43287096469476e-31	2.49751417200819e-30	0.9835936	ery1_vs_mpp2
ASAP1	11.589819	4.64111058462756e-31	2.61119108764122e-30	2.347195	ery1_vs_mpp2
GOT1	11.529755	9.34093776479178e-31	5.22263935456272e-30	0.62884843	ery1_vs_mpp2
URI1	11.514336	1.11717227110185e-30	6.23329590819486e-30	0.958955	ery1_vs_mpp2
ZNF146	11.475457	1.75249534033509e-30	9.73769449436882e-30	0.8110698	ery1_vs_mpp2
MTREX	11.460933	2.07270699771982e-30	1.14931959158787e-29	0.9685381	ery1_vs_mpp2
NDC80	11.445385	2.48002071626874e-30	1.37140556126499e-29	0.75075895	ery1_vs_mpp2
NET1	11.442	2.57871638484923e-30	1.42500573924408e-29	0.75546485	ery1_vs_mpp2
GNPNAT1	11.394899	4.43340107772563e-30	2.43988266678652e-29	0.89575696	ery1_vs_mpp2
PPIL4	11.393162	4.52272968056283e-30	2.48734717537702e-29	0.61929023	ery1_vs_mpp2
TACO1	11.361592	6.49497292967084e-30	3.55988054324622e-29	0.98841226	ery1_vs_mpp2
MTRES1	11.359382	6.66147194666802e-30	3.64618423783701e-29	0.6004287	ery1_vs_mpp2
TST	11.327279	9.61453544604226e-30	5.25186675549553e-29	1.0291257	ery1_vs_mpp2
YRDC	11.304662	1.2443228029503e-29	6.7878271630852e-29	0.9817638	ery1_vs_mpp2
UBN1	11.303934	1.25468167278283e-29	6.83971063244048e-29	0.9122722	ery1_vs_mpp2
RPP40	11.301563	1.28903207702586e-29	7.02222201042853e-29	1.0435785	ery1_vs_mpp2
TRMT6	11.296431	1.36661113636804e-29	7.4348069104635e-29	0.7264017	ery1_vs_mpp2
TMC6	11.290702	1.45867075547487e-29	7.92495330314562e-29	1.0298563	ery1_vs_mpp2
UBQLN1	11.28887	1.48938628328472e-29	8.08638528502095e-29	0.5953468	ery1_vs_mpp2
HAUS8	11.278138	1.68269548346528e-29	9.12978289213036e-29	0.70309824	ery1_vs_mpp2
PNPT1	11.267751	1.89345078633546e-29	1.024571491895e-28	1.3830298	ery1_vs_mpp2
PDSS1	11.238591	2.63555671434194e-29	1.42041894263933e-28	1.2669373	ery1_vs_mpp2
CDKN2A	11.232162	2.83454203319312e-29	1.52664119651549e-28	3.0162451	ery1_vs_mpp2
CTPS1	11.227173	2.99922487028934e-29	1.6142592564039e-28	1.2110903	ery1_vs_mpp2
SFPQ	11.220292	3.24198592054392e-29	1.74375616046322e-28	0.61480963	ery1_vs_mpp2
MKNK2	11.216298	3.39174128293218e-29	1.82308918525628e-28	1.1333302	ery1_vs_mpp2
SLC18B1	11.200903	4.03598341713323e-29	2.16504748732918e-28	2.7520852	ery1_vs_mpp2
ACSL3	11.168988	5.78356115816913e-29	3.09018353802043e-28	0.6272239	ery1_vs_mpp2
CLIC2	11.15967	6.42293148122222e-29	3.42499743493066e-28	1.988399	ery1_vs_mpp2
TTC32	11.14665	7.4352885919583e-29	3.95437761106919e-28	0.6094843	ery1_vs_mpp2
RCCD1	11.134888	8.48520630762427e-29	4.50682320539254e-28	1.6955832	ery1_vs_mpp2
NDUFS1	11.1269	9.28078467736578e-29	4.92614281427547e-28	0.59395325	ery1_vs_mpp2
TMOD1	11.11897	1.01435822342232e-28	5.37703163375248e-28	1.9758468	ery1_vs_mpp2
CSTF2	11.110132	1.11993122187678e-28	5.93276762843196e-28	1.0096371	ery1_vs_mpp2
CDC42BPA	11.076502	1.631225558848e-28	8.62998544838402e-28	0.90772337	ery1_vs_mpp2
ABCB10	11.021263	3.01793128096931e-28	1.58623254559351e-27	1.2831355	ery1_vs_mpp2
FANCI	11.021092	3.0236579653737e-28	1.58820784274968e-27	0.6768877	ery1_vs_mpp2
PUM3	11.0029745	3.69729395735153e-28	1.93699789921507e-27	0.58856314	ery1_vs_mpp2
DHODH	10.986853	4.42075529057339e-28	2.31451354213797e-27	1.0987823	ery1_vs_mpp2
B3GNT2	10.98094	4.71989034318065e-28	2.4695249863023e-27	0.6804841	ery1_vs_mpp2
METAP1	10.973822	5.10671505840354e-28	2.66845706549221e-27	0.7389214	ery1_vs_mpp2
MGME1	10.958727	6.03424276245576e-28	3.14904725792323e-27	0.75811213	ery1_vs_mpp2
DUSP1	10.956317	6.19703463817239e-28	3.23191179449094e-27	0.7847796	ery1_vs_mpp2
GUCD1	10.9550495	6.28440572685771e-28	3.27324631402763e-27	0.98342603	ery1_vs_mpp2
BRD7	10.9261265	8.64610203885964e-28	4.48596471058004e-27	0.63423043	ery1_vs_mpp2
SNHG10	10.91452	9.8246775860197e-28	5.08764433658581e-27	1.0924692	ery1_vs_mpp2
CENPP	10.86275	1.73445377944603e-27	8.95302181226523e-27	1.1622003	ery1_vs_mpp2
FSCN1	10.852662	1.93699587152432e-27	9.98573973895095e-27	1.251082	ery1_vs_mpp2
SIRT6	10.834485	2.36290453866833e-27	1.21581083022807e-26	0.860325	ery1_vs_mpp2
RCL1	10.811911	3.02308507283484e-27	1.55055628529126e-26	1.6909491	ery1_vs_mpp2
TRAPPC6B	10.806304	3.21358621270456e-27	1.64721814257309e-26	1.1211604	ery1_vs_mpp2
RMDN1	10.794478	3.65532462836472e-27	1.87007984157556e-26	0.92596006	ery1_vs_mpp2
TGM2	10.782925	4.14494739323789e-27	2.11520781585347e-26	4.99398	ery1_vs_mpp2
GTF3C5	10.781427	4.21298453994321e-27	2.14856885387243e-26	0.72580117	ery1_vs_mpp2
PLEKHF2	10.76591	4.98662452756983e-27	2.53510313096619e-26	0.6616637	ery1_vs_mpp2
ALKBH5	10.762355	5.18284448607178e-27	2.63154117769837e-26	0.7558665	ery1_vs_mpp2
CCS	10.7593355	5.35546556915904e-27	2.7140638324105e-26	0.6359262	ery1_vs_mpp2
MYH10	10.749795	5.93936243156779e-27	3.00242958006823e-26	1.6575482	ery1_vs_mpp2
TMEM38B	10.736883	6.83120813977713e-27	3.45110753110344e-26	0.6556652	ery1_vs_mpp2
DEAF1	10.728167	7.50706197889152e-27	3.78543600285605e-26	1.1354415	ery1_vs_mpp2
DTWD1	10.715491	8.60985913592059e-27	4.33610134260969e-26	0.8305977	ery1_vs_mpp2
MTERF2	10.696953	1.0518079360797e-26	5.28721895843677e-26	2.1799357	ery1_vs_mpp2
HJURP	10.690395	1.12888632588643e-26	5.67114251385534e-26	0.89921063	ery1_vs_mpp2
MITD1	10.689183	1.14373244734471e-26	5.73857797585643e-26	0.6973675	ery1_vs_mpp2
FAF1	10.685855	1.18552034958505e-26	5.93716833051037e-26	0.87821853	ery1_vs_mpp2
PRKAB1	10.640632	1.92818350550079e-26	9.59690593607674e-26	0.8739643	ery1_vs_mpp2
PTOV1	10.62727	2.22530903431843e-26	1.10552914340401e-25	0.71695346	ery1_vs_mpp2
PRMT5	10.623697	2.31217436772495e-26	1.14797678761876e-25	0.99830747	ery1_vs_mpp2
RARS2	10.599458	2.99712622938264e-26	1.48713495809712e-25	0.67993915	ery1_vs_mpp2
NOL8	10.520611	6.94223306779649e-26	3.42987975449982e-25	0.5967962	ery1_vs_mpp2
MED4	10.515801	7.3056931849712e-26	3.60724189818529e-25	0.85202754	ery1_vs_mpp2
AARS	10.493937	9.21087834184699e-26	4.5285415272408e-25	0.76237434	ery1_vs_mpp2
ZCCHC9	10.489445	9.65943308255406e-26	4.74618185810269e-25	0.73969454	ery1_vs_mpp2
NOL10	10.48396	1.02365306581275e-25	5.02362100667718e-25	0.95063066	ery1_vs_mpp2
FAM83D	10.451614	1.44052292580507e-25	7.03945424917948e-25	1.6567991	ery1_vs_mpp2
TMEM183A	10.445204	1.54124553254046e-25	7.52709985262496e-25	0.90607995	ery1_vs_mpp2
AKIRIN1	10.4428425	1.58007224837903e-25	7.71205257103572e-25	0.6434871	ery1_vs_mpp2
SLC43A1	10.441989	1.59433969199464e-25	7.77698466445752e-25	1.0217775	ery1_vs_mpp2
SLC25A15	10.427187	1.86323589993636e-25	9.07217093583981e-25	1.51871	ery1_vs_mpp2
MTA1	10.416423	2.08653356476694e-25	1.01532887819902e-24	0.8738333	ery1_vs_mpp2
RWDD4	10.394697	2.62116889691264e-25	1.27012556518265e-24	0.5833662	ery1_vs_mpp2
NCAPG	10.354423	3.99590422209905e-25	1.93146001580609e-24	0.66387784	ery1_vs_mpp2
IMPA2	10.349349	4.21340954521629e-25	2.03312130447398e-24	0.7548516	ery1_vs_mpp2
DNAAF2	10.333042	4.99509350254023e-25	2.40743216120039e-24	0.5816256	ery1_vs_mpp2
BBC3	10.332252	5.03643652879449e-25	2.42590865160083e-24	1.7001226	ery1_vs_mpp2
SLC25A33	10.32395	5.49164313464935e-25	2.64201412107042e-24	0.7800786	ery1_vs_mpp2
DAAM1	10.301277	6.95318728880249e-25	3.33918541940825e-24	1.2745047	ery1_vs_mpp2
HRAS	10.281797	8.51246765145503e-25	4.07588065352755e-24	1.167286	ery1_vs_mpp2
SSX2IP	10.259839	1.06884671390429e-24	5.10263626495848e-24	0.8725633	ery1_vs_mpp2
EPB41	10.238444	1.33363223965045e-24	6.35918729875878e-24	1.1201953	ery1_vs_mpp2
CDC34	10.236279	1.36381690623297e-24	6.495439669119e-24	1.1536019	ery1_vs_mpp2
PAIP1	10.224829	1.53498469081664e-24	7.30634600914963e-24	0.8289269	ery1_vs_mpp2
CARS2	10.197118	2.04243802165072e-24	9.69887578497824e-24	0.9884889	ery1_vs_mpp2
VARS	10.170075	2.69700861189962e-24	1.27696393666703e-23	0.9559462	ery1_vs_mpp2
CBLL1	10.164047	2.86913038366365e-24	1.35607170096065e-23	1.1178998	ery1_vs_mpp2
MRM1	10.143078	3.55713024996794e-24	1.67731892792176e-23	1.4790813	ery1_vs_mpp2
WDR5	10.141911	3.59987303615738e-24	1.69648222288071e-23	1.0027065	ery1_vs_mpp2
TCOF1	10.131788	3.99279470104663e-24	1.87726501445479e-23	0.9203915	ery1_vs_mpp2
FBH1	10.120983	4.45914395825024e-24	2.09286640227824e-23	1.3421644	ery1_vs_mpp2
DNAJB6	10.109923	4.99232226514487e-24	2.33495977015587e-23	0.6177391	ery1_vs_mpp2
ELAC2	10.102893	5.36361141081314e-24	2.50716204301509e-23	0.65656364	ery1_vs_mpp2
SQOR	10.096465	5.72695627068556e-24	2.67545357219983e-23	1.0514684	ery1_vs_mpp2
ZWILCH	10.095312	5.79463692773083e-24	2.70394047038359e-23	0.7251722	ery1_vs_mpp2
KCMF1	10.08801	6.2422073200949e-24	2.90774414887561e-23	0.7885575	ery1_vs_mpp2
EED	10.034837	1.07136301971899e-23	4.95344231695862e-23	0.7289105	ery1_vs_mpp2
NOL11	10.034168	1.07864534264736e-23	4.98425579867061e-23	0.7087612	ery1_vs_mpp2
ERMAP	10.034033	1.08013054365672e-23	4.9882617207913e-23	2.6515408	ery1_vs_mpp2
KEL	9.96567	2.1541641769727e-23	9.90866395656541e-23	3.7421184	ery1_vs_mpp2
NADK2	9.947033	2.59813116017692e-23	1.19236189990372e-22	1.5060307	ery1_vs_mpp2
DUSP2	9.946159	2.62104271445868e-23	1.20219287210077e-22	1.2313752	ery1_vs_mpp2
CDCA8	9.942332	2.72373916091681e-23	1.24787777116848e-22	0.5834043	ery1_vs_mpp2
RDX	9.935626	2.91341308271884e-23	1.33326243626634e-22	0.6818128	ery1_vs_mpp2
UBE2G2	9.913566	3.63438108697691e-23	1.65849471774489e-22	0.63070494	ery1_vs_mpp2
SLC25A46	9.891941	4.51191495461e-23	2.05082421711513e-22	0.88589734	ery1_vs_mpp2
SIRT2	9.887797	4.70259410075434e-23	2.13629105883367e-22	0.6784864	ery1_vs_mpp2
TRMU	9.863088	6.01698641211002e-23	2.72571849370599e-22	0.7564512	ery1_vs_mpp2
EXOC5	9.811576	1.00388446606223e-22	4.52983214328304e-22	0.7020474	ery1_vs_mpp2
NAA10	9.810423	1.01541797909007e-22	4.57675544988754e-22	1.1578915	ery1_vs_mpp2
IFT22	9.752423	1.80115743827462e-22	8.07767549305151e-22	0.74401623	ery1_vs_mpp2
UBXN6	9.735821	2.12098810616632e-22	9.50146143284279e-22	1.0503554	ery1_vs_mpp2
POLD1	9.721004	2.45350585155148e-22	1.0984952946902e-21	0.7128771	ery1_vs_mpp2
DLAT	9.71172	2.68762094483611e-22	1.20264702068429e-21	0.98991376	ery1_vs_mpp2
BAG1	9.711094	2.70420157642213e-22	1.20939569393424e-21	0.8545337	ery1_vs_mpp2
DHRS13	9.688766	3.36571569793264e-22	1.50108315372695e-21	1.7257725	ery1_vs_mpp2
GCC2	9.670759	4.0138914394381e-22	1.78720066961295e-21	0.61292565	ery1_vs_mpp2
FAM50A	9.664161	4.28115652154213e-22	1.90515007257595e-21	0.6314164	ery1_vs_mpp2
SNX9	9.608327	7.37373614290355e-22	3.26516482990921e-21	1.0644717	ery1_vs_mpp2
RMND5B	9.6073065	7.44714863615135e-22	3.29586369700873e-21	1.0242858	ery1_vs_mpp2
HDAC7	9.605092	7.60899927507042e-22	3.36564726706514e-21	1.9270366	ery1_vs_mpp2
C2orf88	9.59007	8.80254935504204e-22	3.88081793423384e-21	0.6503269	ery1_vs_mpp2
C1orf198	9.538004	1.45607814755144e-21	6.37765390577905e-21	2.9547153	ery1_vs_mpp2
LRRC40	9.537395	1.46465732456682e-21	6.41175002420244e-21	1.1346738	ery1_vs_mpp2
KIF23	9.534223	1.5101323662784e-21	6.60365741524884e-21	0.7000486	ery1_vs_mpp2
SLC25A17	9.528327	1.59838414894167e-21	6.98578727717301e-21	0.6714654	ery1_vs_mpp2
C2orf49	9.526387	1.62852003084281e-21	7.10979416062758e-21	0.96777105	ery1_vs_mpp2
SLC66A2	9.520325	1.72638619917552e-21	7.52891019186384e-21	1.146058	ery1_vs_mpp2
DDX55	9.47912	2.5643657885522e-21	1.11352546727875e-20	0.8554466	ery1_vs_mpp2
METTL2A	9.44934	3.40973156223391e-21	1.47742826230415e-20	1.1573453	ery1_vs_mpp2
CDC16	9.443665	3.59966156683501e-21	1.55888725288378e-20	1.1224409	ery1_vs_mpp2
OPTN	9.432069	4.02080106291949e-21	1.73940069574448e-20	1.528122	ery1_vs_mpp2
NUP35	9.430592	4.07780668744018e-21	1.76311598897467e-20	0.7135738	ery1_vs_mpp2
ALG14	9.430184	4.09367725487959e-21	1.76902989246752e-20	1.149749	ery1_vs_mpp2
RNF139	9.312626	1.24710570063016e-20	5.34057791543745e-20	0.63286775	ery1_vs_mpp2
BYSL	9.309234	1.28757583148929e-20	5.51096117159447e-20	0.7161282	ery1_vs_mpp2
DMTN	9.274649	1.78205150718581e-20	7.61524976693599e-20	1.6090262	ery1_vs_mpp2
HDHD3	9.2713585	1.83790575149363e-20	7.84977427371657e-20	1.0358444	ery1_vs_mpp2
CETN3	9.26936	1.87267338438213e-20	7.98980902442887e-20	0.648302	ery1_vs_mpp2
SLF1	9.264411	1.96156701827655e-20	8.36465259167822e-20	0.6022792	ery1_vs_mpp2
PAAF1	9.248292	2.28108359379445e-20	9.71175854075653e-20	0.58223087	ery1_vs_mpp2
EXOSC10	9.247345	2.30138217245608e-20	9.79301232456523e-20	0.751323	ery1_vs_mpp2
REEP3	9.22198	2.91662348710807e-20	1.2378389423455e-19	1.2980614	ery1_vs_mpp2
CEP57L1	9.181458	4.25292582021721e-20	1.80307963833486e-19	1.2823372	ery1_vs_mpp2
AP2A1	9.162215	5.08425366364309e-20	2.14875634144958e-19	1.4449105	ery1_vs_mpp2
CUL4A	9.151644	5.60737878502996e-20	2.36612615259528e-19	0.69866806	ery1_vs_mpp2
GFM1	9.123653	7.26333506904082e-20	3.05529652434939e-19	0.8723352	ery1_vs_mpp2
ZDHHC2	9.093724	9.57033783296918e-20	4.01317492912658e-19	1.1951288	ery1_vs_mpp2
C16orf95	9.080401	1.08175198888183e-19	4.52675054268599e-19	2.06452	ery1_vs_mpp2
RBM28	9.0686455	1.20505703431463e-19	5.04012449603444e-19	0.7249967	ery1_vs_mpp2
NUDT4	9.055019	1.36543225678918e-19	5.69907265792816e-19	2.139449	ery1_vs_mpp2
BPGM	9.037177	1.60770150886603e-19	6.69294931554755e-19	1.2818334	ery1_vs_mpp2
PDCD2L	9.019222	1.89428671013346e-19	7.86572577321502e-19	1.4796036	ery1_vs_mpp2
COMTD1	9.017756	1.91980246513235e-19	7.9675752513826e-19	1.1275625	ery1_vs_mpp2
PPP1R35	9.007289	2.1121263994653e-19	8.76125233464577e-19	0.63937205	ery1_vs_mpp2
EXOSC7	9.006492	2.12753491325509e-19	8.82063292915829e-19	0.6370793	ery1_vs_mpp2
FAM114A2	9.001669	2.22312180651536e-19	9.20746752308314e-19	1.0238359	ery1_vs_mpp2
DEPDC1B	9.001258	2.23145916947312e-19	9.23725632596672e-19	0.6921953	ery1_vs_mpp2
TSPAN5	8.981618	2.66812824971693e-19	1.10278989337685e-18	1.8434491	ery1_vs_mpp2
PINX1	8.936266	4.02541381220736e-19	1.6578376026998e-18	1.0444559	ery1_vs_mpp2
FGFR1OP	8.913886	4.92744150410376e-19	2.02313476107426e-18	1.5416613	ery1_vs_mpp2
CLPTM1	8.901337	5.51782860635568e-19	2.26208542662996e-18	0.58441955	ery1_vs_mpp2
UTP4	8.897078	5.7336417016274e-19	2.34817366744822e-18	1.3022693	ery1_vs_mpp2
STEAP3	8.889674	6.12882161226521e-19	2.50747123568741e-18	2.3082683	ery1_vs_mpp2
RIOX2	8.874715	7.01127714811099e-19	2.86560202791081e-18	1.2150632	ery1_vs_mpp2
CDCA2	8.849678	8.77722319361327e-19	3.57830402860394e-18	0.6516614	ery1_vs_mpp2
STOM	8.823684	1.10755155068386e-18	4.50389410832528e-18	0.81219757	ery1_vs_mpp2
MCM10	8.775148	1.70678575775962e-18	6.90935649453317e-18	0.7786967	ery1_vs_mpp2
ACD	8.771795	1.75840188895289e-18	7.11473743233294e-18	0.8034312	ery1_vs_mpp2
NOC3L	8.748712	2.15802408078237e-18	8.72291497181971e-18	0.6446471	ery1_vs_mpp2
RIPOR1	8.723034	2.70845209625208e-18	1.09149807755054e-17	2.8556018	ery1_vs_mpp2
FLAD1	8.694083	3.49642397296733e-18	1.40413880606772e-17	0.5905371	ery1_vs_mpp2
CARS	8.675265	4.12588255501959e-18	1.65199108952348e-17	0.8216623	ery1_vs_mpp2
ZC3H14	8.655792	4.8949786854623e-18	1.9531497544169e-17	0.8029767	ery1_vs_mpp2
G2E3	8.650963	5.10667351820177e-18	2.03560483917252e-17	0.6004747	ery1_vs_mpp2
RFXAP	8.641965	5.52544397861679e-18	2.20035942840475e-17	1.6528645	ery1_vs_mpp2
ANKH	8.6343355	5.90694826752896e-18	2.34880525492477e-17	1.9465741	ery1_vs_mpp2
FAM241A	8.611882	7.18707234300077e-18	2.85080136004573e-17	1.0060356	ery1_vs_mpp2
HAUS2	8.5895405	8.73179412673359e-18	3.45503261473696e-17	1.0168328	ery1_vs_mpp2
CDKN2C	8.586856	8.93818808844602e-18	3.53496575968542e-17	0.7268261	ery1_vs_mpp2
POLE2	8.57572	9.8469261932844e-18	3.89245470492006e-17	1.1384186	ery1_vs_mpp2
FUBP3	8.569559	1.03881641071193e-17	4.10037710451266e-17	0.9616862	ery1_vs_mpp2
DESI1	8.54267	1.31155585859931e-17	5.15674106587682e-17	0.75843865	ery1_vs_mpp2
CBY1	8.536771	1.3802457615274e-17	5.41889187542728e-17	0.69362473	ery1_vs_mpp2
COA7	8.531029	1.45051692389832e-17	5.69200901848814e-17	0.95477706	ery1_vs_mpp2
SKA3	8.502485	1.85573998078414e-17	7.25392934349151e-17	0.8443755	ery1_vs_mpp2
CDK7	8.483486	2.18544519092578e-17	8.51795739149237e-17	0.6604786	ery1_vs_mpp2
HSDL2	8.467806	2.50057907677249e-17	9.72273348983156e-17	0.7553703	ery1_vs_mpp2
RANGAP1	8.423732	3.64677838238301e-17	1.40978476229354e-16	0.8116404	ery1_vs_mpp2
UHMK1	8.421121	3.72900878405843e-17	1.44088327920419e-16	0.753609	ery1_vs_mpp2
PIP5K1B	8.3916645	4.79307220011989e-17	1.84672905972146e-16	0.7652483	ery1_vs_mpp2
MARCH3	8.373641	5.58649560757243e-17	2.14730093196257e-16	0.9208374	ery1_vs_mpp2
GAS2L1	8.365252	5.99865793554882e-17	2.30353032955773e-16	2.1558702	ery1_vs_mpp2
NRAS	8.341921	7.30931121804632e-17	2.80149752528255e-16	0.5899884	ery1_vs_mpp2
PRR5	8.336754	7.63578884197133e-17	2.92385118068461e-16	2.018656	ery1_vs_mpp2
RPAP3	8.321087	8.71600323815112e-17	3.33431551092476e-16	0.8493603	ery1_vs_mpp2
ZNF639	8.319809	8.81049381080409e-17	3.36886559552452e-16	0.9150652	ery1_vs_mpp2
PARP2	8.3119955	9.41061806970418e-17	3.59322605709292e-16	0.8363049	ery1_vs_mpp2
BCS1L	8.2389145	1.73780234981814e-16	6.59482095876422e-16	1.1149487	ery1_vs_mpp2
EMG1	8.234903	1.79703341462121e-16	6.81639190839864e-16	0.6535592	ery1_vs_mpp2
GCLC	8.23016	1.86963327024186e-16	7.08511095552433e-16	1.3999488	ery1_vs_mpp2
DEXI	8.171691	3.0409769860429e-16	1.14862370427875e-15	2.180015	ery1_vs_mpp2
MPZL1	8.154868	3.49561271813957e-16	1.3172631205021e-15	0.82230276	ery1_vs_mpp2
TGFBR3L	8.136938	4.05399425843176e-16	1.52554224239867e-15	3.7586267	ery1_vs_mpp2
NIF3L1	8.134167	4.14782502321844e-16	1.5601236497588e-15	0.7954167	ery1_vs_mpp2
TEFM	8.06089	7.57406442811015e-16	2.825129533333e-15	0.9420731	ery1_vs_mpp2
STYXL1	8.041188	8.89714579878222e-16	3.31098580740659e-15	0.6455302	ery1_vs_mpp2
IFT74	8.041108	8.90296370557799e-16	3.31162338296926e-15	0.67803323	ery1_vs_mpp2
CCNE2	8.017318	1.08079251427034e-15	4.00727665677074e-15	1.1525747	ery1_vs_mpp2
NOLC1	8.014344	1.10726419569374e-15	4.10165635025579e-15	0.67621446	ery1_vs_mpp2
AC012146.1	8.013596	1.1140286266989e-15	4.12482008270158e-15	0.8253473	ery1_vs_mpp2
RAVER1	8.002431	1.21986154875702e-15	4.51460686943654e-15	0.7794811	ery1_vs_mpp2
RAB22A	7.959534	1.72688152620201e-15	6.36767831508128e-15	1.0245345	ery1_vs_mpp2
CLPX	7.903683	2.70780655488724e-15	9.94382489068287e-15	0.64953935	ery1_vs_mpp2
DYNC2LI1	7.8995185	2.79982854458371e-15	1.02724041371993e-14	1.0034198	ery1_vs_mpp2
XRCC4	7.897513	2.84523874042949e-15	1.04342664353569e-14	0.80788004	ery1_vs_mpp2
METTL8	7.871226	3.51183539929483e-15	1.28380099689672e-14	1.46145	ery1_vs_mpp2
SUV39H2	7.859435	3.85870194668672e-15	1.40996409899767e-14	0.6471103	ery1_vs_mpp2
DPH6	7.8526654	4.07286755610925e-15	1.48687309695427e-14	1.1857557	ery1_vs_mpp2
SPOUT1	7.8428283	4.40510013868028e-15	1.60670650627814e-14	1.01238	ery1_vs_mpp2
TAMM41	7.8340635	4.72349491397519e-15	1.71972729990757e-14	0.7234191	ery1_vs_mpp2
TATDN3	7.830752	4.84960163799115e-15	1.76484375350982e-14	0.8831177	ery1_vs_mpp2
SLC38A5	7.8288646	4.92294987991006e-15	1.78992156967618e-14	1.948237	ery1_vs_mpp2
TRAK2	7.8244596	5.09841646489917e-15	1.85121620336663e-14	1.8695946	ery1_vs_mpp2
DENND10	7.8168893	5.41446175753344e-15	1.96420312319154e-14	0.6575758	ery1_vs_mpp2
MRM3	7.8160014	5.45277321596507e-15	1.97721232837781e-14	0.6120886	ery1_vs_mpp2
PARPBP	7.8039565	5.99958499055519e-15	2.16866719103043e-14	1.1910329	ery1_vs_mpp2
THOC5	7.7913055	6.63202183687539e-15	2.38871215088887e-14	1.0952572	ery1_vs_mpp2
TRIT1	7.791222	6.63641061219175e-15	2.38922627483994e-14	0.88303316	ery1_vs_mpp2
AGFG2	7.7555785	8.79417342389516e-15	3.15760530413824e-14	2.5977907	ery1_vs_mpp2
OPA1	7.741256	9.8439376925443e-15	3.52981730237544e-14	0.62442404	ery1_vs_mpp2
PRMT3	7.7219405	1.14572001584854e-14	4.10282693646961e-14	1.3030163	ery1_vs_mpp2
UFSP2	7.684169	1.53993314676891e-14	5.49742505669538e-14	0.75961494	ery1_vs_mpp2
NEDD1	7.6825323	1.55974160131855e-14	5.56567679762852e-14	0.827384	ery1_vs_mpp2
KLHL18	7.68154	1.57187498167179e-14	5.60401562179762e-14	1.1618934	ery1_vs_mpp2
CDH1	7.667054	1.7599174893367e-14	6.27164942754792e-14	5.573905	ery1_vs_mpp2
ANAPC7	7.6667995	1.76340742778094e-14	6.27853977375845e-14	0.67096937	ery1_vs_mpp2
PPME1	7.6639338	1.80322705132976e-14	6.41748383331651e-14	0.71531093	ery1_vs_mpp2
PDK3	7.6458545	2.07562519945409e-14	7.37715599524035e-14	0.90507126	ery1_vs_mpp2
CWF19L2	7.63257	2.30119858662537e-14	8.1716858260975e-14	0.6162999	ery1_vs_mpp2
FAM118A	7.6173005	2.59036171994703e-14	9.18639048638799e-14	1.4907936	ery1_vs_mpp2
NUFIP1	7.6044545	2.86108111698579e-14	1.01286539937874e-13	0.9762314	ery1_vs_mpp2
XPC	7.548959	4.38751920487681e-14	1.54309088687646e-13	0.8289957	ery1_vs_mpp2
MOCS2	7.5254087	5.25557036051195e-14	1.84436457888692e-13	0.6346617	ery1_vs_mpp2
CNOT10	7.4889255	6.94396732448494e-14	2.43159411345245e-13	0.78883207	ery1_vs_mpp2
UBXN10	7.4884276	6.97035809861764e-14	2.43977653534261e-13	2.7474465	ery1_vs_mpp2
VEGFA	7.4630527	8.45403860961962e-14	2.94886223529663e-13	2.626666	ery1_vs_mpp2
RABL3	7.4600406	8.64956937986773e-14	3.01315741609555e-13	0.7734909	ery1_vs_mpp2
PXN-AS1	7.454173	9.04330697875602e-14	3.14624410110408e-13	0.71879125	ery1_vs_mpp2
CUL3	7.438573	1.01778689665319e-13	3.53639305865544e-13	0.6411385	ery1_vs_mpp2
NCS1	7.401658	1.34494248501289e-13	4.65508192581897e-13	2.6523426	ery1_vs_mpp2
PPOX	7.3874335	1.49689959249941e-13	5.16110509072019e-13	1.5360339	ery1_vs_mpp2
MDN1	7.346535	2.03410851178033e-13	6.98348403108242e-13	0.8337168	ery1_vs_mpp2
MFHAS1	7.289302	3.11565683114556e-13	1.06288030924661e-12	1.4309889	ery1_vs_mpp2
FASTKD2	7.2732835	3.50852716425338e-13	1.19589341618911e-12	1.0442309	ery1_vs_mpp2
TAF1B	7.25012	4.16402555405437e-13	1.41394605093058e-12	0.8443498	ery1_vs_mpp2
CTSH	7.2494373	4.18506066385012e-13	1.42049093125548e-12	1.1703986	ery1_vs_mpp2
NUP107	7.2455616	4.30650356928339e-13	1.46109633292592e-12	0.69231886	ery1_vs_mpp2
ADORA2B	7.2434897	4.3728384870504e-13	1.48173292370947e-12	0.6363786	ery1_vs_mpp2
ORC5	7.2424035	4.40802246000792e-13	1.49302792642082e-12	0.8486053	ery1_vs_mpp2
CLUH	7.226775	4.94597275113676e-13	1.67102630469729e-12	0.88160425	ery1_vs_mpp2
TXNRD2	7.2217402	5.13265050501704e-13	1.73192071411449e-12	0.9877859	ery1_vs_mpp2
NOP2	7.2094445	5.61806120846479e-13	1.8917578393111e-12	1.0119987	ery1_vs_mpp2
CCDC58	7.207435	5.70155494407761e-13	1.9190715598172e-12	1.0412914	ery1_vs_mpp2
ADAT2	7.1863155	6.65630411822556e-13	2.23669561123881e-12	1.4087477	ery1_vs_mpp2
TOMM70	7.1856575	6.68844951428189e-13	2.24562674495324e-12	0.65612215	ery1_vs_mpp2
KPNA1	7.1786933	7.03809034590923e-13	2.3600711932999e-12	1.1150178	ery1_vs_mpp2
CD3EAP	7.174814	7.24055621492723e-13	2.42594715706117e-12	0.64552534	ery1_vs_mpp2
CDKN2AIP	7.164503	7.80691431534649e-13	2.61353463469774e-12	0.6916934	ery1_vs_mpp2
UBFD1	7.136259	9.59051575835558e-13	3.20001162689879e-12	0.71581054	ery1_vs_mpp2
IPO11	7.123904	1.04911931036516e-12	3.49475416846662e-12	1.0752243	ery1_vs_mpp2
RSPRY1	7.123723	1.05049922394942e-12	3.49778955941137e-12	0.71238214	ery1_vs_mpp2
ANKRD26	7.114624	1.12218172568293e-12	3.73351017023088e-12	1.1478114	ery1_vs_mpp2
COMMD4	7.0895977	1.3450246717067e-12	4.45653349130581e-12	0.7341878	ery1_vs_mpp2
CARNMT1	7.0851893	1.3885447676609e-12	4.59695493864922e-12	1.0917826	ery1_vs_mpp2
CDK2	7.0713615	1.53421013226092e-12	5.07295383077095e-12	0.8302563	ery1_vs_mpp2
CHKA	7.0556498	1.71796110511596e-12	5.67356127551191e-12	0.64504844	ery1_vs_mpp2
PCBD2	7.0130243	2.33221217181927e-12	7.68639207607755e-12	1.8826002	ery1_vs_mpp2
PPP2R2D	7.0076756	2.42310037754386e-12	7.97941789633628e-12	0.6718284	ery1_vs_mpp2
PFKM	6.998082	2.59490186687012e-12	8.52776711279354e-12	1.4559993	ery1_vs_mpp2
UGCG	6.9939103	2.67328434099969e-12	8.7782084099249e-12	1.8144782	ery1_vs_mpp2
ST7	6.9556794	3.50867228066461e-12	1.14793057422555e-11	0.6347345	ery1_vs_mpp2
PPP1R16A	6.942635	3.84852921589829e-12	1.2581010418909e-11	1.4012233	ery1_vs_mpp2
SLC22A4	6.9363112	4.02470185735362e-12	1.31303253478079e-11	4.5015693	ery1_vs_mpp2
IGF2BP2	6.9357853	4.03970162510543e-12	1.31739339981207e-11	0.87639576	ery1_vs_mpp2
KLHL7	6.9228315	4.42703540381934e-12	1.44195888728359e-11	1.0347624	ery1_vs_mpp2
STYX	6.9204082	4.50344345440596e-12	1.46566283945733e-11	1.1459053	ery1_vs_mpp2
MRS2	6.904188	5.04913829925386e-12	1.63797538393165e-11	0.61651504	ery1_vs_mpp2
UBXN8	6.892526	5.48102090340868e-12	1.77522587911286e-11	0.9980036	ery1_vs_mpp2
LETM1	6.88209	5.89807232593907e-12	1.90724038179064e-11	0.8874261	ery1_vs_mpp2
ABCB6	6.878806	6.03561603735683e-12	1.95093550438281e-11	1.8700337	ery1_vs_mpp2
DNAAF5	6.8558273	7.09010011186193e-12	2.28811710810008e-11	1.141931	ery1_vs_mpp2
WARS2	6.8402514	7.90543191991120e-12	2.54818316939048e-11	0.60900134	ery1_vs_mpp2
GATB	6.828175	8.60015517786718e-12	2.76990227445239e-11	0.6340778	ery1_vs_mpp2
SLK	6.8028803	1.02547736603013e-11	3.2949228949148e-11	0.59333956	ery1_vs_mpp2
AC104170.1	6.7939487	1.09105252094527e-11	3.50143665035261e-11	4.547294	ery1_vs_mpp2
TPGS2	6.78587	1.15389077981396e-11	3.69721636677483e-11	0.6012304	ery1_vs_mpp2
TTK	6.772136	1.26894642800515e-11	4.05942100759142e-11	0.924066	ery1_vs_mpp2
BTBD1	6.771823	1.27169892930844e-11	4.06500275818562e-11	0.8080935	ery1_vs_mpp2
DUS1L	6.7629046	1.35252084722966e-11	4.31309810096794e-11	0.6694202	ery1_vs_mpp2
PEX7	6.760798	1.37233649796102e-11	4.3728320953987e-11	1.0057107	ery1_vs_mpp2
MED16	6.7575073	1.40385847592258e-11	4.46974356106684e-11	0.7666918	ery1_vs_mpp2
PIK3R2	6.7399154	1.58478916885539e-11	5.03984194494492e-11	1.8195558	ery1_vs_mpp2
GUF1	6.7340302	1.65026616371703e-11	5.243933599397e-11	1.4070882	ery1_vs_mpp2
BNIP1	6.730562	1.69008800775764e-11	5.36835828605851e-11	0.73640716	ery1_vs_mpp2
PIGQ	6.7139974	1.89363724903331e-11	6.00309050106121e-11	2.288126	ery1_vs_mpp2
OXSM	6.7079105	1.97430970563823e-11	6.2539186121277e-11	0.79172385	ery1_vs_mpp2
ICE2	6.7012596	2.06630731395028e-11	6.54035494174312e-11	0.79459393	ery1_vs_mpp2
TOM1L1	6.701256	2.06635656253138e-11	6.54035494174312e-11	1.2111297	ery1_vs_mpp2
MTSS1	6.688922	2.24820416230021e-11	7.11035326594987e-11	0.7012496	ery1_vs_mpp2
ERFE	6.684935	2.31027246518685e-11	7.30379241736972e-11	5.7096148	ery1_vs_mpp2
EHBP1L1	6.6595078	2.74745861493175e-11	8.65878754112083e-11	1.9004078	ery1_vs_mpp2
SH3GL1	6.651102	2.90906748058261e-11	9.15380516120924e-11	0.8184719	ery1_vs_mpp2
ARHGAP19	6.6393323	3.15107736666028e-11	9.89217595105648e-11	0.79949343	ery1_vs_mpp2
BCL7A	6.6334195	3.27998302724949e-11	1.02888425598168e-10	0.6447937	ery1_vs_mpp2
PRKRIP1	6.629993	3.35703168783603e-11	1.05223510712747e-10	0.8868089	ery1_vs_mpp2
BDH1	6.575016	4.86479700855329e-11	1.51716978218044e-10	0.7471236	ery1_vs_mpp2
TENT2	6.564559	5.21871281557015e-11	1.6256592662556e-10	0.7876	ery1_vs_mpp2
KMT5A	6.5491395	5.78694836723612e-11	1.79780898832734e-10	1.1101855	ery1_vs_mpp2
MYNN	6.539821	6.15923727737522e-11	1.90905594905352e-10	0.9661613	ery1_vs_mpp2
ST3GAL2	6.5252204	6.7901580089409e-11	2.10138069873936e-10	0.6197299	ery1_vs_mpp2
AGPAT3	6.5222607	6.92555473835482e-11	2.14246072197265e-10	1.041652	ery1_vs_mpp2
PYROXD1	6.5146623	7.28533002119415e-11	2.25116976679412e-10	1.1730276	ery1_vs_mpp2
DNAJA3	6.504968	7.77099151842424e-11	2.39756633157349e-10	0.6198485	ery1_vs_mpp2
TRMT61B	6.501897	7.93135532653769e-11	2.44517289929331e-10	0.6856437	ery1_vs_mpp2
ORC3	6.492996	8.41458041800632e-11	2.59216627768137e-10	1.0083989	ery1_vs_mpp2
HNRNPL	6.4829464	8.99483455731969e-11	2.76563739361491e-10	0.6650171	ery1_vs_mpp2
TMEM267	6.4806623	9.13208788796056e-11	2.80676895543108e-10	1.0407342	ery1_vs_mpp2
CDK5RAP1	6.478322	9.27481161067167e-11	2.84846517224587e-10	0.94135934	ery1_vs_mpp2
CA8	6.473193	9.5953288483917e-11	2.94466006652051e-10	1.4017217	ery1_vs_mpp2
PPWD1	6.4531493	1.09549243665058e-10	3.35424401476161e-10	0.7384899	ery1_vs_mpp2
SLC31A1	6.4135637	1.421565778133e-10	4.34603739976393e-10	1.0077027	ery1_vs_mpp2
ZUP1	6.3903756	1.65478509273636e-10	5.05138332508399e-10	1.1149975	ery1_vs_mpp2
FASTKD1	6.364378	1.96083005513758e-10	5.96980259805661e-10	0.9328692	ery1_vs_mpp2
SLC22A16	6.338867	2.3146065652028e-10	7.03361422525657e-10	1.1196058	ery1_vs_mpp2
GAD1	6.330207	2.44832584152938e-10	7.42876754022527e-10	2.8882565	ery1_vs_mpp2
CDK10	6.32794	2.4845563012771e-10	7.53586475139234e-10	0.8175443	ery1_vs_mpp2
USP24	6.3176537	2.65564382174726e-10	8.05176037349001e-10	0.69966036	ery1_vs_mpp2
STRBP	6.3043275	2.89448324167924e-10	8.76273575754901e-10	2.0659113	ery1_vs_mpp2
AVPI1	6.301131	2.95482266912461e-10	8.9386986481055e-10	0.7139851	ery1_vs_mpp2
CHAF1A	6.2916484	3.14111948333807e-10	9.47739416289137e-10	1.0308142	ery1_vs_mpp2
AC069281.1	6.277323	3.44452426665003e-10	1.03850604571496e-09	4.688093	ery1_vs_mpp2
ETFDH	6.273026	3.54098223286812e-10	1.06637587648785e-09	1.1846749	ery1_vs_mpp2
MAP2K7	6.2641845	3.74781549889083e-10	1.12699871207794e-09	0.66077524	ery1_vs_mpp2
SERPINH1	6.2487445	4.13765314768421e-10	1.24237385915579e-09	1.418358	ery1_vs_mpp2
PCGF6	6.2421002	4.31733685116566e-10	1.29488006376225e-09	0.592159	ery1_vs_mpp2
MFN2	6.240182	4.37062893119993e-10	1.31037659668974e-09	1.2386829	ery1_vs_mpp2
POLR1E	6.2336316	4.55743890164474e-10	1.36537010985777e-09	0.90560013	ery1_vs_mpp2
CLUAP1	6.212432	5.21707363358562e-10	1.56009451726348e-09	0.92701703	ery1_vs_mpp2
ZNF706	6.2113385	5.25351129354081e-10	1.5704086371355e-09	1.0421339	ery1_vs_mpp2
SCARB2	6.196696	5.76607078318084e-10	1.71980255374133e-09	1.0046809	ery1_vs_mpp2
TBC1D7	6.1499996	7.74830693882182e-10	2.29828457288289e-09	0.67084444	ery1_vs_mpp2
FAM118B	6.1480427	7.8444891512348e-10	2.3242504029439e-09	0.79991704	ery1_vs_mpp2
RAD17	6.1309032	8.73814650944228e-10	2.58334063899525e-09	0.6411411	ery1_vs_mpp2
CDK11B	6.1112604	9.88473845795952e-10	2.91697402629178e-09	0.6679777	ery1_vs_mpp2
NEK1	6.1098742	9.97095880339675e-10	2.94134170478263e-09	0.7469297	ery1_vs_mpp2
AUH	6.095977	1.08771097068733e-09	3.20045664168686e-09	0.7173625	ery1_vs_mpp2
MAP4K5	6.0842037	1.17071741201523e-09	3.44092826234567e-09	0.60910714	ery1_vs_mpp2
ANKRD49	6.0724897	1.25942326094001e-09	3.69491886155056e-09	0.69876105	ery1_vs_mpp2
NCEH1	6.0626316	1.33912314455411e-09	3.92303759268794e-09	2.3320541	ery1_vs_mpp2
TUBD1	6.0615067	1.34852302063961e-09	3.94770817507997e-09	1.276321	ery1_vs_mpp2
NUS1	6.039795	1.54309997855599e-09	4.50750565785289e-09	0.9441383	ery1_vs_mpp2
WDHD1	6.0330186	1.60924682688313e-09	4.69053591014924e-09	0.6920643	ery1_vs_mpp2
SEH1L	5.996926	2.01087854446147e-09	5.84008930767284e-09	0.6574725	ery1_vs_mpp2
SLC44A2	5.981047	2.21707880824171e-09	6.42737758709813e-09	1.0009862	ery1_vs_mpp2
PITPNA	5.977161	2.27059952800607e-09	6.58017133331645e-09	0.6025324	ery1_vs_mpp2
GDF15	5.9741	2.31363831101171e-09	6.69767990428505e-09	2.6344886	ery1_vs_mpp2
ING5	5.9729333	2.33024929415037e-09	6.73851301261834e-09	0.71200764	ery1_vs_mpp2
MTG2	5.969747	2.37621375802224e-09	6.86896904325454e-09	0.8948629	ery1_vs_mpp2
C6orf136	5.958131	2.55139496857454e-09	7.36217975910565e-09	0.6358019	ery1_vs_mpp2
PGAP2	5.939839	2.85302690708531e-09	8.19737218175367e-09	0.65767473	ery1_vs_mpp2
KIF21A	5.9359593	2.92131899272438e-09	8.39060221904604e-09	0.58118397	ery1_vs_mpp2
PDAP1	5.916473	3.28918176532146e-09	9.4303903634021e-09	0.69293034	ery1_vs_mpp2
AC025171.1	5.900086	3.63312350963577e-09	1.03943405942345e-08	1.1020705	ery1_vs_mpp2
DCAF10	5.895354	3.73879864006636e-09	1.06853090428818e-08	0.91729444	ery1_vs_mpp2
FAM3A	5.890329	3.85428000275582e-09	1.09958737843826e-08	0.6076857	ery1_vs_mpp2
CCDC71	5.8788133	4.13218450044323e-09	1.17720566912344e-08	0.68814045	ery1_vs_mpp2
CENPQ	5.8756237	4.21254845998191e-09	1.19883036949326e-08	0.59900546	ery1_vs_mpp2
GPR146	5.873186	4.2749853404255e-09	1.21617001856675e-08	2.0822673	ery1_vs_mpp2
AC073349.1	5.859198	4.65108038416296e-09	1.32129987814883e-08	3.360555	ery1_vs_mpp2
TROAP	5.858881	4.65996277260582e-09	1.32335725622611e-08	0.6656086	ery1_vs_mpp2
IQSEC1	5.852596	4.83959605890378e-09	1.37340348235089e-08	2.5394242	ery1_vs_mpp2
SELENOO	5.7623544	8.29485202740954e-09	2.33750842323228e-08	1.110097	ery1_vs_mpp2
DCUN1D4	5.7618394	8.3202257804975e-09	2.34302204527238e-08	1.1718688	ery1_vs_mpp2
ELL2	5.755658	8.6304813040379e-09	2.42446807663572e-08	0.69422925	ery1_vs_mpp2
GFM2	5.7447104	9.20785201379148e-09	2.58396347990503e-08	0.8798632	ery1_vs_mpp2
SKP2	5.742384	9.33527485102063e-09	2.61881076140593e-08	0.69506776	ery1_vs_mpp2
MRPL54	5.7300014	1.00429777136192e-08	2.81245207197082e-08	0.6506547	ery1_vs_mpp2
STK11	5.7145405	1.10000855652673e-08	3.07727775106023e-08	0.72125405	ery1_vs_mpp2
PAK1	5.6883407	1.28279896082791e-08	3.57376450827332e-08	1.2121993	ery1_vs_mpp2
ADAL	5.6750035	1.38685723775213e-08	3.85567339565271e-08	0.87708896	ery1_vs_mpp2
C1orf109	5.67391	1.39574310097764e-08	3.87904076427405e-08	0.87992257	ery1_vs_mpp2
GSKIP	5.662851	1.48878645397826e-08	4.13620148439967e-08	0.9064996	ery1_vs_mpp2
SLC41A1	5.639527	1.70517924526288e-08	4.72924927837089e-08	1.8394635	ery1_vs_mpp2
FXN	5.6358113	1.74235900239945e-08	4.83070530287244e-08	1.8795177	ery1_vs_mpp2
DHRS3	5.6299963	1.80213576622136e-08	4.99300527536879e-08	0.6387956	ery1_vs_mpp2
CEP104	5.621604	1.89192417724353e-08	5.23458308024718e-08	1.1615342	ery1_vs_mpp2
KANSL2	5.615103	1.96445355760478e-08	5.42595388659889e-08	0.59983003	ery1_vs_mpp2
DDI2	5.5681	2.5753179640839e-08	7.07686148985999e-08	1.2877443	ery1_vs_mpp2
XK	5.5629916	2.65188404413161e-08	7.28230104426612e-08	1.5354086	ery1_vs_mpp2
TESMIN	5.544867	2.94177811165962e-08	8.05370403965722e-08	1.2769258	ery1_vs_mpp2
MAP7	5.537457	3.06895336395404e-08	8.38480045390492e-08	0.7006369	ery1_vs_mpp2
ATG4D	5.527383	3.25043195749668e-08	8.86861177987258e-08	0.6733797	ery1_vs_mpp2
ERCC4	5.5258226	3.2794501993838e-08	8.94173849565004e-08	0.72881603	ery1_vs_mpp2
DNAJC11	5.517838	3.4319535492368e-08	9.34807604160788e-08	1.2648244	ery1_vs_mpp2
ACADSB	5.50681	3.65394268284767e-08	9.93596547529998e-08	1.3017223	ery1_vs_mpp2
TRMT5	5.5046964	3.69805209150725e-08	1.00491358283195e-07	0.6341549	ery1_vs_mpp2
TUBE1	5.4978957	3.84350429956476e-08	1.04373586970342e-07	0.8003173	ery1_vs_mpp2
NUDT8	5.4923134	3.96702151779597e-08	1.07655329988489e-07	0.88136107	ery1_vs_mpp2
PCCB	5.482142	4.20206481313922e-08	1.13918880754056e-07	1.1026566	ery1_vs_mpp2
PLK4	5.4705606	4.48614998826847e-08	1.21498013109601e-07	0.8732334	ery1_vs_mpp2
WDR70	5.44763	5.10453924954928e-08	1.37921710198806e-07	0.6946087	ery1_vs_mpp2
DDHD1	5.44607	5.14948724726479e-08	1.39043049233375e-07	1.233681	ery1_vs_mpp2
MTHFR	5.445245	5.17342044493976e-08	1.39642543157491e-07	0.89401674	ery1_vs_mpp2
PEX3	5.4389	5.3610481057715e-08	1.44561952263919e-07	0.7319871	ery1_vs_mpp2
STX2	5.4306335	5.61543731718051e-08	1.51118573298907e-07	2.1825628	ery1_vs_mpp2
MINDY3	5.4297943	5.64190658474145e-08	1.5172967441898e-07	1.5192864	ery1_vs_mpp2
GPR89A	5.4292755	5.65833184223021e-08	1.52120697444563e-07	1.0231464	ery1_vs_mpp2
VANGL1	5.42284	5.86594037462607e-08	1.57597092715562e-07	0.8535168	ery1_vs_mpp2
ADD2	5.39242	6.95151288232284e-08	1.86142734598675e-07	4.3286586	ery1_vs_mpp2
SUPV3L1	5.3826594	7.33934151380968e-08	1.96332252431752e-07	0.96048504	ery1_vs_mpp2
SSBP3	5.381423	7.38993050670612e-08	1.97620017660275e-07	1.0934632	ery1_vs_mpp2
CAPRIN2	5.3775787	7.54942277660344e-08	2.01751384437352e-07	2.637913	ery1_vs_mpp2
RPUSD2	5.371433	7.81135667013577e-08	2.08596463387019e-07	0.6772016	ery1_vs_mpp2
MKS1	5.3570266	8.46026019707042e-08	2.25495141294893e-07	0.95711505	ery1_vs_mpp2
PKP4	5.3494425	8.82255773075341e-08	2.34996354479097e-07	0.90598196	ery1_vs_mpp2
B4GALT2	5.3490143	8.84346005244406e-08	2.35475365356827e-07	1.1645296	ery1_vs_mpp2
PSTK	5.3481507	8.88575046424454e-08	2.36523374284147e-07	1.0020825	ery1_vs_mpp2
BORCS5	5.3385434	9.36963631316017e-08	2.4891085207302e-07	0.8507437	ery1_vs_mpp2
BCL2L11	5.301597	1.14793950368557e-07	3.03459237081755e-07	0.65361816	ery1_vs_mpp2
DHX32	5.2718	1.35092277368342e-07	3.55719482313245e-07	0.7548221	ery1_vs_mpp2
COG2	5.263627	1.41240677354997e-07	3.71424310593259e-07	0.6054022	ery1_vs_mpp2
NAA25	5.2558966	1.47304911402619e-07	3.86615492907069e-07	0.6912389	ery1_vs_mpp2
ABRAXAS1	5.25465	1.48306124867424e-07	3.89116687944838e-07	0.6214165	ery1_vs_mpp2
MRPL28	5.249493	1.52518395840074e-07	4.00038497281443e-07	1.3979282	ery1_vs_mpp2
VPS33A	5.245088	1.56207735660058e-07	4.09448996525455e-07	0.6415313	ery1_vs_mpp2
FOXO3	5.2424555	1.58453633733846e-07	4.1506620680671e-07	0.5934536	ery1_vs_mpp2
GCAT	5.2325835	1.67157149065266e-07	4.37155228090296e-07	0.59675235	ery1_vs_mpp2
PRKAA1	5.221865	1.77129852030033e-07	4.62786154850488e-07	0.9395184	ery1_vs_mpp2
SORD	5.2199535	1.78968044222317e-07	4.67187668126153e-07	0.66491425	ery1_vs_mpp2
LINC01366	5.218411	1.80464752810774e-07	4.70889270917634e-07	2.510702	ery1_vs_mpp2
SLC38A6	5.197918	2.01532803420615e-07	5.24505373547587e-07	0.76910305	ery1_vs_mpp2
GEMIN8	5.1943593	2.05425993792146e-07	5.34465307292819e-07	0.6365213	ery1_vs_mpp2
TARSL2	5.1942167	2.05583685369578e-07	5.34703150729129e-07	0.8742124	ery1_vs_mpp2
CDYL	5.193795	2.06049750217685e-07	5.35742631245981e-07	1.0599049	ery1_vs_mpp2
CLIC4	5.1890283	2.1139447623222e-07	5.49285228419178e-07	0.80289674	ery1_vs_mpp2
CDC42EP4	5.1829515	2.18401629762005e-07	5.67127244583154e-07	1.5310622	ery1_vs_mpp2
EPHB4	5.168229	2.36322700833522e-07	6.12677233394875e-07	3.600322	ery1_vs_mpp2
PLXND1	5.1514063	2.58540173392458e-07	6.68344158580696e-07	1.090875	ery1_vs_mpp2
BORA	5.1367846	2.7947881481621e-07	7.21547224939899e-07	0.7052862	ery1_vs_mpp2
MSANTD3	5.124395	2.98494555508218e-07	7.69410247233324e-07	0.6916209	ery1_vs_mpp2
NUP160	5.112552	3.1783529460206e-07	8.17175002182735e-07	0.7126008	ery1_vs_mpp2
OXNAD1	5.107545	3.26371913310249e-07	8.38855876580786e-07	1.0803113	ery1_vs_mpp2
GLIPR2	5.1051106	3.30601030758377e-07	8.49455132534583e-07	0.70422137	ery1_vs_mpp2
MGAT3	5.086728	3.64293483239268e-07	9.33350213647004e-07	1.958973	ery1_vs_mpp2
PCGF5	5.0848303	3.6795486978786e-07	9.42431710936016e-07	0.80654514	ery1_vs_mpp2
UBE3C	5.0757384	3.8599425073022e-07	9.87381615374577e-07	0.8302934	ery1_vs_mpp2
MAZ	5.065619	4.07075304588614e-07	1.03768832777913e-06	0.9398992	ery1_vs_mpp2
TXLNG	5.0458264	4.51565694726251e-07	1.14964721522606e-06	0.5813048	ery1_vs_mpp2
STK17A	5.0318	4.85896191371308e-07	1.23510096785876e-06	1.1160408	ery1_vs_mpp2
EIF5A2	5.0195913	5.17815173867721e-07	1.31499301944123e-06	1.3301854	ery1_vs_mpp2
TNPO2	4.983888	6.23190397758372e-07	1.57565030683627e-06	0.76718926	ery1_vs_mpp2
USP5	4.9660907	6.83159559280518e-07	1.72241603883601e-06	0.8922248	ery1_vs_mpp2
BRAP	4.9657426	6.84386634200441e-07	1.72497074811908e-06	0.75439334	ery1_vs_mpp2
VAPB	4.9544883	7.25209242368288e-07	1.82558133149059e-06	0.6270217	ery1_vs_mpp2
EFCAB11	4.9510164	7.38268697552136e-07	1.8572971162615e-06	0.60532326	ery1_vs_mpp2
ATG4A	4.9500623	7.41897259804405e-07	1.86584385664025e-06	0.86669546	ery1_vs_mpp2
CLCN3	4.9384594	7.87420764471055e-07	1.97663681635111e-06	0.99768966	ery1_vs_mpp2
MIPEP	4.937349	7.91917585940149e-07	1.98730671333285e-06	0.84664756	ery1_vs_mpp2
FAM72D	4.927574	8.32567777280212e-07	2.08737005192565e-06	1.1197702	ery1_vs_mpp2
FADS3	4.9180503	8.74103806469125e-07	2.18810720154915e-06	0.6838535	ery1_vs_mpp2
CDC7	4.902429	9.46586750442272e-07	2.36441544971153e-06	1.2432479	ery1_vs_mpp2
PI4K2B	4.89675	9.74347355881168e-07	2.42999519853146e-06	0.87234056	ery1_vs_mpp2
SHLD2	4.8921185	9.97563297533124e-07	2.48559008168538e-06	0.70637715	ery1_vs_mpp2
KANK2	4.889702	1.00988797662899e-06	2.51474573933417e-06	1.8012811	ery1_vs_mpp2
ORC2	4.883946	1.03983657412226e-06	2.5877240839045e-06	0.6798047	ery1_vs_mpp2
MIOS	4.8755364	1.08513230820534e-06	2.69711875003103e-06	1.2215245	ery1_vs_mpp2
UBE2D4	4.8625755	1.15868117134664e-06	2.8754966749999e-06	1.0759254	ery1_vs_mpp2
S100PBP	4.8543367	1.20790360495242e-06	2.99488822518627e-06	0.6563084	ery1_vs_mpp2
OXSR1	4.8451366	1.26524514587856e-06	3.1351344708072e-06	0.6758984	ery1_vs_mpp2
CAPN7	4.844332	1.2703813765429e-06	3.14689497879894e-06	0.9814624	ery1_vs_mpp2
LARP1B	4.8382874	1.30962780003212e-06	3.24013403577405e-06	0.78664166	ery1_vs_mpp2
RAB6B	4.8291116	1.37143496165636e-06	3.3888934979e-06	2.7286685	ery1_vs_mpp2
POLR3G	4.8207474	1.43021350926581e-06	3.53197508195792e-06	0.74624455	ery1_vs_mpp2
IKZF5	4.803441	1.55961941778426e-06	3.84764198213447e-06	1.1089218	ery1_vs_mpp2
MTERF4	4.798681	1.59714150342237e-06	3.93698064454985e-06	0.5870666	ery1_vs_mpp2
HIRA	4.795157	1.62547679457573e-06	4.00560378089095e-06	0.596356	ery1_vs_mpp2
NARF	4.77067	1.83614205264155e-06	4.51233447478283e-06	1.6682959	ery1_vs_mpp2
RNF123	4.765457	1.88426002259593e-06	4.62776555930105e-06	1.607867	ery1_vs_mpp2
ITGB1	4.744773	2.0874046188226e-06	5.11268380833658e-06	1.2268559	ery1_vs_mpp2
GSR	4.7432475	2.10318917479202e-06	5.14821913295572e-06	0.60233766	ery1_vs_mpp2
DENND2D	4.715265	2.4139673276867e-06	5.87507945694608e-06	0.9236329	ery1_vs_mpp2
COL18A1	4.700075	2.60065525994969e-06	6.31800260080522e-06	3.933439	ery1_vs_mpp2
WRN	4.6905794	2.72432497775694e-06	6.61446100527927e-06	0.6899748	ery1_vs_mpp2
RINT1	4.6826644	2.83169980685115e-06	6.86482994040718e-06	0.81971526	ery1_vs_mpp2
DUS2	4.6773086	2.90664474077531e-06	7.04017105030777e-06	0.89325625	ery1_vs_mpp2
NFATC2	4.663979	3.10153226356128e-06	7.50544760120348e-06	1.448564	ery1_vs_mpp2
MCCC2	4.655921	3.22535482325529e-06	7.79573478550739e-06	0.75454414	ery1_vs_mpp2
MIGA2	4.638559	3.50847058398878e-06	8.46988051215485e-06	1.002172	ery1_vs_mpp2
CLCN4	4.6342163	3.58291808356447e-06	8.64443274467649e-06	1.8532269	ery1_vs_mpp2
DPY30	4.619553	3.84567634173448e-06	9.25347948855168e-06	0.8474786	ery1_vs_mpp2
MED8	4.613616	3.95723514607294e-06	9.51340082196558e-06	0.6678477	ery1_vs_mpp2
ZW10	4.6054363	4.11602218203328e-06	9.88923971549865e-06	0.70498455	ery1_vs_mpp2
ATP13A3	4.604322	4.13812033779154e-06	9.93937329124803e-06	0.6490026	ery1_vs_mpp2
BRD9	4.5960793	4.30514475397623e-06	1.03343968685154e-05	0.89347947	ery1_vs_mpp2
AC130456.3	4.594906	4.3294437432679e-06	1.03896347771224e-05	6.4087553	ery1_vs_mpp2
CSPP1	4.591873	4.3928564078776e-06	1.05355426571809e-05	0.60436994	ery1_vs_mpp2
MPP6	4.5634546	5.03186471243816e-06	1.20430390091816e-05	0.67800003	ery1_vs_mpp2
ZNF692	4.553729	5.27032360610667e-06	1.26100150812778e-05	0.9254965	ery1_vs_mpp2
TCF3	4.5512843	5.3319387010513e-06	1.27498759454896e-05	0.80607057	ery1_vs_mpp2
FBXO28	4.5454273	5.48238758604285e-06	1.30979872798915e-05	1.0408553	ery1_vs_mpp2
NUP62CL	4.5404444	5.61357711894031e-06	1.34034744586003e-05	1.4539047	ery1_vs_mpp2
POLR3C	4.5304503	5.88580358876835e-06	1.40161344020611e-05	0.6173705	ery1_vs_mpp2
ATP2B4	4.5203767	6.17297387628196e-06	1.46869811954712e-05	0.67353284	ery1_vs_mpp2
EVA1C	4.517121	6.26861837184318e-06	1.49057509649369e-05	2.347737	ery1_vs_mpp2
OTULIN	4.5094843	6.49854283580871e-06	1.54297361975588e-05	0.67410755	ery1_vs_mpp2
JAZF1	4.4849453	7.29326858133106e-06	1.72709395110593e-05	2.7985966	ery1_vs_mpp2
VPS9D1-AS1	4.48436	7.31330470840217e-06	1.7308225986327e-05	2.9522345	ery1_vs_mpp2
TMEM165	4.4741297	7.67232465880268e-06	1.8136629167073e-05	0.92669463	ery1_vs_mpp2
BTRC	4.453313	8.45553958660441e-06	1.9941331009858e-05	1.5458888	ery1_vs_mpp2
PCGF1	4.442859	8.87712063375006e-06	2.09111267950644e-05	0.8623359	ery1_vs_mpp2
NCBP2	4.43851	9.05837483719579e-06	2.13194189575542e-05	0.9644033	ery1_vs_mpp2
LRP1	4.4362674	9.15320812496462e-06	2.15363322112028e-05	3.6520355	ery1_vs_mpp2
OSBP2	4.427416	9.5368788071854e-06	2.24129152975158e-05	4.4296756	ery1_vs_mpp2
DAG1	4.420636	9.84108497768727e-06	2.31076465657686e-05	0.7954585	ery1_vs_mpp2
RFC5	4.419856	9.87667221086351e-06	2.31844606916633e-05	1.1449536	ery1_vs_mpp2
CCP110	4.418418	9.94260866182002e-06	2.33324510423397e-05	0.70446795	ery1_vs_mpp2
KHSRP	4.400098	1.08202028858561e-05	2.5310929800837e-05	0.69205564	ery1_vs_mpp2
C12orf4	4.3697157	1.24408359191051e-05	2.90094405188845e-05	1.0888544	ery1_vs_mpp2
ANKRA2	4.3452706	1.39103985191508e-05	3.23426787471206e-05	0.6744359	ery1_vs_mpp2
NAA30	4.3430977	1.40487521289031e-05	3.26455449815639e-05	1.0710526	ery1_vs_mpp2
GBGT1	4.334375	1.4617485237392e-05	3.39378045741809e-05	0.8461651	ery1_vs_mpp2
GALNT5	4.326164	1.517285257938e-05	3.52069527208622e-05	3.1406333	ery1_vs_mpp2
THEM4	4.3235383	1.53546433285922e-05	3.56082961699e-05	1.1767671	ery1_vs_mpp2
TRUB1	4.323023	1.5390569359688e-05	3.56813544810237e-05	1.3742019	ery1_vs_mpp2
TYMSOS	4.3130116	1.61045617865393e-05	3.72831002851647e-05	0.7884595	ery1_vs_mpp2
PHF7	4.2897086	1.78907544180201e-05	4.12525311930797e-05	0.7171246	ery1_vs_mpp2
PPARA	4.287351	1.80816177667763e-05	4.16807120406718e-05	0.9634256	ery1_vs_mpp2
RANBP10	4.286498	1.81511662574696e-05	4.18290800814809e-05	1.6578084	ery1_vs_mpp2
EGLN1	4.2731824	1.92702789878062e-05	4.43298319003601e-05	0.78831923	ery1_vs_mpp2
FKBP4	4.2260437	2.37835739437864e-05	5.44511562367959e-05	0.8028677	ery1_vs_mpp2
ZC3H18	4.2114744	2.53709461834042e-05	5.7986627140993e-05	0.8673547	ery1_vs_mpp2
FAM229B	4.2084136	2.57170038348596e-05	5.87276498555469e-05	0.6509511	ery1_vs_mpp2
BCL11A	4.189383	2.79713704991996e-05	6.37134435876742e-05	1.3353701	ery1_vs_mpp2
MTO1	4.1867995	2.82915644678565e-05	6.43882488368592e-05	0.6023664	ery1_vs_mpp2
MACROD1	4.1849885	2.85180325751662e-05	6.48853600723183e-05	0.6518746	ery1_vs_mpp2
PI4K2A	4.1837873	2.86692353027463e-05	6.51926128586689e-05	1.6380473	ery1_vs_mpp2
ATPAF1	4.1645794	3.11926912413248e-05	7.07911766343202e-05	1.3275034	ery1_vs_mpp2
NMRK1	4.163817	3.12971117694715e-05	7.10081827210619e-05	0.6395034	ery1_vs_mpp2
BOLA3-AS1	4.158406	3.20476657536793e-05	7.2629372837271e-05	1.0259092	ery1_vs_mpp2
RTN4IP1	4.1553936	3.24728218393565e-05	7.35722343723471e-05	0.80562496	ery1_vs_mpp2
PRR34-AS1	4.1491323	3.33737633600414e-05	7.55905569557058e-05	0.9099626	ery1_vs_mpp2
SF3A2	4.138362	3.49794098715659e-05	7.90072449170756e-05	0.73763716	ery1_vs_mpp2
SFXN2	4.09823	4.16322003714433e-05	9.36144349489422e-05	0.77017254	ery1_vs_mpp2
FBXO8	4.0815115	4.47437277276727e-05	0.000100415130822493	0.88398707	ery1_vs_mpp2
HSPA4L	4.0776186	4.54993247544657e-05	0.000102025723212626	1.0762013	ery1_vs_mpp2
CEP295	4.027743	5.63148344424134e-05	0.000125649359591093	0.61185867	ery1_vs_mpp2
PDIK1L	4.023669	5.72984574703906e-05	0.000127808668750653	0.84619486	ery1_vs_mpp2
RSAD1	4.0094686	6.08555705285081e-05	0.00013555569934401	0.75030154	ery1_vs_mpp2
TMEM64	4.007473	6.13718232743767e-05	0.000136630207002669	1.022734	ery1_vs_mpp2
SMPD4	4.0037575	6.23442209687394e-05	0.000138641999662566	1.2586921	ery1_vs_mpp2
GATA2-AS1	3.9531474	7.7129879096239e-05	0.000170675771955144	0.82244503	ery1_vs_mpp2
ZDHHC14	3.9504488	7.8004806522879e-05	0.000172519719302561	1.8464894	ery1_vs_mpp2
ZFPM1	3.945671	7.95767649749509e-05	0.000175945557637135	0.9553486	ery1_vs_mpp2
SPAST	3.92405	8.70725824038744e-05	0.000192045269227572	1.0401138	ery1_vs_mpp2
FBXW7	3.918134	8.92371201790908e-05	0.00019660433795874	0.6218967	ery1_vs_mpp2
KHK	3.898362	9.68455585602285e-05	0.000212901898219053	1.0327369	ery1_vs_mpp2
GTF3C3	3.8733459	0.000107351289894417	0.000235420007303115	0.6099493	ery1_vs_mpp2
ZNF367	3.867252	0.000110068641706362	0.000241182372231059	0.76059175	ery1_vs_mpp2
UBE3B	3.8516414	0.000117328763324	0.000256672576599249	0.8158028	ery1_vs_mpp2
TUSC2	3.849848	0.000118191128545203	0.0002584189769926	1.1172271	ery1_vs_mpp2
GABPB2	3.8465712	0.00011978228762904	0.000261756093334533	0.9195332	ery1_vs_mpp2
CNOT6	3.8447676	0.00012066678367772	0.000263617549610573	0.58190805	ery1_vs_mpp2
ELP3	3.8401327	0.000122967818498166	0.000268353897658427	0.7401509	ery1_vs_mpp2
BSPRY	3.8342721	0.000125936636183648	0.00027453574188859	1.2679263	ery1_vs_mpp2
ZNF766	3.8306925	0.000127783131870967	0.000278335396310734	0.90884453	ery1_vs_mpp2
ZNF273	3.8292544	0.000128532123773491	0.000279815751377367	0.9349719	ery1_vs_mpp2
EPCAM	3.8245046	0.00013103529565519	0.000285188229119524	3.3214576	ery1_vs_mpp2
LCN2	3.8211548	0.000132828276860017	0.0002889346286618	0.8910103	ery1_vs_mpp2
PER1	3.8061464	0.000141148816333691	0.000306703110740699	0.6819163	ery1_vs_mpp2
DRG1	3.8006864	0.000144295839380579	0.000313372498552493	1.0026076	ery1_vs_mpp2
SGMS1	3.7948294	0.000147745058740474	0.000320432025246812	0.9496334	ery1_vs_mpp2
SENP2	3.7926981	0.00014901921639571	0.000322935008831745	0.826595	ery1_vs_mpp2
PTK2	3.7802632	0.000156662603774561	0.000339134394218717	1.937157	ery1_vs_mpp2
DARS2	3.7466567	0.00017920714672771	0.000386899454053831	0.9454532	ery1_vs_mpp2
CENPT	3.7442086	0.000180963254181522	0.000390481822609392	0.83153766	ery1_vs_mpp2
XRCC3	3.7424188	0.000182257461709162	0.000392959166507086	0.94834656	ery1_vs_mpp2
ECT2	3.7137463	0.000204213483639077	0.00043842320010646	0.77407885	ery1_vs_mpp2
LRP11	3.7124197	0.000205287258031379	0.000440611225803982	3.2018192	ery1_vs_mpp2
UBE4B	3.694939	0.000219939584572235	0.000470682378867054	0.59661275	ery1_vs_mpp2
INTS12	3.6944897	0.000220328741545811	0.000471390158258182	0.76583064	ery1_vs_mpp2
MBNL2	3.6766052	0.000236358382206036	0.000504481330063043	0.80751634	ery1_vs_mpp2
MED25	3.6648982	0.00024743709985102	0.000527429992496178	1.2245011	ery1_vs_mpp2
VCPKMT	3.6615307	0.000250712717993292	0.000534271053557812	0.6389869	ery1_vs_mpp2
DHDDS	3.6567461	0.000255437012119486	0.000543907578194777	0.6709675	ery1_vs_mpp2
C18orf25	3.656499	0.000255683389117014	0.000544288544431681	0.6189771	ery1_vs_mpp2
MINCR	3.6419713	0.000270558252394146	0.000574740384496042	0.72784567	ery1_vs_mpp2
TMEM131L	3.6256258	0.000288262461974054	0.000610420352547681	1.1794918	ery1_vs_mpp2
MYO19	3.624254	0.000289796846898868	0.000613508517654176	0.6578038	ery1_vs_mpp2
NPRL3	3.6189435	0.000295808186491056	0.000625414163681823	0.8158027	ery1_vs_mpp2
MRPL35	3.591671	0.00032856454534265	0.000693034967797255	0.6250654	ery1_vs_mpp2
THAP12	3.5721462	0.000354067558445671	0.000744686408117746	0.6432516	ery1_vs_mpp2
ATP6V0A1	3.5438464	0.000394334844121638	0.000826147370130713	0.785505	ery1_vs_mpp2
PVT1	3.5419905	0.000397119877317291	0.000831766139718562	2.681559	ery1_vs_mpp2
PPP4R1	3.5398002	0.000400430168335771	0.000837829511963952	0.7569522	ery1_vs_mpp2
TAF9B	3.535625	0.000406811767421453	0.000850961197707099	0.9278561	ery1_vs_mpp2
NR2C2AP	3.5353916	0.000407171158308672	0.000851305206655865	0.7429946	ery1_vs_mpp2
SIRT5	3.5353813	0.000407187257372953	0.000851305206655865	0.8055142	ery1_vs_mpp2
UTP20	3.534058	0.000409231286643564	0.000855357000165874	0.6034048	ery1_vs_mpp2
SPRTN	3.5337307	0.000409738391505025	0.000856195115944714	0.7181817	ery1_vs_mpp2
COX19	3.532087	0.000412293590250899	0.000861088450982203	1.0262275	ery1_vs_mpp2
RFC3	3.5048912	0.000456794090704434	0.000948870938157408	1.0820146	ery1_vs_mpp2
LHPP	3.498679	0.000467569370948861	0.000970005061665057	0.7635237	ery1_vs_mpp2
RAP1GAP	3.4940372	0.000475774915549954	0.000985760662212899	3.5337758	ery1_vs_mpp2
QSOX2	3.4862545	0.000489834978250972	0.00101411049641489	1.3897911	ery1_vs_mpp2
CAMKMT	3.4729176	0.000514833467259152	0.00106395399944847	1.3761475	ery1_vs_mpp2
DNAJC25	3.4721968	0.000516217864281758	0.00106599583543005	0.6340421	ery1_vs_mpp2
GALNT10	3.463937	0.000532331220022547	0.00109786510305264	0.7464623	ery1_vs_mpp2
INO80B	3.4543748	0.000551570129789168	0.00113667121510575	0.937407	ery1_vs_mpp2
AL136038.5	3.451408	0.000557669790311638	0.00114836137525122	1.3150885	ery1_vs_mpp2
DTX3L	3.4336662	0.000595476952455505	0.0012234041386328	1.0008849	ery1_vs_mpp2
EMC8	3.3979144	0.000679016362826059	0.0013879665607501	1.464178	ery1_vs_mpp2
KCTD3	3.3797374	0.000725551074431702	0.00148008750152085	0.6759722	ery1_vs_mpp2
UROS	3.36685	0.000760320813769583	0.00154788501778779	1.0649427	ery1_vs_mpp2
TMEM63B	3.3649068	0.000765695308160231	0.00155804028908871	1.9275471	ery1_vs_mpp2
SYMPK	3.3587015	0.000783096120936485	0.00159144068103667	0.6327382	ery1_vs_mpp2
TUBGCP4	3.3546343	0.000794699749632878	0.00161339647207802	0.9166967	ery1_vs_mpp2
ABCC5	3.3298306	0.000868988416255256	0.00175670221557189	1.8455322	ery1_vs_mpp2
AC020915.2	3.3274662	0.00087639630680778	0.001770346871138	0.88662606	ery1_vs_mpp2
SNRNP27	3.3262928	0.000880094677705385	0.00177692789282459	0.92291915	ery1_vs_mpp2
VAC14	3.3207943	0.000897616749105133	0.00181004047282685	0.6839522	ery1_vs_mpp2
PRPF39	3.317831	0.000907193802490441	0.0018284385706952	0.73621875	ery1_vs_mpp2
QTRT1	3.3137567	0.000920515495859557	0.00185482493021851	0.990463	ery1_vs_mpp2
ZNF584	3.28639	0.00101480341598453	0.00203870367533944	0.89175993	ery1_vs_mpp2
DUS4L	3.2825494	0.00102872995872434	0.00206565288874762	0.84007984	ery1_vs_mpp2
ZC3H7B	3.2791123	0.00104134161645689	0.00208993635860054	0.7150532	ery1_vs_mpp2
DNAJC6	3.2631187	0.0011019338055179	0.00220879551376856	1.6733446	ery1_vs_mpp2
SFMBT1	3.250802	0.00115079931064894	0.00230274028728067	0.97173357	ery1_vs_mpp2
ERCC8	3.234589	0.00121817951263877	0.00243093552015077	0.6143308	ery1_vs_mpp2
PRELID2	3.2156773	0.00130137134652823	0.0025924602527876	0.6982526	ery1_vs_mpp2
FAM199X	3.2153533	0.00130284052385228	0.00259474632101707	0.60375035	ery1_vs_mpp2
TAF4B	3.2095728	0.00132932340390164	0.00264487823000702	1.2203504	ery1_vs_mpp2
CENPL	3.2036393	0.0013570241232255	0.00269866172693697	0.7656618	ery1_vs_mpp2
WDR89	3.2008257	0.0013703444492941	0.00272380857770505	0.7479387	ery1_vs_mpp2
INF2	3.1895258	0.00142506382509311	0.00282978462733231	0.93964726	ery1_vs_mpp2
YTHDC2	3.1555362	0.00160203417084757	0.00316484125621896	0.6910622	ery1_vs_mpp2
PLPP4	3.1458242	0.00165619472156958	0.00326384440977611	5.3204722	ery1_vs_mpp2
EPSTI1	3.1441703	0.00166558508638796	0.00328074718676222	1.0372996	ery1_vs_mpp2
SKA1	3.1204565	0.00180570976329407	0.00354550167200209	0.9595504	ery1_vs_mpp2
PTCD1	3.1162117	0.00183190719013802	0.00359344206419488	0.99062115	ery1_vs_mpp2
STIL	3.1144218	0.0018430578359331	0.00361443622272928	0.822823	ery1_vs_mpp2
FKBP1A	3.1142058	0.00184440706201242	0.00361620320202096	0.71033555	ery1_vs_mpp2
RIPOR3	3.0987728	0.00194323952820278	0.00379797880657461	2.421616	ery1_vs_mpp2
RESF1	3.0923622	0.00198570460956048	0.0038772180033722	0.651487	ery1_vs_mpp2
SPATA5L1	3.0904086	0.00199881313478353	0.00389998171014113	0.5861705	ery1_vs_mpp2
GTSF1	3.0775385	0.00208717947627519	0.00406649698492834	0.683561	ery1_vs_mpp2
AP2B1	3.0666182	0.00216495174873965	0.00421405009146593	2.9117632	ery1_vs_mpp2
ZNF787	3.0599673	0.00221361212409719	0.00430347532944967	0.6961665	ery1_vs_mpp2
GALNT6	3.0563805	0.00224026713104287	0.00434900751040757	0.89524686	ery1_vs_mpp2
SLC9B2	3.0554056	0.00224756382226866	0.0043610738138681	2.1694782	ery1_vs_mpp2
DPH5	3.0500429	0.00228808631562613	0.00443436953986828	0.60459906	ery1_vs_mpp2
SCRN3	3.0458922	0.00231991006581035	0.00449193700034539	0.6591942	ery1_vs_mpp2
GCFC2	3.0366192	0.00239247577268811	0.00462889557171407	1.4132993	ery1_vs_mpp2
STRN3	3.017206	0.002551165114026	0.00492058334687109	0.61089164	ery1_vs_mpp2
ADCK1	3.0114114	0.00260036222237984	0.00501187826329683	0.84972423	ery1_vs_mpp2
TXNDC16	2.99547	0.00274022287773829	0.00526509125448739	1.1199397	ery1_vs_mpp2
ALKBH1	2.992719	0.00276504181037718	0.00530898556071469	0.7151382	ery1_vs_mpp2
CCDC169	2.989491	0.00279442652448639	0.00536285280674504	1.8837332	ery1_vs_mpp2
LIN9	2.9863014	0.00282374242841148	0.00541524932551077	0.817569	ery1_vs_mpp2
TTC8	2.9797966	0.00288439846869894	0.00552894436813092	0.6440236	ery1_vs_mpp2
NEDD4L	2.9759767	0.00292057125819193	0.00559296674841976	0.9276382	ery1_vs_mpp2
POLR1B	2.9744828	0.00293482948467364	0.00561893789329543	0.64232737	ery1_vs_mpp2
PAXBP1	2.9656622	0.00302031883016232	0.00577576020899492	0.7858887	ery1_vs_mpp2
TTC13	2.9618633	0.00305783537016446	0.00584334812091114	1.4064595	ery1_vs_mpp2
ACTR3B	2.9575384	0.00310106136521847	0.00592034148002428	0.9044612	ery1_vs_mpp2
SRD5A1	2.9436896	0.0032432500973347	0.00618302027062769	0.8098482	ery1_vs_mpp2
DXO	2.9378884	0.00330456014727386	0.00629246902719034	0.6662284	ery1_vs_mpp2
HLA-F-AS1	2.931979	0.00336809462253939	0.00641193662450397	1.4560705	ery1_vs_mpp2
CCDC15	2.9233396	0.00346298459391818	0.0065863648523649	0.6047219	ery1_vs_mpp2
UTP25	2.8863413	0.00389749161774674	0.00738144656619266	0.5918644	ery1_vs_mpp2
GCSH	2.8816962	0.00395540995164825	0.00748586617168615	0.77964216	ery1_vs_mpp2
GAB1	2.8788023	0.00399188347684095	0.00754958178414271	1.4721264	ery1_vs_mpp2
PIBF1	2.8693378	0.00411332239948171	0.00777014402224734	0.93400335	ery1_vs_mpp2
BAG3	2.8645601	0.00417588737293668	0.00788648392435701	1.2939221	ery1_vs_mpp2
CR1L	2.8547056	0.00430767385675086	0.00812966378392186	1.6944891	ery1_vs_mpp2
LCA5	2.8521984	0.00434179888635201	0.00819023460722189	1.7567226	ery1_vs_mpp2
TEX2	2.840735	0.00450096927831417	0.00847463713825875	0.6266874	ery1_vs_mpp2
CTPS2	2.835491	0.00457553271165005	0.00860900138003559	0.81341195	ery1_vs_mpp2
URB2	2.8284254	0.0046777592891916	0.00879314118014862	0.93024015	ery1_vs_mpp2
C3orf33	2.81481	0.0048806069501447	0.00915738066831802	0.7763051	ery1_vs_mpp2
CYB561	2.807393	0.0049944270829773	0.00936222995015354	0.72266567	ery1_vs_mpp2
MAP9	2.7821748	0.00539959302941043	0.0100889107367493	0.86344635	ery1_vs_mpp2
NUDCD3	2.7810328	0.00541862701841554	0.0101221307674407	0.763359	ery1_vs_mpp2
MFN1	2.7669368	0.0056585721042372	0.0105532500547817	0.6472709	ery1_vs_mpp2
GSK3A	2.7607663	0.005766591316437	0.0107447710718276	0.64493054	ery1_vs_mpp2
ZNF12	2.7550485	0.00586834191457871	0.0109167126047547	0.63788265	ery1_vs_mpp2
MT1H	2.7494318	0.00596986831835919	0.0110825811303548	1.5919405	ery1_vs_mpp2
ZBTB2	2.7479484	0.00599694474691977	0.011130285304382	0.6115151	ery1_vs_mpp2
SNAPC3	2.73372	0.00626232473577095	0.0115961523911407	1.3240842	ery1_vs_mpp2
PIGA	2.7321565	0.0062921220926702	0.0116459832630565	0.9065144	ery1_vs_mpp2
SELENOI	2.6946115	0.00704707290932143	0.0129837369793116	0.831577	ery1_vs_mpp2
SLC39A8	2.6771693	0.00742471199631335	0.0136576781546412	0.7715238	ery1_vs_mpp2
SLC16A9	2.6641145	0.00771912872859946	0.014183085990057	2.4523473	ery1_vs_mpp2
SLC48A1	2.6619034	0.00777001994359574	0.0142700935362919	1.0063294	ery1_vs_mpp2
LRFN4	2.649524	0.00806052286960115	0.0147834277135581	1.9160182	ery1_vs_mpp2
SAV1	2.638837	0.00831909176236463	0.0152299596865799	0.91972184	ery1_vs_mpp2
FAM161A	2.6359782	0.00838950895918069	0.0153519070725039	1.0751097	ery1_vs_mpp2
LANCL2	2.6293936	0.00855373215862552	0.0156311463320024	0.8969493	ery1_vs_mpp2
PIK3R4	2.6196537	0.00880190763005814	0.0160737416838635	0.76697505	ery1_vs_mpp2
E2F6	2.6117527	0.00900793936744166	0.0164276796601535	0.59693307	ery1_vs_mpp2
DNAH14	2.610896	0.00903053364063444	0.0164577242856649	1.1335001	ery1_vs_mpp2
TUBG2	2.605819	0.0091654877605261	0.0166848274485389	2.5496056	ery1_vs_mpp2
RPL7	64.576614	0	0	1.5186627	hspc_vs_mpp2
H3F3B	60.175213	0	0	1.9463936	hspc_vs_mpp2
RPL26	58.470646	0	0	1.6847423	hspc_vs_mpp2
CD74	54.76254	0	0	3.427769	hspc_vs_mpp2
RPL34	54.076557	0	0	1.426274	hspc_vs_mpp2
RPS3A	53.678383	0	0	1.0400445	hspc_vs_mpp2
EEF1A1	53.447372	0	0	2.193071	hspc_vs_mpp2
RPL3	53.2365	0	0	0.9187781	hspc_vs_mpp2
RPL13	52.267487	0	0	0.8576571	hspc_vs_mpp2
RACK1	51.982338	0	0	1.3932425	hspc_vs_mpp2
RPL31	51.905582	0	0	1.3108463	hspc_vs_mpp2
RPS27	51.81968	0	0	1.1627777	hspc_vs_mpp2
GAS5	51.531075	0	0	1.9714913	hspc_vs_mpp2
RPL21	51.405067	0	0	1.0051403	hspc_vs_mpp2
DUSP1	48.133553	0	0	5.497539	hspc_vs_mpp2
HLA-DRA	47.60036	0	0	2.9661083	hspc_vs_mpp2
RPL32	46.38348	0	0	0.75912863	hspc_vs_mpp2
RPS2	45.979744	0	0	0.73560894	hspc_vs_mpp2
RPL35A	45.62188	0	0	0.8906877	hspc_vs_mpp2
BTF3	45.314865	0	0	1.1695471	hspc_vs_mpp2
RPS18	45.209	0	0	0.67087185	hspc_vs_mpp2
RPS14	44.104588	0	0	0.67241323	hspc_vs_mpp2
NFKBIA	42.943672	0	0	3.880852	hspc_vs_mpp2
RPL36A	41.87089	0	0	1.2867357	hspc_vs_mpp2
RPS15A	40.152393	0	0	0.7843148	hspc_vs_mpp2
IER2	39.75887	0	0	2.7296345	hspc_vs_mpp2
RPS25	39.301697	0	0	1.3651046	hspc_vs_mpp2
FOS	38.909317	0	0	4.9422765	hspc_vs_mpp2
CD69	38.520294	0	0	3.5346193	hspc_vs_mpp2
RPS3	38.071423	0	0	0.77268493	hspc_vs_mpp2
RPL9	37.97393	0	0	0.7876245	hspc_vs_mpp2
RPS24	36.01029	5.77394680540583e-284	9.13415741686553e-282	0.7215353	hspc_vs_mpp2
SPINK2	35.71897	2.00675445655493e-279	3.05481036895947e-277	3.7322178	hspc_vs_mpp2
HIST1H2AC	35.658623	1.73218852592018e-278	2.58801796798593e-276	4.777581	hspc_vs_mpp2
EIF3E	34.93291	2.35397368203921e-267	3.33190520468287e-265	1.3839247	hspc_vs_mpp2
SERPINB1	34.652653	4.0741190236216e-263	5.66724004872053e-261	1.629576	hspc_vs_mpp2
RPL10	34.305336	6.53345743279526e-258	8.93422619793087e-256	0.62534696	hspc_vs_mpp2
ARHGDIB	33.684326	9.80693414674462e-249	1.25591023326882e-246	1.0434372	hspc_vs_mpp2
SELL	33.59095	2.27428483702121e-247	2.82291231770571e-245	4.262223	hspc_vs_mpp2
RPS15	33.553974	7.87807852774168e-247	9.63035417603331e-245	0.713478	hspc_vs_mpp2
ZFP36L2	33.343853	8.94400765335822e-244	1.07701871264618e-241	1.8717406	hspc_vs_mpp2
RPL22	33.055115	1.31340356548841e-239	1.55831470093537e-237	1.488419	hspc_vs_mpp2
TUBA1A	32.851254	1.0930907599463e-236	1.27812409438359e-234	2.3556716	hspc_vs_mpp2
RPS28	31.59762	3.98067737435038e-219	4.22580329687617e-217	0.77832276	hspc_vs_mpp2
FHL1	31.01842	3.04303717494077e-211	3.06890299092777e-209	5.2311835	hspc_vs_mpp2
EIF4A2	30.743807	1.47959295365261e-207	1.4737476481567e-205	1.872222	hspc_vs_mpp2
RPS26	30.196594	2.62539590493484e-200	2.58313343427003e-198	0.84051996	hspc_vs_mpp2
EEF2	29.776167	7.95186508717012e-195	7.54772323803394e-193	1.0005649	hspc_vs_mpp2
RPL5	29.754263	1.52734664778372e-194	1.43286427375803e-192	0.61882925	hspc_vs_mpp2
NPM1	29.671135	1.81070912165038e-193	1.67917255097417e-191	0.8447274	hspc_vs_mpp2
ANXA1	29.61752	8.88989755691615e-193	8.15041971468177e-191	1.1840705	hspc_vs_mpp2
RPL30	29.117205	2.17436803536888e-186	1.88632272143614e-184	0.80789	hspc_vs_mpp2
HLA-DPB1	29.083921	5.73397265451711e-186	4.86965172385727e-184	2.1206207	hspc_vs_mpp2
RPL36	29.033821	2.46306198145649e-185	2.06999834024906e-183	0.726285	hspc_vs_mpp2
RPS29	28.898165	1.25904112461939e-183	1.02605492862921e-181	0.8508526	hspc_vs_mpp2
CAT	28.634354	2.51073656421219e-180	1.98594339216313e-178	1.4422554	hspc_vs_mpp2
FAM30A	28.625984	3.19161121321228e-180	2.49999216196085e-178	2.7233002	hspc_vs_mpp2
HLA-A	28.455296	4.19059657953565e-178	3.25093588497054e-176	1.2963018	hspc_vs_mpp2
CD37	28.255058	1.23360494536265e-175	9.301611868398e-174	1.8326728	hspc_vs_mpp2
UBC	28.21521	3.80551318822653e-175	2.84285929653811e-173	1.5660621	hspc_vs_mpp2
ZFP36	27.957788	5.30112188094263e-172	3.88813193958592e-170	3.2748969	hspc_vs_mpp2
SNHG32	27.676397	1.34328219682513e-168	9.50666733682911e-167	1.4974194	hspc_vs_mpp2
TSC22D1	27.628208	5.10086500161927e-168	3.54773955457451e-166	2.100045	hspc_vs_mpp2
PABPC1	27.542782	5.40038786814532e-167	3.69240078984715e-165	1.5159594	hspc_vs_mpp2
HSD17B11	27.399595	2.77309545267171e-165	1.86444450934628e-163	1.8985035	hspc_vs_mpp2
HLA-DPA1	27.395391	3.11214381925584e-165	2.07510548212861e-163	2.2258995	hspc_vs_mpp2
TAGLN2	27.227907	3.03589934065102e-163	1.99135251059938e-161	1.2467142	hspc_vs_mpp2
RPS13	26.802969	2.98374899571131e-158	1.92583095179191e-156	0.60711867	hspc_vs_mpp2
CD164	26.629696	3.07621743521235e-156	1.96975573549946e-154	1.8050579	hspc_vs_mpp2
PPP1R15A	26.604856	5.96429737618969e-156	3.75937118992956e-154	2.8002214	hspc_vs_mpp2
AIF1	26.315952	1.25965976852973e-152	7.58427986007305e-151	1.518451	hspc_vs_mpp2
YPEL5	25.64191	5.204512576284e-145	3.08750054893083e-143	2.9298406	hspc_vs_mpp2
TSC22D3	25.244377	1.3055926314825e-140	7.57807291424521e-139	2.7834508	hspc_vs_mpp2
EBPL	24.277557	3.38426763038807e-130	1.73912555681344e-128	1.5931246	hspc_vs_mpp2
EIF1	24.218445	1.42241016620587e-129	7.26329444363856e-128	0.7606476	hspc_vs_mpp2
COMMD6	23.415789	2.9511576543269e-121	1.40887218669287e-119	1.0067207	hspc_vs_mpp2
H2AFY	23.063112	1.0865120092279e-117	4.89719491086632e-116	0.95277715	hspc_vs_mpp2
CD99	22.74881	1.4744809298631e-114	6.46527833811711e-113	1.3040458	hspc_vs_mpp2
RPS10	22.473755	7.49760329891504e-112	3.18371912713929e-110	0.7919088	hspc_vs_mpp2
PFDN5	22.4402	1.59525436903061e-111	6.73848808865913e-110	0.6044149	hspc_vs_mpp2
DDX5	22.05283	8.97346001181332e-108	3.69376915180152e-106	1.1281931	hspc_vs_mpp2
EEF1D	21.79952	2.34457590776054e-105	9.50554694663923e-104	0.9985073	hspc_vs_mpp2
CYTL1	21.307425	9.68811168720915e-101	3.83155319080409e-99	1.7683191	hspc_vs_mpp2
SYPL1	21.202765	9.00480527560251e-100	3.50969898374691e-98	1.486425	hspc_vs_mpp2
CD52	21.030626	3.44076422033321e-98	1.32823376696882e-96	1.2126399	hspc_vs_mpp2
PNRC1	20.88374	7.52642764093876e-97	2.86430274561764e-95	2.6380184	hspc_vs_mpp2
HLA-DRB1	20.235666	4.75157419188087e-91	1.71141520446852e-89	2.1028314	hspc_vs_mpp2
SNHG8	19.86184	8.70643076048207e-88	3.04084343617183e-86	1.3912115	hspc_vs_mpp2
NOP53	19.702276	2.0614252419479e-86	7.04727917459138e-85	1.4202511	hspc_vs_mpp2
PPDPF	19.52851	6.28472200559255e-85	2.08663115807081e-83	1.0573443	hspc_vs_mpp2
HOPX	19.447977	3.0316251821224e-84	9.98332733443408e-83	2.9037485	hspc_vs_mpp2
KLF2	18.872114	1.93406720700889e-79	6.07161643040768e-78	5.436783	hspc_vs_mpp2
AVP	18.505373	1.86881572367606e-76	5.58429824393276e-75	2.3718672	hspc_vs_mpp2
MCL1	18.405134	1.19489563153201e-75	3.51840071357672e-74	2.2554727	hspc_vs_mpp2
GMFG	18.182535	7.09746035509192e-74	2.01627852622823e-72	0.6433343	hspc_vs_mpp2
HIST1H2BC	18.036999	9.98187153598409e-73	2.78663458658546e-71	4.9647813	hspc_vs_mpp2
BEX2	17.853516	2.71396257474587e-71	7.42245764510158e-70	2.7464697	hspc_vs_mpp2
VIM	17.71544	3.18719203533426e-70	8.5429452960388e-69	0.788106	hspc_vs_mpp2
PMAIP1	17.673592	6.69923941293414e-70	1.78381067932517e-68	2.4015377	hspc_vs_mpp2
CD44	16.858252	9.12498958732388e-64	2.25829496903463e-62	2.0648677	hspc_vs_mpp2
FXYD5	16.843052	1.17992566332357e-63	2.90232934502883e-62	0.7059342	hspc_vs_mpp2
HSPB1	16.711637	1.07834389337267e-62	2.62050558184659e-61	1.1980405	hspc_vs_mpp2
HLA-E	16.663921	2.39775517231575e-62	5.77465335231149e-61	2.0317862	hspc_vs_mpp2
ST13	16.401964	1.85153031204371e-60	4.2802712199337e-59	0.85245657	hspc_vs_mpp2
EIF3D	16.346247	4.62611580578533e-60	1.06032677048511e-58	0.89522254	hspc_vs_mpp2
SSBP2	16.26181	1.8421289649876e-59	4.17480238469663e-58	2.9624476	hspc_vs_mpp2
BTG2	16.074923	3.82469151419717e-58	8.54781471926391e-57	2.8108284	hspc_vs_mpp2
EREG	16.071083	4.06919503228161e-58	9.04415028111516e-57	2.7632172	hspc_vs_mpp2
SNHG6	16.00924	1.1014756493492e-57	2.44140262059047e-56	0.8806636	hspc_vs_mpp2
SMIM24	15.780033	4.26962248245727e-56	9.43762032560691e-55	1.942728	hspc_vs_mpp2
ICAM3	15.738179	8.27917777519221e-56	1.82006556649185e-54	1.6643895	hspc_vs_mpp2
HHEX	15.623564	5.03128141503601e-55	1.09413419020244e-53	1.703426	hspc_vs_mpp2
PSME1	15.295359	8.21068620055088e-53	1.69421524977096e-51	0.6740875	hspc_vs_mpp2
DDAH2	15.181941	4.65791350211357e-52	9.4660065831366e-51	1.7505368	hspc_vs_mpp2
MLLT3	14.808208	1.29649434913366e-49	2.53271583748435e-48	2.7744877	hspc_vs_mpp2
PNISR	14.478117	1.66599381610292e-47	3.14783093871625e-46	1.3425353	hspc_vs_mpp2
TSPAN2	14.431047	3.30029570768925e-47	6.20670996961233e-46	4.687629	hspc_vs_mpp2
ZFAS1	14.307578	1.96228958353368e-46	3.64786920736169e-45	1.0571691	hspc_vs_mpp2
UCP2	14.175091	1.30673420603773e-45	2.40153338822606e-44	1.3716351	hspc_vs_mpp2
HLA-C	14.069843	5.81985570758802e-45	1.05043838587965e-43	0.8362937	hspc_vs_mpp2
HLA-DMA	14.042422	8.57315257422995e-45	1.54049432001976e-43	1.4719892	hspc_vs_mpp2
CASP4	13.950194	3.13747607881183e-44	5.56333120963822e-43	1.5453104	hspc_vs_mpp2
RSL24D1	13.815538	2.05412471470907e-43	3.58715978317593e-42	0.66142666	hspc_vs_mpp2
HSPA5	13.814332	2.08883781375132e-43	3.63990139985867e-42	0.8691169	hspc_vs_mpp2
AKR1C3	13.423043	4.431326047708e-41	7.43283545798506e-40	1.4151556	hspc_vs_mpp2
CRIP1	13.332272	1.50251148459632e-40	2.50459972267007e-39	1.5295241	hspc_vs_mpp2
BAALC	13.238431	5.26372306809449e-40	8.68460484936325e-39	3.956822	hspc_vs_mpp2
LTA4H	13.14922	1.7193871253784e-39	2.80810026873541e-38	1.7678907	hspc_vs_mpp2
SON	13.083489	4.09216675793304e-39	6.64297814949774e-38	1.0341357	hspc_vs_mpp2
IL1B	13.047171	6.59513787273115e-39	1.05574548327768e-37	1.5900677	hspc_vs_mpp2
HEMGN	13.037033	7.5332044412127e-39	1.20114413896648e-37	2.7098181	hspc_vs_mpp2
MYADM	13.017456	9.73604878754326e-39	1.54626853578541e-37	2.1097357	hspc_vs_mpp2
LAPTM4A	13.012796	1.03484140349477e-38	1.6402947825925e-37	0.7533774	hspc_vs_mpp2
BTG1	12.969348	1.82576745048929e-38	2.86581552345284e-37	1.2794181	hspc_vs_mpp2
LST1	12.860101	7.54778754963916e-38	1.17332466185913e-36	1.7329354	hspc_vs_mpp2
AMD1	12.846889	8.9539477149177e-38	1.38923942622992e-36	1.2581924	hspc_vs_mpp2
SERPINB6	12.584247	2.57788885984223e-36	3.89483283168673e-35	1.3107986	hspc_vs_mpp2
IFI16	12.33862	5.6109336456269e-35	8.35221635662691e-34	1.9392232	hspc_vs_mpp2
NEAT1	12.100296	1.05231310250281e-33	1.52424813482813e-32	0.67956424	hspc_vs_mpp2
HOXA9	11.853352	2.06752442470785e-32	2.90100644496399e-31	1.8407865	hspc_vs_mpp2
SH3BGRL	11.703352	1.22516147134541e-31	1.69838535237367e-30	0.67568356	hspc_vs_mpp2
PLAC8	11.514985	1.10879139309111e-30	1.50855463060018e-29	1.2102408	hspc_vs_mpp2
VAMP5	11.42938	2.98229941864934e-30	4.01689344067828e-29	1.2007436	hspc_vs_mpp2
PAIP2	11.412117	3.63768458259607e-30	4.88333431154494e-29	0.7079092	hspc_vs_mpp2
CIRBP	11.263348	1.99050573693688e-29	2.60704550091018e-28	1.7453688	hspc_vs_mpp2
LYSMD2	11.234581	2.75797961197589e-29	3.57739220408706e-28	2.1634123	hspc_vs_mpp2
EAF2	11.1887	4.63175018369535e-29	5.95996179937066e-28	1.469036	hspc_vs_mpp2
BEX3	11.12861	9.10440750792104e-29	1.16779586286021e-27	0.601757	hspc_vs_mpp2
PBXIP1	11.066854	1.81667326475287e-28	2.29372768388515e-27	2.870147	hspc_vs_mpp2
YBX3	11.059924	1.96263119338126e-28	2.4702821323245e-27	0.94298595	hspc_vs_mpp2
GDI2	10.89757	1.18377011591763e-27	1.4648247385312e-26	0.64594436	hspc_vs_mpp2
ARL6IP5	10.7567215	5.50955567811464e-27	6.7452344781531e-26	0.85103184	hspc_vs_mpp2
MEST	10.454419	1.39853455347997e-25	1.67161137444095e-24	1.3882612	hspc_vs_mpp2
RHOH	10.354238	4.00365143404954e-25	4.70181364918656e-24	1.712973	hspc_vs_mpp2
DRAP1	10.304214	6.74411356659326e-25	7.87431378513378e-24	0.6838473	hspc_vs_mpp2
RCSD1	10.225922	1.51777770596792e-24	1.7543596750357e-23	1.9887391	hspc_vs_mpp2
SYF2	10.165003	2.84113301182324e-24	3.26063458597295e-23	0.72830063	hspc_vs_mpp2
NCOA4	10.15884	3.02656407103906e-24	3.45953480647078e-23	0.9689029	hspc_vs_mpp2
APEX1	9.995245	1.59891627408024e-23	1.79666525059601e-22	0.69519776	hspc_vs_mpp2
SNX2	9.601936	7.8456739391638e-22	8.39507922296731e-21	1.1541036	hspc_vs_mpp2
CXCL8	9.564852	1.12362702159233e-21	1.19913000135012e-20	1.8448596	hspc_vs_mpp2
IGHM	9.503838	2.02295045957017e-21	2.13907789093213e-20	4.833076	hspc_vs_mpp2
TMEM123	9.452999	3.29257597226223e-21	3.47248404499499e-20	0.9291462	hspc_vs_mpp2
NPR3	9.42816	4.17345698611241e-21	4.39001968239308e-20	4.166746	hspc_vs_mpp2
RPL39	9.348053	8.92759924451209e-21	9.29391880060948e-20	1.239046	hspc_vs_mpp2
GLIPR1	9.163023	5.04633136803497e-20	5.10838161572222e-19	2.851991	hspc_vs_mpp2
SRSF5	9.135277	6.52395521253907e-20	6.57119483829778e-19	0.95276386	hspc_vs_mpp2
BEX4	9.086354	1.02415306761962e-19	1.02771976984516e-18	0.72782457	hspc_vs_mpp2
CLEC2B	8.983874	2.61396348369383e-19	2.60363671437553e-18	1.5308019	hspc_vs_mpp2
EPB41L4A-AS1	8.980863	2.6865327768914e-19	2.6627698334103e-18	1.1362815	hspc_vs_mpp2
TXNIP	8.88398	6.45099287212745e-19	6.30868005967567e-18	1.1093881	hspc_vs_mpp2
PSMB9	8.845573	9.10592063470072e-19	8.87277387448857e-18	1.0721414	hspc_vs_mpp2
ETS2	8.840259	9.54976526584296e-19	9.29402969418829e-18	1.4526551	hspc_vs_mpp2
MBOAT7	8.704218	3.19771941898146e-18	3.03877506152443e-17	1.0830951	hspc_vs_mpp2
JUND	8.604434	7.66944278260729e-18	7.21177906411138e-17	2.5451355	hspc_vs_mpp2
S100A10	8.571879	1.01809589890706e-17	9.48498581106484e-17	0.8787823	hspc_vs_mpp2
ATF3	8.525366	1.52327537123093e-17	1.40454693658184e-16	6.287718	hspc_vs_mpp2
RTN4	8.508083	1.76832426347739e-17	1.6286347212027e-16	0.60940164	hspc_vs_mpp2
CSDE1	8.455157	2.78711373010199e-17	2.5408399519167e-16	0.6594161	hspc_vs_mpp2
GYPC	8.425739	3.5847830844875e-17	3.23874915180796e-16	0.6223752	hspc_vs_mpp2
LAT2	8.378761	5.34874992348333e-17	4.73696096406845e-16	1.3910037	hspc_vs_mpp2
CXCL3	8.01715	1.08227154519839e-15	9.11457915100273e-15	2.792733	hspc_vs_mpp2
ARMH1	7.87327	3.4548922636184e-15	2.85594987529439e-14	1.5227903	hspc_vs_mpp2
GIHCG	7.8375745	4.59332276797871e-15	3.78152327469921e-14	0.7112153	hspc_vs_mpp2
UBXN1	7.833001	4.76359616259531e-15	3.91371627696731e-14	0.7341233	hspc_vs_mpp2
CARD19	7.6593595	1.86862847306446e-14	1.49712954525165e-13	1.1468853	hspc_vs_mpp2
CMPK1	7.6247697	2.44470127362947e-14	1.94707303806936e-13	1.0865151	hspc_vs_mpp2
CD9	7.543413	4.57828491859145e-14	3.61424684179998e-13	1.286076	hspc_vs_mpp2
NCOA7	7.495429	6.60817797425951e-14	5.17117166792684e-13	2.3152823	hspc_vs_mpp2
SBDS	7.4927044	6.74687662968732e-14	5.27459308607726e-13	1.288997	hspc_vs_mpp2
CTSW	7.490104	6.88190446382439e-14	5.37494726177494e-13	1.1918465	hspc_vs_mpp2
GBP2	7.420858	1.16364034321084e-13	8.99257690519639e-13	3.2980926	hspc_vs_mpp2
ID2	7.1045146	1.20746092957602e-12	8.9047484276228e-12	0.72351944	hspc_vs_mpp2
AJ009632.2	7.053107	1.74966313587793e-12	1.28213280474688e-11	5.464075	hspc_vs_mpp2
KLF10	7.0492425	1.79894599961659e-12	1.31585642111574e-11	2.8421655	hspc_vs_mpp2
PTPRC	6.991552	2.71862446603317e-12	1.97069741167615e-11	1.0755075	hspc_vs_mpp2
NMI	6.8875437	5.67639232727116e-12	4.04926023841059e-11	0.5822334	hspc_vs_mpp2
SERPING1	6.868154	6.50380417973692e-12	4.60814592662917e-11	2.2570374	hspc_vs_mpp2
LINC02573	6.7656736	1.32690404617346e-11	9.31719916843122e-11	3.043934	hspc_vs_mpp2
GIMAP2	6.6603775	2.73125225341478e-11	1.88823849019284e-10	2.2269583	hspc_vs_mpp2
ARMCX1	6.610751	3.82374872625667e-11	2.62553231688841e-10	2.1690686	hspc_vs_mpp2
RABAC1	6.525726	6.76729404521001e-11	4.58811162661801e-10	0.8431899	hspc_vs_mpp2
KLHDC2	6.441759	1.18096570447377e-10	7.86141196674455e-10	1.2168803	hspc_vs_mpp2
TFPI	6.3544593	2.09160941306732e-10	1.37084522702089e-09	2.3325417	hspc_vs_mpp2
ERGIC3	6.2798114	3.38983671911474e-10	2.19848895898856e-09	0.7681583	hspc_vs_mpp2
FIS1	6.2507915	4.08377966854078e-10	2.64217597159479e-09	0.8012911	hspc_vs_mpp2
TMEM43	6.249388	4.12063307949105e-10	2.65970295568522e-09	1.9284189	hspc_vs_mpp2
CCNDBP1	6.2287583	4.70146894045283e-10	3.02483663569166e-09	0.7480015	hspc_vs_mpp2
HLA-DQB1	6.1845384	6.22844602390532e-10	3.98186232336515e-09	2.1800053	hspc_vs_mpp2
CLK1	6.0884705	1.13994617917383e-09	7.20774747145335e-09	1.6486343	hspc_vs_mpp2
TIPARP	6.0857935	1.15915889725989e-09	7.3234878489372e-09	3.4928682	hspc_vs_mpp2
IPO11	6.0691714	1.28571866834362e-09	8.1040454814034e-09	2.4167366	hspc_vs_mpp2
HENMT1	6.067256	1.30114167892657e-09	8.19485641341107e-09	1.4429857	hspc_vs_mpp2
R3HDM4	6.0611215	1.35175725385861e-09	8.50037219339929e-09	1.8188324	hspc_vs_mpp2
PNRC2	6.058397	1.37485074441379e-09	8.63885966193963e-09	0.88736814	hspc_vs_mpp2
EAPP	5.930531	3.01956809766971e-09	1.85543605575013e-08	0.84022504	hspc_vs_mpp2
LGALS9	5.876154	4.1990759622825e-09	2.56264333310856e-08	0.97838455	hspc_vs_mpp2
AC011139.1	5.829382	5.56330723959525e-09	3.37225866333993e-08	5.4182715	hspc_vs_mpp2
TLE5	5.787403	7.14828450418758e-09	4.3167933667504e-08	1.185047	hspc_vs_mpp2
GLIPR2	5.719316	1.06953679332623e-08	6.40610456462955e-08	2.219656	hspc_vs_mpp2
NFKBIZ	5.708527	1.13958165705778e-08	6.79537679907033e-08	2.4089656	hspc_vs_mpp2
FGFR1OP2	5.6038485	2.09643925482436e-08	1.22922034214556e-07	1.0645365	hspc_vs_mpp2
RAB37	5.3450093	9.0412498464623e-08	5.1046048818235e-07	1.184063	hspc_vs_mpp2
AC002454.1	5.3316913	9.73021520071976e-08	5.47061855326878e-07	1.8650769	hspc_vs_mpp2
MARCH7	5.3209023	1.03253841370388e-07	5.78910348975877e-07	1.4232799	hspc_vs_mpp2
TNFSF13B	5.3192263	1.04209492984765e-07	5.83457452741906e-07	0.9244332	hspc_vs_mpp2
DARS	5.3186083	1.04563873391561e-07	5.85035596756669e-07	0.67756736	hspc_vs_mpp2
TNFRSF1A	5.2861977	1.2488480265689e-07	6.94876267472956e-07	1.3164035	hspc_vs_mpp2
RAP1B	5.2707973	1.35832563324569e-07	7.53711912587775e-07	0.87467134	hspc_vs_mpp2
HIST1H2BJ	5.265319	1.39946359686365e-07	7.7600496903752e-07	3.4703772	hspc_vs_mpp2
SSBP4	5.251934	1.50510385329022e-07	8.31724512900374e-07	1.4649777	hspc_vs_mpp2
ZFAND1	5.233516	1.66315339215225e-07	9.1530160763195e-07	1.007566	hspc_vs_mpp2
ALDH1A1	5.1267357	2.94809013608228e-07	1.58356799054007e-06	0.585875	hspc_vs_mpp2
CNN2	5.1035533	3.33334995760201e-07	1.78102433496245e-06	1.1033956	hspc_vs_mpp2
GUCY1A1	5.091121	3.55952144252421e-07	1.89684405536891e-06	2.3606544	hspc_vs_mpp2
MGLL	5.0855618	3.66539955472395e-07	1.94811881472416e-06	1.5165153	hspc_vs_mpp2
RIPK2	5.0800977	3.77241166756639e-07	2.00367461052835e-06	1.4134513	hspc_vs_mpp2
ADA	5.078182	3.81063578992531e-07	2.02264536533667e-06	1.4515053	hspc_vs_mpp2
EPSTI1	4.984968	6.19720640293165e-07	3.24669228953588e-06	2.8751423	hspc_vs_mpp2
TCTEX1D1	4.9736857	6.56918183384771e-07	3.43265278727224e-06	1.9397854	hspc_vs_mpp2
ERGIC1	4.9688535	6.73498575734184e-07	3.51246703879987e-06	1.5079032	hspc_vs_mpp2
ASAH1	4.7958584	1.61979743124528e-06	8.15763150766973e-06	0.88664824	hspc_vs_mpp2
DEPTOR	4.759334	1.94232656460806e-06	9.68522294391709e-06	2.2475057	hspc_vs_mpp2
ACSS1	4.747635	2.05808908977062e-06	1.02245460445008e-05	2.05531	hspc_vs_mpp2
NT5C3A	4.7390394	2.14733954335767e-06	1.06417293831755e-05	0.99136686	hspc_vs_mpp2
RNF139	4.685457	2.79335491507461e-06	1.36586590635284e-05	1.3890734	hspc_vs_mpp2
ZBTB20	4.672968	2.96877832048144e-06	1.44756085661473e-05	1.6513566	hspc_vs_mpp2
ING4	4.6560874	3.22274820204007e-06	1.56822270772372e-05	1.2244222	hspc_vs_mpp2
LITAF	4.6330485	3.60319720887091e-06	1.7417971888059e-05	1.2562715	hspc_vs_mpp2
HNRNPH2	4.6178684	3.87702335766399e-06	1.87080289770533e-05	0.98112	hspc_vs_mpp2
CXCL2	4.6042776	4.13900064821434e-06	1.9936392375996e-05	1.8701787	hspc_vs_mpp2
ACSM3	4.472897	7.71669955038021e-06	3.62388428244863e-05	2.4711683	hspc_vs_mpp2
FCGRT	4.4686203	7.87256656244883e-06	3.69493118242217e-05	1.1215314	hspc_vs_mpp2
ZNF428	4.4577785	8.28133533294127e-06	3.87551122193562e-05	0.6060352	hspc_vs_mpp2
B3GNT2	4.450021	8.58619789022623e-06	4.01120119156602e-05	1.2108997	hspc_vs_mpp2
APP	4.436291	9.1521981636137e-06	4.26820432277661e-05	2.2074196	hspc_vs_mpp2
MAGED2	4.4332123	9.28394530544472e-06	4.32464611572333e-05	0.89643943	hspc_vs_mpp2
HEBP1	4.4046373	1.05960997270158e-05	4.91883386637306e-05	0.97251225	hspc_vs_mpp2
MYB	4.3811293	1.18065879091058e-05	5.46190087446478e-05	0.66865474	hspc_vs_mpp2
MCUB	4.3430676	1.40506789693455e-05	6.4519566263335e-05	0.88347495	hspc_vs_mpp2
NOA1	4.2899885	1.78682225873477e-05	8.10803261162662e-05	1.2718254	hspc_vs_mpp2
BBC3	4.283883	1.83659550925941e-05	8.31984984205779e-05	2.0884624	hspc_vs_mpp2
FSCN1	4.2712407	1.94388607921678e-05	8.77631387080077e-05	1.5797281	hspc_vs_mpp2
TCF4	4.248202	2.15493420686997e-05	9.70201405191236e-05	1.8137445	hspc_vs_mpp2
LIPA	4.211026	2.54213300059752e-05	0.00011362841578294	1.1970211	hspc_vs_mpp2
IL2RG	4.2075877	2.58111124974264e-05	0.000115179234308206	0.902777	hspc_vs_mpp2
TAPBP	4.191732	2.76832791515639e-05	0.000123192882622624	1.0750432	hspc_vs_mpp2
DENR	4.1687317	3.06299577530921e-05	0.000135856239225919	1.037106	hspc_vs_mpp2
FBXL5	4.162453	3.14846452605623e-05	0.000139264319058233	1.6472263	hspc_vs_mpp2
BSPRY	4.146971	3.36902452406964e-05	0.000148450518078612	2.8575234	hspc_vs_mpp2
SPARC	4.1291714	3.64073226926111e-05	0.000159898900100156	1.811928	hspc_vs_mpp2
FLI1	3.9553952	7.64082218523491e-05	0.000325825335044795	1.0211492	hspc_vs_mpp2
PSIP1	3.9468424	7.91886269398325e-05	0.000336969326028781	0.64565146	hspc_vs_mpp2
RASAL3	3.9293058	8.51914207743439e-05	0.000362130865546579	2.3901412	hspc_vs_mpp2
RBM22	3.8776634	0.000105464469622151	0.000443401428301986	0.9466136	hspc_vs_mpp2
GUCY1B1	3.8740766	0.000107029727532973	0.000448812807555107	1.3530661	hspc_vs_mpp2
ATP1B1	3.8216298	0.000132572652275449	0.000551054177515881	1.7986817	hspc_vs_mpp2
IRF9	3.8214622	0.00013266280320207	0.000551144951716941	1.4227964	hspc_vs_mpp2
JAML	3.7645998	0.000166815970797446	0.000685619588585735	2.2793505	hspc_vs_mpp2
CAMK1D	3.7491512	0.000177434070870057	0.000726669078060721	2.0483782	hspc_vs_mpp2
AKIRIN2	3.738836	0.000184874165877876	0.000754840470800963	0.9231585	hspc_vs_mpp2
RASSF1	3.7174158	0.000201270993304776	0.000819714474499208	0.8951768	hspc_vs_mpp2
EMP1	3.715414	0.000202871150381822	0.000825814551604711	5.4479666	hspc_vs_mpp2
PADI4	3.7037773	0.00021241270735546	0.000863783126483795	2.4578936	hspc_vs_mpp2
MYCT1	3.6991465	0.000216325643116636	0.00087925203459195	1.8990061	hspc_vs_mpp2
DUSP10	3.6640878	0.000248221653250711	0.0010008257363452	1.3165646	hspc_vs_mpp2
ABRAXAS1	3.6378548	0.00027491840003019	0.00110405258907097	1.6162598	hspc_vs_mpp2
ERICH1	3.6119664	0.000303883847804857	0.00121312958143968	1.2471286	hspc_vs_mpp2
THEMIS2	3.5940995	0.000325515465848894	0.0012930865477444	1.0185156	hspc_vs_mpp2
IDS	3.560913	0.000369567399700532	0.00145731660839878	1.2429974	hspc_vs_mpp2
GSN	3.5596633	0.000371330693834568	0.00146283986223501	0.97101754	hspc_vs_mpp2
MFNG	3.4761083	0.000508746912144043	0.00196015763475556	1.3987464	hspc_vs_mpp2
MAMDC2	3.465549	0.000529150219078103	0.002035853108022	7.590668	hspc_vs_mpp2
C16orf87	3.4641266	0.000531955969423157	0.00204567243150907	1.0810647	hspc_vs_mpp2
ARHGAP15	3.4321232	0.000598875624876388	0.00228991874004867	0.61329496	hspc_vs_mpp2
TAGAP	3.4296713	0.000604312954235716	0.00230961483409463	2.0909195	hspc_vs_mpp2
UBR5-AS1	3.4251316	0.000614501989043512	0.00234522329593333	2.580297	hspc_vs_mpp2
NIPSNAP2	3.4067185	0.000657488923028481	0.00249629206164414	0.68420446	hspc_vs_mpp2
JUP	3.3817642	0.000720219649860717	0.00271783542332847	2.1290948	hspc_vs_mpp2
AL590226.1	3.372579	0.000744676714551926	0.00280226293517022	3.1788628	hspc_vs_mpp2
CCDC90B	3.3599656	0.000779522113300957	0.00292928943181747	0.6657235	hspc_vs_mpp2
XXYLT1-AS2	3.3492913	0.000810185818238653	0.00304026938676719	5.880119	hspc_vs_mpp2
KLRG1	3.3489704	0.000811124613799652	0.00304237721252236	2.40979	hspc_vs_mpp2
PCDH9	3.3264918	0.00087946616086312	0.00328801343180892	1.8652451	hspc_vs_mpp2
TRIM58	3.2911265	0.000997870341753686	0.00370152547920402	1.480306	hspc_vs_mpp2
IL16	3.2798584	0.00103859184402639	0.00383319258810839	2.3236134	hspc_vs_mpp2
MEF2C	3.277943	0.00104566537386029	0.00385577158880477	1.3653398	hspc_vs_mpp2
SEPTIN6	3.2767363	0.00105014455791038	0.00387051909238051	1.3002375	hspc_vs_mpp2
CALCOCO2	3.2412703	0.00118998294099299	0.00434621202713059	1.0185455	hspc_vs_mpp2
COQ10B	3.2357872	0.00121307817179661	0.00442255521466565	1.3606251	hspc_vs_mpp2
EVL	3.2284985	0.00124441882876025	0.00453067288377153	1.808943	hspc_vs_mpp2
DPPA4	3.2250218	0.00125963033888878	0.00458398627611847	1.8976232	hspc_vs_mpp2
ABI1	3.2018442	0.00136550874643451	0.00494254130382844	0.7870357	hspc_vs_mpp2
GOLGA7	3.174452	0.00150119628173572	0.00540940223360597	0.74917173	hspc_vs_mpp2
IFI6	3.173547	0.00150588471712642	0.00542387406150714	1.0130614	hspc_vs_mpp2
TBXAS1	3.1697974	0.0015254522933208	0.00549026523114533	0.816234	hspc_vs_mpp2
RBPMS	3.124591	0.00178052322676186	0.0063478839564802	4.972158	hspc_vs_mpp2
C11orf74	3.116345	0.00183107987676531	0.00651329739077205	0.86368227	hspc_vs_mpp2
ACAP1	3.113668	0.00184777318667697	0.00656732778418934	1.2335981	hspc_vs_mpp2
CPNE3	3.073667	0.00211445237716332	0.00743977399867145	1.0071092	hspc_vs_mpp2
EVI2B	3.0727284	0.00212111378638112	0.0074567085091603	0.7573203	hspc_vs_mpp2
SCRN2	3.0617764	0.00220027668167607	0.00772154513604286	0.9226807	hspc_vs_mpp2
PDCD4	3.0603206	0.00221100093212201	0.00775580674798276	0.58906156	hspc_vs_mpp2
CIR1	3.0577252	0.00223024005930888	0.00781649730603999	0.7527537	hspc_vs_mpp2
CALN1	3.055077	0.002250027651573	0.0078653479605247	3.5674663	hspc_vs_mpp2
TSPAN3	2.9779534	0.00290180139621224	0.00992864023097554	0.78210384	hspc_vs_mpp2
MAP7	2.9594972	0.00308141377692877	0.0104721340995203	1.3425105	hspc_vs_mpp2
MSI2	2.957625	0.00310019119886477	0.0105226514902991	0.9751984	hspc_vs_mpp2
MRPS31	2.947918	0.00319921906079286	0.0108223477494662	0.7975698	hspc_vs_mpp2
PAIP1	2.946218	0.00321685611883441	0.010872892822269	1.128705	hspc_vs_mpp2
SCARF1	2.9294045	0.00339612145365319	0.0114452413901729	3.3132217	hspc_vs_mpp2
JAK1	2.9047613	0.00367533224524843	0.0123090828371375	0.8571485	hspc_vs_mpp2
EGR1	2.889873	0.00385397531308815	0.0128434005890108	0.93620974	hspc_vs_mpp2
ELMO1	2.8786767	0.00399347426160497	0.0132480881343047	1.1979172	hspc_vs_mpp2
PHF11	2.877403	0.00400963247614309	0.0132907620449969	1.4244492	hspc_vs_mpp2
TMEM163	2.8663552	0.00415228102414678	0.0137278685647106	3.7709246	hspc_vs_mpp2
TPD52	2.850873	0.00435993821705756	0.0143575434837634	1.138972	hspc_vs_mpp2
LYN	2.8480237	0.00439916557431767	0.0144690044246208	0.67597103	hspc_vs_mpp2
ACTR10	2.8455334	0.0044337099584307	0.0145529584803169	0.6256857	hspc_vs_mpp2
CYYR1	2.8287008	0.00467373651589496	0.0152848424038267	4.353353	hspc_vs_mpp2
BAALC-AS2	2.8279395	0.00468486708635418	0.0153088325851379	5.94349	hspc_vs_mpp2
ZNF277	2.818108	0.00483075556075976	0.0157409272472576	1.1652975	hspc_vs_mpp2
GLUD1	2.8119447	0.00492429486494509	0.0160133861226832	1.1601759	hspc_vs_mpp2
PRAM1	2.8034303	0.00505621528215219	0.0164159134391967	1.8262266	hspc_vs_mpp2
ARL2BP	2.7796204	0.00544224691744541	0.0175632192519798	0.6607224	hspc_vs_mpp2
ZNF711	2.7786388	0.00545871984144036	0.0176093369375213	1.9817383	hspc_vs_mpp2
SNHG15	2.7772453	0.00548218065393096	0.0176708883403576	0.6205567	hspc_vs_mpp2
STAT5A	2.7711587	0.0055857208522774	0.0179902578188319	0.8954227	hspc_vs_mpp2
RNF11	2.7648087	0.00569561911438093	0.0183003803324673	1.3687605	hspc_vs_mpp2
RPP40	2.743714	0.00607484358243874	0.019449142072665	1.0692627	hspc_vs_mpp2
GCC2	2.7339258	0.00625841636409144	0.0200051122129516	0.99361676	hspc_vs_mpp2
BCAS4	2.7320054	0.00629501095694769	0.0200981988130803	2.2578466	hspc_vs_mpp2
DENND6B	2.7199712	0.00652876132511296	0.0207787165171642	2.1189685	hspc_vs_mpp2
MAT2B	2.7078412	0.00677224353009506	0.0214858280773917	0.6460426	hspc_vs_mpp2
ARHGAP22	2.6878	0.00719244639594423	0.0226585933316978	1.8856535	hspc_vs_mpp2
TES	2.6861432	0.00722821318998073	0.0227357598505905	1.3103354	hspc_vs_mpp2
TSPAN32	2.6740608	0.00749388364116982	0.0235163956503143	1.1657553	hspc_vs_mpp2
SP110	2.6725237	0.00752830524001959	0.0236152281012745	1.2226995	hspc_vs_mpp2
IFI44	2.671791	0.00754476163194109	0.0236484603133258	1.6493078	hspc_vs_mpp2
GNAI1	2.6618257	0.00777181482669978	0.0242752621067804	1.5278612	hspc_vs_mpp2
DCK	2.6170168	0.00887019906893989	0.0274089490954451	0.6126461	hspc_vs_mpp2
ELK3	2.580756	0.00985842468006638	0.0302424982200668	1.819776	hspc_vs_mpp2
TRIM8	2.576197	0.00998937105261276	0.0305744482748406	1.7803375	hspc_vs_mpp2
TMSB4X	136.03957	0	0	3.8747966	mk1_vs_mpp1
PLEK	125.327156	0	0	4.238847	mk1_vs_mpp1
ACTB	120.08915	0	0	1.9216143	mk1_vs_mpp1
SH3BGRL3	117.91004	0	0	2.1885567	mk1_vs_mpp1
PF4	116.188805	0	0	6.793625	mk1_vs_mpp1
LAT	108.1282	0	0	4.534449	mk1_vs_mpp1
PDLIM1	107.01529	0	0	2.7808495	mk1_vs_mpp1
GP9	103.0261	0	0	6.128683	mk1_vs_mpp1
MYL12A	100.56196	0	0	2.2367775	mk1_vs_mpp1
CD63	98.41718	0	0	2.1535115	mk1_vs_mpp1
PPBP	98.19542	0	0	5.718824	mk1_vs_mpp1
CAVIN2	97.241234	0	0	3.645563	mk1_vs_mpp1
LIMS1	94.5924	0	0	2.4129744	mk1_vs_mpp1
RGS10	93.71945	0	0	2.4800942	mk1_vs_mpp1
MYL6	93.56526	0	0	1.8960263	mk1_vs_mpp1
CD9	93.29979	0	0	4.478206	mk1_vs_mpp1
DAD1	92.36304	0	0	1.9891187	mk1_vs_mpp1
SNCA	92.31212	0	0	2.6863692	mk1_vs_mpp1
DAAM1	90.42281	0	0	4.050579	mk1_vs_mpp1
FERMT3	88.69785	0	0	2.6102197	mk1_vs_mpp1
THBS1	88.18258	0	0	5.3133645	mk1_vs_mpp1
PFN1	87.61567	0	0	1.7217345	mk1_vs_mpp1
LTBP1	86.582695	0	0	5.1498084	mk1_vs_mpp1
CAP1	85.54412	0	0	2.1122632	mk1_vs_mpp1
ACTG1	84.06279	0	0	1.2178077	mk1_vs_mpp1
FYB1	82.49168	0	0	3.753731	mk1_vs_mpp1
RSU1	81.79834	0	0	2.5232646	mk1_vs_mpp1
CMTM6	81.10948	0	0	2.3463564	mk1_vs_mpp1
TLN1	80.87071	0	0	2.291764	mk1_vs_mpp1
STOM	80.6037	0	0	3.0030615	mk1_vs_mpp1
CCND3	80.50216	0	0	3.0472825	mk1_vs_mpp1
GSN	79.86067	0	0	3.6880612	mk1_vs_mpp1
LGALS1	77.63972	0	0	1.9530138	mk1_vs_mpp1
ACTN1	76.50204	0	0	3.152858	mk1_vs_mpp1
UBE2C	76.326744	0	0	2.5574007	mk1_vs_mpp1
TIMP1	75.830956	0	0	1.887137	mk1_vs_mpp1
CMTM5	75.47998	0	0	4.7413926	mk1_vs_mpp1
TPM4	75.13751	0	0	2.2623656	mk1_vs_mpp1
GFI1B	74.388626	0	0	2.787295	mk1_vs_mpp1
LDHA	74.18954	0	0	1.5451107	mk1_vs_mpp1
RAP1B	73.254555	0	0	2.8975725	mk1_vs_mpp1
CMAS	72.43085	0	0	2.2855597	mk1_vs_mpp1
SLC37A1	72.423035	0	0	4.029043	mk1_vs_mpp1
TPI1	72.19669	0	0	1.291436	mk1_vs_mpp1
TAGLN2	71.797455	0	0	1.6940088	mk1_vs_mpp1
MANF	71.46325	0	0	2.042738	mk1_vs_mpp1
ITGA2B	71.290665	0	0	2.5850012	mk1_vs_mpp1
ACTR3	70.99061	0	0	1.8165176	mk1_vs_mpp1
HMGN1	70.87517	0	0	1.3971876	mk1_vs_mpp1
PKM	70.831985	0	0	1.644731	mk1_vs_mpp1
H2AFZ	70.0423	0	0	1.2029129	mk1_vs_mpp1
VASP	69.98173	0	0	2.507413	mk1_vs_mpp1
PDIA6	69.62037	0	0	1.5239055	mk1_vs_mpp1
DIAPH1	68.37413	0	0	2.5673926	mk1_vs_mpp1
OAZ1	67.476746	0	0	0.97452956	mk1_vs_mpp1
[truncated: 7,000 more rows]
