# Supplementary material for: Discrete regulatory modules instruct hematopoietic lineage commitment and differentiation
Source: Nat Commun. 2021 Nov 23;12:6790. doi: 10.1038/s41467-021-27159-x (PMC8611072; doi:10.1038/s41467-021-27159-x)
Supplement: Supplementary file 4 — Supplementary Dataset 1-9 [file 41467_2021_27159_MOESM4_ESM.zip › Supplementary_Data_1.txt]

chr	start	stop	mean	l2fc	fdr	cluster
chr1	181403	181576	16.1388888888889	1.70877420140661	0.00440221498138248	NA
chr1	629870	630126	473.638888888889	-1.61612378822501	0.000729190430815248	NA
chr1	630128	630319	292.305555555556	-1.88853848640347	0.708850718230725	NA
chr1	633819	633890	0.25	5.27052894238072	1	NA
chr1	633906	634212	5461	0	1	NA
chr1	778498	778966	404.916666666667	0.383129685221221	6.81133752468338e-05	NA
chr1	779099	779260	4.19444444444444	2.33958882015478	0.0477038908730533	NA
chr1	827359	827691	129.444444444444	0.729525146990555	5.00647075470922e-05	NA
chr1	830167	830264	4.55555555555556	8.02403150151675	5.05768642090085e-26	NA
chr1	838449	838615	6.94444444444444	1.9811609405237	0.00328108504249434	NA
chr1	842834	843056	16.8611111111111	5.43265414529739	8.08159528197544e-86	E5
chr1	869770	870052	33.5277777777778	1.08517082746411	0.000265422880155937	NA
chr1	870109	870179	2.55555555555556	2.92996423050785	0.270169648268184	NA
chr1	904625	904864	64.1944444444444	0.895111796558333	0.125283038491895	NA
chr1	906822	907005	25.5833333333333	-1.86231657787201	9.36399115745596e-06	E2
chr1	911280	911493	31.6388888888889	3.64572430249236	4.32675381918702e-66	E5
chr1	912937	913043	5.38888888888889	-2.05988149808969	0.0491270179263369	NA
chr1	921172	921294	11.5555555555556	-3.74746184953007	2.6042853180506e-13	NA
chr1	923794	923931	18.2222222222222	-2.89594666997383	1.42622752462963e-12	NA
chr1	938247	938393	11.5	1.44133424298708	0.30282846421427	NA
chr1	959146	959476	181.416666666667	0.570954657215564	0.00377402506861694	NA
chr1	960465	960629	34.7222222222222	2.36148752786923	3.65686836487818e-14	E4
chr1	966931	967054	10.1666666666667	-1.5764677065557	0.021773582201849	NA
chr1	976149	976292	26.5555555555556	1.27041583458766	0.583773579805318	NA
chr1	984260	984387	10.8611111111111	1.32955277498746	0.369788802226895	NA
chr1	1000118	1000248	18.8055555555556	1.55310800870748	0.000291865350814918	NA
chr1	1000887	1000937	6.25	1.48573578852508	0.000187975652617273	NA
chr1	1001945	1002079	21.0555555555556	1.63468688936122	0.0517303853597151	NA
chr1	1005058	1005224	10.1388888888889	-2.98250140962267	1.82913721345072e-08	NA
chr1	1013350	1013551	63.3055555555556	-0.518817440141781	0.447059691701777	NA
chr1	1019374	1019559	37.1944444444444	1.04980407863441	8.43705405650403e-05	NA
chr1	1024284	1024427	15.5277777777778	7.21107710810862	1.31018824873353e-30	E5
chr1	1033052	1033240	48.3055555555556	-1.03958708086442	9.94035559849658e-06	NA
chr1	1040774	1040993	34.3333333333333	1.07004749752826	0.000102399669503656	NA
chr1	1059515	1059776	78.4444444444444	0.51594417991369	0.241365118757062	NA
chr1	1063928	1064048	17.4166666666667	1.36826393061011	0.0035485735620212	NA
chr1	1064232	1064439	20.5555555555556	-3.80488598517375	6.99057078825296e-34	E1
chr1	1069219	1069491	69.0833333333333	1.48081286585211	1.96584911160837e-17	NA
chr1	1079528	1079588	1.75	3.10619940383192	0.941490285190586	NA
chr1	1079797	1079855	2.91666666666667	1.32570973542979	0.635793750280692	NA
chr1	1091812	1091874	4.05555555555556	5.04580368961313	3.80389058928993e-07	NA
chr1	1109863	1110024	10.8333333333333	2.85437154855909	0.0116135691627904	NA
chr1	1115990	1116530	401.25	0.415644043313142	1.57350947305193e-08	NA
chr1	1122200	1122394	35.4444444444444	-0.932912483414718	0.935836609190592	NA
chr1	1124357	1124493	8.44444444444444	-1.05884563846018	0.434751424281808	NA
chr1	1137428	1137541	4.94444444444444	-5.83466509287639	5.1153888238705e-05	NA
chr1	1144221	1144445	13.3333333333333	-2.31042672821666	8.87513328841276e-08	NA
chr1	1157442	1157753	62.75	-1.68166762515387	5.89823709644272e-15	NA
chr1	1158334	1158384	1.5	2.24792751344359	0.887807289820869	NA
chr1	1158438	1158584	6.19444444444444	-1.17322636453256	0.767402475318569	NA
chr1	1182871	1183033	5.33333333333333	-4.13128259459132	7.10548604884379e-06	NA
chr1	1200996	1201103	4.44444444444444	-2.69466816074011	7.54141222301727e-05	NA
chr1	1209029	1209116	5.83333333333333	-4.43870080687488	1.25380427111044e-06	NA
chr1	1212941	1213108	13.1388888888889	-1.86648304782821	1.06813592635502e-17	NA
chr1	1231473	1231608	11.7222222222222	1.53651709358221	0.119374013172881	NA
chr1	1231872	1232268	220.888888888889	0.554390750881237	2.86534214084838e-06	NA
chr1	1258733	1258895	17.8611111111111	3.97315838778136	6.95077231480647e-44	E4
chr1	1261296	1261501	22.3333333333333	3.95092674515544	1.30847161459784e-51	E4
chr1	1262136	1262398	37.1944444444444	7.94062145292107	2.54141712459171e-82	E4
chr1	1273744	1274130	148.416666666667	0.388504225448864	0.0476564587568316	NA
chr1	1290268	1290426	32.6388888888889	1.03954627485077	0.656905148935866	NA
chr1	1291959	1292094	23.3611111111111	1.24408150777583	0.00585458829788057	NA
chr1	1305658	1305837	38.0277777777778	1.26094155990169	0.0186195526363122	NA
chr1	1307883	1308744	275.611111111111	0.370928523967937	0.111753206352381	NA
chr1	1324545	1324868	164	0.758423803223678	3.36253834175388e-10	NA
chr1	1349359	1349550	22.1111111111111	1.64404084292241	0.0303399048435068	NA
chr1	1349614	1349664	1.97222222222222	4.3541968983597	0.320690777253985	NA
chr1	1349826	1350014	25.75	-0.987037693206001	0.177158886111028	NA
chr1	1371360	1371593	22.3888888888889	-1.68477099859983	7.20826188662232e-13	E3
chr1	1372123	1372345	40	0.987764873091611	0.000394418374609183	NA
chr1	1375124	1375675	434.388888888889	0.294737109478474	0.332434063532544	NA
chr1	1399235	1399696	391.666666666667	0.385418322061008	0.111196274426995	NA
chr1	1402107	1402233	16.0833333333333	1.25486365485442	0.219030738446572	NA
chr1	1406477	1406607	12.9722222222222	2.47457286352048	3.5454792148993e-09	NA
chr1	1407146	1407481	154.944444444444	-0.32105852384595	0.136030574944996	NA
chr1	1407820	1407906	5.77777777777778	1.7420512092545	0.212015056901712	NA
chr1	1433921	1434105	10.4722222222222	-4.61297687689075	2.67246712225626e-08	NA
chr1	1434333	1434534	19.3611111111111	-5.07599331430364	7.82060453142887e-24	E1
chr1	1435564	1435725	20.6666666666667	0.793165069544584	0.483387818948804	NA
chr1	1438139	1438311	4.66666666666667	-1.96191281525102	0.182414186272846	NA
chr1	1440953	1441189	21.8333333333333	-1.21688788013848	0.0387092322002261	NA
chr1	1471058	1471187	9.63888888888889	4.77129004461155	3.12347260024099e-15	NA
chr1	1471457	1471868	151.027777777778	0.416586755477691	0.661032138414544	NA
chr1	1504940	1505224	76.4166666666667	1.38786729811337	3.66601637743893e-24	NA
chr1	1511092	1511237	17.3611111111111	1.54190822144992	8.96694720793504e-05	NA
chr1	1511674	1512244	267.833333333333	-0.398285785005012	0.0128720884184716	NA
chr1	1540588	1540730	11	-1.15387167857807	0.329071701431682	NA
chr1	1573910	1574059	11.0555555555556	-0.961813103785059	0.917733831345008	NA
chr1	1574518	1574697	18.8055555555556	1.08949815083909	0.19354611717077	NA
chr1	1574780	1575094	111.472222222222	0.779215665799767	0.000839884756070523	NA
chr1	1614306	1614580	56.1111111111111	2.35534111702787	6.83460612506936e-32	E4
chr1	1615156	1615601	267.75	0.557941728738032	5.60877423936095e-06	NA
chr1	1615674	1615927	58.1388888888889	0.872747453739729	0.0123690908995066	NA
chr1	1630332	1630614	87.5555555555556	-0.78331313565222	3.53568361769884e-05	NA
chr1	1647963	1648217	42.6388888888889	4.56978791165982	6.34339087391709e-66	E4
chr1	1658872	1659268	249.416666666667	0.271239970989675	1	NA
chr1	1665800	1665938	11.6111111111111	1.29503097022674	0.358581707887367	NA
chr1	1679017	1679133	5.88888888888889	1.5722105933123	0.109042369570903	NA
chr1	1692425	1692520	14.1666666666667	1.546874524487	0.000320989324772893	NA
chr1	1692751	1692986	135.638888888889	-0.491559944424591	0.0263692233142724	NA
chr1	1693129	1693238	36.6388888888889	1.51552670560795	0.320545713462902	NA
chr1	1715225	1715377	13	6.3246886784153	1.23800738797763e-20	NA
chr1	1724234	1724579	257.861111111111	0.408693287015515	0.714571441533284	NA
chr1	1728741	1728809	6.52777777777778	4.98917850674648	4.91641988510638e-22	NA
chr1	1745713	1745795	3.02777777777778	3.07681559705083	0.12859172178327	NA
chr1	1746026	1746253	36.8055555555556	0.92886785427998	0.863851362108784	NA
chr1	1764329	1764469	17.3333333333333	3.22445945463694	1.46995094396465e-45	NA
chr1	1778420	1778566	20.0277777777778	1.26931275557742	0.130907203564435	NA
chr1	1778866	1779004	17.5277777777778	-1.123006958108	0.266517889099452	NA
chr1	1779137	1779195	4.97222222222222	1.56274045529027	0.00305923056395312	NA
chr1	1780364	1780609	26.6388888888889	-2.39198550168196	4.43837971387519e-10	E3
chr1	1789248	1789299	3.94444444444444	2.78269286782333	0.00398919256999633	NA
chr1	1847164	1847242	3.27777777777778	3.58253167446639	0.234441938824872	NA
chr1	1858701	1858974	38.3888888888889	2.18328507259439	8.1986646495155e-18	E4
chr1	1890018	1890148	6.05555555555556	1.38602368071327	0.00635742019646615	NA
chr1	1890212	1890366	12.1944444444444	-1.8123494601039	0.000636916165150562	NA
chr1	1890994	1891291	94.8055555555556	0.609774733013904	8.74945464267989e-09	NA
chr1	1891377	1891665	39.3333333333333	-0.438096996856208	0.563162273588353	NA
chr1	1899322	1899431	8.69444444444444	-1.07572101581002	0.231655287389119	NA
chr1	1899749	1899961	10.8055555555556	-6.2585254226205	3.75310891068466e-15	E1
chr1	1906299	1906514	51.6111111111111	-0.847200771426344	0.00413087858978374	NA
chr1	1909012	1909433	195.138888888889	0.572099082344824	0.000279839576969472	NA
chr1	1919204	1919838	661.055555555556	0.584505385831855	3.74966883903585e-05	NA
chr1	1944084	1944226	9.22222222222222	1.73368922249109	0.792001042613679	NA
chr1	1960096	1960359	38.4166666666667	-1.32186074060546	3.84891685596382e-08	E3
chr1	2003769	2003915	9.5	-1.18723347700534	0.0947988606527636	NA
chr1	2044877	2045139	29.6944444444444	-2.06717712831251	1.32394284327364e-05	NA
chr1	2046573	2046723	16.8333333333333	-0.784946680983001	0.82403951953386	NA
chr1	2050206	2050443	30.25	-3.24751050268584	2.86921670387506e-11	E2
chr1	2091684	2091928	21.1666666666667	-1.75525528329603	1.27781780691276e-05	NA
chr1	2108756	2108821	2.52777777777778	1.39410404225278	0.891064946322299	NA
chr1	2132319	2132466	8.77777777777778	1.22072037744727	0.650128044607569	NA
chr1	2133121	2133762	286.277777777778	-0.879146248197326	3.00581597599289e-15	NA
chr1	2139876	2140000	7.02777777777778	-1.16334034810902	0.314561546292384	NA
chr1	2151420	2151520	5.33333333333333	3.42486611664695	9.9278516421279e-05	NA
chr1	2174419	2174536	7.52777777777778	-1.1781264339364	0.821787592113243	NA
chr1	2187749	2187847	7.36111111111111	3.94323244267223	1.23425444056258e-09	NA
chr1	2189468	2189762	110.138888888889	-0.918799932603967	0.00713344092520811	NA
chr1	2194656	2195483	182.388888888889	0.392552357066996	0.276515497230201	NA
chr1	2199220	2199603	148	-0.496130365675844	0.0110048870152137	NA
chr1	2205100	2205467	204.583333333333	0.365707795255103	0.453321404730552	NA
chr1	2207245	2207335	11.5833333333333	8.9579726209154	9.01674775217651e-39	NA
chr1	2212545	2212748	25.3611111111111	-0.81590409842565	0.227598633772832	NA
chr1	2212791	2212975	25.0833333333333	1.66364585041363	7.47215276698225e-13	E4
chr1	2227646	2228029	248	0.72989533355042	0.00248866424244406	NA
chr1	2229198	2229347	26.0555555555556	1.49996742757087	3.04240409670867e-06	E4
chr1	2233025	2233154	20.6944444444444	2.44560514524178	1.08054740391621e-12	E4
chr1	2234458	2234696	90.3888888888889	-2.20473619742692	4.84495565365665e-83	NA
chr1	2240369	2240497	16.0555555555556	-1.1157942584147	0.257525192183473	NA
chr1	2246823	2246911	10.1388888888889	-4.27386348169462	9.59443050384185e-32	NA
chr1	2255489	2255689	13.3888888888889	2.87292983258379	1.08323127308102e-11	NA
chr1	2255806	2256208	53.9166666666667	-2.92016737774175	2.08391072219104e-29	E3
chr1	2279258	2279421	12.0833333333333	-4.96546365013674	6.37285882339617e-33	E1
chr1	2290176	2290436	37.25	3.74515086364694	1.41228637274676e-49	E5
chr1	2290694	2291047	118.527777777778	-3.53630429011096	1.43866159995674e-141	E2
chr1	2300416	2300551	13.2777777777778	-0.74978607323271	0.708475848625119	NA
chr1	2300949	2301336	150.527777777778	-3.8537970700889	1.03968842025193e-149	E2
chr1	2311594	2311723	17.25	-0.786604248939698	0.68532381615474	NA
chr1	2314888	2315029	4.63888888888889	-3.9572151335032	1.28066254839442e-10	NA
chr1	2315253	2315347	7.19444444444444	1.33770274708624	0.981170187527515	NA
chr1	2345707	2346013	52.8611111111111	3.94832638575744	8.94685258759544e-93	E5
chr1	2381798	2382042	39.3888888888889	1.02480120431985	0.123248850861395	NA
chr1	2390363	2390617	35.3888888888889	5.38910673849293	3.70292325743212e-83	E5
chr1	2391454	2391930	388.722222222222	0.354933715836152	2.2384658003223e-07	NA
chr1	2412455	2412901	282.611111111111	0.538169605797286	1.9448377623501e-05	NA
chr1	2414428	2414694	47.0555555555556	1.23812813257117	0.0327003235742534	NA
chr1	2443997	2444090	3.77777777777778	4.32611589185079	0.0149727592614356	NA
chr1	2467377	2467468	3.88888888888889	2.87136987925725	0.00271974367939962	NA
chr1	2468133	2468290	12.4722222222222	1.95142754748488	0.654996788665335	NA
chr1	2500136	2500285	4.66666666666667	-2.72737954533701	0.00165539016543729	NA
chr1	2526187	2526399	67.6666666666667	1.31277030364354	1.47849894161145e-05	NA
chr1	2526488	2526724	78.9722222222222	0.712790457985	5.08235003629434e-09	NA
chr1	2529087	2529240	22.6666666666667	1.97593768775767	2.03342521488501e-15	E5
chr1	2546069	2546412	139.5	-0.639574918494413	1.46371439721552e-05	NA
chr1	2546947	2547103	51.5	0.810648948715119	0.0789486247409568	NA
chr1	2548120	2548269	54.6388888888889	1.22245095445506	1.31396708770715e-07	NA
chr1	2548795	2548987	86.5555555555556	-1.3831624780171	2.86205243118917e-15	NA
chr1	2554993	2555102	20.9444444444444	-0.614372931140861	0.136598949083169	NA
chr1	2555672	2555881	47.7777777777778	-2.06728592246584	4.80416059400819e-45	E2
chr1	2556007	2556264	43.9722222222222	-3.86433819358682	1.85601785840657e-75	E1
chr1	2556418	2556578	20.4444444444444	-1.58832778109217	8.79708912924015e-07	NA
chr1	2578352	2578598	34.3888888888889	-1.26124095252785	7.19284037485581e-07	E3
chr1	2585534	2586043	111.5	1.13800115134316	8.48901953451791e-16	NA
chr1	2586187	2586237	2.52777777777778	3.46995218177246	0.0103775435522078	NA
chr1	2586282	2586960	501.527777777778	0.476722333621136	9.98666103916794e-10	NA
chr1	2611344	2611497	10.8611111111111	3.01149563883783	5.54008936435531e-13	NA
chr1	2642608	2642723	10.5555555555556	1.26179657217494	0.00315549728058426	NA
chr1	2642979	2643029	1.47222222222222	-3.62881679031058	0.0677277904184557	NA
chr1	2643121	2643421	103.444444444444	-1.56442874694996	9.73141019063021e-55	NA
chr1	2654742	2654840	4.61111111111111	1.91930044850729	0.57581492010936	NA
chr1	2786683	2786922	24.5833333333333	1.0286570753493	0.0839477735380467	NA
chr1	2789068	2789278	9.5	-3.7204527208644	8.19896073719912e-10	NA
chr1	2801666	2801864	25.7222222222222	-0.94416713569757	0.00054260058874883	NA
chr1	2822071	2822229	12.3055555555556	-2.01761999420713	9.4202325041647e-05	NA
chr1	2840469	2840705	23.75	-4.97676791191031	3.97549967193196e-16	E1
chr1	2845896	2846194	42.8055555555556	-6.02185591649764	5.27308358471676e-66	E1
chr1	2847736	2847848	2.19444444444444	-3.93964450792838	3.90196784193311e-06	NA
chr1	2888509	2888793	24.25	-4.9028775331019	1.56927781186933e-34	E1
chr1	2912752	2912951	14.6111111111111	-5.70322974508639	2.50616909886441e-21	E1
chr1	2922156	2922272	5.19444444444444	2.1094784767985	0.187410144936637	NA
chr1	2956758	2956862	2.86111111111111	-4.03708931873522	0.000215649349301897	NA
chr1	2973722	2973894	7.52777777777778	-6.57283554469223	3.64027002818325e-16	NA
chr1	3012581	3012772	11.4166666666667	-3.28615696386554	1.56474678712237e-05	NA
chr1	3069106	3069251	11.8888888888889	-1.38539800883897	0.150379171129531	NA
chr1	3069706	3069798	4.88888888888889	-3.75258911862671	1.14284747869678e-05	NA
chr1	3093988	3094160	11.1388888888889	-4.8890078907482	1.90959711835221e-13	E1
chr1	3135422	3135520	2.38888888888889	-3.56303186065165	0.00020517980871438	NA
chr1	3170587	3170768	16.4166666666667	-1.8848671149038	0.00455286193767409	NA
chr1	3171135	3171340	20.1944444444444	-2.89398432539096	9.86701767210096e-34	E2
chr1	3175007	3175092	2.86111111111111	-3.47293588298704	0.00275669654232623	NA
chr1	3182016	3182227	15.9166666666667	-7.39236486658694	4.10263615716848e-41	E1
chr1	3183520	3183656	7.77777777777778	-4.0737187775478	2.63787610736193e-10	NA
chr1	3207361	3207453	3	-4.85605575124522	2.57441977285686e-07	NA
chr1	3222298	3222590	25.5	-8.15875612392118	6.63390849285833e-37	E1
chr1	3284072	3284237	9	-2.12997678711505	0.000151946267846427	NA
chr1	3313128	3313446	55.4722222222222	-2.90690707310041	2.90891634088777e-50	E3
chr1	3320002	3320211	26.3055555555556	1.24405265499556	1.29175861624034e-06	E3
chr1	3328208	3328356	5.13888888888889	-3.02639769006461	2.88937042944935e-07	NA
chr1	3365691	3365751	1.80555555555556	-3.11964324699949	9.63901229402738e-06	NA
chr1	3410242	3410413	5.13888888888889	-2.14489285340193	0.000239862406607536	NA
chr1	3424785	3424956	20.8055555555556	-1.86599836221277	4.04494864329506e-06	E2
chr1	3453170	3453427	38.5555555555556	-1.30901983532513	0.103370014065303	NA
chr1	3454324	3454473	8.19444444444444	-1.77552479492147	0.0298899828376705	NA
chr1	3483957	3484108	10.5555555555556	-1.46030863692625	0.174983539692336	NA
chr1	3491322	3491552	48.6666666666667	-0.681919818111749	0.727243150926856	NA
chr1	3501985	3502138	13.4722222222222	-2.02991503038685	0.000288580126870049	NA
chr1	3502223	3502347	4.30555555555556	2.95361687599624	0.122263269548362	NA
chr1	3516243	3516522	32.3611111111111	-4.75954721898325	3.96147135389555e-74	E1
chr1	3518320	3518436	9.13888888888889	1.69275352499596	0.542895023101434	NA
chr1	3531414	3531678	32.5833333333333	-2.42689993676297	1.49459457275574e-30	E3
chr1	3565338	3565501	8.61111111111111	-2.66258719550385	0.00678130569582786	NA
chr1	3597591	3597789	8.72222222222222	-5.15507260498801	1.24799657785743e-10	NA
chr1	3610562	3610734	9.88888888888889	-4.17413186027301	1.85775799551325e-15	NA
chr1	3611577	3611787	21.6944444444444	-3.95574842999962	8.24814085568692e-27	E1
chr1	3619065	3619327	55.6666666666667	-0.915025657476339	3.72113605058262e-07	NA
chr1	3619434	3619484	2.27777777777778	-3.60055935577217	0.00252342935286035	NA
chr1	3619518	3619578	3.08333333333333	-3.9960742967862	0.100958594940781	NA
chr1	3624650	3625106	312.277777777778	0.482678703530063	0.000106907486710419	NA
chr1	3625669	3625866	26.25	3.77289813477646	3.66853010880746e-60	E5
chr1	3649949	3650284	95.2222222222222	-0.35472375245935	0.907915682264191	NA
chr1	3668968	3669108	5.16666666666667	-2.05050169744673	0.114052263348624	NA
chr1	3695716	3695853	11.2777777777778	-1.11878615245051	0.0870875371934308	NA
chr1	3718137	3718243	6.27777777777778	2.18748337282662	0.000105124970000435	NA
chr1	3724468	3724705	33.1388888888889	0.91956944286114	0.209757293877047	NA
chr1	3727395	3727539	10.8055555555556	-1.62058641045188	0.0813219615779711	NA
chr1	3746049	3746157	4.63888888888889	3.90615621277724	5.76625291765446e-06	NA
chr1	3747263	3747566	79.1111111111111	0.920129098911341	0.266158902669023	NA
chr1	3759892	3760035	21.9722222222222	7.30319153230578	3.0499212627768e-27	E4
chr1	3772415	3772781	173.333333333333	0.423272706101167	0.000722314760361062	NA
chr1	3774843	3775105	57.0555555555556	5.10416776881801	3.03685497786535e-66	E4
chr1	3775300	3775350	5.11111111111111	4.12859585568364	5.43680467689319e-11	NA
chr1	3775580	3775712	13.6666666666667	2.11971355548854	2.80084116984907e-08	NA
chr1	3776044	3776209	34.1666666666667	3.17171209515627	1.95484294054547e-58	E4
chr1	3793666	3793871	39.3888888888889	2.60768548662848	5.9278833320395e-30	E4
chr1	3796407	3796716	153.833333333333	0.735288397826656	0.0218061716421804	NA
chr1	3857089	3857555	244.638888888889	0.786918248335893	1.22149936540409e-18	NA
chr1	3858302	3858422	11.4166666666667	1.29246960144092	0.472826090041056	NA
chr1	3881168	3881394	26	-2.93093065489675	8.40096306671e-34	E2
chr1	3890871	3891073	6.83333333333333	-3.09757148667041	3.8294225553589e-06	NA
chr1	3899663	3899824	16.4166666666667	-1.6169807700451	0.27164454224912	NA
chr1	3900099	3901049	535.361111111111	-0.300387344284043	0.000578727656624919	NA
chr1	3901221	3901552	217.638888888889	1.12242946637961	1.89388986667185e-12	NA
chr1	3903350	3903581	8.05555555555556	-2.36032982682114	8.38190767736627e-05	NA
chr1	3907343	3907505	25.9444444444444	0.686539908317617	0.841893014642276	NA
chr1	3910896	3911047	26.3611111111111	1.05426638710378	0.012370210226844	NA
chr1	4173276	4173427	8	-1.26382949818839	0.68007073664082	NA
chr1	4328500	4328724	26.9722222222222	1.43420150381507	0.04193970440636	NA
chr1	4585324	4585525	20.1666666666667	1.82442843541654	5.29423152061816e-07	E5
chr1	4603378	4603847	102.138888888889	1.64797781534015	1.26962596915228e-33	NA
chr1	4613095	4613232	5.38888888888889	3.44393528231413	0.0514383329059101	NA
chr1	4652672	4652873	21.5	1.30398156731074	0.691127686091408	NA
chr1	4656406	4656549	10.3055555555556	-1.15359480050174	0.00124269132150561	NA
chr1	4736350	4736532	5.88888888888889	-4.43104981726748	4.78556644513703e-13	NA
chr1	4837884	4838053	3.5	-5.77212643374662	1.6676923680959e-05	NA
chr1	5423178	5423406	7.69444444444444	-2.36783976661505	0.00452740748638943	NA
chr1	5509970	5510148	18.3888888888889	-1.27416912747107	0.154222932707071	NA
chr1	5514656	5514857	22.1944444444444	0.734445602187692	0.801375892715731	NA
chr1	5551600	5551887	8.52777777777778	-5.80099942701778	4.55854563178307e-06	E1
chr1	5637295	5637431	7.13888888888889	2.11663967679635	0.175673515551833	NA
chr1	5660333	5660529	6.08333333333333	-2.75117462605052	3.64373625556698e-05	NA
chr1	5745857	5746094	23.0277777777778	-1.41302418398977	0.0449970520504887	NA
chr1	5771125	5771384	23.4722222222222	-5.55476627220801	1.05060979735901e-37	E1
chr1	5830886	5830983	3.25	1.94850968481026	0.673778491485593	NA
chr1	5847415	5847524	3.91666666666667	1.82801757429411	0.868965974660646	NA
chr1	5885862	5886019	10.2777777777778	2.46166449431745	5.16486115693368e-06	NA
chr1	5975291	5975432	21.1666666666667	-1.96526190121103	9.14203089588522e-05	NA
chr1	5980548	5980671	11.1666666666667	-0.989520880521392	0.0560329369134903	NA
chr1	5992341	5992801	491.027777777778	0.294684612073432	0.00373969323778335	NA
chr1	5994863	5994986	4.58333333333333	-2.900920226292	9.60141927591252e-07	NA
chr1	6026090	6026407	106.944444444444	-2.34049177686157	3.24255973409156e-87	NA
chr1	6026969	6027019	1.5	-4.63432857804214	0.775070835028601	NA
chr1	6027182	6027349	13.3611111111111	-2.48114371158229	3.58254472603662e-11	E1
chr1	6028168	6028391	28.9722222222222	-4.51066356439246	2.73239668042591e-45	E2
chr1	6052554	6052698	18.7222222222222	1.19122233857622	0.176661954749825	NA
chr1	6058725	6058829	3.19444444444444	-4.14839183989267	6.25491326110782e-05	NA
chr1	6099865	6099958	3.72222222222222	-2.0849713349478	0.315643569883557	NA
chr1	6108943	6109098	21.4722222222222	-1.74558515701874	5.26438154580859e-05	NA
chr1	6123214	6123306	5.80555555555556	-5.06608919045777	1.24200141491558e-14	NA
chr1	6127766	6128061	81.7777777777778	1.11855394243199	5.94014497331235e-06	NA
chr1	6138424	6138600	8.44444444444444	-5.2146318053077	5.72813371489564e-11	E1
chr1	6141729	6141861	7.27777777777778	-2.49693114248089	0.00337836185596664	NA
chr1	6148676	6148937	43	0.943234330416853	0.0892276156888341	NA
chr1	6161755	6161891	8.58333333333333	1.5882493582165	0.751274618546015	NA
chr1	6171645	6171773	7.22222222222222	-2.81938230011218	7.67835701796548e-05	NA
chr1	6199470	6199934	358.166666666667	-0.350453564924903	0.319200843219162	NA
chr1	6205258	6205437	36.2222222222222	1.41147351606952	1.0359284752311e-10	E4
chr1	6235887	6236279	183.972222222222	0.441538570912317	0.0089698127850435	NA
chr1	6245099	6245374	66.0555555555556	0.51221421273935	0.992334860995391	NA
chr1	6246067	6246184	16.1944444444444	2.16788652107147	5.04992623554247e-10	NA
chr1	6246783	6247027	54.6111111111111	-0.721704220813824	0.0494433596148019	NA
chr1	6260043	6260224	29.5277777777778	1.44475887422968	0.00146736385253404	NA
chr1	6313513	6313696	9.25	3.78168351445541	0.00194319415746526	NA
chr1	6343479	6343755	78.25	1.69163605417476	2.3614806355562e-13	NA
chr1	6348046	6348228	25.2777777777778	-0.959906018075169	0.95571016232684	NA
chr1	6348672	6348878	12.5555555555556	-3.07639917475298	8.34597648605837e-12	E1
chr1	6359776	6360007	47.2222222222222	1.95873264771362	1.81858953340723e-20	E4
chr1	6363317	6363372	3.44444444444444	2.17151125233426	0.0152034941320392	NA
chr1	6392332	6392429	3.83333333333333	1.67740051983368	0.684921466420624	NA
chr1	6393282	6394203	178.333333333333	0.429179057671484	0.00299578760907948	NA
chr1	6404731	6404955	52.6388888888889	1.05239002001532	0.423228697986054	NA
chr1	6414451	6414548	9.58333333333333	1.18473987985704	0.608003261045591	NA
chr1	6420803	6420899	10.4444444444444	2.09927710288244	1.2693243225056e-12	NA
chr1	6423583	6423693	11.7222222222222	1.41470981511979	0.000628913376337659	NA
chr1	6429759	6429919	12	4.07413356711386	1.64850570561651e-16	NA
chr1	6438146	6438271	23.1388888888889	1.78626545751426	0.000220568459817046	NA
chr1	6440368	6440548	40.3888888888889	1.67539871461308	5.65245401397907e-09	E4
chr1	6445232	6445341	9.83333333333333	1.48664996843968	0.0166278367132314	NA
chr1	6464612	6464729	10.5	4.10980400900474	6.65372460181455e-13	NA
chr1	6475628	6475742	13.7777777777778	2.1618186628958	0.00363512328683387	NA
chr1	6486512	6486784	77.0555555555556	-0.73527793458207	0.00995761355669717	NA
chr1	6489958	6490159	31.25	0.996263801089756	0.225863740898097	NA
chr1	6490545	6490663	10.8055555555556	1.56045479848407	0.0919060777292198	NA
chr1	6554397	6554776	174.638888888889	-0.485932237944687	0.0328161113363798	NA
chr1	6579733	6580087	279.694444444444	0.78168037198647	5.90986776032464e-38	NA
chr1	6582024	6582107	6.47222222222222	-1.64879832042201	0.0252611890692298	NA
chr1	6591324	6591430	10.5555555555556	-4.1218075309747	2.42802989312185e-23	NA
chr1	6599833	6599978	11.0833333333333	-3.00138831931248	4.04759093728298e-08	NA
chr1	6600983	6601330	167.055555555556	1.98927150297421	1.22051775437685e-24	NA
chr1	6602848	6603142	117.638888888889	0.91640767307805	3.66128536372753e-13	NA
chr1	6603584	6603781	26.9722222222222	1.40978062016554	9.87986457288301e-07	E4
chr1	6613362	6613816	513.222222222222	0.645470742797823	1.64736001830567e-35	NA
chr1	6625057	6625249	63.4444444444444	1.17266272748793	1.8358802829157e-13	NA
chr1	6634730	6634858	25.4444444444444	1.25177182981973	0.296840028635857	NA
chr1	6646634	6646685	4.30555555555556	1.74411248806579	0.166716191731408	NA
chr1	6666768	6667011	25.3055555555556	5.64317711466645	2.76774459749546e-79	E5
chr1	6672541	6672881	62.5833333333333	5.05416252548642	1.43592754273207e-104	E5
chr1	6701687	6702117	127.25	0.488240278090504	0.0678109430408398	NA
chr1	6720093	6720262	27.7777777777778	-1.39925008126231	0.0380198312658113	NA
chr1	6727539	6727781	34.3888888888889	-1.08820529818735	0.00444783233474813	NA
chr1	6743274	6743342	2.13888888888889	3.11758664135421	0.0196028230962716	NA
chr1	6743598	6744080	34.8055555555556	-1.94167329662514	4.64779024150916e-19	E3
chr1	6784448	6785611	924.944444444444	0.193586820002122	4.28822884023294e-07	NA
chr1	6890013	6890140	11.75	-1.31103699237919	0.051433463868293	NA
chr1	6912619	6912782	12.3888888888889	3.43306275589472	8.03715099235352e-15	NA
chr1	6935412	6935537	4.66666666666667	-3.82930909862099	0.0199501421072274	NA
chr1	6963121	6963451	40.6666666666667	1.78950362450934	4.27145639777276e-06	E3
chr1	6969170	6969383	10.0833333333333	-5.08874378203078	1.67749564245383e-14	E1
chr1	7046411	7046544	4.41666666666667	-4.36430304660916	0.470087058375058	NA
chr1	7070489	7070661	14	1.03140306053813	0.8572222123633	NA
chr1	7075446	7075601	12.0833333333333	-1.63562722758942	0.0395286182398402	NA
chr1	7108309	7108566	9.33333333333333	-5.74673745493414	2.81994645971895e-18	NA
chr1	7117554	7117726	6.72222222222222	-2.18842288505224	0.216209817816304	NA
chr1	7127745	7127959	19.1111111111111	-5.163982036947	8.58774211286267e-21	E1
chr1	7162409	7162521	2.47222222222222	-5.66704415318551	0.00102106167238979	NA
chr1	7207961	7208236	34.1388888888889	-2.3245487950465	9.32242666693913e-21	E2
chr1	7218367	7218503	15.1388888888889	-2.58304529772686	0.0108639164192949	NA
chr1	7236136	7236345	10.0277777777778	-3.09490141336755	2.59171822534449e-08	NA
chr1	7454191	7454319	4.88888888888889	-2.27690658041535	0.126022574927052	NA
chr1	7536266	7536391	4.52777777777778	-2.33735429849698	0.00935803808562535	NA
chr1	7539850	7539987	7.77777777777778	1.05433983422691	0.418945922549739	NA
chr1	7549363	7549506	10.8888888888889	-3.87841049591268	3.93948312701474e-20	NA
chr1	7561560	7561655	3.38888888888889	1.63211856609936	0.358199240732995	NA
chr1	7572796	7573001	23.1388888888889	1.67330948781688	5.80047762157765e-08	NA
chr1	7616468	7616620	8.47222222222222	-1.73062174353008	0.49654178526812	NA
chr1	7645620	7645747	9.16666666666667	-1.74611729253574	0.248647958085114	NA
chr1	7647347	7647493	20.9444444444444	1.44651147177936	0.169816486686156	NA
chr1	7649110	7649335	45	-5.64460350656994	1.27378956340795e-70	E1
chr1	7667576	7667852	71.8055555555556	-1.23022397811207	2.02679924154652e-09	NA
chr1	7669575	7669731	13.1111111111111	1.23256205360953	0.2980431422092	NA
chr1	7680302	7680554	8.36111111111111	-3.58249846076967	2.03605649959387e-09	NA
chr1	7680857	7680907	2.16666666666667	-3.26170534536128	0.052517072988579	NA
chr1	7704499	7704816	96.3333333333333	0.532815380361389	0.0194185143226614	NA
chr1	7752932	7753071	12.0555555555556	-1.75156514916173	0.169849281222408	NA
chr1	7771070	7771420	115.777777777778	0.552357317177415	0.0073647500999057	NA
chr1	7783479	7783673	13.3888888888889	0.818560787316061	0.641215876014163	NA
chr1	7783770	7784321	261.166666666667	-0.482301393879189	0.00829673585603669	NA
chr1	7810494	7810657	9.16666666666667	-2.98547122624742	0.00022408411306581	NA
chr1	7827261	7827439	7.33333333333333	1.70373229098345	0.37876078344139	NA
chr1	7827470	7827691	4.63888888888889	2.54205390925187	0.0289299676820291	NA
chr1	7856462	7856672	10.1666666666667	-2.26872200378579	0.421150484916229	NA
chr1	7885653	7885769	6.02777777777778	3.32242894371756	3.41964374536044e-07	NA
chr1	7899898	7900052	3	-2.55122760359829	0.182699565546868	NA
chr1	7902795	7903000	23.4166666666667	-1.0440071822391	0.0217863837055271	NA
chr1	7942342	7942623	22.9722222222222	-1.89764380738671	1.77674651044564e-17	E3
chr1	7954028	7954419	146.638888888889	-1.26290822860905	1.42181217870687e-35	NA
chr1	7961313	7961828	523.75	-0.408743701811888	0.000138905382054833	NA
chr1	7975380	7975502	18.8611111111111	1.72960307159945	1.66876787856854e-05	NA
chr1	7982352	7982601	49.5	-0.706328005079092	0.214800738337762	NA
chr1	8004703	8005095	78.7222222222222	5.43889025449088	3.40456692928349e-85	E3
chr1	8026227	8026532	78.0833333333333	1.05499334130458	0.00117091301914932	NA
chr1	8169848	8170048	4.72222222222222	-5.84362040978922	0.045035136488373	NA
chr1	8197850	8198027	17.3611111111111	2.67115470291664	3.37324894996475e-11	NA
chr1	8211938	8211988	1.72222222222222	-2.9859834216187	0.407600273845981	NA
chr1	8211989	8212153	8.55555555555556	-3.95687873144019	3.79107949171386e-09	NA
chr1	8249965	8250053	2.75	-4.23632622716482	2.38310263790672e-12	NA
chr1	8283395	8283555	3.63888888888889	-4.64863069509507	0.00399193261690941	NA
chr1	8314411	8314573	10.8888888888889	-2.23982097223647	0.0149433812997389	NA
chr1	8318022	8318161	6.27777777777778	-1.83487935069313	0.93289828008479	NA
chr1	8349056	8349247	17.6111111111111	1.34907423690049	0.610945164111924	NA
chr1	8351788	8351940	5.36111111111111	-2.05789262850163	0.113461383445507	NA
chr1	8357847	8357975	5.41666666666667	4.26936854593154	0.00340849540677429	NA
chr1	8374951	8375056	6.5	1.28827343903554	0.0111301795653948	NA
chr1	8395745	8395857	5	-3.22964050483931	0.00621409538128881	NA
chr1	8409198	8409292	5.02777777777778	2.48888652916611	0.000383589296428405	NA
chr1	8424242	8424310	5.38888888888889	-1.79872280505112	0.47839076030716	NA
chr1	8427689	8427799	6.88888888888889	-2.61075118215606	2.06874251425222e-05	NA
chr1	8431172	8431245	3.44444444444444	-2.16126756844476	0.293753679292791	NA
chr1	8439025	8439153	16.2777777777778	-2.14899434357271	0.00023660058514255	NA
chr1	8516904	8517001	2.86111111111111	-3.10450192644427	0.106528351552303	NA
chr1	8525892	8526217	40.4722222222222	-3.23931321429894	3.73359451208516e-43	E2
chr1	8542249	8542442	18.6944444444444	4.19144195764463	5.67938175271692e-17	E5
chr1	8553386	8553436	1	5.42146376843828	0.0143582068850569	NA
chr1	8571722	8571821	4.13888888888889	4.38161753412154	0.243013543834772	NA
chr1	8626453	8626626	4.38888888888889	2.32111736430076	0.309854439652274	NA
chr1	8629879	8630037	3.97222222222222	-2.37696945844532	0.00604373961346712	NA
chr1	8660515	8660708	8.72222222222222	-1.39708127367455	0.308330205962301	NA
chr1	8701200	8701383	7.38888888888889	-3.56411162579615	7.24189450015215e-12	NA
chr1	8701553	8701736	17.9166666666667	-1.81577125146424	1.09939092075012e-09	NA
chr1	8703321	8703704	103.638888888889	-1.05739267611863	4.71575111512641e-21	NA
chr1	8746752	8746873	3.91666666666667	2.5672604989877	0.526433659355998	NA
chr1	8789386	8789570	17.4722222222222	2.61251626188435	7.617370086826e-09	NA
chr1	8817066	8817277	7.72222222222222	2.87422844812814	0.0346782752811599	NA
chr1	8817540	8818099	193.75	-0.550824447059847	0.00146622860600344	NA
chr1	8848939	8849166	56.7777777777778	-0.649264829007104	0.343800935646088	NA
chr1	8858125	8858401	41.9166666666667	-4.91982829682476	1.30274073970626e-26	E1
chr1	8859527	8859653	12.75	-1.16367375966772	0.38454093767384	NA
chr1	8862569	8862733	14.0833333333333	-1.80352157951637	0.0631637749485268	NA
chr1	8873657	8873886	44.1666666666667	-1.65370184219646	1.60763610668941e-15	E3
chr1	8877943	8878197	53.9722222222222	-2.28177993782164	9.11073745173938e-24	E2
chr1	8878585	8878955	265.611111111111	-0.87112539050468	8.96520661490622e-09	NA
chr1	8880121	8880328	38.1388888888889	-1.77338269469179	0.00608870010320795	NA
chr1	8918222	8918335	5.25	-2.16609498943067	0.0780608869110665	NA
chr1	8947227	8947277	1.38888888888889	-2.37209488158186	0.295022851592151	NA
chr1	8947284	8947388	3.77777777777778	-2.72861825145269	0.000111619182329807	NA
chr1	8962979	8963174	15.6666666666667	-0.856842517498319	0.293964221564896	NA
chr1	8988154	8988295	12.0833333333333	-1.89268362028049	0.0773826034217056	NA
chr1	9005163	9005430	44.75	-1.91838081690098	8.26478931505788e-19	E3
chr1	9010142	9010278	10.7222222222222	-3.04137592779553	0.00645461041071031	NA
chr1	9069702	9069838	6	-3.44619081291559	1.01029670540791e-06	NA
chr1	9094175	9094306	10.0277777777778	-5.26158867463666	3.44423975014472e-19	NA
chr1	9101656	9101806	15.1666666666667	-2.27268307493556	2.62725325097488e-07	NA
chr1	9110815	9111069	81.5555555555556	-1.26263991023797	5.08043936346118e-20	NA
chr1	9128734	9128986	10.4444444444444	1.83775002174219	0.507803779004298	NA
chr1	9129125	9129399	61.0833333333333	-0.52708603181612	0.851104109088853	NA
chr1	9129494	9129732	36.9444444444444	-1.1775777246512	2.31373634769213e-08	E3
chr1	9142353	9142503	24	0.731030951837904	0.932616917157029	NA
chr1	9143469	9143613	5.94444444444444	-3.0025164755044	1.0044306505793e-06	NA
chr1	9181380	9181541	21.6944444444444	-0.899872936795022	0.161596852286982	NA
chr1	9181643	9181789	7.11111111111111	1.02985243864384	0.793713544166373	NA
chr1	9196528	9196774	25.25	-2.23691022979163	3.99112812736337e-13	E3
chr1	9233462	9233582	5.66666666666667	-2.73760100269482	9.29930780554894e-09	NA
chr1	9234463	9234731	35.9166666666667	1.17399919006233	6.68146996899014e-08	E3
chr1	9239746	9240000	32.1944444444444	-4.02109952731216	6.1595525790868e-29	E2
chr1	9250161	9250296	16.8055555555556	-0.990584945652902	0.0276529831269962	NA
chr1	9267151	9267405	43.6388888888889	-0.921856191501279	0.515123786043868	NA
chr1	9275583	9275802	30.7777777777778	2.07811062821561	0.182945316569889	NA
chr1	9280494	9280657	16.6944444444444	1.53355462577993	0.0116315240219392	NA
chr1	9289057	9289313	45.8333333333333	-1.13356655831514	0.0730831441597996	NA
chr1	9292778	9292986	28.3333333333333	-1.70484001143167	8.79039288515788e-11	E3
chr1	9398312	9398418	3.63888888888889	-6.6645260462537	4.8365434840107e-08	NA
chr1	9400029	9400139	5.52777777777778	-3.61847962687392	1.20858160971868e-05	NA
chr1	9400530	9400707	10.2222222222222	-2.17154327984069	0.000953427791009198	NA
chr1	9410932	9411235	46.25	-1.39806018381416	1.03167710731957e-06	E3
chr1	9412528	9412631	6.52777777777778	3.17721503737279	0.00173094155365658	NA
chr1	9426215	9426265	1.22222222222222	-2.9208297865664	0.00544230990231293	NA
chr1	9426359	9426616	38.8055555555556	-5.2050639003338	8.97352351724605e-77	E1
chr1	9428773	9429254	413.138888888889	0.551321346033016	1.53512181912296e-26	NA
chr1	9455839	9456077	19.3888888888889	-1.69907789146538	0.000116919863137672	NA
chr1	9491107	9491383	53.9722222222222	-0.799438260403798	0.196351477382814	NA
chr1	9495334	9495544	18.2222222222222	1.13372435972674	0.103781423433864	NA
chr1	9539135	9539554	284.833333333333	-0.463327156626227	0.170096599760702	NA
chr1	9539837	9540038	13.7777777777778	-1.04944560673928	0.331149203457242	NA
chr1	9588468	9588927	157.527777777778	0.406521221757195	0.475492923794313	NA
chr1	9589393	9589540	8.58333333333333	2.24429525418362	0.00564921601959411	NA
chr1	9593503	9593761	43.6388888888889	-2.2378613056959	1.65627656468441e-25	E3
chr1	9615654	9615868	43.5277777777778	1.01858439920888	0.0468251694178268	NA
chr1	9626981	9627331	96.8888888888889	-1.03417244244538	5.85736455859449e-08	NA
chr1	9629763	9630003	29.5277777777778	-4.46179708078534	2.03803214460453e-76	E2
chr1	9652442	9652585	8.66666666666667	-3.49380768007874	4.02320306026351e-07	NA
chr1	9654638	9654771	7.91666666666667	-3.08702979455914	5.00400492558368e-07	NA
chr1	9687441	9687659	7.83333333333333	-4.13804094042253	1.05830818060495e-18	E1
chr1	9689318	9689619	61.8611111111111	0.777271113713558	0.00421055962820418	NA
chr1	9717557	9717945	82.1666666666667	-3.3148091123938	1.37193721528379e-125	E2
chr1	9719159	9719391	39.8611111111111	2.32434365851721	1.55323143342246e-06	E4
chr1	9721904	9722042	17.5	-1.35897029404198	0.0142956675061182	NA
chr1	9725110	9725311	31.9444444444444	-1.14687486088489	0.00325135771862982	NA
chr1	9768265	9768529	23.6666666666667	2.13628159706623	1.16022937960107e-19	NA
chr1	9784658	9784800	11.5	-2.38720164869871	0.136980834555078	NA
chr1	9823857	9824128	53.5833333333333	-1.59794639241611	1.39870155208765e-11	NA
chr1	9824479	9824646	6.08333333333333	1.61935122626608	1	NA
chr1	9867526	9867796	59.2222222222222	-1.07349809224294	0.0823540253571138	NA
chr1	9874971	9875177	36.5	-1.20781424185063	6.66511629717595e-05	NA
chr1	9893279	9893426	8.13888888888889	-3.29898990741235	3.66308641916411e-06	NA
chr1	9900494	9900653	15.7777777777778	-1.5713520692025	1.71450755990071e-05	NA
chr1	9909298	9909428	7.88888888888889	-1.61203074391933	0.0699226868554119	NA
chr1	9910144	9910836	638.611111111111	0.362155746461944	0.00254814653569082	NA
chr1	9943195	9943588	144.527777777778	0.639502316060964	0.00123441219774495	NA
chr1	9950381	9950641	61.7222222222222	-1.30384243434156	7.80374821938438e-15	NA
chr1	9950976	9951114	4.38888888888889	-4.05283095650709	0.00426154807887744	NA
chr1	10032519	10033258	415.75	0.437100705548109	0.000822180607680232	NA
chr1	10046028	10046234	9.30555555555556	4.50830129342283	5.58215210475024e-11	NA
chr1	10074429	10074668	26.0833333333333	-2.56350851459842	6.20283045389489e-17	E2
chr1	10153001	10153269	27.8333333333333	-0.974215542331633	0.000123444841910236	NA
chr1	10208665	10208797	6.72222222222222	4.09731062720669	0.000331025981747325	NA
chr1	10210202	10210659	261.166666666667	0.376195434477908	0.0217623364108124	NA
chr1	10211529	10211599	3.88888888888889	1.36724051091871	0.513597130192396	NA
chr1	10338154	10338344	12.9166666666667	-1.5843968488649	0.087539324146246	NA
chr1	10377512	10377713	34	-1.09727238308247	0.0125536526393292	NA
chr1	10378595	10378689	4.61111111111111	-2.75655055138612	0.000972764304191383	NA
chr1	10398687	10399157	351.611111111111	-0.405853611027532	8.34367220198442e-06	NA
chr1	10399351	10399430	7.16666666666667	3.17533559727567	6.54476165949257e-09	NA
chr1	10400463	10400629	14.8333333333333	2.37020410069809	6.17626169815264e-12	NA
chr1	10400765	10400868	9.77777777777778	2.23333276753492	0.00469359812746593	NA
chr1	10415440	10415606	28.75	-1.23282874503473	1.52246729255546e-06	E2
chr1	10428116	10428307	36.4444444444444	-0.707943056297313	0.322855722582016	NA
chr1	10430147	10430197	1.91666666666667	3.96764462668762	0.0255475229895149	NA
chr1	10430239	10430858	159.083333333333	-0.383570183414725	0.54458436157757	NA
chr1	10430996	10431105	5.47222222222222	2.83385085005832	0.00190254785344687	NA
chr1	10431126	10431229	6.63888888888889	2.10286837085381	0.0318352373851506	NA
chr1	10459261	10459416	19.6111111111111	3.9927310605745	2.97002592474587e-59	E4
chr1	10472403	10472769	163.694444444444	-0.864243370723942	2.17590728576528e-14	NA
chr1	10474766	10475053	97.3055555555556	-0.571887792420683	0.103633716455854	NA
chr1	10494701	10494960	67.1944444444444	1.07367819148916	0.00848954755261759	NA
chr1	10507558	10507706	16.8333333333333	-1.07047944282575	0.104848476015144	NA
chr1	10510952	10511159	27.1944444444444	-2.44456678380678	1.67800602573829e-23	E3
chr1	10515774	10515866	3.5	-3.47517435518304	0.386211379873132	NA
chr1	10530411	10530533	8.19444444444444	1.10469737866669	0.5036239981525	NA
chr1	10553368	10553444	1.86111111111111	-2.10075571171317	0.793824955905395	NA
chr1	10562090	10562212	5.13888888888889	1.40203178945408	0.22559755099937	NA
chr1	10644624	10644763	6.77777777777778	2.70873191343726	0.00449581886737746	NA
chr1	10692484	10692631	21.6388888888889	1.83301618232323	3.36107325253002e-09	E4
chr1	10694416	10694617	11.9722222222222	2.59491308849751	1.00774993212819e-05	NA
chr1	10694655	10694910	53.1666666666667	0.761121603057334	0.188700478956309	NA
chr1	10717409	10717639	12.5	4.42986016861722	1.68177208382793e-15	NA
chr1	10755986	10756231	30.2777777777778	0.97112038171817	1.20188793735164e-08	NA
chr1	10796687	10796806	4.19444444444444	-1.98560890769438	0.175770896449926	NA
chr1	10836081	10836184	3.13888888888889	2.74521969537886	0.732808183006227	NA
chr1	10867177	10867376	11.8055555555556	1.34299625457055	0.33378090192109	NA
chr1	10904959	10905113	7.52777777777778	-5.9775288142175	7.4687192799141e-17	NA
chr1	10910006	10910180	23.4722222222222	-1.29233698854453	0.000203610369730533	NA
chr1	10918049	10918119	1.77777777777778	-3.48433013761467	0.868243538609467	NA
chr1	10932197	10932343	5.80555555555556	-3.47948876671613	1.36380548906206e-11	NA
chr1	10942076	10942279	28.0277777777778	0.938490036509467	0.109323146808506	NA
chr1	10961059	10961321	51.0555555555556	-1.97573231155479	2.31117337304133e-11	NA
chr1	10965148	10965204	1.66666666666667	-4.34547542934022	0.015816511495375	NA
chr1	10994642	10994806	8.72222222222222	5.64339072919934	0.00454730252348479	NA
chr1	11011802	11011995	12.9722222222222	-1.08272738586436	0.857390877386237	NA
chr1	11012077	11012127	1.27777777777778	3.20062179866523	0.16924059941858	NA
chr1	11012150	11012783	230.75	0.483310072147639	0.000782060251003631	NA
chr1	11012975	11013193	32.9166666666667	0.719446381172451	0.00105032732711002	NA
chr1	11037660	11037911	72.9166666666667	-1.14610169945871	3.30308600615492e-08	NA
chr1	11053960	11054075	7.11111111111111	2.1051873413275	0.485409231239208	NA
chr1	11059950	11060348	100.777777777778	-0.613542599725766	0.015069096538113	NA
chr1	11063088	11063265	6.27777777777778	-3.78764951271004	0.000648099587960805	NA
chr1	11064018	11064151	8.97222222222222	2.26766498012823	0.00404045814991427	NA
chr1	11099294	11099561	35.8055555555556	1.27247442646881	0.000487612620790469	NA
chr1	11099697	11100092	177.583333333333	0.506805499214092	1.36819862228921e-06	NA
chr1	11262435	11262988	443.972222222222	0.20268252130459	0.877342977252113	NA
chr1	11272882	11273603	140.777777777778	0.695686069061761	0.00143877106578332	NA
chr1	11298770	11299089	49.1111111111111	4.06773117745978	3.13331764697084e-182	E5
chr1	11320279	11320433	7.25	-1.66316171257152	0.0753599514120221	NA
chr1	11337589	11337786	25.5277777777778	-1.4019382384652	0.0106851406401203	NA
chr1	11350472	11350560	2.16666666666667	-5.20842690166471	0.00563765681325074	NA
chr1	11364296	11364462	9	1.91599146738716	0.000361298465163179	NA
chr1	11383875	11384013	4.61111111111111	-2.88169004148337	0.0027533647500041	NA
chr1	11473758	11473898	7.80555555555556	1.18426246146358	0.521444995609759	NA
chr1	11478997	11479241	25.1944444444444	-0.85345837584922	0.707243914205127	NA
chr1	11480195	11480380	14.0277777777778	-1.48528642572583	0.510186239642712	NA
chr1	11550752	11550980	34.8888888888889	-1.74518806954114	5.1318639554697e-05	NA
chr1	11563673	11563815	5.44444444444444	-3.44511786708306	7.11144113157728e-08	NA
chr1	11572294	11572418	6.5	1.99052724737972	0.0145452892949132	NA
chr1	11612066	11612220	13.4444444444444	3.5509106521867	3.28436010398552e-17	NA
chr1	11635960	11636088	7.72222222222222	2.01226341966583	0.761027686124524	NA
chr1	11642492	11642689	32.6666666666667	-0.841482763312168	0.763614245734533	NA
chr1	11645735	11645974	60.5555555555556	0.631067049761574	0.222483107430197	NA
chr1	11648903	11649087	15.0555555555556	3.92782435258862	4.67020877920798e-14	E5
chr1	11650459	11650689	49.5833333333333	-1.17240486444826	8.81578071057285e-08	NA
chr1	11664084	11664282	33.6111111111111	1.20197349197301	0.0489952870956907	NA
chr1	11664643	11664781	10.25	-1.4440788504685	0.00186690263377707	NA
chr1	11681065	11681589	92.8333333333333	0.690147901991915	0.0943277378138129	NA
chr1	11693234	11693389	10.6666666666667	-2.2456579555595	3.92414823241422e-05	NA
chr1	11697243	11697433	22.9444444444444	6.21608161616718	2.28776647535991e-34	E4
chr1	11707802	11707942	20.3611111111111	2.65722732444901	2.33546056626176e-12	NA
chr1	11711204	11711356	18.4722222222222	-1.06399612948443	0.065102910041486	NA
chr1	11719373	11719659	32.5833333333333	-2.52947666898479	2.5202824031718e-37	E2
chr1	11719839	11720043	68.0277777777778	0.927885793736401	0.0177359696915185	NA
chr1	11730511	11730604	5.80555555555556	-3.13620438359831	0.000257881743236984	NA
chr1	11731848	11732039	25.4722222222222	2.02210584618921	2.54353839853884e-08	E4
chr1	11735913	11736197	153.055555555556	1.00032751306404	6.2133888844335e-12	NA
chr1	11736505	11736632	12.5833333333333	1.1974406805236	0.816702135578589	NA
chr1	11736850	11736969	18.2222222222222	-1.74606780127346	6.05138576746548e-10	NA
chr1	11740961	11741166	18.8333333333333	-2.67925009630992	2.36998946260447e-30	E3
chr1	11742238	11742378	17.1666666666667	5.43074550900401	8.27440924472207e-110	E4
chr1	11749267	11749427	32.6666666666667	1.58442041073457	0.000570951996274013	NA
chr1	11785277	11785395	12.9444444444444	2.62656340518793	3.06046303650514e-06	NA
chr1	11790927	11791081	19.1111111111111	3.50795807209249	5.08325401776079e-16	E5
chr1	11797837	11798029	68.8611111111111	2.31552220723858	1.79333268321038e-21	E4
chr1	11803515	11803775	94.9444444444444	-0.821654537483987	1.29308047420141e-05	NA
chr1	11805815	11806312	394.333333333333	0.481892617547747	2.71306183147057e-05	NA
chr1	11838735	11838970	51.3333333333333	1.01447277489791	0.000896941600466164	NA
chr1	11841319	11841585	54.6111111111111	3.83129660232852	1.21650343271103e-85	E5
chr1	11842222	11842535	171.805555555556	0.899835095311137	1.95987329215487e-26	NA
chr1	11851310	11851452	8.97222222222222	-2.87671412135051	0.000484435006256023	NA
chr1	11859365	11859566	44.0555555555556	-0.964013617296555	0.0319098041144909	NA
chr1	11865622	11865775	10.0277777777778	2.90844382924955	7.15984742418116e-17	NA
chr1	11882836	11883237	145	4.36656039671666	0	E5
chr1	11894035	11894196	30.7222222222222	1.86672618152813	3.75611909126071e-09	E5
chr1	11898997	11899120	6.91666666666667	1.76359209621156	0.8366650571329	NA
chr1	11907731	11907993	125.138888888889	0.21657001946009	0.972131930488194	NA
chr1	11908454	11908684	63.3055555555556	1.58634180690079	4.86205424658393e-13	E3
chr1	11908859	11909076	47	1.13154296656063	2.06358879618083e-12	E4
chr1	11909518	11909688	29.8888888888889	1.34545285369007	0.114226526842162	NA
chr1	11926311	11926682	238.638888888889	-0.347903768041633	0.00866962166647693	NA
chr1	11929962	11930033	7.55555555555556	2.52915638571687	4.28537532448589e-12	NA
chr1	11934466	11934808	105.5	0.871389180508107	1.97605722852508e-09	NA
chr1	11949256	11949348	7.77777777777778	2.00863030514344	9.94167503098639e-07	NA
chr1	11979986	11980552	294.055555555556	-0.366939895216653	1.86876578420913e-06	NA
chr1	11982103	11982221	9.77777777777778	3.10488786279534	0.000111798409964295	NA
chr1	11983492	11983753	70.1111111111111	2.98374991181649	2.5935065821342e-23	E4
chr1	12001705	12001840	16	1.83461035294004	0.0015124943649098	NA
chr1	12002073	12002163	6.38888888888889	4.02888111998713	1.73701734120224e-32	NA
chr1	12005486	12005893	213.722222222222	4.13263671269174	5.02228103819376e-164	NA
chr1	12019106	12019638	513.083333333333	0.256539262511692	0.000108754505600089	NA
chr1	12031350	12031510	24.8888888888889	2.46346454280851	3.69382701795689e-24	E5
chr1	12063251	12063337	5.66666666666667	-1.65488120553192	0.0121625952174628	NA
chr1	12079706	12079822	8	-1.2470191252833	0.691719134247621	NA
chr1	12085806	12085977	20.3611111111111	-3.10095985435846	3.02217748887199e-11	NA
chr1	12087962	12088068	3.47222222222222	-3.21985996310222	5.07287466364651e-07	NA
chr1	12088732	12088922	10.9166666666667	-3.3565708296821	5.76720909834585e-13	NA
chr1	12118674	12118919	48.4722222222222	1.05617004384635	1.42863294027207e-05	NA
chr1	12124850	12125100	47.0555555555556	0.780537525129874	0.194041241958548	NA
chr1	12133028	12133320	20.8333333333333	-4.61414253413776	1.07862338213839e-24	E1
chr1	12161896	12162152	71.8055555555556	-1.75698437674288	7.41525452960103e-20	NA
chr1	12166895	12166988	6.72222222222222	1.39689015256858	0.00461840476701331	NA
chr1	12167823	12168016	17.3333333333333	4.30694850687443	1.80027786427914e-30	NA
chr1	12173834	12174031	29.9166666666667	-2.3548427173601	7.34331809271063e-16	E3
chr1	12180409	12180510	4.25	-2.53848807092165	0.0441760484544499	NA
chr1	12184397	12184515	8.52777777777778	-3.05082425907768	1.00387222706037e-06	NA
chr1	12208903	12209178	85.6944444444444	-0.646480536349019	0.6031337899791	NA
chr1	12209351	12209500	9.25	-2.9934490515099	9.00585806008108e-06	NA
chr1	12210627	12210778	15.1111111111111	1.06765089927885	0.662449469431825	NA
chr1	12215545	12215746	21.8888888888889	3.88556103853489	2.25051634649801e-26	E5
chr1	12218575	12218801	33.3333333333333	4.69562524838654	1.85398125268117e-67	E4
chr1	12229859	12230100	58.5833333333333	0.94601750877332	0.000380277412389567	NA
chr1	12275491	12275634	12.75	1.22016259857278	0.0981042147059933	NA
chr1	12276374	12276510	7.63888888888889	3.74169549595114	0.0150260276488206	NA
chr1	12344669	12344916	9.86111111111111	-4.58359566495725	1.41062454732305e-11	NA
chr1	12434309	12434484	8.72222222222222	-1.80465965138339	0.0893940746592789	NA
chr1	12441570	12441660	6.41666666666667	5.22197683872062	1.16202881069259e-33	NA
chr1	12448852	12449033	29.1666666666667	4.15108239523031	9.20128227246798e-42	E4
chr1	12460914	12460994	4.69444444444444	4.89364404524384	0.00647630230142313	NA
chr1	12473333	12473511	23.0555555555556	-2.75442600219444	2.49416358186901e-12	E2
chr1	12478070	12478140	4.52777777777778	3.21527867856204	0.0317325161719559	NA
chr1	12478256	12478562	112.805555555556	3.46000986858127	8.57854405714577e-136	E4
chr1	12510452	12510677	20.0277777777778	-2.96021694338996	4.11501348112203e-19	E3
chr1	12529477	12529721	19.4166666666667	3.57946950236039	8.56769842761843e-25	E4
chr1	12596000	12596111	10.9722222222222	-2.00501060552595	0.000181725378419254	NA
chr1	12601384	12601486	14.5	1.72072288707318	0.049787452148123	NA
chr1	12604466	12604642	28.8055555555556	-2.99058617996301	3.92598352217327e-36	E3
chr1	12616702	12616838	9.30555555555556	5.21331970227921	5.14636791881617e-23	NA
chr1	12617204	12617306	8.44444444444444	2.77810111708249	3.13900536226348e-09	NA
chr1	12617728	12617847	9.52777777777778	3.2107005626298	3.37254033492088e-08	NA
chr1	12617970	12618534	116.361111111111	2.81832099039673	1.04563536978658e-76	E4
chr1	12619099	12619317	24.5	1.2538521507847	0.00657965822811813	NA
chr1	12619920	12620119	52.4166666666667	0.542340605060976	8.82539794903246e-06	NA
chr1	12659035	12659293	32.9166666666667	1.12335305971836	0.0334876145138966	NA
chr1	13228368	13228550	12.9722222222222	-1.30540083332909	0.448458952318123	NA
chr1	13356920	13357019	3.91666666666667	-1.23617494576785	0.909831594198809	NA
chr1	13368674	13368813	9.27777777777778	-1.82558869491426	0.563020937627436	NA
chr1	13422606	13422867	6.36111111111111	-2.20829759145066	0.355951665287282	NA
chr1	13498699	13498849	4.36111111111111	-4.34179880102087	3.20138935483642e-05	NA
chr1	13513928	13514105	8.44444444444444	1.79824696856932	0.743257135837851	NA
chr1	13517330	13517462	6.91666666666667	-1.15509758376468	0.187075800587402	NA
chr1	13665839	13665965	6.16666666666667	-2.76598055005636	0.728411395633351	NA
chr1	13699869	13699919	0.916666666666667	4.06735526780176	1	NA
chr1	13699932	13700046	3.5	3.96254902292306	0.0159710383839402	NA
chr1	13700140	13700325	14.1666666666667	1.22063881100642	0.0294693874282266	NA
chr1	13700616	13700671	4.05555555555556	1.59288506341447	0.331839742857897	NA
chr1	13700762	13700931	8.41666666666667	-1.63761524980058	0.680103562744106	NA
chr1	13725977	13726105	12.4166666666667	-2.02049934870066	2.21206521126559e-06	NA
chr1	13730972	13731153	22.2777777777778	-2.84736889397909	8.62596708315153e-12	E2
chr1	13749159	13749510	185.916666666667	-0.354952984975373	0.0039429169695655	NA
chr1	13749664	13749802	14.5	1.43202840659107	0.0402929639955807	NA
chr1	13765085	13765161	6.97222222222222	3.0818653107441	1.16490567850304e-06	NA
chr1	13811309	13811461	15.7222222222222	0.961092201147822	0.575977995800396	NA
chr1	13813723	13813881	13.75	1.35719076761143	0.00303559437259996	NA
chr1	13930285	13930424	5.97222222222222	4.50526500769441	1.24028667897336e-06	NA
chr1	13960449	13960705	16.4722222222222	0.99625111515109	0.395607243952311	NA
chr1	13965936	13966073	4.36111111111111	-1.89042599419078	0.873525575028592	NA
chr1	14113950	14114099	6	-2.35622855251088	0.207171358351197	NA
chr1	14395737	14395866	4.13888888888889	3.26644584048293	0.0705153921472103	NA
chr1	14599355	14599471	2.22222222222222	2.03295317882173	0.60670687128446	NA
chr1	14660901	14661044	3.58333333333333	-4.48683502156305	0.14805607589108	NA
chr1	14706834	14706914	1.80555555555556	-3.4471218593062	0.000297367792776702	NA
chr1	14731998	14732158	10.0555555555556	1.29875809672926	0.340995458752615	NA
chr1	14778240	14778529	7.69444444444444	-4.6959621580531	6.73387571095204e-16	NA
chr1	14779264	14779405	23.9722222222222	2.0880844246468	3.34834849529637e-13	E5
chr1	14783287	14783367	6.94444444444444	3.06693100811898	1.74638752179844e-21	NA
chr1	14784043	14784239	21.8333333333333	3.55446971749949	5.58261878124314e-56	E5
chr1	14804762	14804897	11.3055555555556	2.26416510793346	2.06203407983899e-05	NA
chr1	14811053	14811195	3.5	-7.8008998999203	9.1375786196313e-12	NA
chr1	14850719	14850837	4.47222222222222	2.09751650591426	0.000318235141025971	NA
chr1	14915460	14915661	19.8055555555556	-0.878685216013364	0.490900500217293	NA
chr1	14924025	14924190	9.13888888888889	1.43947538856412	0.775488875419328	NA
chr1	14924594	14924767	5.19444444444444	1.06820220121998	0.84347891951213	NA
chr1	14944748	14944798	0.472222222222222	5.5298209465287	1	NA
chr1	14944798	14944971	4.33333333333333	-2.13245029602365	0.560216294142166	NA
chr1	14970261	14970420	9.88888888888889	1.81228654318879	0.0301345453471697	NA
chr1	15008084	15008266	9.38888888888889	2.88162568070842	3.28233425884802e-06	NA
chr1	15027620	15027761	15.7222222222222	1.44532419445795	0.0189366643098712	NA
chr1	15046595	15046796	25.4444444444444	-0.893166174776978	0.835262485811813	NA
chr1	15076017	15076198	12.0277777777778	-4.01238066623661	3.06614128725129e-31	E1
chr1	15100490	15100634	11.1944444444444	1.61827117656027	0.453771819885986	NA
chr1	15106729	15106923	20.4444444444444	-1.7197844344037	6.96733303019011e-09	E3
chr1	15112306	15112564	22.5555555555556	-3.1313774209531	3.44573113007719e-23	E2
chr1	15128570	15128821	40.4722222222222	-1.40694867930167	2.26515564279447e-08	E3
chr1	15142014	15142146	8.16666666666667	-3.40838340234602	2.26224586911158e-17	NA
chr1	15152439	15152608	17.3333333333333	-1.536231747261	0.00192132218654225	NA
chr1	15154176	15154299	14.75	-1.19071095906137	0.0121310070693334	NA
chr1	15177815	15178001	19.25	-4.65257126625011	1.33077606493709e-15	E2
chr1	15218612	15218759	8.88888888888889	-3.46843029602137	0.0001152271502228	NA
chr1	15246053	15246152	2.61111111111111	-3.86482653604198	1.26103868139332e-05	NA
chr1	15246165	15246215	1.5	-3.48035745749185	0.654264304262235	NA
chr1	15247096	15247247	17.5	1.28884114742254	0.0590808547338231	NA
chr1	15249181	15249282	5.16666666666667	-4.35025336321222	1.77715277841773e-09	NA
chr1	15261317	15261434	3.75	-5.2814333166593	0.0039936455382054	NA
chr1	15272585	15272786	16.3055555555556	-1.57477573260191	1.26267866885138e-07	NA
chr1	15304837	15304987	17.1388888888889	-1.04313088577853	0.734319394186113	NA
chr1	15323166	15323360	22.4722222222222	2.81104854573228	2.29600599219875e-07	E4
chr1	15323646	15323787	31.5277777777778	-1.26691984306879	0.133581053133209	NA
chr1	15328846	15328979	14.6666666666667	-1.88746367107287	0.000270516707440315	NA
chr1	15329213	15329302	5	-2.39322108396765	0.344317223347205	NA
chr1	15345995	15346174	18	-2.53136794511232	3.03856590968744e-16	E3
chr1	15347339	15347419	2.44444444444444	-3.28169825009883	0.0127630748949426	NA
chr1	15377359	15377458	2.27777777777778	-3.78135971352466	2.7101775967183e-05	NA
chr1	15386560	15386726	8.86111111111111	-3.50250034052918	1.47136355465838e-10	NA
chr1	15409436	15409563	10.5	-1.48991654565127	0.0439318008415816	NA
chr1	15409794	15409958	29.4166666666667	-0.766824882859318	0.0771830770173699	NA
chr1	15411781	15411929	20.6388888888889	-4.59439925632925	6.86577256519887e-26	E3
chr1	15416394	15416445	2.52777777777778	-2.30542425381257	0.2187723676512	NA
chr1	15424154	15424467	64.8611111111111	4.89612416473945	5.87237257363232e-80	E4
chr1	15431248	15431406	39.9166666666667	0.96535508257365	0.235025536810644	NA
chr1	15434899	15434971	2.38888888888889	4.40665077379279	0.000430497667086681	NA
chr1	15445406	15445485	2.19444444444444	-5.01814734671026	0.000317222455586748	NA
chr1	15501508	15501673	23.7222222222222	-0.994302228225671	0.0572459791616762	NA
chr1	15508752	15508937	19.5277777777778	1.99614827950322	4.25066745855593e-06	NA
chr1	15524124	15525320	1117.94444444444	0.332020426506063	0.168425883444076	NA
chr1	15526452	15527057	475.888888888889	0.381568962507959	0.00108608423567585	NA
chr1	15543809	15543951	10	6.11273375847722	6.52227970341471e-10	NA
chr1	15584495	15584744	34.2222222222222	-1.73596250353591	1.98954506942667e-10	E3
chr1	15584850	15584900	1.58333333333333	6.65616945121358	0.705255362934925	NA
chr1	15584968	15585094	5.5	1.34812561183781	0.602132487618943	NA
chr1	15603299	15603383	4.11111111111111	3.47953614630818	0.0260879986088188	NA
chr1	15603482	15603842	160.888888888889	0.811086671192885	1.78384319368251e-06	NA
chr1	15617161	15617630	217	-0.407321113734775	0.00110765650066288	NA
chr1	15617949	15618131	15.9444444444444	1.50831585059836	3.36916275824116e-07	NA
chr1	15677069	15677157	6.97222222222222	8.15025502130218	4.24312628904969e-10	NA
chr1	15684183	15684351	7.05555555555556	1.56662568503479	0.216879672578888	NA
chr1	15684924	15685081	20.1944444444444	1.65911396125082	2.56332013046255e-25	E5
chr1	15697042	15697159	5.75	-2.31125130209973	0.00144484486654505	NA
chr1	15735861	15735991	2.47222222222222	-4.02806391841787	0.972334688824729	NA
chr1	15741451	15741639	26.7777777777778	1.24438640476399	5.5814265608272e-06	E4
chr1	15792073	15792332	42.25	0.825696441990279	3.42770007587822e-05	NA
chr1	15802703	15802840	7.08333333333333	-1.44980291743951	0.647595066306401	NA
chr1	15815654	15815777	17.6111111111111	0.912232045299785	0.340884376908679	NA
chr1	15834383	15834709	63.0833333333333	0.398339979999201	0.399025932909682	NA
chr1	15834855	15835170	137.5	-0.519042869532658	0.156931531157871	NA
chr1	15835742	15836208	437.277777777778	-0.584862375544327	2.11612703001304e-11	NA
chr1	15837032	15837353	46.3888888888889	-1.65751900160475	3.90794168526242e-12	E3
chr1	15847440	15847871	253.194444444444	-0.574765944213873	0.00204587151962732	NA
chr1	15848691	15848764	4.55555555555556	2.03656996749807	0.0310743459590853	NA
chr1	15849373	15849540	37.75	1.55273016034293	1.86912904199136e-07	E3
chr1	15850021	15850157	12.2777777777778	-1.25489819075512	0.000269174351803747	NA
chr1	15886262	15886643	127.833333333333	-1.05016178588266	6.70384632253187e-24	NA
chr1	15893330	15893433	6.19444444444444	1.96517863849089	0.0782496260188232	NA
chr1	15949676	15949947	45.1111111111111	-2.9582742890933	6.73523126679677e-27	E3
chr1	15950969	15951202	35.5833333333333	-2.35568329209742	1.55440571950793e-08	E3
chr1	15951315	15951365	1.5	2.34759297828071	0.404086565595886	NA
chr1	15951384	15951452	4.25	1.33745655499096	0.00104946758476949	NA
chr1	15952806	15952983	30.3055555555556	-2.21916138520719	2.74088098566829e-08	NA
chr1	15975590	15975710	18.1111111111111	1.05943004964536	0.0802305837959319	NA
chr1	15975971	15976260	124.805555555556	-0.403073427738326	0.195498012781466	NA
chr1	15994633	15994791	18.3611111111111	1.41567362824801	0.0736167273569375	NA
chr1	16009117	16009319	37.25	-0.836544607510469	0.325808976485239	NA
chr1	16012831	16013001	11.3055555555556	-1.33483820377475	0.247133657767472	NA
chr1	16013306	16013485	15.8611111111111	-2.00913789689221	8.8880311549152e-08	E2
chr1	16014795	16014962	11.8611111111111	2.36437412493789	1.34216814093302e-05	NA
chr1	16032901	16033126	59.6666666666667	-0.946751837088876	3.38134571000944e-13	NA
chr1	16048557	16048762	30.5555555555556	1.76859962755162	2.39351898159478e-05	NA
chr1	16054204	16054433	47.0277777777778	2.13274261915576	3.66901062222853e-16	E4
chr1	16055821	16055883	4.08333333333333	3.25829174652945	0.00843951528629558	NA
chr1	16056136	16056407	73.6666666666667	0.947711082090803	0.000298660476957893	NA
chr1	16078947	16079183	42.9444444444444	1.04306872189189	0.0310892353028486	NA
chr1	16082392	16082645	38.5833333333333	1.81453709185639	2.91191949642251e-07	NA
chr1	16123057	16123198	9.11111111111111	-3.12232828472017	6.66820549389366e-07	NA
chr1	16141736	16141866	4.11111111111111	-2.11391771554839	0.30357388394913	NA
chr1	16143807	16144182	87.8055555555556	5.8964551429422	0	E5
chr1	16145914	16146070	18.6388888888889	3.15527822547791	1.38956850817476e-33	E5
chr1	16146375	16146517	7.69444444444444	2.57031572475675	0.727972126630563	NA
chr1	16151315	16151418	5.83333333333333	-1.74487867580947	0.329364296881232	NA
chr1	16173258	16173419	10.8611111111111	-1.86218596327239	0.0790282900430226	NA
chr1	16175996	16176170	25.6666666666667	-2.22519853949006	2.98070140234357e-13	E3
chr1	16187812	16188010	39.25	1.42232350620478	0.0386064110378065	NA
chr1	16205139	16205245	13.75	2.66894255373668	5.40680156778542e-16	NA
chr1	16206427	16207220	408.527777777778	-0.275447050744626	0.019408848156948	NA
chr1	16216242	16216495	105.5	1.18576060430329	9.09504091218642e-06	NA
chr1	16217301	16217728	360.611111111111	1.07604076782977	2.79184009206443e-52	NA
chr1	16228534	16228668	16.1111111111111	3.43519787947211	7.487932227595e-27	NA
chr1	16236262	16236400	33.1944444444444	1.66267152850418	4.22136229260992e-08	E4
chr1	16237076	16237369	157.194444444444	0.473182893599264	0.0608422519003645	NA
chr1	16243262	16243461	28.7222222222222	6.78733887819094	4.72013239183546e-59	E5
chr1	16244449	16244704	72.4722222222222	1.49700891061654	5.26705969978858e-13	NA
chr1	16248865	16249082	79.1111111111111	1.90223180638462	1.35951768449341e-45	NA
chr1	16266582	16266742	9.83333333333333	-2.29233557788027	0.00598758104183965	NA
chr1	16352086	16352229	6.19444444444444	2.78351561512345	3.04190818301347e-06	NA
chr1	16352347	16352746	181.111111111111	0.375785596190082	0.39645823131832	NA
chr1	16366923	16367735	318.5	0.349436273508134	0.155629558866635	NA
chr1	16440454	16440827	195.944444444444	-0.543460157914349	0.155388984945194	NA
chr1	16444089	16444211	10.2777777777778	5.50365292910282	1.61161229022201e-15	NA
chr1	16454947	16455211	30.9722222222222	5.48185079179557	7.91238663571964e-91	E4
chr1	16499125	16499393	45.8611111111111	-0.917893089665993	0.0146300795750187	NA
chr1	16499744	16499819	2.13888888888889	-2.60341940542872	0.670492928738082	NA
chr1	16509215	16509314	8.83333333333333	1.52399849699762	0.00482931105103546	NA
chr1	16513714	16513786	6.27777777777778	1.71062520198742	4.19493368394365e-07	NA
chr1	16513962	16514108	17.7222222222222	1.25353304683093	0.0672747289554011	NA
chr1	16514334	16514399	0.138888888888889	4.85798099512758	1	NA
chr1	16514493	16514555	0.138888888888889	4.85798099512758	1	NA
chr1	16514589	16514700	18.4722222222222	1.46511177618613	0.16931473842534	NA
chr1	16535022	16535216	9.55555555555556	1.92833901487255	0.126630806683405	NA
chr1	16545927	16546046	4.63888888888889	-2.12325922931719	0.0496268649396548	NA
chr1	16612675	16612796	14.4722222222222	-1.38598781984208	0.0279756918554698	NA
chr1	16613392	16613776	134.416666666667	-1.29093586443664	1.4667978014081e-23	NA
chr1	16621050	16621355	223.388888888889	-1.08807700072969	6.17870901676105e-30	NA
chr1	16625041	16625197	41.5	1.23918975372263	1.95225218890785e-10	E4
chr1	16644087	16644267	39.9444444444444	1.81195768765737	1.51733080599553e-25	E5
chr1	16644544	16645004	246	-0.974981624537505	1.44618180391189e-05	NA
chr1	16645275	16645466	14	3.85413502701575	1.84219232424295e-24	E5
chr1	16678098	16678413	55.3333333333333	-2.4526939763113	1.011165962348e-17	E3
chr1	16709832	16709941	5.61111111111111	1.58416740836657	0.571132328696126	NA
chr1	16718137	16718273	8.69444444444444	2.61885002561616	0.00744687958701124	NA
chr1	16727267	16727414	12.5	-1.17981780620075	0.230131410156542	NA
chr1	16872562	16872902	33.0833333333333	-1.3009844907851	0.757344625230033	NA
chr1	16873396	16873538	22.6388888888889	3.00227136500481	1.30775517576864e-18	E5
chr1	16889358	16889422	3.16666666666667	-2.48168442548443	0.590820522070017	NA
chr1	16889495	16889747	31.7222222222222	-1.64236327359934	3.95259758326972e-09	E3
chr1	16895631	16895839	52.0555555555556	0.702786004456893	0.172160722091897	NA
chr1	16896141	16896309	74.3611111111111	-0.482264379428909	0.617629793983671	NA
chr1	16896567	16896682	22.25	1.41550427219254	0.0632168760091285	NA
chr1	16903920	16904009	8.88888888888889	2.09649308182729	0.0157395743308086	NA
chr1	16904712	16905204	377.916666666667	-0.23995654104795	0.479783746952783	NA
chr1	16905594	16905722	16.9722222222222	-1.14992183529002	0.192911758580915	NA
chr1	16913817	16914201	162.888888888889	0.584175507804566	0.0274640997330332	NA
chr1	16921810	16921976	14.4444444444444	-3.05268154169463	2.91840754418275e-11	E1
chr1	16947600	16947773	7.19444444444444	-2.19932700144321	0.508446274318216	NA
chr1	16951720	16952006	51.0833333333333	-1.36253147729925	5.81102484065709e-05	NA
chr1	16957867	16957986	3.02777777777778	-5.36001920494728	1.46115189066404e-09	NA
chr1	16960683	16960968	69.6944444444444	0.688874401209731	0.181749616110787	NA
chr1	16963582	16963719	10.6388888888889	1.80839022532477	0.386204717186104	NA
chr1	17010737	17010931	10.4722222222222	-1.53349259210696	0.00220164381261091	NA
chr1	17011910	17012122	26.25	1.30748915376564	1.22428241093804e-05	NA
chr1	17013962	17014174	18.5555555555556	-3.5047547429684	2.06334617872376e-25	E2
chr1	17053928	17054413	372.861111111111	-0.284043307126095	0.0690198971974676	NA
chr1	17059725	17059926	31.9166666666667	-1.15681111271709	1.16212734049296e-05	NA
chr1	17066983	17067113	6.38888888888889	-2.30440622629495	0.00245480504060822	NA
chr1	17075557	17075678	7.94444444444444	-2.89196054506935	0.00422618908941461	NA
chr1	17119457	17119647	20.8055555555556	-0.877844211904421	0.0601930331337673	NA
chr1	17119892	17119964	2.30555555555556	-3.12717535398297	0.0319856380353753	NA
chr1	17125787	17126079	79.5277777777778	-0.866189419584433	2.8384366327004e-05	NA
chr1	17181888	17182020	4.13888888888889	-4.16992500144231	0.00016424439801331	NA
chr1	17207159	17207310	5.66666666666667	-3.509364881827	1.4445765287536e-10	NA
chr1	17212794	17213032	28.0833333333333	-3.37453647203331	1.02998691728984e-27	E2
chr1	17233856	17234004	5.80555555555556	-3.18488988158845	3.43918462188032e-05	NA
chr1	17237091	17237359	61.0833333333333	-1.04871559224666	5.21624402149145e-05	NA
chr1	17239483	17239684	26.9166666666667	-2.34767637897763	1.00450905380649e-14	E3
chr1	17250677	17250905	43.0555555555556	-4.5672991332325	3.93230741868736e-35	E1
chr1	17274306	17274464	21.7222222222222	-1.26331618856013	0.843932990393655	NA
chr1	17276643	17276914	37.2222222222222	-4.7146204384169	1.98010968136147e-30	E1
chr1	17281919	17282120	22.7777777777778	-4.20942649304383	1.8226171551884e-22	E2
chr1	17304363	17304492	4.63888888888889	-3.93873234301069	0.000206096329416028	NA
chr1	17308083	17308215	8.52777777777778	-2.15034946310556	0.000157823708808075	NA
chr1	17336159	17336397	42.1944444444444	-1.42183434140329	2.12963240467267e-05	NA
chr1	17355971	17356230	16.1944444444444	-3.34654097015496	5.3294602885348e-15	E2
chr1	17356715	17356954	18.1111111111111	-1.54991048487358	0.0225878589890275	NA
chr1	17359887	17360131	21.9444444444444	4.25804643142376	8.93888195852129e-71	E5
chr1	17404689	17404897	11.5555555555556	3.40678497669471	3.22781935600969e-16	NA
chr1	17406216	17406460	32.3888888888889	-1.57873665918409	0.787714163432319	NA
chr1	17409359	17409619	30.5277777777778	5.36885478146269	3.12102777609209e-32	E5
chr1	17419944	17420138	29.3333333333333	0.749787442725943	0.920732490898569	NA
chr1	17431694	17431884	22.3611111111111	-3.90064574047522	1.19512193243939e-40	E3
chr1	17437774	17437966	8.77777777777778	2.81729867055837	9.5636548322738e-15	NA
chr1	17438481	17438708	46.1111111111111	-1.32183370547054	3.59063214540271e-22	NA
chr1	17439635	17439899	40.9166666666667	1.00346611211873	1.12455680847952e-08	E5
chr1	17485452	17485537	4.02777777777778	2.04639290548445	0.351033874332606	NA
chr1	17487915	17488051	12.7777777777778	3.59401899650617	2.9055681011172e-15	NA
chr1	17494323	17494562	31.2222222222222	1.39166823803238	0.00108268684506566	NA
chr1	17502380	17502628	34.1944444444444	-1.37471128859585	6.57599564210369e-05	NA
chr1	17569174	17569378	16.1944444444444	4.45305857661878	1.22628767680801e-20	NA
chr1	17581419	17581544	4.77777777777778	-5.73180388905043	1.54405533358551e-08	NA
chr1	17606907	17607147	25.75	1.19179469913244	0.0659723502028216	NA
chr1	17653884	17654027	7.91666666666667	-2.38379798674674	0.185564446364213	NA
chr1	17661643	17661885	26.3333333333333	-1.30728963312589	0.718314396095389	NA
chr1	17755222	17755350	6.80555555555556	-1.42058590639787	0.905920477929752	NA
chr1	17759206	17759356	8.86111111111111	2.9934444124227	0.266957346948706	NA
chr1	17826215	17826366	10.75	1.0993495073411	0.813632283470985	NA
chr1	17831708	17831847	6.72222222222222	1.80884762269867	0.477895901770419	NA
chr1	17919557	17919714	9	-1.2535850113529	0.947518050074044	NA
chr1	17922972	17923114	6.94444444444444	1.64257322389125	0.253131327215505	NA
chr1	17984633	17984766	7.58333333333333	1.74830569475357	0.699336145949437	NA
chr1	18100602	18100752	15.3333333333333	-1.18856599915513	0.173399139634676	NA
chr1	18118272	18118360	1.19444444444444	-4.14123409769132	0.000956325919091395	NA
chr1	18160611	18160661	1.27777777777778	-6.0349954213562	2.27011506008946e-05	NA
chr1	18217524	18217666	4.91666666666667	1.49065714724655	0.732044469942268	NA
chr1	18234895	18235028	11.5555555555556	-0.933235824168869	0.761481803503781	NA
chr1	18256431	18256590	11.3888888888889	-2.48800582318065	0.054810761244838	NA
chr1	18299929	18299979	1.52777777777778	4.27170873939963	0.0149916025868514	NA
chr1	18302964	18303087	4.41666666666667	3.52013023455098	0.0194597172442425	NA
chr1	18374050	18374151	4.36111111111111	2.6757625977758	0.00148658288887074	NA
chr1	18531047	18531199	7.88888888888889	-2.59408389068971	0.0750013277366964	NA
chr1	18575680	18575842	9.88888888888889	1.48024515685852	0.793118205441436	NA
chr1	18581564	18581697	9.63888888888889	2.33924950546039	0.0409011378643307	NA
chr1	18597518	18597663	14.3333333333333	-1.32243156550524	0.406546503441996	NA
chr1	18643627	18643797	10.9166666666667	2.86950417971841	2.26516348202707e-06	NA
chr1	18820825	18821029	19.1666666666667	-0.733227026566027	0.512642127045546	NA
chr1	18875278	18875546	49.6944444444444	-0.678737076654344	0.160200783589437	NA
chr1	18884200	18884421	38.0833333333333	0.892939150225921	0.0618950537584484	NA
chr1	18902732	18903065	244.416666666667	0.671182630333063	9.2951817079691e-11	NA
chr1	18907073	18907371	34.1944444444444	-0.652910769009061	0.456720180402851	NA
chr1	18908031	18908254	57.1944444444444	1.15335752816498	1.2175614797738e-16	NA
chr1	18908984	18909474	80.75	2.94699423366239	6.42430453915182e-44	E4
chr1	18913126	18913327	53.0833333333333	0.69325934704915	0.0608455871450509	NA
chr1	18926696	18926857	28.3333333333333	-5.85436347263586	6.83425262377144e-31	E1
chr1	18948532	18948646	7.97222222222222	-4.27630931481341	1.42552261228404e-13	NA
chr1	18950194	18950304	13.6388888888889	1.52509104474376	0.00127294175681991	NA
chr1	18956579	18957022	249.472222222222	0.664976588798099	0.00133334430649861	NA
chr1	19011144	19011376	9.05555555555556	-2.99710914845542	1.5539209151154e-05	NA
chr1	19068886	19069182	36.3888888888889	3.06555429068919	1.10722605120461e-25	E4
chr1	19081634	19081777	11.1388888888889	2.53740727106136	2.09774245950197e-10	NA
chr1	19096392	19096474	3.63888888888889	2.23578956964292	0.955761666005074	NA
chr1	19113150	19113318	5.25	1.91011990874397	0.223619857017176	NA
chr1	19113748	19113864	8.41666666666667	2.0070066051629	0.0386451691436884	NA
chr1	19123972	19124159	15.1666666666667	-4.81728824636481	2.22648114351487e-18	E2
chr1	19156782	19156917	2.38888888888889	-5.01056924171019	0.00181031019384317	NA
chr1	19179937	19180211	30.6388888888889	-1.44391381435866	0.000328901714487912	NA
chr1	19209674	19209867	17.5	2.010881611967	5.50666343044829e-06	E4
chr1	19210165	19210618	190.305555555556	0.885959729950745	1.87471881724653e-06	NA
chr1	19241345	19241537	29.5277777777778	-1.03861206442026	0.336122388344659	NA
chr1	19251395	19251905	121.666666666667	-0.587632405602923	0.16885987247904	NA
chr1	19252338	19252476	7	1.276426790151	0.995655083257674	NA
chr1	19288772	19288911	16.8333333333333	1.45559505392739	2.21676059817465e-05	NA
chr1	19312018	19312342	112.75	0.582569120557069	4.29042674248046e-05	NA
chr1	19312703	19312866	21.0555555555556	1.55032141530851	1.45403358405479e-07	NA
chr1	19315722	19315772	1.77777777777778	-3.34668419397294	0.00692339373088933	NA
chr1	19325516	19325911	23.9166666666667	-2.52079383285478	4.38296683603266e-47	NA
chr1	19326111	19326273	8.44444444444444	-2.93379477931018	2.76721662828031e-11	NA
chr1	19341531	19341789	43.6944444444444	0.91519049968583	0.0701046703880706	NA
chr1	19344467	19344604	13.0555555555556	1.38306325124879	0.00737001164268487	NA
chr1	19370631	19370901	10.6944444444444	-2.56149540884295	4.87236158759341e-08	NA
chr1	19391362	19391563	29.5833333333333	-1.50080674577337	8.68883934514026e-22	E3
chr1	19436788	19436989	18.6111111111111	-2.69323223417018	7.50556260991729e-14	E2
chr1	19439942	19440071	11.0833333333333	1.2101574784033	0.713129728183236	NA
chr1	19468483	19468588	12.4166666666667	3.00443808976062	3.64539411412352e-16	NA
chr1	19469516	19469654	16.9166666666667	-3.1005021363215	5.0692004417127e-21	NA
chr1	19476960	19477082	10.1111111111111	-1.35288102321627	0.00775385486737294	NA
chr1	19477436	19477549	5.75	-4.87193075725471	4.654535499965e-06	NA
chr1	19478022	19478140	9.44444444444444	-3.36406568147888	1.28758371817678e-09	NA
chr1	19485442	19485798	109.861111111111	0.597074059659129	0.000416905819924575	NA
chr1	19505841	19505971	6.25	-4.74471786989039	5.49260387869848e-11	NA
chr1	19509029	19509237	18.8333333333333	-3.28234853078122	2.9514457565324e-30	E3
chr1	19582308	19582544	37.4444444444444	-0.758157168530262	0.551307228155467	NA
chr1	19596710	19597164	263.555555555556	-0.834255099074658	3.87425817317902e-36	NA
chr1	19597341	19597621	20.9722222222222	1.65918708574288	1	NA
chr1	19644161	19644326	12.4166666666667	1.48743196306061	0.201316252359028	NA
chr1	19644866	19644998	8.33333333333333	-1.94102987879675	0.0276339138562245	NA
chr1	19647779	19647945	12.1111111111111	-3.57623949160636	1.78159176684355e-11	E1
chr1	19651261	19651387	16.3888888888889	-0.694401222931745	0.723400939899997	NA
chr1	19653747	19654007	53.1666666666667	0.973109059920107	0.838372344512818	NA
chr1	19659825	19660079	64.6388888888889	-1.06106970008584	0.00128663096308486	NA
chr1	19676533	19676680	10.6944444444444	-1.09553928584062	0.472400251104876	NA
chr1	19704600	19704801	16.2777777777778	0.57548182531631	0.607493250646607	NA
chr1	19715575	19715917	93.1666666666667	-0.899205105018699	8.55119884839296e-13	NA
chr1	19762307	19762499	11.2222222222222	-0.998140856648788	0.954294280356546	NA
chr1	19799533	19799767	17.6111111111111	1.02463397995615	0.01575030245871	NA
chr1	19800147	19800491	23.8611111111111	-0.80920192658704	0.267467874494058	NA
chr1	19811328	19811493	14.3888888888889	1.27137137493163	0.261251635965837	NA
chr1	19870134	19870302	7.16666666666667	1.92199748799872	0.00102092528074827	NA
chr1	19882113	19882582	207.194444444444	-0.519177224847767	3.37028489749932e-06	NA
chr1	19882905	19882955	1.69444444444444	3.4329594072761	0.00893135060295512	NA
chr1	19918059	19918320	33.8055555555556	-0.976437399788024	0.832644393163781	NA
chr1	19974904	19975038	5.66666666666667	1.86736223142188	0.633870719060563	NA
chr1	20008489	20008750	17.1388888888889	5.97093195741743	3.35716481025415e-30	E5
chr1	20058663	20058790	2.77777777777778	-4.51277865178186	6.06892117657522e-05	NA
chr1	20081124	20081315	7.44444444444444	-3.81048215241696	4.39003402182812e-06	NA
chr1	20101030	20101149	6.05555555555556	-2.1068565184144	0.0808816607773413	NA
chr1	20124618	20124762	10.8611111111111	4.79107938234478	3.8858007624708e-17	NA
chr1	20152381	20152607	37.3333333333333	-0.591713542712237	0.536041611591406	NA
chr1	20165556	20165624	4.30555555555556	3.72519581722666	0.0153730105806243	NA
chr1	20183774	20184006	14.9722222222222	5.53586122100746	1.48675415348351e-25	NA
chr1	20185955	20186142	36.0555555555556	4.11555482130586	4.01784280910413e-55	E4
chr1	20186513	20186650	15.25	3.38372139909037	4.26114255726578e-10	NA
chr1	20187234	20187411	27.4444444444444	5.58025856749979	1.55663858178068e-57	E4
chr1	20187940	20188099	37.3333333333333	3.5024457993863	1.36329669684636e-28	E4
chr1	20195278	20195441	34.6666666666667	0.890417992660674	0.0655293270921137	NA
chr1	20197568	20197717	28	5.32646182040799	1.22115278690176e-60	E5
chr1	20199237	20199330	5.52777777777778	6.00366498665117	6.32881312687875e-20	NA
chr1	20199395	20199555	15.7222222222222	6.18230238291772	2.71992597905739e-28	NA
chr1	20212721	20212866	10.8611111111111	3.62314211535563	3.57151175256068e-11	NA
chr1	20212988	20213161	20.3055555555556	1.69091735483526	0.000447250505772704	NA
chr1	20361918	20362050	8.58333333333333	2.10021602963091	1.97296309214584e-05	NA
chr1	20377011	20377141	11.8888888888889	1.53442784566119	0.00917234804573561	NA
chr1	20430513	20430671	5.91666666666667	2.69409212570311	6.90519210233983e-07	NA
chr1	20440874	20441031	11.6666666666667	1.67877617412389	0.000285820019562737	NA
chr1	20473255	20473390	7.19444444444444	1.48208079929025	0.0933111969585139	NA
chr1	20493845	20494115	51.3611111111111	-1.40303682879101	0.000199221313957278	NA
chr1	20508024	20508358	127.666666666667	0.613376616107201	6.39798639002316e-05	NA
chr1	20522378	20522634	28.5555555555556	0.960780147894795	0.662912368791797	NA
chr1	20530383	20530482	5.19444444444444	-1.94367639327038	0.0549516118021632	NA
chr1	20552448	20552587	6.25	-2.89619041625795	0.0232041281866438	NA
chr1	20575280	20575571	98.8888888888889	-1.75008694353584	8.65583537375045e-22	NA
chr1	20590501	20590671	7.61111111111111	-2.58274262793221	5.58502003598604e-09	NA
chr1	20597753	20597900	3.19444444444444	-4.94154214226349	7.06669439252359e-06	NA
chr1	20633261	20633577	99.5555555555556	0.918899034520279	0.0524904013123168	NA
chr1	20633873	20634136	34.75	0.786407539818569	0.776726826780333	NA
chr1	20634625	20634760	9.30555555555556	2.30000538950825	0.0185355297820724	NA
chr1	20640243	20640380	18.2222222222222	-1.33379082002618	0.194151299971972	NA
chr1	20661286	20661798	264.333333333333	-0.663262644801222	1.65984124776172e-10	NA
chr1	20665859	20665969	4.08333333333333	-2.41452215901943	0.0190152418817154	NA
chr1	20696519	20696718	25.4444444444444	-1.06339674074986	0.450287185617611	NA
chr1	20696850	20697131	64.7222222222222	0.975614909933513	4.32284938420292e-05	NA
chr1	20717984	20718145	20.3333333333333	2.7919054416955	1.0902795095501e-46	E5
chr1	20728123	20728180	3.30555555555556	1.68551882874753	0.235476998282487	NA
chr1	20732211	20732286	5.88888888888889	-1.66188501638437	0.00125018452633601	NA
chr1	20733105	20733295	26.9444444444444	-1.04694500558945	0.136759472832893	NA
chr1	20786555	20787133	246.138888888889	0.435517342292841	0.000844864496747651	NA
chr1	20787184	20787635	79.3611111111111	0.724362766099163	0.0597935190060744	NA
chr1	20788088	20788206	7.33333333333333	2.27871602806606	3.64609953993215e-05	NA
chr1	20840885	20841014	6.58333333333333	4.02278653166174	0.16067494711267	NA
chr1	20950006	20950141	3.94444444444444	-1.67717887194213	0.954748397519775	NA
chr1	20964947	20965013	1.47222222222222	-4.15769869910905	0.968574221427913	NA
chr1	21022405	21022540	14.3055555555556	1.43508965826534	0.0333487695004105	NA
chr1	21048640	21048690	0.833333333333333	6.66106547980694	0.0654145938102247	NA
chr1	21077264	21077377	2.75	-2.3559101943166	0.324008265242079	NA
chr1	21100759	21100861	3.47222222222222	-2.75106579121105	0.0433180312488357	NA
chr1	21149522	21149650	4.16666666666667	-5.75204251003486	4.15668334868698e-05	NA
chr1	21175483	21175606	5.75	-3.77931960706985	0.000761981808704271	NA
chr1	21176751	21177226	336.472222222222	-0.369076286204662	0.212271606887717	NA
chr1	21184343	21184465	3.16666666666667	-3.10637336922957	0.0111298271494186	NA
chr1	21195239	21195371	15.1666666666667	1.30709548760321	1.07273938535368e-05	NA
chr1	21216970	21217133	28.8888888888889	1.52042506242384	4.41285522990878e-06	E4
chr1	21218009	21218203	21.5833333333333	3.26383756979589	0.00350742459866259	NA
chr1	21232093	21232240	7	1.33736425011317	0.149097064308848	NA
chr1	21237779	21238014	29.7777777777778	7.21875643961363	7.11495518920513e-66	E5
chr1	21252328	21252451	4.88888888888889	3.84907960457266	0.19219561799622	NA
chr1	21255255	21255530	85.7222222222222	-0.749094027722201	0.164462202536757	NA
chr1	21261880	21262144	25.4444444444444	-1.92036518254212	3.84832788301442e-12	E3
chr1	21266228	21266544	62.6111111111111	4.2544304198243	3.64525919707142e-138	E5
chr1	21270252	21270509	55.8055555555556	1.26637011839705	3.18478548831834e-05	NA
chr1	21307788	21307906	16.3055555555556	3.77811640774104	1.33996244374192e-38	NA
chr1	21308967	21309093	10.6944444444444	6.23101540967308	1.52001884193073e-17	NA
chr1	21320134	21320316	28.1388888888889	4.24681453746485	2.13466771891697e-43	E4
chr1	21324595	21324868	110.527777777778	1.6653462760132	3.00865682958917e-89	NA
chr1	21334197	21334586	120.638888888889	-4.16431590099499	4.951657229166e-201	E2
chr1	21334839	21334953	19.1388888888889	1.30062208469279	0.152570911752618	NA
chr1	21340288	21340433	18.4166666666667	3.36712364420782	1.3494790427698e-28	E5
chr1	21345473	21345766	91.4166666666667	1.21482822600536	1.02374917893869e-15	NA
chr1	21353500	21353681	47.1111111111111	3.58908712209698	1.07553828347064e-62	E4
chr1	21368583	21368733	27.0833333333333	1.45856973765371	0.00165081317733366	NA
chr1	21370658	21370804	18.6944444444444	0.935303451283726	0.18370258600684	NA
chr1	21389859	21390088	28.4166666666667	4.28657816923918	2.44358213683966e-35	E4
chr1	21397883	21398100	7.27777777777778	-1.56057360386045	0.336775034187201	NA
chr1	21438808	21438970	9.08333333333333	8.55420510515566	2.30440964962284e-09	NA
chr1	21439935	21440224	71.1666666666667	0.703338909344013	0.0635688460048815	NA
chr1	21454014	21454197	30.3611111111111	1.69391360101593	0.000662220543344843	NA
chr1	21468713	21468876	26.2222222222222	1.15126329724096	0.000702201414251309	NA
chr1	21488812	21488963	18.6944444444444	2.81915722367497	6.03086431417703e-05	NA
chr1	21490930	21491077	16.0833333333333	-1.13908448424073	0.901905525532854	NA
chr1	21509114	21509315	20.5277777777778	1.71212959810245	0.0132228601284405	NA
chr1	21531259	21531641	37.6111111111111	3.95772891164632	6.96698683874712e-69	E4
chr1	21534905	21535098	24.5277777777778	2.42356223432228	8.21448862903707e-10	E4
chr1	21539969	21540130	11.0277777777778	0.814102746843571	0.245746366477213	NA
chr1	21574156	21574311	24.0555555555556	0.76906370081261	0.0232056261714819	NA
chr1	21587077	21587241	13.1666666666667	2.98185265328974	1.79014614817285e-06	NA
chr1	21595605	21595797	32.25	2.07723546595217	1.26101689884372e-12	E4
chr1	21607784	21608213	204.666666666667	3.01446867580995	5.21730403915854e-130	NA
chr1	21613155	21613294	10.5	4.64631722736098	1.5114827225132e-18	NA
chr1	21638826	21639003	10.9166666666667	1.69541698459773	0.840283088462021	NA
chr1	21647979	21648219	59.25	1.42039747862017	3.06021124320806e-18	E4
chr1	21651797	21651942	16.25	4.07821400434804	6.92479247097409e-20	NA
chr1	21659149	21659460	96.8333333333333	1.55538696726844	6.37429138616802e-06	NA
chr1	21669848	21670054	18.7777777777778	2.01404197380878	1.14876761211335e-07	E4
chr1	21675996	21676287	79	4.51827336454009	6.73425473021496e-108	E4
chr1	21687869	21688060	28.5277777777778	5.52818275916602	5.24416749374674e-105	E5
chr1	21703774	21703862	5.08333333333333	2.81249822533357	0.148561917191872	NA
chr1	21749901	21750296	32.3333333333333	2.95850257815717	2.9130944022115e-15	E4
chr1	21764773	21764927	29.8611111111111	3.30208914435507	1.36310237427679e-54	E4
chr1	21768319	21768496	18.8055555555556	-2.8451696585202	9.14733193452606e-18	E3
chr1	21782525	21782676	17.2222222222222	-0.624648950362168	0.921712990080003	NA
chr1	21783044	21783420	229.472222222222	-0.177896686946587	0.544467409205527	NA
chr1	21783487	21783860	192.361111111111	0.700154364063942	0.00428452077498548	NA
chr1	21784135	21784185	2.55555555555556	4.06233949363375	0.0400402584635137	NA
chr1	21791665	21791978	87.3333333333333	-1.69851776925716	2.42480380528417e-26	NA
chr1	21814375	21814702	17.2777777777778	-2.52202184911504	1.3747760745434e-11	E2
chr1	21815788	21815983	12.5	-5.37370174461141	2.39074205701155e-13	E1
chr1	21818742	21819011	45.6111111111111	-1.15646121877665	0.147625904891156	NA
chr1	21822510	21822634	10.8611111111111	1.98636000660845	2.26757830996065e-08	NA
chr1	21823848	21823982	7.27777777777778	-2.72185870177599	3.51999966688645e-07	NA
chr1	21857469	21857669	7.61111111111111	-2.14010531893822	0.000215867418664919	NA
chr1	21861130	21861270	10.75	6.65470908562588	3.93680031525377e-06	NA
chr1	21866344	21866632	33.1111111111111	2.69200088030825	6.20112607861584e-36	E4
chr1	21886975	21887066	8.11111111111111	1.98886691809902	2.88577681849976e-05	NA
chr1	21896874	21897063	22.8055555555556	4.73793136127193	1.57907746719683e-61	E5
chr1	21904931	21905327	178	0.776308768587036	3.64594889841663e-09	NA
chr1	21906903	21907051	29.2222222222222	2.82064522908368	2.27298791866558e-57	E5
chr1	21909971	21910129	20.6944444444444	-3.25598162057054	5.05465098923128e-33	E1
chr1	21916930	21917031	13.0555555555556	1.77853208689185	7.04101590345464e-13	NA
chr1	21920255	21920418	19.0833333333333	5.08207611351153	8.18245074184721e-18	E5
chr1	21937368	21937569	27.8888888888889	-0.977197249935187	0.157588471936026	NA
chr1	21964013	21964303	99.7222222222222	1.07131155382255	0.245644667585162	NA
chr1	21980755	21980806	0.138888888888889	4.85798099512758	1	NA
chr1	22005228	22005285	0.138888888888889	4.85798099512758	1	NA
chr1	22005354	22005426	3.27777777777778	1.88710594359407	0.715336717893958	NA
chr1	22019081	22019342	32.9444444444444	-3.38829980725841	4.6329913530959e-30	E2
chr1	22022988	22023087	6.33333333333333	0.998271186083253	0.14545831473886	NA
chr1	22024495	22024637	7.13888888888889	-2.07235708683372	0.0107356999883842	NA
chr1	22025315	22025641	85.4722222222222	-0.7618726188344	0.0551230550151731	NA
chr1	22025808	22026075	60.4166666666667	-1.63352589353663	4.98296894394154e-30	E3
chr1	22039856	22040120	107.611111111111	-1.02389062020802	2.07627158490707e-06	NA
chr1	22052422	22052836	227.861111111111	0.236302401388403	0.133593014688315	NA
chr1	22053221	22053415	15.2777777777778	2.55481509172006	4.35965337439058e-12	NA
chr1	22132012	22132159	14.3333333333333	0.871434455746398	0.537909491478553	NA
chr1	22174852	22174987	5.75	-1.15139679167488	0.609652625170194	NA
chr1	22275961	22276120	12.3888888888889	-1.76010767397865	0.000287030651059057	NA
chr1	22317395	22317539	4.94444444444444	-1.66608582145787	0.164753032381824	NA
chr1	22363102	22363291	7.77777777777778	7.52973876743717	2.56243763771896e-07	NA
chr1	22416639	22416892	37.4444444444444	-0.624085698847168	0.455820313708568	NA
chr1	22420501	22420771	47.4166666666667	0.592916775150068	0.446479366892596	NA
chr1	22451631	22452051	214.666666666667	-0.340807571219199	0.251891101510746	NA
chr1	22454658	22454752	9.5	6.71605227437176	4.28136343169733e-22	NA
chr1	22555031	22555099	1.55555555555556	-3.39993060688863	0.0417131599820198	NA
chr1	22611549	22611790	18.3055555555556	-1.30290444699228	0.406052379093563	NA
chr1	22625643	22625761	3.38888888888889	3.4311772019341	0.01512638933341	NA
chr1	22642072	22642311	31.5	-0.909879931343044	0.360001253141394	NA
chr1	22674252	22674401	7.52777777777778	1.60793968864395	0.532879053978719	NA
chr1	22704516	22704764	37.6944444444444	-1.5887124412063	3.20529080637072e-05	NA
chr1	22710461	22710661	18.7777777777778	1.28271862377516	0.597221334407304	NA
chr1	22710770	22710846	4.69444444444444	2.67859002149131	0.0013739917051684	NA
chr1	22750386	22750590	5.02777777777778	-3.76122720169954	4.21001570161777e-08	NA
chr1	22780849	22780947	3.72222222222222	1.71003583466097	0.309385037727858	NA
chr1	22846652	22846769	5.44444444444444	-4.59562998915224	4.52665001419423e-05	NA
chr1	22848449	22848660	11.2222222222222	-8.20054170011479	4.14362659202691e-28	E1
chr1	22862241	22862329	3.47222222222222	1.55920860296548	0.674412448119549	NA
chr1	22930372	22930584	15.8055555555556	-1.08159697573372	0.870671371434299	NA
chr1	22964262	22964512	26.5277777777778	-1.49377338844665	0.361743754689173	NA
chr1	22976461	22976728	41.2777777777778	-0.606871457572279	0.920953167189691	NA
chr1	22984125	22984201	1.63888888888889	-3.66025062802539	0.165210285800444	NA
chr1	23019177	23019645	303.055555555556	0.331710547738728	0.00027426270558132	NA
chr1	23020026	23020361	18.9722222222222	0.874958914234168	0.681839337484859	NA
chr1	23098836	23098995	20.3888888888889	1.18869789342573	0.0138402768276208	NA
chr1	23100376	23100502	7.75	-5.1056376223164	2.69178438979269e-18	NA
chr1	23111087	23111192	7.13888888888889	-2.47483968649901	0.0523923827252736	NA
chr1	23168753	23169028	79.6388888888889	-0.747224568309033	0.347019690602323	NA
chr1	23169730	23169915	36	-2.99749314438942	1.18090013395524e-26	E2
chr1	23177717	23177897	13.1388888888889	-1.00073814022633	0.237527887978622	NA
chr1	23343740	23343850	2.75	1.42122329922514	0.11747870811761	NA
chr1	23344170	23344837	505.5	-0.524222307710458	3.31290000207907e-33	NA
chr1	23368165	23368619	379.083333333333	0.229027076306831	0.029801119845579	NA
chr1	23368791	23369214	113.083333333333	0.594609378505293	0.000250628802738003	NA
chr1	23369797	23370033	40.6666666666667	-0.894590389397029	0.0201759101903707	NA
chr1	23403864	23404270	196.888888888889	2.29393024881381	4.88755782855738e-246	NA
chr1	23417716	23417906	10	4.80966508274481	1.05713451292648e-14	NA
chr1	23422445	23422671	36.8611111111111	1.0514951757336	0.0550842231988271	NA
chr1	23452096	23452304	26.0833333333333	1.56931905092282	1.25812918628801e-12	E4
chr1	23484377	23484905	84.8055555555556	1.13130214222294	0.0267521552142156	NA
chr1	23497129	23497375	35.9166666666667	1.74760448554486	0.030509275741368	NA
chr1	23514161	23514435	51.8611111111111	8.05625062226384	7.71440866400305e-86	E5
chr1	23524847	23525135	159.083333333333	2.92843820251087	4.52623050918087e-144	NA
chr1	23528232	23528521	185.444444444444	1.54875237598665	8.93542837500939e-43	NA
chr1	23529885	23530026	14.5277777777778	4.74869602754291	1.88641343821525e-31	E5
chr1	23530896	23531063	11.4166666666667	2.62239300930928	6.43816999413523e-06	NA
chr1	23531215	23531524	132.361111111111	0.887451364077247	4.22669436667795e-09	NA
chr1	23539828	23540130	155.777777777778	-0.561143911032312	0.00177612392968011	NA
chr1	23544810	23544949	32.1388888888889	1.07511092469505	0.524121450846423	NA
chr1	23554998	23555125	12.8888888888889	1.72223041922866	0.0300927272220567	NA
chr1	23559466	23559735	65.5277777777778	-1.9391374857981	2.49206632960734e-20	E3
chr1	23562489	23562629	13.1388888888889	-1.41293903339485	0.0424915488646009	NA
chr1	23567324	23567465	6.08333333333333	-4.07444469258808	1.55878617008039e-09	NA
chr1	23587920	23588074	2.36111111111111	4.27550375779601	0.116960598000907	NA
chr1	23635088	23635201	10.9444444444444	1.25134682140627	0.050578444230263	NA
chr1	23637484	23637721	32.4722222222222	0.857738712152313	0.930285262960332	NA
chr1	23657792	23657944	11.0555555555556	1.9928769725901	0.00800778175608196	NA
chr1	23665341	23665510	5.52777777777778	1.57561979846285	0.285723899318074	NA
chr1	23673205	23673337	13	-0.683972506552325	0.274686008743497	NA
chr1	23691567	23691933	145.972222222222	-0.513430522830262	0.0115280524226901	NA
chr1	23692011	23692264	12.8888888888889	1.24023875005607	0.641300875612646	NA
chr1	23743356	23743559	33.6388888888889	-0.975301596085508	0.0212712575690693	NA
chr1	23743779	23743947	8.19444444444444	2.34781225426958	0.0737800425620773	NA
chr1	23743958	23744008	2.61111111111111	4.35972245040264	2.02705516725188e-06	NA
chr1	23751427	23751532	9.02777777777778	1.75719165407953	0.330637116459631	NA
chr1	23772168	23772444	88.5277777777778	0.919019310008875	0.00254840389607449	NA
chr1	23777906	23778517	193.611111111111	1.08581263370761	8.83387834797067e-22	NA
chr1	23790970	23791253	105.138888888889	0.543904729672827	0.0210266790835589	NA
chr1	23793490	23793662	33.0833333333333	2.51286254338542	1.89294681749771e-20	E4
chr1	23798721	23798807	7.61111111111111	1.57638482371186	0.00172463897710136	NA
chr1	23800666	23801018	186.75	0.524534253222046	0.000552022912483743	NA
chr1	23809756	23810020	109.666666666667	0.594337311956364	0.00106609285832801	NA
chr1	23810843	23811079	63.1944444444444	-1.00542627774187	2.03216818722387e-11	NA
chr1	23825310	23825626	109.444444444444	-0.53799240016809	0.83381986283928	NA
chr1	23838522	23838777	55.1388888888889	-1.04266191409056	2.71928351125551e-05	NA
chr1	23854701	23854804	7.97222222222222	2.02549585058227	0.0127450021420131	NA
chr1	23868210	23868601	162.722222222222	0.632424247192893	5.97498883838577e-05	NA
chr1	23868714	23868811	4.44444444444444	3.4255890720541	0.00195409036371119	NA
chr1	23899207	23899306	7.72222222222222	-3.14652548123538	1.62624375311596e-13	NA
chr1	23908893	23909104	13.4166666666667	-3.55834664470998	1.4672423918893e-15	NA
chr1	23913407	23913546	19.6944444444444	-3.20049981548761	5.21220298112431e-20	E3
chr1	23916870	23917058	40.5277777777778	-0.592539472719723	0.165905464783688	NA
chr1	23920079	23920327	53.3333333333333	1.57752692050839	9.49733446152012e-06	E3
chr1	23949219	23949464	34.5555555555556	1.53476573729306	0.000447151751212252	NA
chr1	23955227	23955483	11.9722222222222	-4.5922603105969	8.32472386628106e-20	E1
chr1	23958943	23959457	221.388888888889	-0.81298084723968	2.10324247559064e-15	NA
chr1	23959533	23959940	240.083333333333	0.533015824897151	0.00269701225037872	NA
chr1	23980145	23980629	361.888888888889	-0.294082414580667	0.571404581456804	NA
chr1	23980822	23981003	21.1388888888889	1.11547721741994	0.799379941047928	NA
chr1	23981643	23981767	10.5833333333333	1.74377111357797	0.0133124301494417	NA
chr1	23984650	23984779	5.66666666666667	2.4980932390064	0.0732934303334652	NA
chr1	24018935	24019065	3.66666666666667	-3.49957100949051	4.40131928520366e-06	NA
chr1	24033164	24033329	8.44444444444444	5.37388017452209	2.83462578945021e-15	NA
chr1	24046394	24046634	17.8888888888889	3.56919518486284	4.64090294939149e-14	E4
chr1	24070888	24071151	35.2222222222222	-0.944794497976545	0.606636095175153	NA
chr1	24112560	24112817	32.0555555555556	-1.30947268194033	1.22944708760211e-05	NA
chr1	24149893	24150041	8.16666666666667	2.92768996693897	0.00045999290289404	NA
chr1	24150498	24150775	57.2222222222222	1.12414496204565	0.0013096604228887	NA
chr1	24190322	24190563	17.8611111111111	-3.97063953035967	2.88738071862484e-18	NA
chr1	24199381	24199582	23.8611111111111	-1.17666595924425	0.197328298546349	NA
chr1	24201963	24202158	20.2777777777778	1.32792928188453	0.29889663787475	NA
chr1	24321779	24321952	4.19444444444444	2.20964929080626	0.357291682091123	NA
chr1	24322241	24322498	41.3333333333333	-1.82272336384444	4.77988566738957e-16	E3
chr1	24329408	24329564	11.7777777777778	2.65235835743081	6.54636159666229e-06	NA
chr1	24385318	24385431	7.77777777777778	2.48932119055622	4.56751186818291e-07	NA
chr1	24391371	24391531	29	0.892741705703538	0.469781228137074	NA
chr1	24392422	24392574	14.1944444444444	0.957800162162858	0.604713633464028	NA
chr1	24412230	24412340	8.97222222222222	3.75988818322184	3.61979472994094e-26	NA
chr1	24413637	24413946	113.027777777778	0.779716653838547	0.000185448600240933	NA
chr1	24415510	24415882	284.305555555556	0.414071976345697	0.0381689574667297	NA
chr1	24416952	24417155	33.6388888888889	2.00233257130989	2.76626759401599e-11	E4
chr1	24419359	24419582	25.2222222222222	-2.0245698551739	7.47971893807933e-09	E3
chr1	24481218	24481408	9.47222222222222	-6.29297889706893	1.70431269348537e-06	NA
chr1	24501366	24501514	11.6666666666667	-2.13076342644721	4.50146550839791e-06	NA
chr1	24502255	24502337	3.11111111111111	-2.37794818054362	0.0933164494154602	NA
chr1	24502362	24502546	12.8055555555556	1.28582994086264	0.52732015904499	NA
chr1	24502592	24502642	1.88888888888889	1.48198774320347	0.0227215460040556	NA
chr1	24502746	24503015	59.5555555555556	-0.77604417990051	0.200860466077523	NA
chr1	24515726	24515817	5.25	3.08429014470766	0.000665202300882752	NA
chr1	24527312	24527431	5.63888888888889	2.24934609275246	0.455039197860817	NA
chr1	24536582	24536748	11.0277777777778	-2.11631958029853	0.00312160729376916	NA
chr1	24542104	24542221	6.80555555555556	-1.70600169302383	0.839289754334356	NA
chr1	24568116	24568284	6.27777777777778	-2.97746395246131	0.00991205074311344	NA
chr1	24572320	24572521	4.16666666666667	-2.30479494508417	0.254887654103147	NA
chr1	24587335	24587455	5.58333333333333	-1.25413135067916	0.367678298168333	NA
chr1	24641646	24641712	1.55555555555556	2.62109628677487	0.0914127693362913	NA
chr1	24641895	24642140	15.4444444444444	-1.01459523595561	0.0107742594379934	NA
chr1	24642757	24643413	520.722222222222	-0.182638630789335	0.913102380894252	NA
chr1	24643731	24643815	3.97222222222222	3.08543116222018	0.0277078545218669	NA
chr1	24643816	24643906	5.19444444444444	2.39318677805718	3.27876656214648e-14	NA
chr1	24643981	24644066	3.25	2.04675157801684	0.00731920030250415	NA
chr1	24688653	24688847	26.2222222222222	0.950410012586986	0.347002481693248	NA
chr1	24695534	24695735	21.0277777777778	-2.06251269603255	1.50548726646682e-14	E3
chr1	24705344	24705595	45.6944444444444	-2.0798450877107	1.99618568699776e-46	E3
chr1	24727605	24727779	14.6388888888889	-2.24806285703774	1.08247190505894e-05	NA
chr1	24733509	24733570	1.66666666666667	-4.35530423209241	0.180616763858187	NA
chr1	24744874	24745513	534.972222222222	0.309917628196095	0.0168399115529639	NA
chr1	24746203	24746362	15.1666666666667	1.75140321395458	0.00301862339640554	NA
chr1	24746702	24746809	9.25	3.47646809977659	6.11285414344289e-11	NA
chr1	24847956	24848607	248.805555555556	-1.78580320208041	1.34478095370148e-93	NA
chr1	24849800	24849935	7.36111111111111	-2.71026514799716	0.000200818635223234	NA
chr1	24870774	24870939	12.25	-3.49045851425792	6.93765869006668e-25	E2
chr1	24872575	24872825	28.3888888888889	-5.30949151210181	1.84624259127417e-49	E1
chr1	24898233	24898365	12.6111111111111	-1.87215895722894	0.0873587760305657	NA
chr1	24909635	24909805	16	-1.67716692126223	0.000549832052169513	NA
chr1	24929168	24929225	3.47222222222222	-1.63372181264101	0.84593491602315	NA
chr1	24929681	24929768	4	-1.10898223721701	0.573608376202525	NA
chr1	24930277	24930552	58.5277777777778	-3.13309933618177	3.39705862134539e-21	E2
chr1	24932348	24932478	15.6111111111111	-1.50445053414814	0.0305919726204514	NA
chr1	24952582	24952695	11.3611111111111	2.18223026098959	0.000180602542028455	NA
chr1	24955265	24955341	4.80555555555556	-2.86061425169415	5.99687349689666e-05	NA
chr1	24965062	24965231	11.0555555555556	-4.98945650575853	5.53648302464919e-16	NA
chr1	24997703	24997888	13.6944444444444	-5.27653885913508	1.08636445561205e-19	E1
chr1	25022368	25022678	78.9722222222222	-4.40204401856513	6.430638800248e-57	E2
chr1	25022874	25023092	30.2222222222222	-4.07956354553254	1.6853453268505e-19	E2
chr1	25024666	25024750	1.11111111111111	4.33465516581337	0.0435837846361182	NA
chr1	25033915	25034300	89.2222222222222	-4.72552604930627	5.14361867509925e-199	E1
chr1	25037265	25037373	9.61111111111111	-1.0422095145287	0.357054189869531	NA
chr1	25037807	25037954	14.9166666666667	-1.68084761271103	0.003970778915402	NA
chr1	25099494	25099630	6.19444444444444	-3.58777203430798	5.13117006274829e-06	NA
chr1	25101475	25101753	61.6388888888889	-1.62509003741879	8.95498600150076e-32	NA
chr1	25117567	25117678	5.77777777777778	2.20562557075704	0.235900080202782	NA
chr1	25148800	25148919	8.47222222222222	-1.26347431894618	0.275415277940835	NA
chr1	25198166	25198245	2.11111111111111	-3.28514350909003	4.30401046131809e-09	NA
chr1	25198877	25199011	3.11111111111111	-3.67807190511264	0.252935170312966	NA
chr1	25232423	25232719	125.305555555556	-0.573211650716401	0.000986648723207264	NA
chr1	25233115	25233375	122.527777777778	2.27069533869314	1.1946384583382e-34	NA
chr1	25239650	25240231	305.805555555556	1.40455574686875	4.47497776549155e-45	NA
chr1	25247005	25247197	36.3611111111111	-0.859739261805858	0.348779976171983	NA
chr1	25247357	25247900	526.111111111111	0.396028548983973	1.01401874912102e-20	NA
chr1	25267959	25268114	25.3055555555556	1.49960922877129	0.86319835030412	NA
chr1	25320429	25320579	12.5833333333333	4.21374268509081	9.46286440470191e-14	NA
chr1	25322201	25322319	8	5.76519251055521	0.00296352725482414	NA
chr1	25338288	25338580	76.6666666666667	-0.76674399850553	0.0993218538433981	NA
chr1	25338762	25338950	21.1388888888889	1.05064444374505	0.767143964476099	NA
chr1	25357488	25357564	1.97222222222222	2.95763949827636	0.140643484700784	NA
chr1	25370119	25370202	2.77777777777778	-1.73379134637106	0.662000027828624	NA
chr1	25413271	25413468	41.6111111111111	5.34672055633865	5.09887476067524e-41	E5
chr1	25428808	25428986	8.36111111111111	2.41102443677222	0.0418770710827374	NA
chr1	25430100	25430473	114.527777777778	0.688261223569251	1.53193487758889e-07	NA
chr1	25430596	25431052	258.555555555556	0.374540181038315	0.0156526744607879	NA
chr1	25487700	25487811	6.61111111111111	1.81349405915501	0.00699678271605351	NA
chr1	25503919	25504057	19.4166666666667	1.28314934714692	0.328842037336228	NA
chr1	25520567	25520721	23.1666666666667	0.822951777108625	0.324484517145817	NA
chr1	25523638	25523786	11.5	1.53609538305183	0.251714152236126	NA
chr1	25543494	25543700	31.1388888888889	1.50264652505062	1.53780816997463e-05	NA
chr1	25549623	25549893	57.4722222222222	-0.959587055721697	2.14783485783738e-06	NA
chr1	25562597	25562696	4.72222222222222	-4.38349694415536	5.28882411790743e-09	NA
chr1	25566737	25566841	5.08333333333333	-2.48626341463404	0.0997233008151024	NA
chr1	25572871	25573010	10.6666666666667	-0.895302621333313	0.762682551284472	NA
chr1	25608639	25608905	67.1944444444444	0.861331132858036	0.00014968644731239	NA
chr1	25616262	25616889	100.861111111111	0.878182858844479	8.59938054657138e-05	NA
chr1	25619172	25619296	5.58333333333333	-1.82526715536198	0.0758274658839096	NA
chr1	25624343	25624408	1.36111111111111	-6.20526961680746	0.0543339750727038	NA
chr1	25642751	25642942	16.25	-3.89135728200904	3.50110024107617e-22	E1
chr1	25657304	25657436	4.75	-3.33623593157125	0.000513217375609339	NA
chr1	25692715	25692847	4.75	-2.23258060929208	0.357928155778215	NA
chr1	25711643	25711786	6.38888888888889	-4.12521938579832	9.24998879963731e-06	NA
chr1	25730840	25731039	10.75	-2.68191679094879	5.85690136080135e-13	NA
chr1	25737333	25737395	1.80555555555556	-3.77444029958487	0.483129257165312	NA
chr1	25756324	25756423	3.33333333333333	-3.15392907166305	1.74228361853359e-06	NA
chr1	25760938	25761120	13.0555555555556	4.23549398310316	6.56925399224579e-08	NA
chr1	25771412	25771653	44.9166666666667	-2.53378225771734	1.02237089572446e-14	E2
chr1	25796889	25797138	55.2222222222222	-1.30970132580668	1.78753532868194e-12	NA
chr1	25798079	25798256	25.5277777777778	2.05720212875289	6.07320891816515e-23	E4
chr1	25799934	25800054	5.58333333333333	-1.62347540825909	0.815209508545411	NA
chr1	25810923	25811103	41.7222222222222	-0.731832025746855	0.240063544021101	NA
chr1	25819799	25820070	65.0555555555556	0.43539863876399	0.325677843133083	NA
chr1	25820749	25820892	22.3333333333333	1.50524288413711	1.86312852807089e-05	NA
chr1	25854735	25854864	16.6111111111111	5.22553509688372	9.95719028221826e-26	NA
chr1	25859320	25859677	126.166666666667	0.750762778417695	2.96806185806122e-07	NA
chr1	25861343	25861511	20.3888888888889	-1.93417625221485	1.83076878867109e-08	E3
chr1	25875207	25875376	9.16666666666667	0.970830543671917	0.384322094371129	NA
chr1	25875535	25875776	30.9722222222222	-0.70932032642431	0.903757061550288	NA
chr1	25895418	25895727	141.638888888889	-0.743372678785659	0.0703848255303794	NA
chr1	25905415	25905805	211.416666666667	0.802189065785223	1.41332807431523e-07	NA
chr1	25906313	25906662	139.694444444444	-0.555450271065341	0.00187342208010263	NA
chr1	25922565	25922713	22.6388888888889	1.32649340411258	9.81260247049004e-07	NA
chr1	25923022	25923123	5.38888888888889	1.78244511244643	0.328542809951252	NA
chr1	25923250	25923321	3.22222222222222	2.85603422562037	0.191260898366091	NA
chr1	25923332	25923382	3.30555555555556	1.2484559409109	0.144955479790182	NA
chr1	25933478	25933676	30.8333333333333	4.50318069660918	1.33264690750888e-75	E5
chr1	25971497	25971683	3.86111111111111	-4.6198212579328	0.00770682712953367	NA
chr1	25990831	25990967	10.7222222222222	-3.33840323206357	1.30958875552145e-09	NA
chr1	25997059	25997153	3.77777777777778	-3.60151367698501	0.000975385925563102	NA
chr1	25997941	25998491	333.888888888889	-0.170542314682635	0.648186989273891	NA
chr1	26027836	26027940	3.83333333333333	-2.02356347177068	0.354124017231605	NA
chr1	26035334	26035635	113.694444444444	0.543584723342189	4.34027418014242e-06	NA
chr1	26035986	26036274	60.3333333333333	1.18429168778258	3.57733885392664e-07	NA
chr1	26066969	26067125	11.25	3.74291486049739	5.38725782098138e-11	NA
chr1	26070386	26070783	38.1388888888889	2.11912387681234	2.64092958733533e-10	E4
chr1	26105024	26105260	54.4444444444444	-0.766810193642114	0.283988767460564	NA
chr1	26111026	26111255	42.6666666666667	1.05901502808157	0.00313602366850354	NA
chr1	26111404	26111454	3.27777777777778	3.35181237483326	0.00331653961584982	NA
chr1	26111550	26111931	204.527777777778	0.629212198933192	0.000181292287570114	NA
chr1	26112162	26112292	13.6388888888889	2.0897382663173	8.69452471593815e-15	NA
chr1	26112471	26112569	4.91666666666667	2.71019868460342	0.00041002670341209	NA
chr1	26126554	26126684	19.4444444444444	2.60230407024723	4.56505703894311e-05	NA
chr1	26145179	26145365	41.4166666666667	1.34952427771346	0.000159299147792532	NA
chr1	26160603	26160732	8.63888888888889	6.5772531574065	4.92540313406338e-16	NA
chr1	26161699	26162028	30.5555555555556	1.91901172946561	2.94723067032852e-05	NA
chr1	26164297	26164438	9.69444444444444	1.8553831041959	0.0346556997229041	NA
chr1	26169686	26169998	116.361111111111	0.621731646943127	2.54252349725202e-05	NA
chr1	26190566	26190620	2.08333333333333	1.69881871230663	0.184951612591702	NA
chr1	26201333	26201395	2.47222222222222	2.05721655438222	0.174299898711199	NA
chr1	26225322	26225519	13.8055555555556	-1.49357666732285	0.029856266879992	NA
chr1	26233797	26234559	460.944444444444	0.36589046741121	0.0195901608116071	NA
chr1	26235187	26235252	4.5	2.90823201368832	0.000106924921316387	NA
chr1	26275648	26275786	48.6944444444444	-0.560867004982431	0.319202169681549	NA
chr1	26276325	26276467	34.9722222222222	-1.7010096705961	3.94469848639061e-07	E2
chr1	26278436	26278676	24.2777777777778	4.55333028486931	9.76039180537551e-57	E5
chr1	26279927	26280114	58.3611111111111	0.802603817417995	0.0207497479560564	NA
chr1	26280477	26280542	3.52777777777778	-3.06979696695477	0.0449620913249303	NA
chr1	26284822	26285039	132.972222222222	-1.28792729141607	2.10221262842397e-17	NA
chr1	26285950	26286102	25.3333333333333	3.00061221941971	2.08420403725364e-17	E5
chr1	26287102	26287175	8.61111111111111	-2.62403206539975	1.06190899471122e-08	NA
chr1	26287549	26287652	14.5555555555556	-4.35553346478347	1.45990448266177e-17	E1
chr1	26288691	26288941	74.3611111111111	2.66745652923888	3.00712287389637e-60	E5
chr1	26289193	26289385	42.4722222222222	-3.3004935420689	5.25197322051712e-43	E2
chr1	26306562	26306847	165.472222222222	0.460768673189797	0.0135074825303372	NA
chr1	26317801	26317970	12.25	-1.87381155407573	4.12056324291771e-06	NA
chr1	26318769	26318882	6.94444444444444	-1.80907617305624	0.00134898229903038	NA
chr1	26321560	26321880	147.027777777778	0.723404592416684	0.0146662190909831	NA
chr1	26336408	26336602	25.3055555555556	3.11634396123747	7.55462583571838e-16	E4
chr1	26360989	26361158	13.0555555555556	3.47642656624458	2.79622017711886e-08	NA
chr1	26363848	26364136	79.6111111111111	-0.971650057949651	7.79804245850303e-07	NA
chr1	26378217	26378774	181.944444444444	1.27082148781027	3.33963822478373e-32	NA
chr1	26385696	26385834	15.3333333333333	-3.67135512107108	2.47147196098028e-24	E2
chr1	26391581	26391730	19.2222222222222	-0.932269223873841	0.926536993667048	NA
chr1	26396380	26396526	19.4722222222222	1.6860215845144	0.000374932049925166	NA
chr1	26408589	26408854	45.8055555555556	-0.786084612572103	0.896752852643545	NA
chr1	26417082	26417346	50.25	1.03218238338608	0.00285414127054029	NA
chr1	26431994	26432503	389.083333333333	0.735560571933503	7.97496131975685e-25	NA
chr1	26470418	26470547	9.02777777777778	-1.59552555157695	0.0498476381254514	NA
chr1	26470572	26470622	1.44444444444444	2.39673338900862	0.641939166845221	NA
chr1	26471533	26471832	17.2777777777778	-0.925655514047121	0.657975926831392	NA
chr1	26472254	26472591	134.166666666667	-0.70253119059332	9.56795696281286e-09	NA
chr1	26472788	26473322	219.5	0.484486858601278	2.19782174489602e-09	NA
chr1	26500191	26500529	77.8333333333333	0.361414793431716	0.813725667644216	NA
chr1	26500844	26501420	158.055555555556	-0.500050387174999	0.00586115907965678	NA
chr1	26529668	26529803	13.2222222222222	1.74172539736493	8.81875517756219e-05	NA
chr1	26531309	26531387	9.38888888888889	0.84593565346698	0.503887961491457	NA
chr1	26538168	26538242	7.61111111111111	1.39112835567041	0.124818596311799	NA
chr1	26538817	26539003	45.8333333333333	2.94709219794749	4.30136129524708e-31	E5
chr1	26541858	26542539	200.194444444444	-3.83131728897623	6.12344791161545e-169	NA
chr1	26544881	26545099	17.4722222222222	7.85404815750565	9.06990745767472e-36	E4
chr1	26545651	26545919	89.5555555555556	-0.469848591044482	0.000278411537097138	NA
chr1	26553993	26554196	37.3333333333333	5.27738517939614	6.82713950764981e-57	E5
chr1	26557014	26557250	28.8055555555556	5.6036771485795	2.10074635919541e-84	E5
chr1	26574821	26574920	4.05555555555556	-3.62509061342647	0.0584648512552667	NA
chr1	26584216	26584452	30.4166666666667	3.08699537693323	1.86912876681893e-22	E4
chr1	26602502	26602575	2.88888888888889	2.73619389313636	0.0800155358752622	NA
chr1	26620233	26621707	538.916666666667	-0.588139551249428	2.53040348929488e-08	NA
chr1	26621820	26621870	1.94444444444444	2.21883460192326	0.245712313988478	NA
chr1	26677575	26677781	37.5555555555556	1.20193299965244	0.000283440368317383	NA
chr1	26692305	26692689	142.611111111111	-0.577200189197625	0.0255212715018476	NA
chr1	26692953	26693342	197.388888888889	-0.496376818579922	0.0729690364540906	NA
chr1	26695443	26695824	199.138888888889	-0.429501195443391	0.0493494871819377	NA
chr1	26695913	26696095	21.75	2.0673700835926	6.03236463632379e-06	E5
chr1	26696955	26697009	2.72222222222222	3.00729249256636	4.8575707482179e-05	NA
chr1	26698247	26698425	12.1111111111111	2.84598232072801	6.01531297573251e-16	NA
chr1	26723364	26723823	155.111111111111	1.08494250774107	6.33153093725643e-23	NA
chr1	26744057	26744393	89.5	0.604637371626269	0.159614428405538	NA
chr1	26784152	26784307	16.3611111111111	5.21318746469499	1.43314566208493e-43	NA
chr1	26786894	26787213	130.527777777778	-1.44805209633249	4.97460636708271e-11	NA
chr1	26787800	26788284	122.416666666667	0.447325148064433	0.618618225905184	NA
chr1	26789182	26789426	93.8888888888889	0.819018353220155	0.000271627432913351	NA
chr1	26810151	26810299	26.9444444444444	0.549889285729476	0.0290049593987751	NA
chr1	26826412	26826735	21.6388888888889	1.28257298470352	0.733379618011075	NA
chr1	26833609	26833864	31.0833333333333	-3.98172527565248	3.53305485291762e-45	E2
chr1	26853142	26853408	75.0833333333333	1.52807718444281	1.83192839987205e-06	NA
chr1	26855091	26855255	12.25	9.76545186857804	0	E5
chr1	26862845	26862958	11.8055555555556	2.76118039404486	2.41079296190504e-12	NA
chr1	26864965	26865456	319.166666666667	0.336923503546184	0.292327475363918	NA
chr1	26878086	26878220	40.5	0.710422795675768	0.655469028228009	NA
chr1	26889823	26889873	2.86111111111111	1.82229119236248	0.270035055338187	NA
chr1	26890180	26890424	53.4722222222222	0.720431713580589	0.0130402342229512	NA
chr1	26900054	26900202	16	1.75749904539519	0.0110460916927554	NA
chr1	26900344	26900605	91.6666666666667	0.65755364993107	0.0117001916839153	NA
chr1	26914361	26914475	11.25	4.16302280168772	2.39181600294228e-18	NA
chr1	26921440	26921862	259.166666666667	0.362250780569491	0.0858868800006539	NA
chr1	26952244	26952442	11.8333333333333	5.36359073386017	8.20168041245398e-17	NA
chr1	26967015	26967138	9.41666666666667	1.38971905634568	0.464869536906272	NA
chr1	26993553	26993710	17.4722222222222	2.02299600555149	2.15362955879598e-12	NA
chr1	26997678	26997964	112	-0.591706894666354	0.00272346895881999	NA
chr1	27001931	27002171	23.1944444444444	-3.62769060284027	1.7600229956139e-60	E2
chr1	27012810	27013184	144.694444444444	1.08484203502419	8.28055351376325e-06	NA
chr1	27044573	27044862	71.6666666666667	0.678282862891361	0.963525375663195	NA
chr1	27046010	27046172	23.3888888888889	1.23372583201253	0.912523147511187	NA
chr1	27074350	27074587	40.9166666666667	0.851629593829054	0.00202732479083649	NA
chr1	27097460	27097692	68.8333333333333	-1.1972363220757	0.000104947729713935	NA
chr1	27099284	27099563	22.6111111111111	2.58487717201843	6.70106187088859e-05	NA
chr1	27099606	27099787	19.1666666666667	-1.82398531632529	0.015802503732317	NA
chr1	27102749	27103002	58.25	-0.648737186858868	0.545141846090729	NA
chr1	27109238	27109380	25.1111111111111	2.56642398811461	1.79602267895034e-05	NA
chr1	27112135	27112407	47.3888888888889	-3.95439841805238	3.82567620173519e-68	E2
chr1	27115818	27115882	6.47222222222222	3.57659617480349	1.36504244804324e-10	NA
chr1	27116372	27116501	11.5833333333333	3.11540130807573	1.51393630053696e-12	E5
chr1	27116800	27116881	5.16666666666667	-3.63302915929038	0.000409260577827552	NA
chr1	27130910	27131096	16.9166666666667	-1.46061832804797	0.00406758492997834	NA
chr1	27137285	27137477	21.3888888888889	-2.57741356860721	1.93336587437742e-31	E3
chr1	27154973	27155338	164.472222222222	0.212042725711784	0.842544645801324	NA
chr1	27192765	27192928	6.61111111111111	2.68182403997375	0.0263710992828472	NA
chr1	27198024	27198196	13.9444444444444	-0.869725206842276	0.711454290323924	NA
chr1	27233691	27233886	8.66666666666667	3.76506911409823	9.59007149326172e-29	NA
chr1	27234179	27234820	430.638888888889	0.755566744223755	5.69332705757455e-34	NA
chr1	27235534	27235738	13.1111111111111	1.37938979820682	0.0916383599310597	NA
chr1	27284727	27284991	66.6388888888889	-0.827049621439636	0.12002112701447	NA
chr1	27296791	27296959	18.7222222222222	2.75281189492307	0.00927711205153972	NA
chr1	27300640	27300695	1.69444444444444	-3.2461605872694	0.0123007055810675	NA
chr1	27300818	27301109	76.5277777777778	-1.14794718531445	3.03962584512155e-09	NA
chr1	27321939	27322455	309.5	-0.672759033372657	2.42132409617099e-11	NA
chr1	27332900	27333044	13.6388888888889	0.651283207674794	0.777318802409886	NA
chr1	27341860	27342057	36.3611111111111	-1.24973037030413	2.1592073840324e-09	E3
chr1	27343410	27343631	29.25	-3.60974663254845	1.14518024065811e-21	E2
chr1	27356895	27357056	15.6388888888889	4.36219196510109	4.36602935490819e-28	NA
chr1	27357573	27357774	49.5833333333333	0.655754283770541	0.809866596487226	NA
chr1	27365494	27365771	82.3333333333333	1.27379585396193	5.47764940843613e-15	NA
chr1	27366166	27366323	23.1666666666667	0.735364674777717	0.43220607436553	NA
chr1	27366929	27367092	29	-1.47546269653643	0.0183971452403258	NA
chr1	27369139	27369360	61.5	1.33735488831132	1.34052819877828e-12	NA
chr1	27383364	27383431	6.86111111111111	2.04005252788409	0.00124821705363906	NA
chr1	27388533	27388658	16.5555555555556	1.94508625774699	0.000202170746313633	NA
chr1	27392349	27392684	133.194444444444	-0.344725302293979	0.084572407055384	NA
chr1	27395433	27395680	64.5277777777778	-0.671332409903464	0.0939950333846491	NA
chr1	27402433	27402619	27.0277777777778	1.69890701949395	0.513228735920032	NA
chr1	27403369	27403696	34.5	-3.61500287430035	5.86048793215799e-24	E2
chr1	27416641	27416763	30.3055555555556	-0.92997766114036	0.549557179687447	NA
chr1	27428397	27428599	33.7222222222222	-1.20648736793741	0.372600059146129	NA
chr1	27431025	27431200	6.41666666666667	-2.36564947231668	0.000391869598320284	NA
chr1	27435934	27436079	8.36111111111111	-3.3019533951261	8.41239832114175e-06	NA
chr1	27446653	27446773	6.86111111111111	5.78178272922653	0.0503320326714674	NA
chr1	27489697	27489771	4.16666666666667	2.53669526041278	0.118962203251525	NA
chr1	27489910	27489960	1.38888888888889	4.88392944716521	0.133488752409147	NA
chr1	27490029	27490730	346.055555555556	0.446950428301856	6.39542398301553e-05	NA
chr1	27521492	27521637	7.94444444444444	-4.45138405192095	1.14307292783726e-09	E1
chr1	27523208	27523359	16.8055555555556	1.57931040714164	0.000439704276433235	NA
chr1	27525544	27525780	63.6388888888889	0.547146106618111	0.355161000372441	NA
chr1	27526078	27526205	14.3055555555556	4.00216242115062	2.63888165266222e-15	NA
chr1	27542585	27542981	168.388888888889	3.68733242894058	1.52019442593223e-97	NA
chr1	27556204	27556323	5.30555555555556	-2.80148791502561	0.00153164840064806	NA
chr1	27556784	27557036	54.3611111111111	1.22202620860675	0.0520273093301283	NA
chr1	27557308	27557542	25.8611111111111	-2.69017984930683	5.01412835027557e-14	E3
chr1	27568384	27568784	212.777777777778	0.615579827670985	0.00321275748698331	NA
chr1	27572987	27573037	1.11111111111111	2.82288462035121	0.307675975488477	NA
chr1	27599285	27599490	17.1111111111111	-3.75655632252409	9.47826946796794e-11	E1
chr1	27603657	27603707	1.44444444444444	4.14709429306143	0.097495221606857	NA
chr1	27604009	27604308	89.1111111111111	0.514202722870822	0.0125668062555741	NA
chr1	27605906	27606033	9.83333333333333	1.07528812730423	0.83519234354617	NA
chr1	27606465	27606603	18.2222222222222	-1.57866404038103	1.16995361464112e-05	NA
chr1	27608726	27608869	15.5555555555556	0.880235055906777	0.826308228198299	NA
chr1	27626178	27626306	7.86111111111111	-3.1411517400186	5.58426772464048e-09	NA
chr1	27631762	27631823	3	-3.58273439982904	0.00212299758735637	NA
chr1	27634189	27634393	5.27777777777778	-2.10896180938736	0.0316372283354365	NA
chr1	27643999	27644153	19.4166666666667	-0.673008933574845	0.797124130595238	NA
chr1	27660034	27660308	76.5277777777778	1.3834711718815	0.00012028930225911	NA
chr1	27662760	27663002	18.0833333333333	-3.46058797180281	1.18920294181106e-16	E2
chr1	27663193	27663479	101.666666666667	-1.26425476153863	3.17718430117366e-11	NA
chr1	27669183	27669450	62	0.755630106068821	0.127303413283382	NA
chr1	27672138	27672517	102.611111111111	0.829666379797965	0.000145618410587561	NA
chr1	27725489	27726128	584.527777777778	-0.305385547486618	0.0010946579972032	NA
chr1	27726334	27726501	11.1944444444444	1.97236047816162	0.295694487962367	NA
chr1	27772900	27773359	209.25	0.600426210055267	0.000792607912622211	NA
chr1	27773790	27773846	1.47222222222222	2.7931410628379	0.398367931971861	NA
chr1	27830587	27830962	143.527777777778	0.493376625324665	0.198326529910342	NA
chr1	27858084	27858366	113.916666666667	1.09855638179347	7.27289379379541e-08	NA
chr1	27867305	27867440	12.2222222222222	4.27353446130898	1.03868728050355e-16	NA
chr1	27869241	27869384	13.4166666666667	-0.867223969402433	0.960852355399222	NA
chr1	27872414	27872577	30	1.5084548686085	8.96948959227465e-11	E4
chr1	27875284	27875488	75.8333333333333	-0.775754588680858	0.000279668708491156	NA
chr1	27887323	27887441	5.47222222222222	-3.70262479245639	4.96961787650848e-07	NA
chr1	27914438	27915032	462.166666666667	-0.505174857035451	3.99967671845507e-05	NA
chr1	27934941	27935048	5.77777777777778	2.68842582066521	0.846617258478521	NA
chr1	27940420	27940613	23.6944444444444	-2.68357241363512	2.09151091370997e-23	E3
chr1	27947691	27947796	7.11111111111111	2.10581944727432	0.177434413025704	NA
chr1	27959481	27959695	13.8888888888889	1.34592741418214	0.771941323555067	NA
chr1	27959813	27960089	47.1944444444444	-1.32234237969322	9.6162547090684e-06	E3
chr1	27992406	27992576	6.33333333333333	-2.29304697490023	0.0132945912810693	NA
chr1	28046827	28046995	5	2.63578138301839	0.0361583193714897	NA
chr1	28056300	28056478	7.02777777777778	-1.60502272356811	0.0764834516907179	NA
chr1	28087720	28088001	14.5277777777778	2.19988347265677	2.01162275052795e-11	NA
chr1	28088470	28088918	403.472222222222	0.475294329741779	7.43937082794223e-07	NA
chr1	28091261	28091512	51.5833333333333	-1.34025295890043	1.73604650829098e-05	NA
chr1	28113113	28113300	12.1944444444444	1.83995958748953	0.0417956927073131	NA
chr1	28115350	28115558	25.6666666666667	-3.32842456452124	2.31711459897219e-25	E3
chr1	28154915	28155111	20.1111111111111	-2.28391383016024	1.58381837992484e-18	E3
chr1	28157022	28157087	2.36111111111111	-3.2184235191335	0.174239027447149	NA
chr1	28172686	28172940	42.1666666666667	-1.79897311309681	1.06739895036102e-08	E3
chr1	28176666	28176808	11.4166666666667	-3.22203143170842	2.83787309906775e-09	NA
chr1	28197112	28197197	2.33333333333333	-3.38428010371334	0.00291031432175144	NA
chr1	28208974	28209132	22.1388888888889	-0.815036599287137	0.844857069805121	NA
chr1	28232900	28233164	127.25	0.646687164981955	0.0881752449427056	NA
chr1	28235897	28236242	256.527777777778	0.515186812629812	3.66752377322551e-05	NA
chr1	28236972	28237201	25.0277777777778	5.72294005765755	6.07961680047669e-61	E4
chr1	28247120	28247535	396.25	0.398565100437289	0.464970475290255	NA
chr1	28248528	28248774	82.8611111111111	0.842141563344182	0.00138389105006112	NA
chr1	28249622	28249736	13	2.99294837722972	2.25800371361174e-13	E5
chr1	28259197	28259604	371.444444444444	0.523413408183596	2.47328779107346e-13	NA
chr1	28278856	28279037	9.94444444444444	4.58725795870882	3.78862607575031e-07	NA
chr1	28306446	28306585	7.55555555555556	-4.28824496863107	7.35852793005364e-18	NA
chr1	28328757	28329212	321.222222222222	-0.442410988719026	0.000255385923916483	NA
chr1	28329555	28329695	9.83333333333333	1.88355592283189	0.701248797520855	NA
chr1	28359730	28359966	39.3333333333333	-0.631649401937398	0.056939291250142	NA
chr1	28368207	28368394	16.4166666666667	1.25878037636102	0.480637161610104	NA
chr1	28369474	28369794	88.1944444444444	-0.711149091249132	6.07663221834282e-09	NA
chr1	28370429	28370571	7.02777777777778	1.1833855865017	0.770008362330664	NA
chr1	28409969	28410106	10.5555555555556	-1.28323954346982	0.680490789112504	NA
chr1	28412892	28413031	6.55555555555556	-1.67989760639329	0.0545191512548466	NA
chr1	28417473	28417613	19.5	-1.7596682298568	0.0366553381802387	NA
chr1	28437964	28438206	46.4166666666667	-1.58059502975314	2.78706717797446e-16	E3
chr1	28450054	28450213	22.6111111111111	-2.64760743771015	1.02547711227585e-09	NA
chr1	28505729	28506115	247.194444444444	-0.356647855660707	0.0464528906734596	NA
chr1	28506526	28506594	6.75	-1.91378895495912	0.138027178187377	NA
chr1	28518045	28518326	125.777777777778	-0.549199861567474	0.205036555524065	NA
chr1	28518534	28518584	2.22222222222222	4.9903755811116	4.17916843913325e-05	NA
chr1	28518600	28518744	16.6944444444444	1.62191363689405	0.153913488840859	NA
chr1	28552744	28553241	291.888888888889	0.347909767092581	1.97724526516528e-05	NA
chr1	28553397	28553623	14.0555555555556	1.88851375659108	5.02132117176623e-06	NA
chr1	28581011	28581220	12	1.16030571629986	0.190912471457377	NA
chr1	28581730	28582146	226.138888888889	-0.384094196177018	2.62912425303119e-07	NA
chr1	28590104	28590204	10.6111111111111	2.46677139675954	1.31464015531324e-05	NA
chr1	28602957	28603060	10.1388888888889	1.23391309631413	0.664378401913211	NA
chr1	28635316	28635410	5.25	2.46862915915724	0.0911111642897596	NA
chr1	28640902	28641045	11.5833333333333	1.99888408267669	0.140502141362338	NA
chr1	28642921	28643434	238.861111111111	0.211852575945549	0.200009886608377	NA
chr1	28643866	28643917	1.08333333333333	2.43986935225878	0.135932238034144	NA
chr1	28643942	28644018	7.80555555555556	1.75678934653275	8.89722201839514e-05	NA
chr1	28648153	28648455	151.055555555556	-0.451284746361964	0.174345883287963	NA
chr1	28648552	28648806	119.5	-0.606748646616004	0.278751060710381	NA
chr1	28648884	28649231	76.8333333333333	-1.52372551853432	8.80410003781429e-15	NA
chr1	28668302	28668352	2.19444444444444	2.68893442913694	0.0648223188580176	NA
chr1	28668586	28668860	79.0555555555556	0.749426865852502	0.0328759351484257	NA
chr1	28669276	28669364	4.38888888888889	2.03747470541867	0.0376288768134739	NA
chr1	28669377	28669557	9.08333333333333	2.23760833022901	0.0319022530938161	NA
chr1	28669887	28670029	10.4444444444444	1.64374099994346	0.428294764230548	NA
chr1	28736440	28737121	347.055555555556	0.477943610043742	6.35374826486366e-05	NA
chr1	28737457	28737814	19.8055555555556	1.26178825619367	0.00461840476701331	NA
chr1	28775148	28775470	63.0277777777778	-0.614411304012564	0.131540600668973	NA
chr1	28785127	28785415	62.0833333333333	0.823582563436019	0.00135342854746741	NA
chr1	28877257	28877440	45.8611111111111	1.43072893262364	0.009353587769808	NA
chr1	28882109	28882378	99.6944444444444	1.080630189682	3.95316064726013e-19	NA
chr1	28883866	28884241	227.472222222222	3.1343664178076	3.48726668480365e-114	NA
chr1	28884896	28885325	263.277777777778	0.735163771186417	1.84362205504885e-15	NA
chr1	28886929	28887194	75.7777777777778	0.830245826715663	9.93391050379734e-07	NA
chr1	28888235	28888407	19.3333333333333	4.02792448329828	7.90771596341059e-35	E5
chr1	28914204	28914655	114.916666666667	-2.19661065291054	7.40755329963088e-76	NA
chr1	28915129	28915306	9.11111111111111	-1.36249286178409	0.593997678740354	NA
chr1	29121258	29121505	47.2222222222222	0.978711731914133	6.41116173325744e-05	NA
chr1	29123452	29123510	2.61111111111111	3.37786626648122	0.0385899438951029	NA
chr1	29124353	29124503	10.7222222222222	1.54644482494706	0.222327782337573	NA
chr1	29130067	29130125	1.33333333333333	-6.77948486590422	0.00510593041875484	NA
chr1	29156922	29157164	30.8611111111111	5.56939534511413	2.67337363023044e-96	E4
chr1	29181067	29181269	13.7777777777778	2.64994253192884	3.18575000560845e-06	E5
chr1	29181349	29181581	56.6111111111111	0.808034493521483	0.000336557340725301	NA
chr1	29181777	29182288	390.416666666667	0.488957608915851	0.00927853943811962	NA
chr1	29196084	29196276	22.1111111111111	-4.22948895605952	2.8242990353788e-46	E2
chr1	29197644	29197756	12.1111111111111	2.70991162746793	7.52712758872669e-09	NA
chr1	29202894	29203183	123.944444444444	1.33608123551766	4.9807485110676e-12	NA
chr1	29230794	29231153	183.333333333333	0.243863320307322	0.561588613605497	NA
chr1	29236310	29236566	38.5833333333333	0.910591849346961	0.049740816596388	NA
chr1	29245964	29246035	3.47222222222222	1.65750104827964	0.494330007129125	NA
chr1	29260055	29260183	7.27777777777778	2.92754426682686	5.76129660699568e-08	NA
chr1	29283209	29283307	4.22222222222222	-2.54971934260107	0.0545125777060844	NA
chr1	29332314	29332451	8.91666666666667	1.46903238891958	0.606859205617903	NA
chr1	29341025	29341158	5.41666666666667	1.87140151088989	0.740918964888875	NA
chr1	29379613	29379738	4.86111111111111	1.92953069788308	0.345063597201173	NA
chr1	29513420	29513545	7.47222222222222	1.15079314126412	0.805939675942401	NA
chr1	29698110	29698283	10.8611111111111	-1.41872928169413	0.147791866255279	NA
chr1	29707105	29707257	6.55555555555556	-2.60382152797247	2.34550916727958e-06	NA
chr1	29736714	29736869	7.44444444444444	-2.33149295892289	0.446151933412787	NA
chr1	29752260	29752360	1.38888888888889	4.73081336718461	0.0811033278947895	NA
chr1	29793054	29793332	50.1111111111111	-2.17911720131627	1.34141422758151e-20	E2
chr1	29849150	29849353	9.11111111111111	-1.38027987287833	0.0517587981434266	NA
chr1	29875576	29875720	1.86111111111111	-5.33646418804524	0.0140936401089249	NA
chr1	29948613	29948800	4.38888888888889	-6.73924653541745	1.59714820146882e-11	NA
chr1	30086012	30086206	11.8333333333333	-1.96197655354514	0.0405000555245909	NA
chr1	30106240	30106365	6.55555555555556	2.29927551131335	0.0981320947257485	NA
chr1	30111586	30111705	10.5	1.57789910819859	0.0106744450007655	NA
chr1	30123994	30124161	18.7222222222222	7.08732139362624	1.57192335234442e-42	E4
chr1	30128998	30129142	20.0277777777778	3.3404532623711	1.7842021759303e-47	E5
chr1	30130191	30130321	8.25	3.53244238445077	2.9618529201764e-12	NA
chr1	30184746	30184841	4.75	3.84620902188138	2.87647676279532e-07	NA
chr1	30191225	30191641	48.9166666666667	2.86467360750555	3.50433942357082e-14	E4
chr1	30380022	30380256	5.41666666666667	1.4589914370806	0.558467948034978	NA
chr1	30380259	30380309	0.75	5.6924909650256	1	NA
chr1	30380438	30380645	10.3333333333333	-1.61905610407266	0.371815853023986	NA
chr1	30408887	30408938	1.16666666666667	-2.74556472309241	0.421651777549029	NA
chr1	30639003	30639103	3.11111111111111	4.87914560512561	0.0759127119351257	NA
chr1	30708164	30708372	32.4722222222222	-0.789219274186873	0.698425813786108	NA
chr1	30715354	30715464	9.30555555555556	2.61696519108023	0.0247439952736211	NA
chr1	30717979	30718900	980.333333333333	0.286180973985693	0.049550166263431	NA
chr1	30719251	30719545	70.8888888888889	-0.667580850590401	5.39475923327369e-05	NA
chr1	30743689	30743870	20.6666666666667	-4.82908081556143	2.78365586044041e-19	E1
chr1	30756612	30757054	113.833333333333	-3.21293107106564	1.11678577914674e-111	NA
chr1	30757767	30757947	17.5555555555556	-1.47404405981258	6.2273713543679e-05	NA
chr1	30758909	30759046	23.5555555555556	1.51828605904887	6.97789170680136e-08	E4
chr1	30768924	30769345	219.972222222222	1.30349819288807	3.94202782794392e-23	NA
chr1	30778372	30778641	165.611111111111	1.99117858624242	3.95633108635994e-41	NA
chr1	30779632	30779912	136.833333333333	0.792684835939074	0.00342717488997273	NA
chr1	30782443	30782588	28.1666666666667	1.02133265674158	0.0507113145307384	NA
chr1	30783005	30783128	12.9444444444444	1.70078865877428	0.602857946014242	NA
chr1	30783722	30783869	11.4444444444444	-2.82465472277343	3.990117078306e-12	NA
chr1	30791047	30791097	3	-2.96856749216334	8.31812601771966e-05	NA
chr1	30801771	30802032	60.3611111111111	-0.92095928402577	0.787267192811937	NA
chr1	30823280	30823457	11.4722222222222	-2.32497998352527	6.50630441925596e-12	NA
chr1	30824371	30824685	71.5	1.29881802978065	1.72059242812503e-10	NA
chr1	30854191	30854395	25.7222222222222	2.31643907733039	9.41069732534159e-05	NA
chr1	30858993	30859043	1.97222222222222	2.33726440526977	0.540415684411451	NA
chr1	30869131	30869357	24.1111111111111	-3.55394654053178	2.31980756220996e-43	E2
chr1	30881382	30881583	4.91666666666667	-4.81436398057696	0.01324161136999	NA
chr1	30911427	30911628	31.0833333333333	1.07613933496671	0.00415617031980794	NA
chr1	30913027	30913201	14.9444444444444	-3.40820046438542	1.66025172494717e-12	NA
chr1	30914114	30914164	2.94444444444444	3.72849950134636	0.259677723470179	NA
chr1	30919142	30919333	14.4444444444444	1.05881320172944	0.534242356247434	NA
chr1	30919566	30919716	15.6944444444444	1.16042791890905	0.000254010056097475	NA
chr1	30929525	30929665	17.25	1.48069647641971	3.85089356916701e-11	NA
chr1	31028371	31028505	4.38888888888889	-5.85356618718575	0.223547018865035	NA
chr1	31065442	31066034	322.527777777778	0.396494833999132	0.327896475726447	NA
chr1	31072537	31072697	16.3888888888889	4.71376049663587	1.40428918240041e-13	NA
chr1	31085160	31085351	15.1944444444444	1.90676551909529	2.8456375823663e-05	NA
chr1	31100680	31100827	2.77777777777778	2.9778042538858	0.0851577675181996	NA
chr1	31154894	31155205	36.6944444444444	-1.42569598077756	6.31269294695682e-08	E3
chr1	31155295	31155661	42.1111111111111	-1.42707192276547	9.47847187588181e-06	NA
chr1	31162778	31162973	41.7777777777778	0.998236960502954	0.582569610007885	NA
chr1	31170873	31171162	104.666666666667	2.56790466678491	5.81103753940587e-61	E5
chr1	31181532	31181903	37.5833333333333	0.987815721203761	0.00268381079883563	NA
chr1	31182393	31182594	20.3888888888889	0.797798322257281	0.913276836741951	NA
chr1	31184087	31184207	8.83333333333333	1.14989543048306	0.917289960212544	NA
chr1	31185815	31185900	2.94444444444444	2.16743759558322	0.556526832316076	NA
chr1	31239327	31239498	9.52777777777778	2.93159958278057	2.13751218514067e-07	NA
chr1	31296637	31297193	309.611111111111	0.323287437610719	0.973357737978427	NA
chr1	31346838	31347094	42.5277777777778	5.83478075102296	1.00768577496868e-53	E4
chr1	31368605	31368815	25.25	5.48649986183546	7.84212516541814e-46	E4
chr1	31373663	31373824	12.0555555555556	2.17009606861995	0.004104298134857	NA
chr1	31394670	31394939	72.8888888888889	0.596340280834963	0.903870544281206	NA
chr1	31410166	31410548	52.1388888888889	4.29844319774961	7.6269927437204e-97	E5
chr1	31413685	31413880	27.4444444444444	2.84094850981446	1.74097284803687e-53	E5
chr1	31421528	31421710	10.9722222222222	-2.18071320954255	0.0224193198311206	NA
chr1	31422786	31422998	45.8333333333333	0.749840378578453	0.109439988246425	NA
chr1	31471677	31471751	3.66666666666667	2.64762112928602	0.00508322667690584	NA
chr1	31483157	31483590	33.5	-4.30374362988956	1.06720013962778e-62	E2
chr1	31505724	31505774	2	1.73312352787181	0.835578872405045	NA
chr1	31506026	31506389	93.3611111111111	-1.54467983091137	9.51954048521536e-09	NA
chr1	31536103	31536243	6.33333333333333	-4.77499954874522	3.37648310102866e-09	NA
chr1	31548919	31549221	127.25	-1.37798956967796	1.05798475796205e-11	NA
chr1	31549273	31549427	8.77777777777778	-0.9920395510325	0.687199130107451	NA
chr1	31564165	31564327	20	-1.70741308435961	0.00011400526974712	NA
chr1	31573964	31574195	34.1388888888889	2.79435508967359	1.33243249873208e-10	E4
chr1	31574838	31574890	4.16666666666667	-1.88805447355032	0.245380569995681	NA
chr1	31587877	31588040	20.5555555555556	0.658133470272668	0.856018893111364	NA
chr1	31594085	31594286	31.4444444444444	-0.881610543063789	0.0612646521263291	NA
chr1	31618225	31618377	9.36111111111111	-1.76845222974527	0.00351975994305498	NA
chr1	31633227	31633383	15.1388888888889	2.79519862098973	0.00149594048060583	NA
chr1	31644488	31645395	460.75	0.419337756253701	0.00104730753531263	NA
chr1	31663948	31664088	17.3888888888889	1.2993686252607	0.496869888455568	NA
chr1	31669872	31670071	15.9166666666667	4.05155058129827	1.23629021310116e-17	NA
chr1	31670099	31670300	19.5277777777778	-1.24342065712615	0.0156847008783952	NA
chr1	31684137	31684285	5.88888888888889	1.12079428132864	0.391923101493461	NA
chr1	31701178	31701311	9.52777777777778	-2.10428920352155	8.50348572960555e-14	NA
chr1	31705249	31705484	26.1388888888889	-3.01948777063859	1.17236303813489e-32	E2
chr1	31707836	31707984	7.41666666666667	-2.75784035457298	1.61839584974929e-05	NA
chr1	31714414	31714656	9.88888888888889	-0.76267786583987	0.929119867606015	NA
chr1	31715752	31715882	7.72222222222222	1.109304890534	0.932608689320135	NA
chr1	31723876	31724024	20.0277777777778	-1.1041670023805	0.77058036957569	NA
chr1	31745712	31745888	29.1111111111111	1.03010923105687	0.00261274884470045	NA
chr1	31761040	31761193	8.61111111111111	-3.6344405253154	3.36743098993431e-09	NA
chr1	31762741	31762942	21.4722222222222	-1.94042110787447	7.599664056579e-06	E3
chr1	31765308	31765430	9.5	-1.10313149712729	0.184086388629023	NA
chr1	31788109	31788321	25.2777777777778	-1.80868398253013	3.22365566555225e-13	E3
chr1	31788528	31788805	78.9722222222222	-1.16770827545948	1.17898866645391e-05	NA
chr1	31789235	31789528	117	-0.906529744890779	5.98068452826963e-07	NA
chr1	31796232	31796366	8.05555555555556	2.55176932199894	0.000440497061076415	NA
chr1	31815955	31816259	97.3611111111111	2.02962761766445	2.89449014489889e-40	NA
chr1	31827080	31827529	106.583333333333	1.95182711735223	3.63825295035035e-39	NA
chr1	31889249	31889500	28.5	-2.8396916408689	2.15293978522412e-37	E3
chr1	31937784	31937985	22.4722222222222	1.05614307803754	0.133820654707628	NA
chr1	31938344	31938687	168.361111111111	-0.65686997317753	7.19075331012919e-08	NA
chr1	31939929	31940121	45.4722222222222	-1.25076595301982	1.59095810658927e-06	E2
chr1	31944371	31944683	163.305555555556	-0.956532534278449	1.92581424679054e-06	NA
chr1	31944824	31944955	7	-1.35902844980762	0.728956021963636	NA
chr1	31956132	31956293	52.2777777777778	-2.20494768772281	3.05146216718312e-19	E3
chr1	31957719	31957928	16.9166666666667	-2.74117170513642	1.24569765128067e-15	E2
chr1	31964161	31964355	40.25	0.888087987381839	0.0648749765361225	NA
chr1	31977922	31978024	4.30555555555556	2.35265652981251	0.227907250335719	NA
chr1	32013346	32013991	534.666666666667	-0.693863223017982	3.13720557640892e-28	NA
chr1	32014534	32014660	5.52777777777778	1.50102368222126	0.0242478413324558	NA
chr1	32066513	32066797	53.9166666666667	-1.70976338324561	0.00952324406850313	NA
chr1	32072704	32073594	299.944444444444	-0.720682899380671	2.23010866122769e-11	NA
chr1	32106084	32106159	4.94444444444444	4.91693887385617	7.12198641796195e-06	NA
chr1	32107877	32108195	149.333333333333	0.515788301920064	0.00779864202284084	NA
chr1	32108304	32108536	14.6388888888889	1.55330048206779	0.000598024487011733	NA
chr1	32133497	32133771	48.6666666666667	3.38255029965214	1.16022087961714e-38	E4
chr1	32179494	32180161	183.583333333333	-0.47165713378285	0.711633671265915	NA
chr1	32180441	32180563	9.19444444444444	2.11306266448663	0.000774733657219714	NA
chr1	32201530	32201702	48.3611111111111	1.03784229657811	0.000702406918028015	NA
chr1	32205500	32205735	62.5	1.08947118978314	8.42718857780686e-09	NA
chr1	32208915	32209174	47.3055555555556	5.17348431138998	9.83131098542989e-85	E5
chr1	32215738	32215865	16.0277777777778	0.943999015864529	0.248552317484844	NA
chr1	32222241	32222490	73.5	0.654371738560054	0.175408425352314	NA
chr1	32240467	32240619	10.6944444444444	-1.10311063555863	0.898735770719518	NA
chr1	32248239	32248462	34.6666666666667	0.702044909603082	0.111869693167268	NA
chr1	32250076	32250243	6.55555555555556	-5.31491525074222	8.01854774994467e-10	NA
chr1	32275479	32275680	4.66666666666667	-2.4882218458828	0.0183836080500444	NA
chr1	32291737	32292274	369.222222222222	0.435413495765557	3.31098215561105e-05	NA
chr1	32292557	32292766	14.8333333333333	0.970639249409928	0.836113949263837	NA
chr1	32308814	32308937	8.72222222222222	6.41529363688109	4.28167344248326e-19	NA
chr1	32335287	32335435	11.5277777777778	0.998581188175217	0.628998763718746	NA
chr1	32336163	32336373	48.3611111111111	-0.663056603684647	0.169715278581282	NA
chr1	32337472	32337603	14.2777777777778	-2.37368083341162	2.31282630148367e-12	NA
chr1	32338011	32338068	3.05555555555556	-2.88549830161168	3.89765990414194e-05	NA
chr1	32345557	32345675	15.5	1.3020074007641	0.406316874820461	NA
chr1	32349240	32349407	6.19444444444444	-2.64217178206338	0.149993001112156	NA
chr1	32351101	32351691	160.416666666667	-0.788102615093196	1.33601995146975e-10	NA
chr1	32362227	32362433	13	1.4130417069203	0.000945184503359369	NA
chr1	32372250	32372420	9.88888888888889	-3.77881901129909	2.60212766251891e-19	E1
chr1	32391096	32391304	32.8055555555556	4.73230788732311	6.42884644976013e-63	E4
chr1	32394089	32394225	6.08333333333333	3.33761153068862	3.573161727618e-06	NA
chr1	32394327	32394893	518.694444444444	0.878309703477845	7.37830749543343e-33	NA
chr1	32400935	32401131	29.5555555555556	1.5057392825925	0.00844523974476915	NA
chr1	32414062	32414193	27.5	2.39208105101762	1.56248696894083e-29	E4
chr1	32448429	32448573	18.0277777777778	1.11325790882321	0.0173959969592083	NA
chr1	32449261	32449390	9.69444444444444	2.99675677261491	0.00453574192585459	NA
chr1	32464843	32464990	5.94444444444444	-1.3119162917593	0.571110025697784	NA
chr1	32471141	32471252	6.88888888888889	-1.40848722677378	0.338417993416702	NA
chr1	32500141	32500213	3.13888888888889	4.19882395019804	0.0518477763519217	NA
chr1	32500817	32501032	18.8055555555556	-1.2640682253269	0.00050620975799771	NA
chr1	32520490	32520731	57.8055555555556	-1.06502392606847	2.87460382035861e-08	NA
chr1	32539273	32539470	13.9722222222222	-2.48642028725831	1.84493629521249e-12	NA
chr1	32539795	32539851	2.30555555555556	4.84469583400118	0.055807867402978	NA
chr1	32539882	32540191	10.9444444444444	-1.92995089025447	0.0214626041999099	NA
chr1	32540192	32540254	3.44444444444444	-1.67881384138041	0.794427007693143	NA
chr1	32612155	32612481	55.0555555555556	1.30084270411395	1.66635790264522e-09	NA
chr1	32650809	32651534	393.027777777778	-0.149043683176027	0.702272807701944	NA
chr1	32695234	32695339	6.86111111111111	-1.47940106622275	0.398872285424352	NA
chr1	32703140	32703333	26.5	3.16847491081778	1.89424725344661e-56	E5
chr1	32712203	32712569	109.138888888889	0.73232673938762	0.00435631299200551	NA
chr1	32716767	32716915	18.6388888888889	2.2598293191254	3.80717199981587e-09	NA
chr1	32725177	32725495	105.972222222222	0.99536087452388	1.81530394824824e-12	NA
chr1	32753833	32754008	14.2777777777778	1.61911166306285	0.00533770766722692	NA
chr1	32757435	32757558	11.9444444444444	3.07391320627851	3.73868883108118e-17	NA
chr1	32761609	32761858	56	2.02207978709602	7.41566843382438e-20	E4
chr1	32773045	32773297	55	1.05879208723368	0.000377164555160953	NA
chr1	32817220	32817855	469.916666666667	0.246909719450295	0.334802764999923	NA
chr1	32872744	32872890	20.6388888888889	-1.91653955924889	0.0467049946708354	NA
chr1	32876746	32876946	30.6666666666667	-0.668348121063295	0.729467988258427	NA
chr1	32886613	32886824	32.1944444444444	1.05862550519911	0.110730879215013	NA
chr1	32892913	32893041	7.61111111111111	1.43315000045174	0.677863438159447	NA
chr1	32933531	32933630	5.30555555555556	1.92283213947755	0.480717932256177	NA
chr1	32939862	32940028	30.3888888888889	3.03018534452836	4.06709824260885e-35	E4
chr1	32963815	32964016	14.75	1.36870912514058	0.000249129259789276	NA
chr1	32964123	32964308	18.8888888888889	1.73027869903896	2.34620224649708e-12	E5
chr1	32964725	32965122	219.444444444444	0.635210822199595	1.31098298853858e-08	NA
chr1	32981250	32981469	18.25	-3.47365636310234	4.50281073168197e-16	E2
chr1	32989376	32989501	12.8888888888889	-2.31117243152781	2.27385612735813e-08	NA
chr1	32992484	32992757	54.9166666666667	-3.85303621450366	7.31432474432534e-62	E1
chr1	33009655	33009868	25.1388888888889	5.59276703130941	8.47878827720188e-62	E5
chr1	33036764	33037229	333.388888888889	-0.81794969603322	1.02983320659544e-15	NA
chr1	33055259	33055448	23.1388888888889	1.72503857828088	0.000310712511122104	NA
chr1	33080920	33081254	134.638888888889	-0.667471236516231	1.55513283595379e-08	NA
chr1	33086453	33086619	20.0555555555556	-1.46723910709652	0.016750186719595	NA
chr1	33095124	33095234	5.36111111111111	3.13693151751464	0.00839595277244113	NA
chr1	33099342	33099910	122.888888888889	-4.03724469643323	6.95671674904235e-142	E2
chr1	33127117	33127716	483.972222222222	-0.513144090688572	0.00170189406334073	NA
chr1	33137933	33138093	10.8333333333333	-1.52103232355273	0.121643356267778	NA
chr1	33143798	33143941	2.77777777777778	2.31028817933148	0.295359432598123	NA
chr1	33161468	33161608	6.83333333333333	-3.10299871767012	6.61114551024434e-09	NA
chr1	33180777	33181081	71.6388888888889	1.28968612521892	0.000125333901805995	NA
chr1	33181703	33181756	1.61111111111111	2.76342779372971	0.000614981712051563	NA
chr1	33181995	33182221	32.5555555555556	1.27814419410798	5.15153221475888e-06	E4
chr1	33218769	33219002	13.7777777777778	-1.99861850507408	0.00957979849071682	NA
chr1	33255483	33255754	72.6944444444444	-0.54384196481075	0.116855796907894	NA
chr1	33255863	33255913	1.55555555555556	-3.31711107858959	0.166564827139813	NA
chr1	33255955	33256005	1.02777777777778	3.41238304583286	0.496076322554262	NA
chr1	33256048	33256197	3.83333333333333	-2.59943639945762	0.020245730229836	NA
chr1	33256405	33256589	23.5277777777778	-1.24974080751976	0.526261728026904	NA
chr1	33256857	33257100	23.2777777777778	1.16919333214307	0.000630344808367819	NA
chr1	33295530	33295797	52.7777777777778	1.57665391460722	3.9339870790668e-10	E4
chr1	33298715	33298982	50.1388888888889	1.18842075434058	9.15305029967397e-09	E4
chr1	33300791	33300933	5.08333333333333	-4.0676833287867	0.203303986464983	NA
chr1	33302539	33302660	7.47222222222222	-2.8140038654818	0.00856567532946831	NA
chr1	33347771	33347916	8.13888888888889	4.40750382659343	2.14062175918262e-10	NA
chr1	33349207	33349417	17.9444444444444	1.55003118032662	0.0335267521148575	NA
chr1	33349686	33349736	1.19444444444444	7.08958289312471	3.42234276992899e-09	NA
chr1	33349825	33350204	79.4166666666667	0.741422290246169	0.196711928768265	NA
chr1	33361662	33361741	3.27777777777778	-2.34173657596754	0.0023416010248912	NA
chr1	33367823	33368062	62.0833333333333	-0.6167452580273	0.66988283032818	NA
chr1	33396654	33396966	27.8055555555556	-2.54929276779177	4.61124415074063e-17	E3
chr1	33430965	33431319	139.222222222222	-1.555513901704	4.25695477337163e-43	NA
chr1	33433879	33434074	13.9444444444444	-3.72638871289234	4.80849623847682e-10	E2
chr1	33455926	33456094	17.8333333333333	-1.43433247825767	0.000227839315981061	NA
chr1	33470561	33470790	33.1666666666667	-0.784341380344162	0.0295819170673609	NA
chr1	33472286	33472783	324.361111111111	-0.703345288249289	1.49695738149536e-17	NA
chr1	33612979	33613141	12.8055555555556	-1.27986403532082	0.0240767380994693	NA
chr1	33625087	33625190	5.13888888888889	2.90928643624917	0.000527567421039747	NA
chr1	33633065	33633351	74.5277777777778	-0.875460689000046	1.35536665374573e-05	NA
chr1	33634968	33635106	7.94444444444444	2.11741976566003	0.857400973069765	NA
chr1	33720137	33720301	5.44444444444444	-4.49333202525559	0.000470954791182418	NA
chr1	33898973	33899298	12.75	-2.44063972626772	1.12389982105634e-05	NA
chr1	34014089	34014238	7.63888888888889	1.72541157271352	1.37166707431551e-05	NA
chr1	34163214	34163446	17.2222222222222	-0.806549907937257	0.70587407237165	NA
chr1	34379026	34379199	3.77777777777778	-2.34503434365935	0.369207531256371	NA
chr1	34460350	34460550	13.8611111111111	-1.56117733821014	0.457418291085994	NA
chr1	34500562	34500722	7.66666666666667	1.68157359382419	0.868306339808391	NA
chr1	34549332	34549493	8.13888888888889	2.63464347382881	0.26996291572343	NA
chr1	34597961	34598213	28.5	-0.933322504751222	0.27821452598231	NA
chr1	34625645	34625878	12.6666666666667	-4.61868095332035	1.83190194864205e-15	E1
chr1	34663060	34663300	23.1944444444444	4.2315450860286	7.64729647621203e-18	E4
chr1	34681603	34681751	14.4722222222222	-1.31048255210272	0.575169980377746	NA
chr1	34684316	34684558	11	-4.547163560838	3.04104874577552e-13	E1
chr1	34709661	34709825	3.47222222222222	-2.750211014954	0.0934515924202591	NA
chr1	34742712	34742989	42.5277777777778	0.976606123215387	0.880722804771814	NA
chr1	34786523	34786762	31.4444444444444	-0.954379996588304	0.0143598722218113	NA
chr1	34788233	34788370	8.38888888888889	-3.84327449631255	4.20086529520479e-07	NA
chr1	34829329	34829482	12.1111111111111	-2.65774544666639	1.19072828214932e-21	NA
chr1	34833878	34834036	6.75	-3.01403605968686	7.27243854768907e-09	NA
chr1	34845551	34845761	23.2777777777778	-2.15534385652169	7.67398819137001e-13	E3
chr1	34852650	34853033	184.111111111111	-0.293424955983991	0.106920316279042	NA
chr1	34859672	34860037	190.083333333333	0.575165786942051	7.5302430179212e-09	NA
chr1	34866371	34866652	77.6944444444444	-0.777879779349854	0.0315020614515489	NA
chr1	34885708	34885826	6.19444444444444	2.05132046934876	0.266433854718899	NA
chr1	34919226	34919351	4.16666666666667	-2.5437005355349	0.00421627005417503	NA
chr1	34924896	34925126	33.7222222222222	-0.922593083952327	0.0671149526207667	NA
chr1	34985204	34985473	30.0555555555556	-1.0963384871058	0.383639421967428	NA
chr1	35031132	35031295	11.6666666666667	1.60805179759597	3.4103865077388e-05	NA
chr1	35031585	35032083	137.666666666667	0.681018673166464	5.21935258831975e-10	NA
chr1	35062974	35063084	3.33333333333333	-4.94923688631812	0.00897846781520462	NA
chr1	35079227	35079546	55.25	-0.753853643678172	0.0938763383210289	NA
chr1	35120779	35120883	2.66666666666667	-2.52195270319535	0.148232773108503	NA
chr1	35191990	35192268	59.8888888888889	0.816422597192426	0.404289009992098	NA
chr1	35192455	35192505	1.05555555555556	5.30666133823405	0.000399141267396381	NA
chr1	35193002	35193479	372.555555555556	0.281613803637868	0.119748923509111	NA
chr1	35202166	35202370	35.6111111111111	-1.25490485480484	2.65560701654467e-14	E3
chr1	35265107	35265157	0.916666666666667	-4.56358884992858	1	NA
chr1	35268491	35268817	141.361111111111	-1.63634913566473	1.90167287707054e-58	NA
chr1	35298594	35298779	9.38888888888889	-1.3746248598326	0.284053201717508	NA
chr1	35370367	35370602	11.4166666666667	-2.14012899315676	1.12324823833098e-08	NA
chr1	35451099	35451366	40.5277777777778	0.83743812347724	9.17618531709612e-06	NA
chr1	35452278	35452400	6.36111111111111	1.56925841797371	0.680653987712531	NA
chr1	35499838	35500039	18.4166666666667	3.49716919981861	9.64653466736769e-16	E5
chr1	35506083	35506160	4.83333333333333	3.08476621422056	0.00483579518643117	NA
chr1	35533704	35533886	17.5833333333333	5.59444272303846	8.62339667813819e-49	E4
chr1	35545133	35545329	36.1944444444444	1.36534646696629	0.00011529864935608	NA
chr1	35557129	35557222	3.75	1.61611825557077	0.745393095293418	NA
chr1	35557345	35557902	229.805555555556	-0.428387798615596	2.58628285443648e-05	NA
chr1	35564700	35564935	48.5277777777778	0.824350340638357	0.161056959349963	NA
chr1	35569035	35569227	36.5	-0.890674356462805	0.11602564849367	NA
chr1	35573211	35573349	6.69444444444444	-1.25920801666195	0.302680659883338	NA
chr1	35577694	35577953	42.1111111111111	-3.95139849114312	1.55891852583622e-38	E2
chr1	35641394	35641762	200.111111111111	0.498287055737389	7.23544912573181e-07	NA
chr1	35642634	35642769	7.19444444444444	0.999249963569856	0.707221444169697	NA
chr1	35715542	35715783	56.5277777777778	1.30221055664594	5.82293478949536e-05	NA
chr1	35717963	35718113	21.1388888888889	-1.23707321871413	0.000673075841713848	NA
chr1	35719024	35719317	37.8055555555556	-2.82048031228792	2.54257519333032e-35	E2
chr1	35726961	35727077	12.4444444444444	-1.13468645515006	1.19187243370975e-05	NA
chr1	35769298	35769668	120.833333333333	-0.445723362100615	0.00325093366548541	NA
chr1	35769841	35770266	283.5	0.212021629964406	0.53966837239273	NA
chr1	35770853	35770993	8.11111111111111	1.98382870932886	0.000153419058786496	NA
chr1	35774778	35774920	14.6111111111111	1.12787327209324	0.0130090022673867	NA
chr1	35800239	35800351	3.58333333333333	-3.22480562798926	5.69744363645801e-15	NA
chr1	35807879	35808196	9.63888888888889	-1.81601427640801	0.000412682089174341	NA
chr1	35882942	35883327	190.722222222222	-0.273659563983867	0.336817409490693	NA
chr1	35883940	35884127	7.22222222222222	-2.44970773297653	0.000915410401084724	NA
chr1	35887180	35887277	4.52777777777778	-2.57007568232129	0.0347643443238224	NA
chr1	35894313	35894477	14.6111111111111	-1.95372760440038	2.67385588626443e-09	NA
chr1	35930274	35930518	29.9444444444444	1.42733926872338	0.00272108091478152	NA
chr1	35930978	35931378	73.6388888888889	-1.55730615781829	1.0020319866917e-22	NA
chr1	36084014	36084156	8.27777777777778	-2.64212737585797	0.00845361101566154	NA
chr1	36088646	36088992	111.555555555556	-0.413523452364516	0.294650186547298	NA
chr1	36099660	36099902	41.1666666666667	-0.703933498705321	0.84696459651558	NA
chr1	36100086	36100290	29.3055555555556	0.9642402368824	0.228872849966923	NA
chr1	36133580	36133724	15.4444444444444	3.22313896471191	7.53760245662997e-09	NA
chr1	36134849	36134982	16.5555555555556	-1.47139544793388	0.321211463308599	NA
chr1	36149313	36149877	540.638888888889	-0.450726511131772	1.69236354407982e-13	NA
chr1	36150882	36151094	66.3055555555556	1.2091293121437	1.77521701550754e-23	NA
chr1	36155787	36155985	46.75	0.938342234102051	9.72520298595821e-05	NA
chr1	36156987	36157081	8.75	-3.01420985919464	0.00116170235357571	NA
chr1	36160946	36161147	30.6388888888889	-2.68744285358968	1.9702202520637e-31	E3
chr1	36162921	36163045	9.16666666666667	4.8854681168654	2.53092244828341e-34	NA
chr1	36188165	36188478	71.6388888888889	0.403787447837895	0.402076416777435	NA
chr1	36223962	36225010	684.777777777778	0.239033880012248	3.45459934519108e-05	NA
chr1	36248466	36248616	18.4722222222222	-1.79438045105815	0.000164094104995417	NA
chr1	36257538	36257614	2.80555555555556	3.11503324294624	0.690757890809123	NA
chr1	36285527	36285702	21.4444444444444	1.83558132823695	0.00696700440314329	NA
chr1	36299969	36300128	27.5555555555556	1.47371414379448	9.15471713342349e-12	NA
chr1	36306323	36306450	11.1944444444444	2.66422806707902	4.90204181271386e-11	NA
chr1	36306881	36307187	124.472222222222	-0.46973026952405	0.00818171281326922	NA
chr1	36322861	36323043	13.0555555555556	-3.10765425164585	5.05265992940666e-21	NA
chr1	36323632	36323856	14.8888888888889	-3.00104656880969	9.41584090806789e-08	NA
chr1	36342820	36342955	19.6666666666667	1.49367813773801	0.0160783010238666	NA
chr1	36365474	36365543	6.38888888888889	-2.39911458513252	0.815398781161806	NA
chr1	36366408	36366617	20.7222222222222	-4.20896951579348	1.84691711144051e-30	E1
chr1	36369092	36369290	49.2222222222222	1.12971750769535	2.72646550023843e-06	NA
chr1	36371511	36371680	57.6111111111111	0.940597669522011	4.66067397063176e-06	NA
chr1	36373877	36374054	41.5555555555556	-1.83493541313428	3.4991599316846e-24	E3
chr1	36374583	36374841	55.8611111111111	-1.65231531238891	0.00192415508633677	NA
chr1	36385823	36386255	397.444444444444	0.397689699962803	0.000529218534779363	NA
chr1	36386481	36386798	176.333333333333	0.584817576643196	0.0645144122947593	NA
chr1	36397835	36398077	90.7777777777778	-0.440938569484549	0.0244471084497282	NA
chr1	36401023	36401289	76.0555555555556	1.73524414756526	2.76351903095783e-14	NA
chr1	36412031	36412163	13.1944444444444	1.6582114827518	0.000174944222525002	NA
chr1	36420860	36421131	93.4444444444444	-0.995068928810541	0.0103610308427144	NA
chr1	36446421	36446597	15.0555555555556	-1.84097647887718	0.000417804215285694	NA
chr1	36450356	36450689	117.361111111111	0.539528184239123	3.13756436332267e-06	NA
chr1	36464266	36464613	183.972222222222	0.343973174558239	0.0926143014717335	NA
chr1	36464685	36464807	7.75	2.39552412567909	0.0480124193258728	NA
chr1	36482875	36483058	14.8611111111111	-4.43375890579526	2.77713214937756e-63	NA
chr1	36486724	36486868	9.02777777777778	-2.35747455349162	1.30495808568441e-07	NA
chr1	36492640	36492843	21.5833333333333	-4.08465971589622	1.32924298162732e-49	E2
chr1	36516483	36516620	9.97222222222222	1.09903784256315	0.42483002355408	NA
chr1	36553891	36554135	30.25	-1.39276057899201	0.0603340517346413	NA
chr1	36576136	36576363	14.3333333333333	-1.67576461801614	0.208632879167501	NA
chr1	36609329	36609559	23.3611111111111	0.702066890277798	0.677966105214991	NA
chr1	36650520	36650726	16.0555555555556	-0.892381092220603	0.765316482446908	NA
chr1	36652714	36652854	2.44444444444444	6.41181359840456	0.0303636796775175	NA
chr1	36703737	36704021	52.0277777777778	-1.37474677762645	1.18470923526731e-12	NA
chr1	36864308	36864454	8.36111111111111	2.64894506644753	0.00710249578232785	NA
chr1	36865489	36865567	1	-6.71080643369935	0.292362909167514	NA
[truncated: 77,086 more rows]
