# Supplementary material for: Discrete regulatory modules instruct hematopoietic lineage commitment and differentiation
Source: Nat Commun. 2021 Nov 23;12:6790. doi: 10.1038/s41467-021-27159-x (PMC8611072; doi:10.1038/s41467-021-27159-x)
Supplement: Supplementary file 4 — Supplementary Dataset 1-9 [file 41467_2021_27159_MOESM4_ESM.zip › Supplementary_Data_2.csv]

ENSEMBL_ID	HGNC_Symbol	mean_FPKM	l2fc	FDR	cluster
ENSG00000227232	WASH7P	2.88379997435897	1.50784212094909	6.57847873673026e-08	G5
ENSG00000228794	LINC01128	10.0614025641026	2.52717320176777	8.80596793501281e-117	G5
ENSG00000188976	NOC2L	10.3754597435897	1.6300703346056	0.000501956401994283	G2
ENSG00000188157	AGRN	1.42528325641026	3.17606234674041	1.3405167309524e-25	G4
ENSG00000131591	C1orf159	4.45761487179487	1.88987239500875	3.11780390871539e-10	G3
ENSG00000176022	B3GALT6	12.2673235897436	1.98773356313822	1.76137607769561e-27	G2
ENSG00000160087	UBE2J2	36.2249794871795	1.13585827132775	2.47083322819933e-09	G4
ENSG00000175756	AURKAIP1	78.968241025641	1.20203256875123	2.49341461480604e-06	G4
ENSG00000160072	ATAD3B	23.5797758974359	1.49532244966858	6.17708621512134e-05	G3
ENSG00000248333	CDK11B	14.8913187179487	1.72366505747361	1.45000993414041e-07	G4
ENSG00000008128	CDK11A	10.4855825641026	3.95472141474694	1.85658282520294e-08	G4
ENSG00000215790	SLC35E2	2.35807064102564	1.56557030217964	4.29600073490758e-05	G3
ENSG00000008130	NADK	14.8465135897436	1.69919550547241	4.49876049749674e-16	G3
ENSG00000067606	PRKCZ	0.670767183076923	4.83208077777298	0.000322416301905298	G1
ENSG00000116151	MORN1	1.90059294871795	2.66601833669998	1.39663593708319e-07	G4
ENSG00000238164	RP3-395M20.8	1.10303507692308	3.02674968622557	2.06188419170507e-06	G3
ENSG00000157870	FAM213B	4.54472538461538	1.52943251884441	1.7888462154334e-16	G4
ENSG00000162591	MEGF6	0.95194991025641	4.76672272149535	8.30822316343268e-49	G1
ENSG00000158109	TPRG1L	10.5574741025641	1.54466153465977	7.35848541656504e-25	G5
ENSG00000116213	WRAP73	8.88615743589744	1.52784296642731	1.57122136403411e-08	G3
ENSG00000235169	SMIM1	25.3492651282051	5.08539788009983	1.37511828745345e-54	G4
ENSG00000116198	CEP104	1.86010556410256	1.63362762522361	1.01291351521582e-12	G4
ENSG00000069424	KCNAB2	17.2668979487179	3.54084000355541	3.87801905801703e-38	G2
ENSG00000116251	RPL22	388.776871794872	1.73540840501231	3.94895806250288e-70	G3
ENSG00000041988	THAP3	12.3830351282051	1.41935857715398	1.47387785299096e-11	G4
ENSG00000171735	CAMTA1	26.2683997435897	2.07032652488157	2.99794005039954e-20	G2
ENSG00000142599	RERE	1.49739225641026	2.24078986108169	4.9605796972072e-06	G1
ENSG00000074800	ENO1	1362.26482051282	3.42683189399735	4.22511281679139e-66	G2
ENSG00000142583	SLC2A5	4.39637162307692	4.84214521548186	2.96001294187994e-49	G2
ENSG00000171608	PIK3CD	1.19800996666667	4.71174667592711	1.36417745503052e-46	G1
ENSG00000231789	PIK3CD-AS2	0.877159333333333	5.74467668288878	4.47017852329549e-13	G2
ENSG00000171603	CLSTN1	1.23426981025641	3.4207963246346	2.92496262648821e-26	G2
ENSG00000178585	CTNNBIP1	0.981792530769231	3.07225097932572	2.93556381038167e-24	G1
ENSG00000130939	UBE4B	4.35849358974359	1.93941085433337	9.79114707335718e-14	G4
ENSG00000142657	PGD	281.855128205128	1.88038896096542	5.54716736251398e-26	G3
ENSG00000251503	APITD1-CORT	11.0862748974359	2.36253441325267	7.29856179066438e-08	G3
ENSG00000160049	DFFA	24.5192815384615	1.58442467802752	9.30388802585043e-52	G2
ENSG00000132879	FBXO44	0.913342907692308	2.80847307366629	0.000901837507772932	G2
ENSG00000177674	AGTRAP	6.78454461538462	2.39402815379183	2.64587348196797e-13	G3
ENSG00000177000	MTHFR	3.48427153846154	1.7516214759097	5.1338325383875e-08	G4
ENSG00000116685	KIAA2013	16.759497948718	1.34129589095482	1.40895201317823e-08	G3
ENSG00000083444	PLOD1	26.9153712820513	2.97631004355397	4.96607152542331e-21	G3
ENSG00000120949	TNFRSF8	0.858348376923077	6.48534242163951	6.95644560332357e-15	G2
ENSG00000028137	TNFRSF1B	7.65699874358974	3.02915563366121	3.31532835009291e-23	G4
ENSG00000048707	VPS13D	2.17691756410256	1.35423394436861	6.51048834087335e-05	G4
ENSG00000162496	DHRS3	11.7605508205128	3.16563913707021	1.43519381738415e-15	G3
ENSG00000235084	CHCHD2P6	5.99586556410256	2.03048482740092	0.000155167943683597	G3
ENSG00000197312	DDI2	14.9990107692308	2.24871828082583	2.15196456142522e-76	G5
ENSG00000132881	RSG1	3.41310871794872	3.22108466091686	2.70777367276301e-20	G4
ENSG00000055070	SZRD1	17.0435151282051	1.11161527352266	0.000374157982766875	G3
ENSG00000157191	NECAP2	27.0810953846154	1.56955828780043	1.02340590793401e-38	G4
ENSG00000206652	RNU1-1	3677.32397435897	3.41044181789629	6.26907996297819e-24	G1
ENSG00000215908	CROCCP2	4.55921992307692	2.69869075179112	6.77808561221775e-33	G5
ENSG00000207513	RNU1-3	3683.42533333333	2.67201174819084	0.000141781442373287	G1
ENSG00000207389	RNU1-4	3699.58246153846	4.75196748807245	3.61056440466357e-05	G1
ENSG00000238142	RP11-108M9.4	3.96543125641026	3.38287025770645	9.70363884524587e-05	G2
ENSG00000207005	RNU1-2	3700.02348717949	2.78592333643762	8.9208686999944e-12	G1
ENSG00000169991	IFFO2	2.02649356410256	2.11816080721629	9.98282245731367e-34	G2
ENSG00000053372	MRTO4	66.8115128205128	1.35522249247479	4.92452909623485e-07	G3
ENSG00000158747	NBL1	5.45263771794872	2.52521956647965	0.000500662909094793	G3
ENSG00000225986	UBXN10-AS1	1.49499646153846	5.62200689038206	7.91018629175573e-05	G4
ENSG00000162543	UBXN10	7.47861933333333	4.89558539960938	9.78807058425598e-59	G4
ENSG00000158828	PINK1	7.65581538461538	2.20951931177358	8.39276895790758e-19	G5
ENSG00000244038	DDOST	154.177261538462	1.48755770138556	5.23810169808232e-32	G3
ENSG00000075151	EIF4G3	5.86919487179487	1.68150312136457	4.57709438536835e-19	G2
ENSG00000117298	ECE1	6.93486538461538	2.13507002088645	3.70188397431457e-11	G4
ENSG00000187952	HS6ST1P1	1.55281141025641	2.39146411482707	7.97397281452643e-17	G2
ENSG00000142794	NBPF3	4.80580230769231	1.70101621213526	8.67881182521876e-07	G4
ENSG00000076864	RAP1GAP	4.65081937179487	7.43972954799941	2.08108534290566e-66	G5
ENSG00000090686	USP48	41.1514102564103	1.35572710385191	6.97354121729966e-17	G3
ENSG00000169641	LUZP1	4.77593641025641	1.15691796303285	5.29323061939509e-21	G2
ENSG00000249087	ZNF436-AS1	2.39004984615385	2.22688645536175	4.45556175563396e-13	G5
ENSG00000007968	E2F2	4.31648482051282	3.87922540611409	0	G5
ENSG00000236810	TCEB3-AS1	5.03123330769231	1.25852325264553	6.2682015506031e-06	G3
ENSG00000057757	PITHD1	94.4889923076923	1.32264015800675	8.83090479235371e-24	G5
ENSG00000117308	GALE	17.0645197435897	1.50888903978237	1.79775202555384e-05	G3
ENSG00000117305	HMGCL	22.6856817948718	1.63512889131848	1.55573839847451e-18	G3
ENSG00000169504	CLIC4	20.8164564102564	1.55015972286133	4.91933938881825e-16	G5
ENSG00000117616	RSRP1	80.4410897435897	1.31121580034753	1.38974012561296e-62	G5
ENSG00000261349	RP3-465N24.5	2.67570315897436	3.72398796406879	8.59461068103757e-09	G5
ENSG00000187010	RHD	28.5852424128205	8.91639048576378	5.83490187914823e-14	G5
ENSG00000188672	RHCE	52.0876971666667	8.83419491861943	1.98755903305175e-91	G5
ENSG00000204178	TMEM57	9.47221435897436	1.80420528663817	5.60490481918576e-18	G5
ENSG00000157978	LDLRAP1	2.77061228205128	2.1750797904579	9.09588944520548e-06	G4
ENSG00000127423	AUNIP	19.1607594871795	1.6073591069578	2.3811168335314e-16	G4
ENSG00000182749	PAQR7	2.12392214871795	3.14262030590287	3.05179347709455e-117	G2
ENSG00000158006	PAFAH2	3.26957528205128	1.34734498079438	7.00044448576385e-10	G3
ENSG00000175087	PDIK1L	15.0575264102564	1.27891192694831	7.02048602520386e-19	G5
ENSG00000169442	CD52	171.013646153846	4.28153934137253	7.95065117942113e-29	G1
ENSG00000117676	RPS6KA1	49.3223641025641	1.28489285147321	1.51765163956976e-08	G4
ENSG00000252802	Y_RNA	5.34725384615385	3.18379717602387	2.29056384088806e-07	G3
ENSG00000060642	PIGV	10.8579833333333	1.12672827140528	1.74627408610089e-15	G3
ENSG00000204160	ZDHHC18	1.82631264102564	1.18723560853323	8.67887154018639e-05	G3
ENSG00000198746	GPATCH3	5.11007935897436	1.58396261348315	4.98626805062239e-12	G4
ENSG00000142784	WDTC1	2.3507318974359	3.15789009764348	1.25141923963951e-18	G4
ENSG00000142765	SYTL1	7.01816374358974	3.41348145757452	6.59157980374569e-11	G2
ENSG00000000938	FGR	0.985776194871795	2.86085206153617	9.66159406140354e-07	G2
ENSG00000235912	RP1-159A19.3	36.321721025641	2.51618708995625	0.000316822633745244	G5
ENSG00000126709	IFI6	8.04079748717949	2.46368784220126	1.36087146685943e-09	G2
ENSG00000130775	THEMIS2	38.9588594871795	2.79860133116321	3.81205671434574e-31	G4
ENSG00000228589	SPCS2P4	17.2461735897436	2.09661989200987	8.26835043715655e-05	G3
ENSG00000169403	PTAFR	2.93533148717949	2.25253749488973	4.2281092632583e-09	G2
ENSG00000130770	ATPIF1	379.888056410256	2.01476386046189	2.30776439545166e-51	G4
ENSG00000130766	SESN2	1.04187561538462	2.910506695673	1.1092703036824e-28	G5
ENSG00000242125	SNHG3	24.7478923076923	1.36911892603625	3.81812758931646e-14	G2
ENSG00000200087	SNORA73B	5234.64692307692	3.56516248276597	8.73774745360589e-09	G1
ENSG00000278274	SNORA61	212.558817948718	2.44361648607058	0.000347358087655015	G1
ENSG00000273544	SNORA44	32.7297064102564	2.37942778543634	7.35691916913139e-05	G2
ENSG00000159023	EPB41	85.4620538461539	2.29043297942445	4.22040608805735e-108	G5
ENSG00000116350	SRSF4	40.6064820512821	0.995716213446801	2.93044688397699e-18	G4
ENSG00000277916	uc_338	2.07769717948718	1.94860837527214	8.73603263689296e-05	G1
ENSG00000116353	MECR	9.19415512820513	2.13118280974343	1.50599310765304e-05	G3
ENSG00000229044	RP11-266K22.2	3.27307702564103	7.68480239153269	1.0864932185203e-134	G5
ENSG00000121774	KHDRBS1	36.7757117948718	1.57325365323009	4.8058720064891e-05	G3
ENSG00000084652	TXLNA	9.92349461538462	1.94632408298207	7.19225015392339e-51	G1
ENSG00000160050	CCDC28B	19.5659241025641	1.62245305673746	1.48675384768057e-09	G3
ENSG00000160051	IQCC	6.06240133333333	2.7682271045083	4.24489288924975e-30	G4
ENSG00000160058	BSDC1	48.582658974359	2.5359760847375	1.53392793899094e-209	G5
ENSG00000160062	ZBTB8A	2.99139576923077	4.26107625326464	4.72682052321938e-133	G1
ENSG00000004455	AK2	217.192723076923	1.91099368416446	4.62223583208884e-45	G3
ENSG00000146463	ZMYM4	9.71018076923077	1.68695758469215	9.77194101518764e-40	G2
ENSG00000239636	RP4-728D4.2	1.56144524615385	4.73336404302408	1.25094939396998e-12	G2
ENSG00000142686	C1orf216	9.43558641025641	2.37467454898955	5.79384100349305e-103	G1
ENSG00000134698	AGO4	3.75725974358974	1.65904100224519	8.47304939872638e-27	G2
ENSG00000092847	AGO1	3.23400443589744	1.64679152682783	1.69035363193662e-24	G2
ENSG00000126070	AGO3	4.63437717948718	1.72462431760541	1.51568901615919e-30	G3
ENSG00000142694	EVA1B	4.37646572051282	5.17389515125092	7.33157025401566e-66	G2
ENSG00000196182	STK40	1.53865248717949	1.25826830223353	0.000563297140898936	G4
ENSG00000119535	CSF3R	2.36625277948718	4.79013986143266	2.09390545689873e-24	G2
ENSG00000233621	LINC01137	1.0689992025641	2.73551828706303	0.000172499315024848	G1
ENSG00000237749	RP3-423B22.5	6.65074025641026	2.28152071922589	1.45957617490836e-12	G5
ENSG00000134690	CDCA8	9.70102923076923	2.31364696860299	1.52622168390499e-26	G4
ENSG00000116954	RRAGC	7.28208743589744	1.54232979979724	2.26285768778067e-13	G4
ENSG00000127603	MACF1	13.3191787179487	3.94690643628408	4.25933915816993e-222	G1
ENSG00000090621	PABPC4	43.7232487179487	1.37464230247924	2.61382841506382e-07	G3
ENSG00000084072	PPIE	46.8848717948718	1.27399957147867	1.57789615959981e-13	G3
ENSG00000168389	MFSD2A	2.53442340512821	4.37045798881502	2.5527173966554e-09	G2
ENSG00000131236	CAP1	25.3831153846154	2.10315059474867	3.14340132364875e-17	G2
ENSG00000084070	SMAP2	9.86428487179487	4.31943695071939	1.93111789549219e-06	G4
ENSG00000164002	EXO5	6.83583256410256	0.826615700017653	2.74245022497119e-17	G4
ENSG00000117016	RIMS3	1.17226123333333	5.57012596157821	2.20849203982681e-100	G4
ENSG00000066136	NFYC	11.4813887179487	1.37655803790962	6.57314871192773e-11	G4
ENSG00000177868	SVBP	35.2177487179487	2.41661943746932	1.67652245874079e-29	G5
ENSG00000164010	ERMAP	44.86743	5.37144313517339	0	G5
ENSG00000228192	RP11-342M1.3	1.34675326153846	3.66862497351057	0.000163255463167348	G1
ENSG00000164011	ZNF691	5.7002658974359	1.29588218790043	3.80778807094668e-13	G2
ENSG00000117394	SLC2A1	113.459874358974	3.99679438150657	7.07016729836554e-205	G5
ENSG00000227533	SLC2A1-AS1	1.32761882307692	7.61636319263462	3.32137109639228e-49	G5
ENSG00000066056	TIE1	1.42565008923077	8.00930981204234	3.70910445928138e-108	G1
ENSG00000117399	CDC20	93.3540415384615	3.35098475165178	4.8842352090969e-23	G4
ENSG00000066322	ELOVL1	54.9799615384615	1.87241126227475	1.98385868273178e-42	G5
ENSG00000198198	SZT2	2.53336346153846	1.7274841336644	2.36209581360704e-17	G4
ENSG00000178922	HYI	8.76956923076923	1.19615594089224	3.61091652446052e-11	G5
ENSG00000233674	RP11-184I16.3	0.311512282051282	4.00194197773419	2.78265374581058e-10	G2
ENSG00000117408	IPO13	2.868262	1.74001804274605	6.57097500745859e-17	G4
ENSG00000132768	DPH2	7.7801541025641	1.1249573510612	0.000842472755826477	G2
ENSG00000117411	B4GALT2	15.2273838461538	1.17288736206206	2.62130263348376e-09	G3
ENSG00000196517	SLC6A9	1.19681516153846	6.63869573217348	4.44607188462668e-188	G5
ENSG00000178028	DMAP1	12.3734620512821	2.08904846112133	1.71162623883803e-06	G3
ENSG00000198520	C1orf228	1.13244414615385	4.49075363444733	5.43974285012121e-48	G1
ENSG00000142945	KIF2C	57.6569133333333	2.71643274314	6.11222450867156e-31	G4
ENSG00000142937	RPS8	2637.62	1.12843515073786	1.03338661168858e-07	G3
ENSG00000226499	RP5-882O7.1	14.8942835897436	2.45555470655377	0.000844404206011753	G1
ENSG00000126107	HECTD3	3.8653541025641	2.09730081367339	1.05821597784749e-17	G4
ENSG00000126088	UROD	394.725492307692	2.76147966449744	5.16447350453973e-104	G5
ENSG00000186603	HPDL	13.6435087179487	2.12259947526494	3.05787517418546e-09	G2
ENSG00000070759	TESK2	3.53200802564103	2.65110371914369	1.8684532764618e-54	G5
ENSG00000132763	MMACHC	2.02531876923077	1.85810610584947	9.59594575608207e-06	G3
ENSG00000117450	PRDX1	262.510025641026	2.05209093655409	4.57745397606368e-12	G1
ENSG00000117448	AKR1A1	55.9098282051282	1.76886642165333	2.26007378403197e-08	G2
ENSG00000197429	IPP	3.63963071794872	2.4583784419308	1.33679765757869e-57	G4
ENSG00000117461	PIK3R3	3.29387479487179	1.80525644091192	4.2298607883282e-06	G5
ENSG00000085998	POMGNT1	9.51934871794872	1.60684133790009	3.7912736859749e-18	G2
ENSG00000085999	RAD54L	5.45221307692308	1.40366663193942	1.99579572880369e-11	G4
ENSG00000079277	MKNK1	17.4111743589744	1.05383678372184	8.22606724982251e-15	G3
ENSG00000142961	MOB3C	8.48397128205128	2.10291211182221	2.54432079899864e-12	G4
ENSG00000123472	ATPAF1	53.8558743589744	2.02874163837738	3.40693811320361e-133	G4
ENSG00000162366	PDZK1IP1	1.89948870769231	6.88830614426861	1.3880661187958e-94	G5
ENSG00000162367	TAL1	80.2349538461538	2.29713807732987	3.83213657362695e-110	G5
ENSG00000123473	STIL	17.2988474358974	1.71944387381008	1.29072123250842e-53	G5
ENSG00000235105	RP11-329A14.1	11.3098915384615	3.74241935006222	4.39269306568923e-102	G5
ENSG00000162373	BEND5	1.20172117948718	6.02759600622901	7.46667325231651e-11	G2
ENSG00000123080	CDKN2C	28.7557930769231	3.54334081174907	9.53824824077179e-94	G5
ENSG00000123091	RNF11	4.28772615384615	2.341446283166	6.41319766091095e-66	G5
ENSG00000085831	TTC39A	0.645837779487179	6.71142080919288	5.33238475454558e-54	G5
ENSG00000227070	RP11-191G24.1	2.96712915384615	5.26379482873886	1.16956462615637e-07	G4
ENSG00000078618	NRDC	61.3693358974359	1.27886285058917	2.18312991140502e-11	G4
ENSG00000117862	TXNDC12	25.994081025641	1.69250254662604	4.0067194189368e-60	G2
ENSG00000085840	ORC1	34.2124130769231	1.57135669060189	2.80589863821268e-17	G4
ENSG00000134744	ZCCHC11	4.12330615384615	1.88966402773172	1.63921270796496e-53	G1
ENSG00000116157	GPX7	9.16140340769231	6.84247493466946	0	G1
ENSG00000121310	ECHDC2	1.54966964102564	4.11153320665051	0.000250172754749814	G3
ENSG00000162384	C1orf123	34.0230538461538	1.03433494737592	3.35046141926263e-33	G1
ENSG00000157193	LRP8	7.63647512820513	3.46637263371939	2.31740508450164e-129	G2
ENSG00000215883	CYB5RL	5.55168925641026	1.92652933873042	1.26866512449695e-30	G4
ENSG00000116221	MRPL37	134.965192307692	1.50098392202691	1.26191785242235e-06	G4
ENSG00000157216	SSBP3	12.4999241025641	2.38029285782492	8.20769172971241e-35	G4
ENSG00000116133	DHCR24	51.6285025641026	1.48427550837933	4.60497717210383e-05	G3
ENSG00000169174	PCSK9	5.26975566666667	5.61313731003419	1.9935354541171e-14	G3
ENSG00000162402	USP24	31.2987025641026	1.22351462214431	9.40615123278491e-91	G4
ENSG00000185839	RP4-592A1.2	24.5737574358974	1.21065265011178	3.37288208207526e-13	G3
ENSG00000177606	JUN	0.972585923076923	2.84559069300379	2.77415401579172e-08	G5
ENSG00000162599	NFIA	8.68786892307692	3.79015041446623	3.55280804408259e-33	G5
ENSG00000270742	RP4-802A10.1	1.10709692307692	6.97678812358348	7.07845644986087e-30	G4
ENSG00000162604	TM2D1	14.4349241025641	1.36460642204459	5.11566967340084e-08	G2
ENSG00000132849	PATJ	1.25576116923077	4.77338818682705	2.37319251880236e-64	G1
ENSG00000116641	DOCK7	9.4614917948718	1.19016632577937	9.588205762528e-14	G5
ENSG00000079739	PGM1	20.0352899487179	3.76416124704702	1.16853630042984e-48	G2
ENSG00000162437	RAVER2	4.46874153846154	1.58774694428221	3.84181461732197e-26	G1
ENSG00000162434	JAK1	35.2991897435897	1.33659170051816	7.44438291884663e-86	G1
ENSG00000162433	AK4	15.0481975641026	3.74996463648946	2.36039616064804e-06	G3
ENSG00000116675	DNAJC6	12.44209	1.95776257422639	1.38557798613327e-70	G5
ENSG00000213625	LEPROT	2.06987402564103	2.26347854526528	1.01167057252051e-18	G4
ENSG00000116678	LEPR	22.2523853846154	4.27321561033325	1.14864807433538e-89	G4
ENSG00000152760	TCTEX1D1	1.6684151025641	5.04672183682161	1.07707077655856e-51	G1
ENSG00000116704	SLC35D1	6.31245435897436	1.67592811750415	5.29845918896124e-21	G2
ENSG00000081985	IL12RB2	1.56637249487179	8.2624443401532	2.69436398913395e-46	G1
ENSG00000116717	GADD45A	32.2157053846154	2.77573300866614	2.62821733802108e-172	G5
ENSG00000024526	DEPDC1	20.6741548717949	2.83160776508665	6.81438958927039e-34	G5
ENSG00000116761	CTH	3.85857453846154	3.32626221880135	1.56497456535694e-23	G5
ENSG00000271992	RP11-42O15.3	0.340006343589744	5.50819493293479	3.57902675588462e-11	G5
ENSG00000172260	NEGR1	0.5671832	7.58397347275283	2.17398890319775e-253	G1
ENSG00000116791	CRYZ	11.4909256410256	1.5595431034275	0.000201630962224016	G2
ENSG00000162623	TYW3	30.4373051282051	0.810774617341073	1.23803956792309e-16	G3
ENSG00000137955	RABGGTB	41.5727871794872	1.17744064762496	9.32631245549416e-26	G3
ENSG00000184005	ST6GALNAC3	1.16022874102564	2.83583426784637	4.43744639071406e-14	G1
ENSG00000036549	ZZZ3	28.257441025641	1.23850356224188	4.55112987083959e-40	G2
ENSG00000180488	FAM73A	1.96368212820513	1.2621045448409	5.53025772352176e-06	G2
ENSG00000219201	RP11-181C21.4	9.9376927948718	2.83539418954186	4.43030539910964e-35	G4
ENSG00000162616	DNAJB4	6.54007384615385	2.79070871475951	5.58834251565292e-93	G5
ENSG00000137965	IFI44	8.60098461538461	1.46606879617486	2.45855444431037e-26	G1
ENSG00000271576	RP11-486G15.2	1.29699941025641	1.66098639683336	0.000366551845711071	G1
ENSG00000142875	PRKACB	46.9257043589744	3.77152150100577	4.11976231352296e-120	G1
ENSG00000203943	SAMD13	3.43782894871795	2.5630740468628	2.09739319869309e-15	G1
ENSG00000117155	SSX2IP	39.7221564102564	1.99217046993679	6.96462700869482e-31	G4
ENSG00000117174	ZNHIT6	9.5714	1.36753457469403	4.62077653922017e-32	G2
ENSG00000171502	COL24A1	0.957949387179487	4.51375439217159	2.67086902680649e-20	G1
ENSG00000097033	SH3GLB1	29.1939051282051	2.10328523881218	4.66576554838152e-37	G2
ENSG00000153936	HS2ST1	12.7056838461538	1.52625970709136	1.72092748144644e-12	G2
ENSG00000143013	LMO4	9.91175538461538	2.29035925292678	2.1992664637477e-24	G2
ENSG00000065243	PKN2	6.48024307692308	1.36138760034375	5.0614765145142e-10	G5
ENSG00000241975	TCEB1P19	3.43103771794872	2.42861016859651	2.33951965879748e-10	G5
ENSG00000117226	GBP3	2.97197766666667	2.35835163811832	6.47395277804967e-54	G1
ENSG00000117228	GBP1	0.964588782051282	7.86561983148166	8.76616559639178e-296	G1
ENSG00000234518	PTGES3P1	2.39341597435897	2.11134279906658	0.00061990850387356	G3
ENSG00000162645	GBP2	6.12843798974359	5.45512847866321	6.1105205432301e-63	G1
ENSG00000162654	GBP4	2.98518646153846	2.57279164854211	1.31756025557023e-51	G1
ENSG00000154451	GBP5	5.30547548461538	6.73113513424605	2.47118689532271e-121	G1
ENSG00000197147	LRRC8B	6.00716923076923	1.35195954075468	3.05336360142152e-23	G2
ENSG00000171492	LRRC8D	19.1271020512821	1.29095802304561	4.60723686041174e-15	G2
ENSG00000162664	ZNF326	7.54975923076923	1.23976924597752	1.08397972406154e-26	G5
ENSG00000232882	PHKA1P1	0.880175833333333	3.46064437513179	1.01540142718727e-09	G2
ENSG00000122484	RPAP2	1.94578974358974	1.73743096955099	2.0451758436226e-50	G1
ENSG00000162676	GFI1	5.99982866666667	4.57730627401204	2.59193913496117e-78	G2
ENSG00000067208	EVI5	2.28722923076923	2.50479832948558	1.04758662729916e-25	G4
ENSG00000207523	SNORA66	14.8397	3.14201106002795	0.000941763117931863	G1
ENSG00000117500	TMED5	17.3457284615385	1.40860325827497	4.58169375025395e-18	G2
ENSG00000223745	CCDC18-AS1	4.3854758974359	1.81890842979922	2.46890549729674e-11	G1
ENSG00000137942	FNBP1L	5.39550461538462	1.41419542856503	7.4788947747938e-05	G1
ENSG00000023909	GCLM	19.0478979487179	2.82578627877566	1.56305046507771e-54	G5
ENSG00000117519	CNN3	11.0115628205128	2.33909105739196	8.28992862734155e-13	G5
ENSG00000152078	TMEM56	23.5303623461538	9.02172404343982	3.52568521128485e-269	G5
ENSG00000271092	TMEM56-RWDD3	5.39099630769231	4.17013458277843	6.50616635185051e-73	G5
ENSG00000231992	RP11-57H12.2	0.601292358974359	7.38415550733313	0	G5
ENSG00000122481	RWDD3	10.0435333333333	1.50285686964033	8.66459212024815e-12	G4
ENSG00000137970	RPL7P9	807.247846153846	1.04006044309582	3.12433222992053e-07	G2
ENSG00000117569	PTBP2	5.11484615384615	1.55667993784389	8.26243774617499e-15	G1
ENSG00000188641	DPYD	7.95828205128205	2.25725493241635	1.12892122125056e-26	G1
ENSG00000156869	FRRS1	17.3307692307692	2.26857666819362	2.93490132726115e-22	G4
ENSG00000156876	SASS6	10.0569607692308	1.72060366684492	5.53017086895429e-14	G4
ENSG00000137996	RTCA	26.0181551282051	1.0428277394886	9.23077885121864e-14	G4
ENSG00000162694	EXTL2	9.23675128205128	1.91962019385525	1.90156355555335e-29	G2
ENSG00000233184	RP11-421L21.3	3.67418856410256	2.65327916935132	2.25359470817252e-09	G2
ENSG00000240038	AMY2B	1.65151679487179	3.04382575684763	6.43324905533536e-17	G1
ENSG00000134215	VAV3	6.38497141025641	3.07169565651543	3.55439219972737e-54	G1
ENSG00000085491	SLC25A24	5.436373	4.19133380658046	2.01379759700332e-21	G2
ENSG00000162639	HENMT1	16.0531435897436	2.87502431375861	6.71796817666966e-115	G1
ENSG00000121957	GPSM2	32.6547256410256	1.48991084709842	2.08077026192371e-32	G5
ENSG00000228665	RP11-20O24.1	1.26199874358974	3.1709932688298	0.000964940742671138	G3
ENSG00000031698	SARS	104.024733333333	1.53374979736972	1.79266541082914e-14	G4
ENSG00000134222	PSRC1	7.72466838461538	3.41558539511257	5.54465450339397e-15	G3
ENSG00000134243	SORT1	1.44239538461538	2.51446459311568	3.85401477876474e-19	G2
ENSG00000116337	AMPD2	7.61658333333333	1.20651042323778	0.000952969712778101	G3
ENSG00000134202	GSTM3	36.9838530769231	3.54471982290803	1.32760448564011e-08	G3
ENSG00000184371	CSF1	2.01313330769231	2.79691344120155	1.18857934146928e-08	G3
ENSG00000273373	RP5-1074L1.4	1.65953902564103	2.01749647782817	4.05889422169572e-15	G5
ENSG00000134248	LAMTOR5	71.8172666666667	1.28191358872169	0.000413912834295711	G3
ENSG00000143119	CD53	46.0370405128205	3.72505360451804	1.14676320440978e-42	G2
ENSG00000162777	DENND2D	6.27500923076923	2.10091935921759	2.49345421822229e-11	G4
ENSG00000143110	C1orf162	7.68089769230769	3.19479725517979	4.82737408632913e-43	G2
ENSG00000155363	MOV10	3.70611241025641	1.49154664481527	9.50782419635335e-10	G4
ENSG00000155366	RHOC	14.7157905128205	1.89998347007719	5.93280378028759e-14	G2
ENSG00000155380	SLC16A1	37.7493666666667	1.47380003663341	1.42740634106942e-29	G2
ENSG00000116793	PHTF1	11.9032546153846	1.2404813263515	6.05314943154445e-17	G2
ENSG00000134242	PTPN22	6.92717615384615	2.44273854944456	1.07048211671035e-24	G2
ENSG00000188761	BCL2L15	0.884768087179487	3.32710600996871	0.00074397926847756	G5
ENSG00000118655	DCLRE1B	8.55055641025641	1.83258994805594	3.92933830665165e-39	G4
ENSG00000134198	TSPAN2	1.36498387487179	4.49355359628008	2.29496656292088e-08	G2
ENSG00000173218	VANGL1	11.7147041025641	1.13257804832674	1.15396132229998e-13	G4
ENSG00000163393	SLC22A15	1.35857374871795	3.47696068453599	6.89452663831201e-37	G2
ENSG00000116815	CD58	36.5255146153846	2.32058589003607	6.55908930857177e-109	G5
ENSG00000177173	NAP1L4P1	0.95624151025641	3.3725654104231	1.67659048859651e-47	G5
ENSG00000143061	IGSF3	1.35996335205128	3.37103027270521	7.39728946117765e-61	G4
ENSG00000116830	TTF2	2.52684092307692	1.79595898178033	7.00996491643233e-12	G1
ENSG00000134253	TRIM45	1.72134507692308	1.98025778740667	5.17762926617923e-21	G5
ENSG00000198162	MAN1A2	8.38784076923077	1.839634319773	6.77899232305735e-179	G1
ENSG00000183508	FAM46C	13.6776002564103	3.86225714158997	3.40059870263337e-29	G5
ENSG00000228217	PNRC2P1	7.25040023076923	1.39716297255213	2.26816256174962e-08	G5
ENSG00000065183	WDR3	35.9197692307692	1.99584089574551	1.22835595787344e-94	G2
ENSG00000092621	PHGDH	27.8348151282051	4.09981233402016	6.27390591337705e-60	G2
ENSG00000134250	NOTCH2	4.98681407692308	1.71032896021676	3.37214785019542e-09	G2
ENSG00000270231	NBPF8	1.24283987179487	2.64681089896235	5.92680909778844e-05	G2
ENSG00000273136	NBPF26	3.68480179487179	2.45430368177669	1.65389342622118e-09	G2
ENSG00000223345	HIST2H2BA	18.331041025641	2.4403452788283	4.37512237452862e-18	G5
ENSG00000213244	HIST2H3DP1	51.5116892307692	2.65742355649838	2.90936306165956e-06	G4
ENSG00000268993	RP11-439A17.5	1.23697190512821	9.26403456938435	0	G5
ENSG00000188610	FAM72B	16.4335548717949	3.49427277637521	1.21812936663396e-86	G4
ENSG00000171943	SRGAP2C	3.91116323076923	2.83166481791505	4.17708949607823e-80	G5
ENSG00000231752	EMBP1	1.27184131025641	3.78493447676483	9.4256474863065e-37	G1
ENSG00000206737	RNVU1-18	3653.496	5.16117706424289	1.19335598404073e-18	G1
ENSG00000240929	HIST2H2BB	37.1619615384615	2.50935080410692	1.26794932014632e-12	G5
ENSG00000268074	RPL22P5	1.07109318974359	9.02516966075117	8.44259003037054e-107	G5
ENSG00000263513	FAM72C	12.1866509487179	3.82310277961304	7.50605993388193e-133	G4
ENSG00000277918	U1	578.384653846154	4.82491142529941	1.96802914257551e-14	G1
ENSG00000196369	SRGAP2B	3.5355	2.41939410030559	1.424953654174e-123	G5
ENSG00000215784	FAM72D	11.8569869230769	2.89697286539075	1.68546469177732e-104	G4
ENSG00000223612	RP11-289I10.2	2.32949284615385	2.60622503817312	0.00013206420359881	G3
ENSG00000265491	RNF115	6.9214117948718	1.01683837230705	2.07784436726921e-47	G5
ENSG00000186141	POLR3C	16.7655561538462	1.44675343214981	8.84693971105542e-19	G5
ENSG00000278431	CH17-270A2.1	0.532889923076923	5.02004703456954	1.0558566946383e-11	G1
ENSG00000265972	TXNIP	107.985607692308	2.13349490984192	2.02574405234479e-12	G4
ENSG00000271425	NBPF10	2.01562241025641	1.39066281580335	1.59324955268231e-12	G2
ENSG00000264343	NOTCH2NL	6.79351769230769	1.72598363663968	4.06821782996747e-05	G2
ENSG00000271121	NUDT4P2	42.5262902564103	3.79262705934644	2.00718926137153e-304	G5
ENSG00000237188	RP11-337C18.8	0.956778512820513	1.58868506748633	1.71264644669543e-16	G1
ENSG00000131781	FMO5	1.74168271794872	3.24257582043056	2.6406382344194e-08	G2
ENSG00000162836	ACP6	1.9667328974359	2.40105846260414	7.17952041965318e-09	G2
ENSG00000188092	GPR89B	14.1418669230769	1.59254351420913	6.6829356663594e-22	G5
ENSG00000206585	RNVU1-7	3603.09653846154	5.2076128388878	4.14797511213327e-41	G1
ENSG00000198658	ABHD17AP1	2.25174347435897	1.8858202017334	0.000159523894012352	G3
ENSG00000270629	NBPF14	2.38787351282051	1.92141332172436	1.53686112145056e-43	G2
ENSG00000177144	NUDT4P1	42.5281748717949	5.02268190883838	7.43385566242256e-145	G5
ENSG00000178104	PDE4DIP	2.21600333333333	2.74547005056261	6.5517974139628e-70	G2
ENSG00000271383	NBPF19	3.48886256410256	1.55973753950926	4.12586291765527e-53	G2
ENSG00000277147	LINC00869	2.15944243589744	1.8374282892517	2.559653475556e-13	G2
ENSG00000203814	HIST2H2BF	514.869794871795	1.83378989209102	3.23513989930322e-21	G5
ENSG00000183598	HIST2H3D	477.198179487179	2.26284582437484	6.73594162648152e-10	G4
ENSG00000270882	HIST2H4A	1267.15074358974	2.33849714906976	2.18752390379066e-24	G5
ENSG00000203811	HIST2H3C	310.71931025641	2.11105956229874	8.93216217121671e-15	G4
ENSG00000203812	HIST2H2AA3	1703.47128205128	1.72443628663977	4.85736906364126e-16	G4
ENSG00000220323	HIST2H2BD	2.79811956410256	3.84636383530923	3.44291020935013e-14	G5
ENSG00000272993	RP11-196G18.24	0.844314358974359	2.94952610706187	2.90314566635717e-06	G5
ENSG00000203819	HIST2H2BC	2.33323271794872	2.20966715256744	7.79735848415137e-11	G5
ENSG00000272196	HIST2H2AA4	1756.49658974359	2.1835957779569	3.61857539429275e-32	G4
ENSG00000203852	HIST2H3A	310.997894871795	2.76314045457308	1.66647654464373e-22	G4
ENSG00000270276	HIST2H4B	500.99541025641	3.89193987900337	5.10068802357663e-41	G5
ENSG00000184678	HIST2H2BE	221.003682051282	2.07764007108429	5.54641318235142e-58	G5
ENSG00000184260	HIST2H2AC	637.84	1.8400557393401	8.57041734340564e-33	G5
ENSG00000184270	HIST2H2AB	560.98738974359	1.97211425589372	2.89168940528541e-19	G4
ENSG00000264522	OTUD7B	3.82057664102564	3.59322500154021	1.28902117035659e-312	G4
ENSG00000023902	PLEKHO1	6.14545430769231	6.60071418286886	6.71795405460498e-121	G1
ENSG00000117362	APH1A	62.3166333333333	1.27894998303992	2.15786929597857e-21	G2
ENSG00000159208	CIART	1.76475817692308	6.05059010435812	5.5509592899598e-07	G4
ENSG00000163131	CTSS	19.0981661538462	3.73934495559376	4.04649330521035e-45	G2
ENSG00000143437	ARNT	14.503251025641	1.25076909758299	3.52546365389743e-15	G4
ENSG00000143409	FAM63A	2.64598917948718	1.43594190685593	0.000172814160479461	G3
ENSG00000197622	CDC42SE1	35.2335	1.26411216006338	1.38866377980434e-50	G2
ENSG00000213190	MLLT11	1.01439107179487	3.78406404954587	5.15841104091512e-48	G2
ENSG00000143458	GABPB2	13.2534402564103	3.1032284523517	9.23313435751735e-193	G5
ENSG00000163154	TNFAIP8L2	14.9048307692308	2.78094667215846	6.28556059233641e-116	G2
ENSG00000163155	LYSMD1	1.32232674615385	1.24554276160703	3.00835463573762e-13	G4
ENSG00000143398	PIP5K1A	15.8474071794872	1.25293170977486	2.1294245566881e-20	G2
ENSG00000143393	PI4KB	9.54917076923077	1.47048725552335	2.33625741757471e-10	G4
ENSG00000237976	RP11-126K1.6	2.48547644358974	3.55007032020519	7.98386815110791e-20	G1
ENSG00000143416	SELENBP1	15.4879596102564	9.88855634536242	1.96415215313144e-269	G5
ENSG00000143367	TUFT1	2.15381805128205	3.23039850588733	1.30172989271731e-43	G5
ENSG00000143376	SNX27	4.72962230769231	1.40511543412499	0.000544556887915156	G3
ENSG00000182134	TDRKH	4.72844102564103	1.88042305190955	3.82221542513197e-16	G4
ENSG00000159445	THEM4	9.6966317948718	1.15610954898591	8.07668703575143e-06	G2
ENSG00000197956	S100A6	291.688794871795	3.14259740540151	6.22245722559518e-12	G4
ENSG00000196154	S100A4	457.605212820513	2.2793498100447	4.39526117005022e-21	G4
ENSG00000188015	S100A3	0.767333307692308	7.34199527471618	3.94175039996616e-09	G4
ENSG00000199565	Y_RNA	54.6368025641026	2.63125615299509	8.60659659710253e-10	G2
ENSG00000143554	SLC27A3	1.45441287179487	2.1572081724242	1.10819358699383e-05	G2
ENSG00000207039	Y_RNA	50.4306230769231	2.63125615299509	2.01675053190833e-12	G2
ENSG00000143570	SLC39A1	22.2968076923077	1.12932731812984	1.25313169970058e-19	G3
ENSG00000143549	TPM3	232.245974358974	1.34241771593373	1.07228770561925e-50	G2
ENSG00000143612	C1orf43	89.2405974358974	1.28553543645464	7.00297260473581e-08	G3
ENSG00000143515	ATP8B2	8.63858025641026	1.93255853362952	2.41567616434405e-14	G2
ENSG00000160712	IL6R	2.30255131538462	5.16388717313931	4.7460059850382e-242	G1
ENSG00000163346	PBXIP1	11.1896074358974	1.74639925754034	3.00863031966497e-18	G2
ENSG00000160685	ZBTB7B	3.72976941025641	2.04206887970218	3.34544764999106e-12	G4
ENSG00000143537	ADAM15	12.9843764102564	1.77810310480743	1.54355614892416e-18	G2
ENSG00000243364	EFNA4	1.86184148717949	3.0828319915278	5.94489887320343e-08	G2
ENSG00000179085	DPM3	19.924371025641	1.3629674329043	3.8167103150814e-06	G3
ENSG00000185499	MUC1	2.94383697692308	4.36353176807924	1.76358612963113e-30	G3
ENSG00000169231	THBS3	2.59843946153846	1.29251949920969	8.97404989320824e-06	G2
ENSG00000236675	MTX1P1	9.95613871794872	1.45725270190067	0.000118902932848708	G3
ENSG00000177628	GBA	5.82506641025641	1.33618888735407	0.000780728363988616	G3
ENSG00000143627	PKLR	5.43987382307692	9.42571146800658	2.5987907637516e-40	G4
ENSG00000116539	ASH1L	6.48373948717949	1.6378730404202	2.64647619326303e-40	G1
ENSG00000163374	YY1AP1	6.12220282051282	1.05080628750624	6.4069898754565e-05	G4
ENSG00000132718	SYT11	2.78560685897436	4.50935534512737	0	G1
ENSG00000163479	SSR2	194.730307692308	1.98431201214198	6.12109509546258e-47	G2
ENSG00000160789	LMNA	112.267966410256	3.62121093970708	1.68095502890491e-61	G4
ENSG00000196189	SEMA4A	2.34230113846154	4.41158412942266	5.48046476816735e-56	G2
ENSG00000198715	GLMP	4.18301535897436	2.18837618082524	0.00061483948171871	G4
ENSG00000183856	IQGAP3	5.47625374358974	3.03718572035791	1.0994554525963e-35	G5
ENSG00000143303	RRNAD1	6.11298076923077	1.28869405265238	7.06789643593781e-07	G3
ENSG00000143314	MRPL24	72.1101948717949	1.23492004007225	5.0656048820159e-06	G2
ENSG00000143321	HDGF	247.989438461538	1.3938668084767	4.46520254271949e-92	G4
ENSG00000143294	PRCC	2.44627056410256	1.97256966481994	0.00079412997641116	G3
ENSG00000198400	NTRK1	6.10866	2.09896029510631	0.000954449787288605	G2
ENSG00000271736	RP11-85G21.3	8.40601717948718	10.0186823309023	4.86722193558744e-117	G5
ENSG00000229914	RP11-404O13.4	0.468565320512821	7.97808866138925	0.000827942011634853	G5
ENSG00000163554	SPTA1	96.0555794871795	6.22450698740521	0	G5
ENSG00000163563	MNDA	3.88808371025641	3.51797150577822	6.3939604489941e-07	G2
ENSG00000163565	IFI16	11.8397217948718	5.28931171335947	3.63463944571871e-172	G1
ENSG00000213088	ACKR1	2.4757762	8.77511034355332	5.43969315733583e-93	G5
ENSG00000179639	FCER1A	47.908787948718	4.75825693435365	1.82559182238348e-66	G1
ENSG00000158716	DUSP23	20.6905217948718	1.521594790071	5.71589886688861e-08	G2
ENSG00000158710	TAGLN2	242.190979487179	1.68732461594677	7.49494732859221e-15	G3
ENSG00000224259	LINC01133	17.7089038717949	10.5458172784748	2.73949089363742e-93	G5
ENSG00000162729	IGSF8	0.477028953846154	4.59358298329351	8.31673197714932e-11	G1
ENSG00000162734	PEA15	6.2176858974359	1.67172526313629	6.52574576524196e-26	G2
ENSG00000066294	CD84	12.8044487179487	3.15566789702572	1.46600654651175e-98	G2
ENSG00000117091	CD48	15.5289700769231	3.41951286206812	1.90312402592439e-26	G2
ENSG00000122224	LY9	0.528480656410256	9.81813059168009	1.10104145061772e-224	G5
ENSG00000122223	CD244	7.58603769230769	4.28096807448597	1.89011017845512e-107	G1
ENSG00000179914	ITLN1	1.04824866923077	5.09460394634482	2.43664670654146e-07	G4
ENSG00000213080	RP11-312J18.5	4.26627358974359	2.06053968964971	3.23004405343236e-08	G3
ENSG00000270149	RP11-544M22.13	1.76599203499938	2.39993060688863	7.20122987597989e-08	G3
ENSG00000215845	TSTD1	23.5637412820513	1.94274219875175	2.82170328957157e-15	G2
ENSG00000158773	USF1	28.2517384615385	1.0389185313815	1.40784370625407e-10	G4
ENSG00000186517	ARHGAP30	12.5796402307692	4.65516036215877	4.25047789445293e-159	G2
ENSG00000143258	USP21	2.3444531025641	2.53501811624678	8.97783892062266e-14	G4
ENSG00000143224	PPOX	58.1101376923077	3.63505903049699	1.41674885657611e-95	G5
ENSG00000158850	B4GALT3	6.63255	1.91829703593049	4.29785099788417e-11	G4
ENSG00000158869	FCER1G	9.39363856410256	3.92045097109167	1.46102114492025e-08	G3
ENSG00000143226	FCGR2A	21.7707241025641	2.62554638547379	5.23892312995809e-10	G3
ENSG00000173110	HSPA6	2.49823575128205	5.25843363783237	4.65175498419426e-16	G4
ENSG00000244682	FCGR2C	9.91362094871795	4.8980615670903	8.13154122008428e-05	G3
ENSG00000225217	HSPA7	1.27788687948718	8.99305988919616	1.44718272409621e-09	G3
ENSG00000072694	FCGR2B	14.3526473076923	6.30645847210018	9.95293378605801e-07	G3
ENSG00000162746	FCRLB	1.90041156666667	5.024406556216	2.72794966457758e-11	G3
ENSG00000118217	ATF6	17.4554666666667	1.38349354983455	7.73744119772783e-16	G1
ENSG00000117143	UAP1	28.2525461538462	1.29337129891819	1.16438467204808e-18	G2
ENSG00000132196	HSD17B7	11.2011705128205	2.05471315935626	8.0369856413126e-07	G2
ENSG00000232995	RGS5	4.47641282051282	1.84420280654188	3.74597124653063e-05	G5
ENSG00000143228	NUF2	47.5665428205128	2.2419912188078	4.84148395769428e-32	G4
ENSG00000185630	PBX1	1.98762892307692	3.63130076559844	3.93421908377523e-16	G2
ENSG00000143198	MGST3	211.266835897436	3.3041259929853	3.37764218858131e-64	G5
ENSG00000215835	RP11-9L18.2	1.81074223076923	1.93537861394986	1.71774894020942e-05	G3
ENSG00000143157	POGK	6.94325315384615	3.481875942641	3.39325304909637e-92	G1
ENSG00000143162	CREG1	83.1538897435897	1.09731356614086	2.00514035699065e-30	G2
ENSG00000198771	RCSD1	16.0799324615385	4.15575031797711	3.67145252787725e-77	G2
ENSG00000143158	MPC2	257.411864102564	2.49986711564725	4.32926983476086e-116	G4
ENSG00000143164	DCAF6	16.2471012820513	1.84855497878274	2.05429324463055e-28	G4
ENSG00000224837	GCSHP5	18.352501025641	1.93968931396353	3.75191956997696e-12	G2
ENSG00000143153	ATP1B1	5.0828888974359	3.7763373932264	1.24773702589651e-118	G1
ENSG00000117477	CCDC181	0.693015920512821	6.73131903102507	5.06243478437125e-65	G1
ENSG00000188404	SELL	17.6056067179487	6.03087584921219	7.11684887306077e-123	G1
ENSG00000000457	SCYL3	3.70175256410256	1.42976761659308	8.90661165320984e-36	G1
ENSG00000120370	GORAB	4.28751607692308	2.12317370584242	3.05761212367559e-21	G2
ENSG00000010165	METTL13	38.0386094871795	1.94811162762801	2.95932864974096e-15	G4
ENSG00000094975	SUCO	19.2573235897436	1.3403947329666	2.02181831815002e-33	G5
ENSG00000117586	TNFSF4	1.85634317358974	5.27046724832018	5.16434986432511e-294	G1
ENSG00000076321	KLHL20	7.1602758974359	1.15272169224691	5.60953727968539e-17	G5
ENSG00000120334	CENPL	18.1697448717949	1.75160980977509	9.70185162763236e-54	G5
ENSG00000234741	GAS5	282.980230769231	1.49907932283959	2.1529091289277e-25	G1
ENSG00000152061	RABGAP1L	39.817082051282	2.31137585100541	7.29491198718454e-99	G5
ENSG00000116199	FAM20B	26.1058794871795	1.36702057021612	1.88325077397997e-31	G5
ENSG00000186283	TOR3A	29.2882669230769	1.34723159020568	2.0488336947268e-09	G3
ENSG00000143322	ABL2	1.88938341025641	1.77841363418525	3.64859364717638e-35	G2
ENSG00000057252	SOAT1	6.05297666666667	1.92639309298521	1.02686599088876e-23	G2
ENSG00000143337	TOR1AIP1	28.9925487179487	1.09065661034516	6.41382497545422e-57	G2
ENSG00000116260	QSOX1	7.03647330769231	3.54414590416591	4.12184180596705e-44	G2
ENSG00000153029	MR1	11.8190512820513	1.3646359154148	2.9637822622295e-05	G4
ENSG00000162783	IER5	14.9341058974359	2.18157537557348	6.24910136115555e-87	G4
ENSG00000135821	GLUL	441.001848717949	3.04100309191669	1.53235570993289e-13	G3
ENSG00000143333	RGS16	1.36940223076923	4.05160708997785	3.98761264912439e-06	G3
ENSG00000135838	NPL	21.362208974359	4.23138289275912	1.7889648983168e-82	G5
ENSG00000135862	LAMC1	3.16385602564103	2.95161062290575	2.60344467970684e-17	G2
ENSG00000058085	LAMC2	0.616559800512821	10.3990899763463	3.9276546871806e-08	G1
ENSG00000116701	NCF2	2.63087217948718	2.73846682291555	4.23645950087858e-06	G3
ENSG00000162704	ARPC5	83.8304487179487	1.18171769342478	9.04999286105498e-13	G2
ENSG00000198860	TSEN15	31.0311051282051	1.3321495211518	1.47511314140882e-17	G1
ENSG00000116667	C1orf21	2.25137943589744	3.82845597860331	0	G1
ENSG00000135842	FAM129A	14.849578974359	1.18738263072401	1.20545529939615e-16	G2
ENSG00000121481	RNF2	9.48706256410256	1.01037137101474	1.44557430893081e-13	G5
ENSG00000116668	SWT1	4.38431076923077	2.62188517806256	3.09836551299586e-91	G5
ENSG00000116711	PLA2G4A	13.6190546153846	2.85414913353654	1.24746925234054e-30	G2
ENSG00000150681	RGS18	15.6370097435897	2.89189596010993	1.17482941050385e-18	G2
ENSG00000090104	RGS1	0.941676961538462	6.74663752282929	0.000641011583957959	G2
ENSG00000272579	RP11-101E13.5	1.3888738974359	2.10080714399827	1.93714864816087e-34	G1
ENSG00000000971	CFH	11.6083314	6.64439081052399	2.50356444535217e-88	G2
ENSG00000066279	ASPM	29.1558735897436	2.33204125992248	8.10562737372917e-11	G4
ENSG00000235748	SEPT14P12	1.57285641025641	5.50784537144003	4.75536706559345e-32	G5
ENSG00000177888	ZBTB41	1.53228730769231	2.52700621862643	8.33220417533229e-54	G2
ENSG00000213047	DENND1B	4.8711982051282	1.62868545195183	8.72732020915504e-20	G1
ENSG00000081237	PTPRC	44.8508638461538	3.5720616207743	7.85248876152896e-156	G2
ENSG00000229989	MIR181A1HG	1.55990117948718	4.0768138036901	4.51872372014649e-46	G1
ENSG00000118193	KIF14	15.9772520512821	1.53753277994252	2.98926906373099e-07	G4
ENSG00000174307	PHLDA3	1.86272925641026	1.61686085214652	4.96707922793755e-11	G5
ENSG00000176393	RNPEP	12.8918617948718	2.97335972843242	1.12411129626898e-13	G3
ENSG00000077152	UBE2T	94.7913948717949	1.35497935632426	7.73973511494517e-12	G4
ENSG00000077157	PPP1R12B	4.25574307692308	1.33642004200646	8.16662158486609e-25	G5
ENSG00000214796	RP11-480I12.5	1.54789335897436	5.39884847839842	1.05332325598978e-41	G1
ENSG00000159346	ADIPOR1	63.2144025641026	1.70388042250331	2.82146989072497e-85	G5
ENSG00000159348	CYB5R1	22.6804333333333	1.43101652095501	1.70299193296264e-41	G5
ENSG00000143847	PPFIA4	0.664328372051282	5.49206262287727	1.16652289879717e-05	G3
ENSG00000159388	BTG2	3.11480013076923	5.1054414909241	5.88818551922099e-24	G5
ENSG00000058668	ATP2B4	10.8756482051282	1.68169156082573	5.05701314388785e-12	G4
ENSG00000182004	SNRPE	145.575564102564	2.80023228107922	1.12756442213529e-05	G3
ENSG00000143839	REN	0.848327630769231	6.37838517959581	2.97645174065302e-230	G2
ENSG00000219133	RP11-203F10.6	9.56194102564103	1.36102765873324	3.08197746079636e-06	G3
ENSG00000158615	PPP1R15B	29.5943602564103	1.25548523366617	2.01072396751628e-22	G5
ENSG00000174529	TMEM81	1.42630979487179	2.41481410847489	0.000677259245085693	G3
ENSG00000133059	DSTYK	7.76016435897436	1.6565446167548	6.30995870555801e-29	G4
ENSG00000133069	TMCC2	1.41936515641026	7.82481848523349	1.17321632854932e-30	G5
ENSG00000162873	KLHDC8A	0.976934330769231	8.48765671537388	2.22467805010032e-226	G5
ENSG00000158715	SLC45A3	9.62591674358974	3.90491631099843	8.05729227700795e-19	G2
ENSG00000069275	NUCKS1	64.7567692307692	1.14185159446817	1.27183217154759e-18	G2
ENSG00000117280	RAB29	4.66254205128205	2.70190130467551	5.7403393059713e-38	G2
ENSG00000196188	CTSE	2.72496082820513	8.90535931688021	3.2453185165369e-138	G5
ENSG00000263961	C1orf186	52.2551130769231	3.83224235048381	5.62286896924421e-46	G2
ENSG00000225483	RP11-38J22.2	0.856893956410256	7.67279408192006	0	G5
ENSG00000196550	FAM72A	15.1711923076923	3.08065988814884	1.29733136838145e-101	G4
ENSG00000266028	SRGAP2	4.50205102564103	2.20764346200118	8.23325418904707e-23	G5
ENSG00000263528	IKBKE	5.36573841025641	2.95659077646282	6.49235670806363e-44	G2
ENSG00000266094	RASSF5	3.3928481025641	2.15919114123381	7.67888613749354e-16	G2
ENSG00000143479	DYRK3	24.6380915384615	1.87531030606036	1.07561777321936e-76	G4
ENSG00000162889	MAPKAPK2	9.86944128205128	1.6149139704267	1.47204755229561e-16	G2
ENSG00000180667	YOD1	16.6336576923077	1.94849323682092	1.63549703913177e-38	G5
ENSG00000196352	CD55	38.8123692307692	2.05960754097183	3.26327842972537e-12	G2
ENSG00000203710	CR1	2.6076207051282	4.90465137534587	3.99605211942869e-08	G3
ENSG00000197721	CR1L	4.51099784615385	8.02411901094635	1.3976887507299e-221	G5
ENSG00000174059	CD34	0.810673591794872	9.52041674070089	5.79196426158132e-139	G1
ENSG00000196878	LAMB3	1.57918464615385	5.78008784342448	1.68043280790341e-05	G3
ENSG00000123689	G0S2	1.54041286410256	4.60602590147874	6.92585568663657e-11	G3
ENSG00000009790	TRAF3IP3	5.18219248717949	4.32403196613151	9.54895018473805e-14	G2
ENSG00000117595	IRF6	3.11206029230769	5.52992911038248	4.51880030910629e-56	G4
ENSG00000082512	TRAF5	5.11610417948718	3.17202912213329	7.54652383230885e-192	G1
ENSG00000170385	SLC30A1	8.34716461538462	2.33071125866654	3.1633026093789e-55	G5
ENSG00000117650	NEK2	47.5065723076923	3.24757615880565	4.45615069504491e-45	G5
ENSG00000123684	LPGAT1	6.9600941025641	1.98399535517598	2.17359748198468e-23	G2
ENSG00000065600	TMEM206	7.89464846153846	2.50403064567494	3.94343170624152e-37	G2
ENSG00000162772	ATF3	0.810003543589744	4.77100970471111	4.75193947026263e-36	G1
ENSG00000123685	BATF3	0.692433217948718	5.79129550613158	5.4741835763908e-152	G1
ENSG00000203705	TATDN3	17.4961548717949	1.35207565711668	3.03255182495396e-11	G5
ENSG00000162769	FLVCR1	5.0591758974359	1.41437421163784	5.96114617381464e-15	G2
ENSG00000117724	CENPF	79.6711179487179	2.23078305378324	1.68334763777133e-08	G5
ENSG00000067533	RRP15	6.21931179487179	1.16431390592089	1.20201695783492e-19	G4
ENSG00000067704	IARS2	47.4087051282051	1.32409580022896	8.23172707984955e-25	G3
ENSG00000186205	MARC1	1.6089813025641	4.80648861494864	1.04591568389117e-40	G2
ENSG00000143507	DUSP10	4.61985979487179	2.49761091084946	0	G2
ENSG00000186063	AIDA	19.5847861538462	2.82551762232905	6.42593830118064e-64	G4
ENSG00000162819	BROX	20.1521648717949	1.4001711115358	1.83152908905616e-15	G5
ENSG00000162909	CAPN2	8.91656692307692	1.54068502172574	1.24128408392761e-34	G1
ENSG00000143514	TP53BP2	19.3086438461538	1.77173353439855	1.16752728129344e-103	G5
ENSG00000162923	WDR26	4.09688692307692	2.35174316830633	7.21549783360167e-20	G5
ENSG00000185842	DNAH14	10.1329133333333	3.04133854604989	3.44183038692765e-07	G2
ENSG00000143815	LBR	102.080330769231	2.08973781643131	2.01929140896089e-15	G4
ENSG00000143811	PYCR2	15.8771853846154	1.75849521598883	2.16287801823224e-10	G1
ENSG00000143751	SDE2	16.7405161538462	1.7990804345178	1.24127128019518e-211	G5
ENSG00000163041	H3F3A	205.660579487179	1.3145919203056	3.39686763976339e-10	G4
ENSG00000183814	LIN9	14.3457405128205	1.93918089307292	7.35604535928656e-19	G5
ENSG00000143772	ITPKB	4.17564923076923	1.82352288496598	8.32137306831249e-05	G4
ENSG00000143776	CDC42BPA	7.00167871794872	1.74300898325554	5.90509219672961e-12	G4
ENSG00000081692	JMJD4	14.2440779487179	1.22544023389478	3.35220851691073e-06	G3
ENSG00000143774	GUK1	141.604153846154	2.39063827863848	2.20413202631561e-53	G5
ENSG00000181873	IBA57	3.1190591025641	2.14354966028489	3.05222662368435e-53	G5
ENSG00000162931	TRIM17	0.498468397435897	5.98788080562471	0.00013852439850948	G3
ENSG00000181218	HIST3H2A	65.5147230769231	2.39630922532508	3.21350491856311e-08	G4
ENSG00000196890	HIST3H2BB	55.1543151282051	3.12125274241314	9.21458465851936e-26	G5
ENSG00000181201	HIST3H2BA	20.8348846153846	4.0309944422624	4.04256535915643e-24	G5
ENSG00000168159	RNF187	4.02891102564103	1.54349016551117	5.45634205403782e-06	G5
ENSG00000215811	BTNL10	1.39538656923077	8.06309726360389	0	G5
ENSG00000200624	RNA5S6	0.169481538461538	4.45228601194977	2.49369253678579e-13	G2
ENSG00000234975	FTH1P2	4.54708330769231	3.43848296754976	6.75147900627582e-10	G4
ENSG00000135776	ABCB10	112.344602564103	3.33421515908894	1.69032312695002e-168	G5
ENSG00000135801	TAF5L	11.2509058974359	1.17532735561041	2.16689405304998e-23	G4
ENSG00000119280	C1orf198	8.53126702564103	3.25971355470213	2.5250280584011e-110	G4
ENSG00000143643	TTC13	11.8647074358974	1.97233827273084	1.1573197356144e-39	G4
ENSG00000173409	ARV1	50.9293782051282	2.45940216040076	2.33048246732888e-77	G4
ENSG00000182118	FAM89A	27.7267253846154	3.74428060020783	8.01400212351521e-39	G4
ENSG00000116903	EXOC8	6.23197205128205	0.870065183799964	1.56737653455279e-35	G4
ENSG00000135766	EGLN1	7.67080692307692	1.89561816240257	5.97504896664877e-15	G4
ENSG00000233461	RP11-295G20.2	5.80298266666667	4.96298730263033	8.82015293942722e-17	G3
ENSG00000162946	DISC1	1.2270397674359	7.50513123935845	5.03898652328046e-75	G1
ENSG00000116991	SIPA1L2	0.735499363076923	7.59849101670082	1.20359216407613e-31	G2
ENSG00000212916	MAP10	2.69222676923077	2.83617662480922	1.61878151005943e-102	G1
ENSG00000135778	NTPCR	2.64283017948718	1.67242672559216	3.24832719737949e-17	G2
ENSG00000207181	SNORA14B	51.608561025641	3.17690949899471	1.42829328370453e-08	G1
ENSG00000143669	LYST	2.55747948717949	1.40984714906814	7.57081932694087e-17	G5
ENSG00000186197	EDARADD	1.92175208353381	4.44807764732016	7.8158721341519e-09	G2
ENSG00000119285	HEATR1	25.6710692307692	1.15275950050633	2.0723998361233e-16	G2
ENSG00000133019	CHRM3	1.59467559461538	8.36937543074996	0	G1
ENSG00000233355	CHRM3-AS2	1.44986238205128	7.4629252986355	1.43852609282171e-44	G2
ENSG00000054277	OPN3	6.45597307692308	2.54613664965857	4.75610617633939e-127	G2
ENSG00000203668	CHML	12.9629158974359	1.39412361796495	1.71606659137045e-18	G2
ENSG00000143702	CEP170	12.9398871794872	1.65210681339922	1.18640207607602e-38	G2
ENSG00000054282	SDCCAG8	10.4760315384615	1.96091132050266	8.24343972691154e-05	G2
ENSG00000117020	AKT3	9.8677749425641	5.8729446540216	2.20757987126836e-271	G1
ENSG00000035687	ADSS	24.5024051282051	1.19691710291396	5.66037749473557e-10	G2
ENSG00000185420	SMYD3	11.6278702564103	3.78075120655575	4.46098248862391e-18	G2
ENSG00000162852	CNST	13.5947351282051	2.02623990549453	5.89833590525916e-56	G2
ENSG00000143653	SCCPDH	61.2164769230769	0.684129049868054	1.48284933188238e-09	G2
ENSG00000227953	LINC01341	0.796653287179487	5.06256934719697	4.68471619945739e-07	G1
ENSG00000188295	ZNF669	8.79658	1.20471386404079	3.05417737891963e-30	G1
ENSG00000196418	ZNF124	34.4510530769231	2.64701006561324	1.08965658169438e-80	G1
ENSG00000259865	RP11-488L18.10	1.2619351025641	1.87982941306698	8.0618990968745e-05	G1
ENSG00000162714	ZNF496	1.47097128205128	3.37493642609818	8.66501771098581e-29	G2
ENSG00000162711	NLRP3	3.73979833846154	5.82295846488011	3.67964924742223e-171	G2
ENSG00000169224	GCSAML	24.9831294871795	3.02706122230903	1.33406088134635e-33	G2
ENSG00000198452	OR14L1P	1.19696349230769	3.75267625621043	5.9194087759838e-06	G2
ENSG00000162722	TRIM58	9.8793041025641	2.99752092675701	1.78865962327107e-66	G5
ENSG00000238243	OR2W3	3.83333546153846	3.31653619805435	1.24136726937752e-12	G5
ENSG00000171161	ZNF672	16.6582669230769	1.11722647097299	3.61028578777504e-23	G4
ENSG00000171163	ZNF692	10.0390041025641	1.61859556853591	1.52462556524442e-06	G3
ENSG00000185220	PGBD2	8.52061564102564	1.29744829133703	4.88853828296837e-13	G4
ENSG00000233084	RPL23AP25	2.27594643589744	3.03536115593006	0.000412514747433206	G5
ENSG00000067057	PFKP	60.2947307692308	2.17163259828421	1.31929619385636e-05	G3
ENSG00000165568	AKR1E2	6.55674307692308	3.10968783857241	7.06735535179702e-14	G5
ENSG00000187134	AKR1C1	8.90258725641026	2.10725354012184	1.9998283402363e-05	G4
ENSG00000151632	AKR1C2	1.46183951282051	5.34652150900929	0.000311313846717928	G4
ENSG00000196139	AKR1C3	52.8984794871795	1.27901126141612	0.000826046537157169	G5
ENSG00000173848	NET1	71.0512641025641	1.56107929402644	8.9366573171614e-17	G3
ENSG00000196372	ASB13	7.87503307692308	1.6665481865484	1.10882997963536e-26	G2
ENSG00000108021	FAM208B	11.6803676923077	1.7362784172162	7.49849067594953e-38	G1
ENSG00000134452	FBXO18	24.1915794871795	1.73960830000039	3.22054022432831e-98	G4
ENSG00000134470	IL15RA	10.2240878205128	3.39668137745401	1.66510131578634e-79	G5
ENSG00000134460	IL2RA	8.46182602564103	8.38042208371168	6.27234973038862e-10	G3
ENSG00000170525	PFKFB3	3.75244087179487	3.40356094395105	3.29638729398059e-06	G3
ENSG00000065675	PRKCQ	18.7572892307692	1.69107280862598	1.54736203631196e-18	G2
ENSG00000237943	PRKCQ-AS1	28.8918333333333	1.19261514490643	1.19685361584732e-33	G2
ENSG00000048740	CELF2	14.5843738461538	3.97805554164107	5.79297574607325e-52	G2
ENSG00000148429	USP6NL	9.29651384615385	1.11141114896101	6.59341540592299e-32	G4
ENSG00000134463	ECHDC3	1.98113597179487	3.16010068672706	8.13800137505694e-05	G2
ENSG00000165609	NUDT5	67.5203743589744	1.28352755830375	3.21456310542892e-24	G2
ENSG00000123240	OPTN	23.0972846153846	4.17995892906929	5.73554076296215e-87	G5
ENSG00000239665	RP11-295P9.3	1.22474506666667	1.91202694768164	8.01907819769883e-08	G5
ENSG00000151474	FRMD4A	0.594776647179487	6.75219632761549	1.45475774750184e-152	G5
ENSG00000065809	FAM107B	13.2274097435897	3.45946809546572	1.72337186094998e-57	G2
ENSG00000152457	DCLRE1C	10.6966212820513	1.14144950057216	2.98793660434378e-19	G5
ENSG00000148468	FAM171A1	1.26875456923077	3.98593953339975	2.77640637164263e-10	G3
ENSG00000148481	FAM188A	13.1996143589744	2.6184174061836	1.24289005471235e-28	G4
ENSG00000148484	RSU1	33.5245179487179	1.1612732814459	5.94808901071992e-42	G5
ENSG00000229124	VIM-AS1	2.94513606410256	4.5972557022766	1.35691667202855e-27	G2
ENSG00000026025	VIM	187.106418717949	4.77194896989171	2.02672847310998e-37	G2
ENSG00000148488	ST8SIA6	9.32656153846154	1.56846090087198	6.03217103935306e-27	G1
ENSG00000136738	STAM	19.7028	1.44799161517288	2.18768080450415e-35	G5
ENSG00000233968	RP11-354E11.2	7.96802622820513	8.04991297561236	6.68108808512534e-112	G1
ENSG00000120594	PLXDC2	4.07536887179487	3.93486192511264	4.46692995353445e-134	G1
ENSG00000165312	OTUD1	1.51099225641026	2.33193792385758	7.84618162991537e-35	G5
ENSG00000099256	PRTFDC1	5.81143130769231	5.13564709005837	1.13940465946093e-68	G2
ENSG00000185875	THNSL1	5.2529117948718	1.19379880527553	7.26322367374697e-20	G2
ENSG00000150054	MPP7	4.75071923076923	2.71489766912021	6.30277685301873e-10	G4
ENSG00000148516	ZEB1	4.81743205128205	1.83720058912354	1.41256060148224e-19	G1
ENSG00000216937	CCDC7	3.8924382051282	1.90149003015676	7.21949512594949e-06	G5
ENSG00000231245	C1DP1	13.7199315384615	1.93400876196855	2.56019345863155e-05	G4
ENSG00000150093	ITGB1	108.111538461538	1.44114705403689	4.98941097241724e-76	G4
ENSG00000148498	PARD3	0.782067743589744	4.22440568727527	2.1554972603189e-09	G1
ENSG00000095794	CREM	9.06333564102564	1.1827891931841	8.63803795466847e-09	G1
ENSG00000229644	NAMPTP1	6.46514692307692	1.7586482475872	2.03765196332516e-10	G3
ENSG00000198105	ZNF248	2.82058025641026	1.1171944825157	5.81248288607448e-07	G2
ENSG00000075407	ZNF37A	9.53302846153846	0.983042708982803	2.41427160877972e-13	G2
ENSG00000099251	HSD17B7P2	1.92134469230769	4.39952480995645	7.01039612718394e-38	G1
ENSG00000196693	ZNF33B	8.04186333333333	1.73713169845502	4.80579656163293e-36	G1
ENSG00000196793	ZNF239	1.23167179487179	2.51685519197086	5.14183956470157e-09	G1
ENSG00000198298	ZNF485	4.42458743589744	2.10867149759039	2.41856308044004e-58	G1
ENSG00000169740	ZNF32	17.7204553846154	2.65386357276674	1.14831967589744e-78	G1
ENSG00000165511	C10orf25	1.1258798	3.70246422135705	1.52790281551832e-54	G1
ENSG00000165512	ZNF22	32.9546	2.21817551320348	4.31434273274436e-285	G1
ENSG00000012779	ALOX5	7.35290071794872	3.7582329839932	1.15233778434255e-15	G3
ENSG00000165406	MARCH8	13.1240925641026	3.47818145949508	2.24978541699659e-73	G5
ENSG00000172671	ZFAND4	3.67028333333333	2.05846081560704	6.8136521522828e-20	G5
ENSG00000172661	FAM21C	16.1876402564103	1.88311367931895	1.41181514989813e-07	G4
ENSG00000165874	FAM35BP	1.67999994871795	1.38700912168783	0.000819406090757624	G2
ENSG00000229927	RHEBP1	6.97350307692308	1.41851941600551	0.000535662745980532	G5
ENSG00000204179	PTPN20	0.593732084615385	5.41651633902937	5.10345878169823e-13	G1
ENSG00000226964	RHEBP2	6.20545717948718	1.92183032173075	5.92396309160712e-07	G5
ENSG00000128805	ARHGAP22	9.90906538461538	3.47341675345769	1.4759382726406e-62	G1
ENSG00000283652	WDFY4	0.573631406774323	7.44930215351095	3.65231018730469e-89	G1
ENSG00000204161	C10orf128	6.09869266666667	3.83993499205325	2.53485676500071e-12	G2
ENSG00000204152	TIMM23B	7.78419128205128	2.60001780117841	7.1729874672651e-08	G4
ENSG00000204149	AGAP6	1.99061558974359	1.62308993305166	1.05804216242672e-06	G4
ENSG00000099290	FAM21A	20.2643287179487	1.45394993745296	5.80139156364457e-06	G4
ENSG00000225137	DYNC1I2P1	3.1513471025641	1.29843504384188	7.28632098244665e-11	G4
ENSG00000198964	SGMS1	25.642311025641	2.40063606538743	1.07213634627076e-56	G5
ENSG00000185532	PRKG1	1.29753735948718	7.30242503910734	2.74002327494896e-40	G1
ENSG00000228651	RP11-556E13.1	1.26658505128205	6.12507857750089	2.8524256620316e-16	G2
ENSG00000122952	ZWINT	114.157135897436	1.33708719323953	3.12350641573051e-18	G4
ENSG00000072401	UBE2D1	2.10238187179487	2.67187789001127	1.24936332309106e-05	G2
ENSG00000122870	BICC1	0.51795611025641	8.20741351163904	1.63259808033178e-13	G2
ENSG00000165449	SLC16A9	3.3318731025641	2.44882602665177	1.80342524696323e-28	G4
ENSG00000170312	CDK1	144.181630769231	2.35027869985081	6.60358020721765e-26	G5
ENSG00000072422	RHOBTB1	2.85907935897436	2.76261544513546	1.78372178763015e-58	G1
ENSG00000150347	ARID5B	0.929635566666667	5.7509776578332	1.52775845514841e-118	G1
ENSG00000182010	RTKN2	0.844746807692308	6.39719109958418	1.98557285400445e-269	G2
ENSG00000181915	ADO	7.06677948717949	1.64090726190205	5.026059286034e-26	G2
ENSG00000235489	DBF4P1	1.75029756410256	2.38113162530597	1.87010640752749e-07	G4
ENSG00000228065	LINC01515	2.41818626410256	4.48406220380304	4.46582128096524e-27	G1
ENSG00000108176	DNAJC12	9.63809074358974	3.5254480837804	1.31554742528034e-22	G2
ENSG00000096717	SIRT1	12.2196320512821	1.28955863094618	4.77373933857324e-19	G4
ENSG00000122912	SLC25A16	2.86749666666667	1.36648097323957	1.68856474982407e-16	G5
ENSG00000214881	TMEM14DP	1.06228903076923	3.33201004526511	2.42627019817011e-10	G4
ENSG00000165730	STOX1	1.75151884615385	1.72404539159423	1.068239458702e-15	G2
ENSG00000165732	DDX21	117.417064102564	1.1736056776023	8.9208686999944e-12	G2
ENSG00000122862	SRGN	1320.92551282051	4.440574025902	2.15919620651362e-26	G2
ENSG00000156515	HK1	56.8539761538462	2.86490610114211	1.00606824143475e-31	G4
ENSG00000042286	AIFM2	2.12368617948718	5.50515394195707	5.65910825993898e-72	G4
ENSG00000229097	CALM2P2	2.1346281025641	1.58610522952616	6.09160582009758e-05	G3
ENSG00000172731	LRRC20	6.13019923076923	2.01638939214696	4.42327325497925e-09	G4
ENSG00000107719	PALD1	0.419613733846154	6.65120996102753	2.10611737080893e-79	G1
ENSG00000138316	ADAMTS14	1.90720459128205	6.26862596120316	4.60764391862657e-13	G3
ENSG00000166228	PCBD1	18.7735915384615	1.5502057340618	3.45681233198028e-10	G2
ENSG00000107738	C10orf54	2.56920979487179	1.65126957880783	1.44284641239717e-14	G2
ENSG00000168209	DDIT4	223.890367948718	4.21165849292199	6.93150318848787e-47	G4
ENSG00000107745	MICU1	11.3033715128205	2.38773685089175	7.41366799921463e-09	G4
ENSG00000122884	P4HA1	40.1649015384615	4.42551458110245	1.70158990394555e-07	G3
ENSG00000138279	ANXA7	61.7935358974359	1.27582890600995	1.11069218948828e-29	G2
ENSG00000214655	ZSWIM8	4.19920461538462	1.74480674847908	4.62022773549154e-09	G5
ENSG00000122861	PLAU	2.51489903333333	4.78296661895122	5.18412316903866e-53	G2
ENSG00000035403	VCL	13.7105341025641	1.42088181537471	3.19057911947226e-10	G2
ENSG00000156671	SAMD8	2.55442251282051	1.60120799281036	3.19924792608501e-15	G2
ENSG00000165644	COMTD1	7.06109633333333	2.08827963867127	6.98490356341516e-06	G4
ENSG00000148655	C10orf11	9.70909258974359	4.32831970429014	9.84976243977055e-13	G2
ENSG00000138326	RPS24	4577.29153846154	1.49710473013831	1.33491694248118e-11	G2
ENSG00000108175	ZMIZ1	1.22040241025641	2.29356802483692	9.54574185157674e-13	G1
ENSG00000108179	PPIF	19.2866005128205	1.83620209890335	4.55258680902908e-16	G2
ENSG00000253626	EIF5AL1	3.18903320512821	1.11148614664558	0.000191864386639497	G3
ENSG00000133678	TMEM254	3.84257612820513	0.344335129802902	3.51577620209461e-06	G3
ENSG00000122359	ANXA11	7.5842982051282	2.13516940617375	1.08172057356718e-15	G2
ENSG00000122378	FAM213A	12.3261952846154	6.01135356747285	0	G1
ENSG00000108219	TSPAN14	15.9055715897436	3.06991780841597	5.36713195576584e-18	G4
ENSG00000107771	CCSER2	3.28823487179487	2.26332358592139	8.12455652976277e-33	G1
ENSG00000148672	GLUD1	56.8017923076923	1.99250802960858	4.81521080742585e-158	G2
ENSG00000122376	FAM35A	23.0165212820513	1.83937016980742	2.58168042716021e-26	G2
ENSG00000224914	LINC00863	2.8965618974359	2.03250507929248	2.89693057326985e-15	G5
ENSG00000107789	MINPP1	96.1249692307692	2.49265517030515	1.61587065367267e-122	G4
ENSG00000198682	PAPSS2	1.17798726666667	3.40146170294934	3.05665480539584e-09	G3
ENSG00000171862	PTEN	34.8189948717949	1.44059109820957	2.24288325669028e-23	G2
ENSG00000138134	STAMBPL1	3.49294387179487	3.62524849947459	3.28042001855173e-46	G2
ENSG00000026103	FAS	8.10933038461538	3.72147775407189	9.09791988349778e-97	G5
ENSG00000107798	LIPA	20.7234817948718	1.84651578470523	1.82685073098352e-24	G2
ENSG00000119917	IFIT3	10.1448771794872	2.26102250893609	2.26784237142279e-99	G4
ENSG00000204010	IFIT1B	11.4765482641026	14.3631276540339	1.21150924768862e-79	G5
ENSG00000152778	IFIT5	4.90895717948718	2.16251317401849	5.44819210533709e-43	G1
ENSG00000152782	PANK1	3.67879323076923	2.76925954221433	1.1111500329467e-34	G2
ENSG00000138182	KIF20B	13.4614261538462	1.76927386959597	2.71709141271687e-10	G4
ENSG00000107854	TNKS2	12.220931025641	1.17347133771615	1.70274775411246e-13	G3
ENSG00000174721	FGFBP3	1.48012184615385	1.88069410954961	2.39903045439173e-11	G2
ENSG00000138160	KIF11	51.5355446153846	1.60930129313935	6.60380155689653e-16	G5
ENSG00000152804	HHEX	5.78010758974359	3.67844234130325	1.01004824225199e-25	G1
ENSG00000138180	CEP55	16.7248338461538	2.70538767676746	1.58811118305464e-66	G2
ENSG00000108239	TBC1D12	1.75665161538462	1.79912714966693	7.34580167088826e-11	G5
ENSG00000107438	PDLIM1	22.6404912820513	2.20935718581284	4.32561084225361e-15	G3
ENSG00000095637	SORBS1	1.21232777435897	3.78140714641385	1.43345003358619e-57	G5
ENSG00000138185	ENTPD1	1.67398271538462	7.05087970065138	5.85796866805707e-06	G3
ENSG00000155629	PIK3AP1	34.3832820512821	1.60279983939549	2.84219737027531e-19	G2
ENSG00000213390	ARHGAP19	27.6163687179487	2.25433419571163	1.30603931045179e-63	G4
ENSG00000165879	FRAT1	2.68282333333333	1.89998388020991	1.06538328495263e-19	G3
ENSG00000181274	FRAT2	17.5923448717949	3.23998224682899	3.24030651487808e-15	G3
ENSG00000052749	RRP12	2.73156207692308	2.23354144226137	1.17473693841664e-08	G2
ENSG00000171314	PGAM1	89.026141025641	2.56572910770775	1.82173651763998e-10	G3
ENSG00000171307	ZDHHC16	20.7327284615385	1.22428297105604	1.55890172043526e-20	G2
ENSG00000171160	MORN4	2.93486502564103	2.99299548537387	3.838710679485e-58	G4
ENSG00000155252	PI4K2A	16.7100412820513	2.54592768048462	3.43761453051523e-73	G4
ENSG00000119986	AVPI1	7.34129158974359	3.18663639853707	1.63037515625034e-22	G3
ENSG00000107521	HPS1	13.3005553846154	1.77772229753352	3.21294750100633e-16	G4
ENSG00000120053	GOT1	31.2266923076923	1.45650395948634	6.70305173327994e-14	G4
ENSG00000119919	NKX2-3	0.674665246153846	7.20683523161516	2.36388577345217e-262	G1
ENSG00000198018	ENTPD7	9.0990441025641	1.20494996846882	1.71961702251322e-08	G3
ENSG00000107566	ERLIN1	38.9822974358974	1.49929321242361	3.53759375930308e-50	G2
ENSG00000107815	C10orf2	11.9417476923077	1.3312795872499	1.58114149308607e-06	G3
ENSG00000273162	RP11-108L7.15	2.97787833589744	4.79288780228932	9.4410603851526e-40	G4
ENSG00000166167	BTRC	4.28213261538462	3.22361016272692	1.246949603801e-21	G4
ENSG00000166169	POLL	3.05074079487179	1.51951088151984	7.54188440691759e-06	G4
ENSG00000166171	DPCD	34.1445364102564	1.51158525953065	5.48147165409665e-09	G4
ENSG00000107829	FBXW4	8.78423230769231	1.90982018117466	5.67383442858606e-15	G4
ENSG00000198408	MGEA5	40.1476769230769	1.16739397276188	3.34135819592594e-61	G5
ENSG00000198728	LDB1	42.1161230769231	2.18569060622693	7.16235762593025e-21	G4
ENSG00000166197	NOLC1	55.8555179487179	1.00418443031765	0.000138454242756577	G3
ENSG00000166272	WBP1L	10.0561225641026	1.57247050134586	7.80001252856104e-09	G3
ENSG00000148842	CNNM2	2.46605320512821	3.1332736056905	9.86362942929537e-70	G4
ENSG00000076685	NT5C2	35.2065307692308	1.31098502579427	1.57378388142652e-25	G2
ENSG00000148843	PDCD11	27.3101435897436	1.16824727554406	7.43932344465642e-06	G2
ENSG00000156384	SFR1	16.8654297435897	1.56032505473617	1.12438100386449e-16	G5
ENSG00000148834	GSTO1	363.430179487179	1.14344295405516	0.000317171489324805	G4
ENSG00000065621	GSTO2	1.82633802564103	2.36397816382459	5.95903077045966e-19	G4
ENSG00000148841	ITPRIP	5.16280553846154	2.90741681334289	4.30274648463606e-28	G4
ENSG00000119950	MXI1	66.4011587179487	4.23525536235524	2.21839321183551e-103	G5
ENSG00000138166	DUSP5	2.43417984615385	3.00361965508166	2.11860398479294e-14	G2
ENSG00000203497	PDCD4-AS1	1.28432392307692	3.46249340839932	0.00034221544957038	G2
ENSG00000150593	PDCD4	51.7601230769231	1.30431929003992	3.20359521165767e-13	G3
ENSG00000214413	BBIP1	15.5007364102564	1.95008353734679	0.000320700484115151	G5
ENSG00000197142	ACSL5	29.2783974358974	1.05297387236842	3.03387613941331e-21	G2
ENSG00000165806	CASP7	8.12597205128205	1.60061303116965	7.07586373114296e-13	G2
ENSG00000165813	CCDC186	4.79225487179487	1.57585583103445	1.54529254912237e-45	G5
ENSG00000099204	ABLIM1	6.09810102564103	1.93872713734017	1.71500871737172e-16	G1
ENSG00000151553	FAM160B1	3.26317487179487	1.61261286280608	4.26990983816071e-15	G1
ENSG00000165646	SLC18A2	2.08160082051282	3.23677259930676	8.60392274189372e-34	G2
ENSG00000165669	FAM204A	40.2410871794872	1.02778978090324	1.64991311618749e-23	G3
ENSG00000148908	RGS10	91.7597128205128	2.09487165144112	3.76979974242569e-72	G5
ENSG00000198825	INPP5F	6.58653358974359	1.20768814519656	2.76209348184967e-27	G5
ENSG00000203805	PLPP4	2.94787316153846	7.93106376787786	1.67334944027774e-42	G4
ENSG00000107679	PLEKHA1	1.19781143589744	3.10597808466246	4.14378269172936e-14	G1
ENSG00000255624	RP11-564D11.3	0.986072761538462	3.38627850629742	7.82575244774173e-37	G5
ENSG00000119965	C10orf88	5.47809333333333	1.58844137472602	3.44718826193472e-20	G5
ENSG00000095574	IKZF5	2.23458474358974	1.75511385104167	1.86667243498252e-06	G4
ENSG00000065154	OAT	227.93191025641	2.65767559636641	7.80297102665277e-177	G4
ENSG00000107902	LHPP	4.21947420512821	3.56513291356835	5.19513402011073e-12	G4
ENSG00000189319	FAM53B	10.7366320512821	1.78938119522964	4.80899990097629e-40	G5
ENSG00000203791	METTL10	15.8988641025641	2.49120824957307	6.10384308648849e-06	G3
ENSG00000165660	FAM175B	5.36569871794872	2.05259964816887	9.91367259955362e-05	G4
ENSG00000249456	RP11-298J20.4	10.0480017948718	4.74848456833293	2.02339166472099e-05	G5
ENSG00000188690	UROS	131.530512820513	2.52832709791784	3.74549110808871e-61	G5
ENSG00000203780	FANK1	1.32305914615385	5.97305904558894	2.32262203325007e-08	G4
ENSG00000150760	DOCK1	1.84690575846154	5.90946202543935	4.48942736695612e-09	G1
ENSG00000132334	PTPRE	3.44660117948718	4.6775096251904	1.59339650863374e-47	G2
ENSG00000148773	MKI67	29.3682066666667	2.65671719697171	2.69120923826604e-13	G5
ENSG00000237489	LINC00959	1.04077269230769	3.49904859773388	4.03587467366253e-07	G2
ENSG00000176171	BNIP3	54.0994415384615	4.54278685292051	1.03318879423225e-08	G4
ENSG00000165752	STK32C	3.81953948717949	2.43109683311988	8.99408422736555e-10	G2
ENSG00000171813	PWWP2B	2.34398049487179	4.95033992723475	1.41345880869195e-109	G1
ENSG00000068383	INPP5A	6.47415769230769	2.63342269081786	3.65219436645643e-17	G2
ENSG00000198546	ZNF511	7.16574358974359	1.0129236099115	3.06509912835343e-05	G3
ENSG00000148803	FUOM	6.08326541025641	1.84217707278707	3.59576922015806e-06	G2
ENSG00000148824	MTG1	17.0158741025641	2.38448776507786	0.000130290825047105	G3
ENSG00000142082	SIRT3	5.58418794871795	1.53202121457883	6.75496242758342e-08	G3
ENSG00000185201	IFITM2	24.3909947948718	2.6131351627094	1.1407416366362e-06	G2
ENSG00000185187	SIGIRR	3.88387176923077	1.88360654330657	6.88171933055579e-07	G2
ENSG00000023191	RNH1	76.0111205128205	1.67864646966475	6.79481060285344e-22	G4
ENSG00000099849	RASSF7	12.0564969230769	2.17914710950887	3.00728851165247e-20	G4
ENSG00000247095	MIR210HG	9.28208802051282	7.36386868222743	2.94360077894489e-10	G4
ENSG00000177030	DEAF1	4.73276205128205	0.707948604552371	4.00993829745534e-05	G2
ENSG00000177106	EPS8L2	0.647112028205128	3.98762986165978	2.06632047698869e-09	G2
ENSG00000177595	PIDD1	1.18523579487179	2.51905933443127	3.20752040886846e-17	G4
ENSG00000199785	SNORA52	1304.4027	4.54926860226759	2.21815700349513e-08	G1
ENSG00000177830	CHID1	43.4742802564103	1.59401076782108	2.07495472979283e-11	G4
ENSG00000182208	MOB2	11.2562420512821	1.49802226013235	5.8714135918552e-18	G5
ENSG00000117984	CTSD	43.1323025641026	0.971267124029296	0.000115831752693309	G3
ENSG00000229512	AC068580.5	0.611805692307692	3.93062417169697	0.000606685320656694	G3
ENSG00000130592	LSP1	4.81890445641026	5.47073124524358	1.03233603841221e-72	G1
ENSG00000130595	TNNT3	0.54154992051282	5.51600810175147	1.42293607784605e-10	G1
ENSG00000183734	ASCL2	0.880879630769231	5.68382516275204	8.80485792427668e-66	G1
ENSG00000064201	TSPAN32	8.11620538461538	1.52512799322809	5.56725453662538e-11	G4
ENSG00000236264	RPL26P30	7.14705892307692	2.46763983715427	0.000373841397492666	G3
ENSG00000110651	CD81	15.0914023076923	2.66214040066803	1.46753555908808e-43	G2
ENSG00000207008	SNORA54	1000.25143589744	3.48319658838362	1.11766158175801e-39	G1
ENSG00000110619	CARS	22.4256256410256	2.1301922250419	4.85932951160905e-20	G5
ENSG00000005801	ZNF195	18.2760779487179	1.45453645087214	1.37503739831119e-26	G2
ENSG00000177105	RHOG	5.05630461538462	1.79245396793352	0.000684710552964121	G1
ENSG00000224091	AC104389.16	1.06476681025641	8.41015867667429	2.33050079314172e-116	G5
ENSG00000221031	CoTC_ribozyme	0.894674384615385	7.73507242546877	7.76484846483838e-16	G4
ENSG00000244734	HBB	1.3062026	7.77681838899934	0.000195705941674535	G1
ENSG00000229988	HBBP1	11.5879577435897	8.72152908493782	6.31780105218868e-14	G4
ENSG00000260629	BGLT3	1.9320225	8.48130419199871	1.73162092775899e-24	G4
ENSG00000213934	HBG1	1.78749714615385	8.40361328811956	1.97946629987454e-17	G5
ENSG00000196565	HBG2	7.29127793076923	7.99117402852012	5.90164650947474e-14	G5
ENSG00000279824	AC104389.2	6.54910182051282	7.0605583652458	1.06778488138867e-05	G1
ENSG00000279346	AC104389.1	17.2454656410256	5.68949402277214	0.000265779975968121	G1
ENSG00000121236	TRIM6	2.19622576923077	2.39466385080456	1.97597633314881e-09	G2
ENSG00000132274	TRIM22	12.1351548717949	4.31922191764221	0	G1
ENSG00000051009	FAM160A2	1.86222915384615	1.46892911712591	1.59341627635156e-12	G4
ENSG00000170955	PRKCDBP	0.975784923076923	4.1824072192746	0.000383141706772974	G3
ENSG00000166313	APBB1	0.416256223076923	5.26643298229566	1.7707017341191e-36	G1
ENSG00000166333	ILK	14.6551923076923	1.87667956406157	3.328535170842e-05	G4
ENSG00000166340	TPP1	4.9081541025641	1.66673523217667	0.000892893399495369	G3
ENSG00000130413	STK33	2.34604125641026	2.82754216360573	2.62787542331142e-17	G1
ENSG00000166441	RPL27A	2886.37461538462	1.17989498891632	1.47117539456097e-07	G3
ENSG00000166452	AKIP1	19.2234384615385	1.7745014605058	1.86684199459755e-14	G4
ENSG00000175348	TMEM9B	29.8792512820513	1.71230677192884	6.29773961433468e-60	G5
ENSG00000175352	NRIP3	2.22855379487179	1.79443375400775	3.12357416055432e-31	G5
ENSG00000184014	DENND5A	6.68888784615385	2.85915404549893	3.27619339957078e-67	G2
ENSG00000205339	IPO7	40.3948564102564	1.56214703561806	6.45607268408528e-49	G2
ENSG00000201998	SNORA23	118.560332051282	4.38189524571896	3.2807999210898e-12	G1
ENSG00000268403	CTD-2371O3.3	4.22119615384615	1.42716910347733	1.49997392114057e-13	G5
ENSG00000166478	ZNF143	14.9587594871795	1.38167648773877	5.02345541314737e-13	G5
ENSG00000239470	RP11-16F15.2	31.3030307692308	1.33261670825026	5.61283118978224e-07	G5
ENSG00000133789	SWAP70	17.8346023076923	2.608689341951	8.55006799636326e-56	G2
ENSG00000246273	SBF2-AS1	1.73889671794872	2.57007406982529	1.32157137357986e-25	G1
ENSG00000133812	SBF2	1.2180518974359	3.15195947404879	3.191552491797e-47	G1
ENSG00000148926	ADM	8.68504005128205	4.24362631139331	1.367975419135e-25	G3
ENSG00000133805	AMPD3	2.56444023076923	1.79975225293131	1.41616187497773e-06	G5
ENSG00000133816	MICAL2	5.61150846153846	3.74107732567093	1.66458733308674e-15	G4
ENSG00000152270	PDE3B	4.94824846153846	2.65463385670322	1.30871680271691e-35	G4
ENSG00000186104	CYP2R1	4.36509333333333	1.81996027683264	0.000709558604888122	G3
ENSG00000110693	SOX6	4.81398181358974	11.5607577315784	0	G5
ENSG00000070081	NUCB2	223.849269230769	1.83022724626598	9.55499141324065e-34	G2
ENSG00000129158	SERGEF	12.7713294871795	1.63867961036412	4.57407480223067e-07	G3
ENSG00000110756	HPS5	9.81894948717949	1.35219325979499	3.26436418055361e-40	G2
ENSG00000134333	LDHA	584.566574358974	4.16606330993684	1.08013611418382e-10	G3
ENSG00000074319	TSG101	33.9173076923077	1.24173188983172	1.51001515350213e-31	G5
ENSG00000151116	UEVLD	5.87579871794872	2.44430988133827	1.01046945586861e-05	G3
ENSG00000129173	E2F8	5.46660679487179	4.27752084877728	8.22456072690489e-30	G5
ENSG00000109854	HTATIP2	27.8591338461538	1.49645785687273	0.000180228911615295	G4
ENSG00000198168	SVIP	16.5842274358974	1.287539289682	1.76433552979506e-15	G5
ENSG00000109881	CCDC34	17.1679192307692	1.92995607142808	4.34817120762525e-28	G4
ENSG00000205213	LGR4	2.55684476923077	3.5905005689572	1.60950825470113e-92	G5
ENSG00000224411	HSP90AA2P	3.80362802564103	2.22085528710905	3.72149530194128e-05	G3
ENSG00000121621	KIF18A	24.7598897435897	2.25866870486291	3.79028147120682e-19	G4
ENSG00000152219	ARL14EP	13.6890430769231	1.65721649390442	2.35076293793994e-15	G1
ENSG00000049449	RCN1	29.7426846153846	1.66675161808951	3.85210519691431e-42	G2
ENSG00000184937	WT1	2.06714069487179	3.86956273611942	1.67641615145633e-09	G3
ENSG00000149100	EIF3M	178.942333333333	1.00612556242319	4.50139626887029e-05	G3
ENSG00000060749	QSER1	4.55765205128205	1.32381094712453	3.31672942606405e-05	G2
ENSG00000121690	DEPDC7	3.13213266666667	3.05112776786557	1.95460388427358e-06	G3
ENSG00000176148	TCP11L1	3.71627948717949	1.33307284612889	2.3920391811391e-06	G5
ENSG00000110422	HIPK3	17.0981066666667	1.51340134655889	1.84915054589499e-86	G1
ENSG00000110429	FBXO3	12.4896656410256	1.80301917456352	3.38373415620932e-32	G5
ENSG00000121691	CAT	474.274230769231	1.41201570516485	5.38739743081621e-12	G5
ENSG00000026508	CD44	9.59940051282051	1.9083711408602	1.30018625658976e-17	G1
ENSG00000166326	TRIM44	4.36522641025641	1.46774889229937	1.07602337414566e-15	G2
ENSG00000179241	LDLRAD3	1.56906384615385	3.09431508705677	1.31121997673019e-07	G3
ENSG00000135362	PRR5L	1.13889577179487	6.55094026996796	6.63447629561916e-41	G1
ENSG00000166352	C11orf74	37.1840025641026	1.7801585941521	4.11643756161721e-14	G4
ENSG00000052841	TTC17	21.3989205128205	1.53336102710854	6.31801515737191e-70	G1
ENSG00000121671	CRY2	7.29608512820513	1.38338009686036	2.57397941645385e-21	G4
ENSG00000254639	CTD-2589M5.5	0.658929884615385	7.45557258703688	1.82190005660602e-100	G5
ENSG00000110492	MDK	0.980497076923077	5.07545762231328	5.56426210460296e-39	G1
ENSG00000180423	HARBI1	3.65096717948718	3.62463648942465	8.86056870868022e-35	G5
ENSG00000175224	ATG13	3.74861769230769	1.34640676927968	1.85580571020362e-13	G4
ENSG00000134574	DDB2	12.8708264102564	1.75451491945238	8.17944098816932e-17	G5
ENSG00000110514	MADD	6.73714871794872	1.89009534055725	3.66010539219678e-07	G2
ENSG00000165915	SLC39A13	1.41029323076923	2.66670433793266	8.5399698677106e-13	G2
ENSG00000149177	PTPRJ	2.38446979487179	2.27951277137314	1.15222758326275e-26	G4
ENSG00000149115	TNKS1BP1	1.99598420512821	2.13615147650326	7.90753392799262e-27	G4
ENSG00000156575	PRG3	28.4127006410256	8.17896618628376	2.31870202975751e-06	G4
ENSG00000186652	PRG2	1117.0914025641	5.8988349863891	2.61796277040186e-07	G3
ENSG00000134802	SLC43A3	70.0905769230769	2.04744849537641	3.95168086301947e-19	G4
ENSG00000149150	SLC43A1	44.3912102564103	2.21554415652822	1.38980006767312e-48	G4
ENSG00000134809	TIMM10	120.230953846154	1.45794452843822	0.000724976057980481	G3
ENSG00000156587	UBE2L6	46.5601197435897	1.61114668134056	7.57182846329674e-07	G4
ENSG00000149131	SERPING1	0.507561182051282	5.78859531262453	0	G1
ENSG00000166793	YPEL4	3.37799502564103	10.0252754620552	0	G5
ENSG00000211450	C11orf31	175.073056410256	1.12851404561484	1.3955825240589e-06	G3
ENSG00000198561	CTNND1	10.7891848717949	1.93848018795688	4.10705301668888e-14	G4
ENSG00000110031	LPXN	3.98938741025641	2.85261858209513	5.12142774068631e-26	G2
ENSG00000189057	FAM111B	9.36923494871795	3.10500041760797	4.83864726183778e-102	G1
ENSG00000166900	STX3	2.47163692307692	3.27880032723928	5.9740191949614e-29	G2
ENSG00000234964	FABP5P7	49.9061028205128	3.50207256219956	2.05047995070084e-33	G2
ENSG00000149516	MS4A3	21.7331169230769	3.46701807687485	1.9983831695338e-14	G2
ENSG00000149534	MS4A2	3.86921671794872	3.25404299290894	1.25261756367377e-20	G1
ENSG00000110104	CCDC86	20.8911976923077	1.45506366898132	5.73311170814037e-05	G3
ENSG00000183134	PTGDR2	2.75141379487179	3.63891543393295	4.35848317268537e-06	G3
ENSG00000110107	PRPF19	56.5768487179487	1.53798545941146	1.11503318132638e-09	G2
ENSG00000149476	TKFC	4.21683248717949	1.14438648700553	2.79737686306927e-09	G3
ENSG00000162144	CYB561A3	14.5722507692308	2.15175695833401	1.09435227878369e-05	G4
ENSG00000187049	TMEM216	12.6959520512821	1.919289490429	3.34949945095985e-09	G2
ENSG00000134824	FADS2	347.406	1.81693021285524	1.59457609926604e-08	G3
ENSG00000149485	FADS1	74.6628897435897	1.71356291054604	4.10173978567678e-06	G3
ENSG00000167994	RAB3IL1	1.75317510769231	8.08138132453741	1.18115725314824e-111	G5
ENSG00000167996	FTH1	218.252923076923	2.20874917005677	6.22865808125379e-15	G4
ENSG00000149503	INCENP	16.1322348717949	2.12036323261818	2.47347656123292e-10	G4
ENSG00000162174	ASRGL1	16.6298582051282	1.98446619670642	2.07643767567822e-21	G2
ENSG00000124942	AHNAK	9.26988487179487	4.19841914668765	3.53192164098949e-72	G1
ENSG00000149016	TUT1	5.04825315384615	1.63500461372149	5.31938336427916e-09	G3
ENSG00000149499	EML3	2.19152077948718	2.99016611447598	2.15897424872525e-09	G2
ENSG00000089597	GANAB	41.3629666666667	1.0965915592096	1.04768200338285e-08	G3
ENSG00000214756	METTL12	1.78018582051282	1.72515670617429	4.28747542869904e-12	G5
ENSG00000162191	UBXN1	98.4484179487179	1.47849158823428	3.54238974206735e-07	G4
ENSG00000269176	RP11-727F15.12	2.98934538461538	2.14141195476001	2.01648871448384e-08	G5
ENSG00000185475	TMEM179B	11.8238501025641	3.17326023425614	0.00035335142378862	G3
ENSG00000168569	TMEM223	12.0269430769231	0.969044848104532	5.06100156169545e-09	G2
ENSG00000162236	STX5	7.95523846153846	1.61368071414283	8.92687706590966e-13	G3
ENSG00000277194	SNORD22	592.144574358974	2.13169462318933	9.39514747655652e-15	G1
ENSG00000278527	SNORD22	75.3713179487179	1.37281650299612	3.33312775717232e-07	G2
ENSG00000168003	SLC3A2	133.990330769231	1.58841959248795	1.61414277212468e-33	G5
ENSG00000133317	LGALS12	2.81997623076923	7.12502821092926	4.65311889231996e-13	G3
ENSG00000133321	RARRES3	7.58885769230769	2.35166138439151	9.59286764082975e-06	G1
ENSG00000133318	RTN3	21.0846020512821	1.57785963946449	1.51625011721532e-08	G2
ENSG00000188070	C11orf95	1.58324817948718	1.71699401413568	9.3992952211797e-39	G2
ENSG00000168005	C11orf84	2.63014430769231	3.28329833650969	8.05027485020181e-13	G2
ENSG00000176340	COX8A	168.085694871795	1.3669650007616	0.000885505885987042	G3
ENSG00000167770	OTUB1	31.0688153846154	1.22701637090148	1.72981727486263e-07	G3
ENSG00000149782	PLCB3	2.89391307692308	1.32686664589629	6.11040979955866e-13	G4
ENSG00000207024	Y_RNA	6.95966923076923	2.63125615299509	4.41766328578328e-07	G2
ENSG00000162302	RPS6KA4	3.97822692307692	1.58775010890109	6.61465857567312e-07	G1
ENSG00000068831	RASGRP2	16.6155808461538	4.47678972457272	1.11167172742709e-84	G2
ENSG00000168067	MAP4K2	0.942903564102564	4.41227086901913	2.19223427707425e-42	G2
ENSG00000133895	MEN1	4.01826333333333	1.14471288589792	6.23171501645264e-17	G2
ENSG00000110047	EHD1	5.23507358974359	1.24375641811915	7.99526202931704e-13	G4
ENSG00000068971	PPP2R5B	6.65589558974359	4.84293431550143	4.76970825208688e-42	G4
ENSG00000168060	NAALADL1	2.97910347692308	4.66732134360439	3.8476934363314e-33	G2
ENSG00000174276	ZNHIT2	7.67315230769231	1.36808810592369	2.63541412215481e-05	G3
ENSG00000149792	MRPL49	33.9551358974359	1.102796193592	4.64418245233258e-06	G3
ENSG00000254614	AP003068.23	1.74256164102564	2.42234198415172	8.20667410871958e-08	G4
ENSG00000014216	CAPN1	35.7992676923077	1.80742134423747	1.22651218342203e-16	G4
ENSG00000133884	DPF2	8.2519341025641	0.970655528768455	3.16760292336412e-05	G3
ENSG00000126391	FRMD8	8.06916025641026	1.18150119898591	0.000122970549575671	G3
ENSG00000245532	NEAT1	26.0146992307692	2.70347558796145	1.23471960274753e-06	G4
ENSG00000173465	SSSCA1	29.6705687179487	1.58239841272951	1.10806155676787e-10	G4
ENSG00000176973	FAM89B	9.71773666666667	3.25645673819979	4.98014764509328e-58	G5
ENSG00000173442	EHBP1L1	37.6265061538462	3.71080571314236	5.36953594250062e-98	G5
ENSG00000172500	FIBP	45.9508205128205	1.68022040737402	0.000273800688178649	G2
ENSG00000175602	CCDC85B	26.9387274358974	1.97049426173236	7.0030318986305e-06	G3
ENSG00000175376	EIF1AD	20.75797	1.29396262756371	4.50522664751842e-09	G3
ENSG00000175334	BANF1	36.0614548717949	3.27071377851028	1.98775281656654e-05	G3
ENSG00000174903	RAB1B	5.51681179487179	1.09801871158492	1.46513048406523e-06	G3
ENSG00000174165	ZDHHC24	1.68135990512821	2.46115356901475	2.71045890216324e-16	G2
ENSG00000174080	CTSF	2.6877141025641	2.29663900756228	7.09204064287678e-11	G2
ENSG00000173992	CCS	23.3308902564103	2.18483745291183	1.53889764652414e-23	G5
ENSG00000258297	RP11-658F2.8	1.91450556923077	1.19118665261981	1.83898994964996e-09	G1
ENSG00000173898	SPTBN2	1.29172553589744	4.98766431159494	1.06585589918178e-17	G4
ENSG00000173715	C11orf80	1.94796451282051	3.20427193717469	1.1897568019115e-14	G5
ENSG00000173653	RCE1	3.36056884615385	1.77352152480914	8.11687195972757e-07	G3
ENSG00000173599	PC	3.77133141025641	3.97848799945587	6.51629423688065e-79	G4
ENSG00000173020	GRK2	14.8771653846154	1.90861526571733	3.21344666403769e-30	G2
ENSG00000172932	ANKRD13D	2.76563494871795	2.7592648178346	2.83567993756448e-15	G2
ENSG00000172531	PPP1CA	89.728158974359	2.29664445183074	4.22876458057779e-06	G3
ENSG00000175463	TBC1D10C	5.09177097435897	2.79294943158894	1.25664976302488e-36	G1
ENSG00000213402	PTPRCAP	4.02693511538462	7.01527977224773	2.41681449610124e-132	G1
ENSG00000172725	CORO1B	13.6364148717949	1.69892405270204	1.52902663230219e-05	G2
ENSG00000084207	GSTP1	181.464864102564	2.63620193699536	3.38388122749241e-26	G2
ENSG00000110057	UNC93B1	5.98433538461538	1.5947276883906	3.13012479699367e-15	G3
ENSG00000006534	ALDH3B1	6.87322358974359	3.34253332582317	2.35653249565665e-16	G4
ENSG00000255031	RP11-802E16.3	1.01137729230769	2.21001650808056	0.000181805044219267	G3
ENSG00000110066	KMT5B	11.5899233333333	1.1451811697599	1.96663947776801e-25	G5
ENSG00000171067	C11orf24	6.30198464102564	2.74080221369855	1.5348889017787e-05	G3
ENSG00000132740	IGHMBP2	2.35728848717949	1.81166572959592	4.14706146338309e-08	G4
ENSG00000149716	ORAOV1	5.74074461538462	1.53745805638202	5.25398442084546e-15	G4
ENSG00000085733	CTTN	21.2903084615385	3.59107229989673	1.54489810366944e-65	G4
ENSG00000172893	DHCR7	28.4843271794872	1.91751535212684	0.000239353771418413	G2
ENSG00000254469	RP11-849H4.2	4.91590564102564	1.94114801105441	2.41215509616352e-08	G5
ENSG00000137522	RNF121	12.2505764102564	1.52973002323585	4.10719742036432e-22	G4
ENSG00000184154	LRTOMT	3.86486287179487	3.27427652560103	3.04963462167602e-11	G3
ENSG00000110200	ANAPC15	30.5771702564103	1.82762789356817	1.46639179684863e-06	G4
ENSG00000168010	ATG16L2	3.9885431025641	2.4259142472616	4.31179651052024e-15	G2
ENSG00000137478	FCHSD2	1.21854717948718	2.5497574343368	1.33536605761904e-05	G1
ENSG00000175591	P2RY2	2.35148051282051	3.72439110205833	6.5073285552047e-11	G3
ENSG00000175567	UCP2	5.6450051025641	4.46027635491114	4.10897801473503e-13	G4
ENSG00000168014	C2CD3	2.57437782051282	1.84826558752895	1.47004444439742e-14	G5
ENSG00000214517	PPME1	9.6647858974359	2.31862762617999	8.56646925756273e-26	G4
ENSG00000165434	PGM2L1	1.76652374358974	3.25175210773088	3.8255157866019e-72	G5
ENSG00000175538	KCNE3	10.5994730769231	2.17817753264025	5.29277336940511e-07	G3
ENSG00000162139	NEU3	8.0466541025641	1.49432048504297	9.5737241182369e-11	G2
ENSG00000279117	CTD-2562J17.6	3.03485426923077	3.80235517240149	5.64059118562194e-30	G2
ENSG00000137486	ARRB1	3.61226351282051	4.97457558459579	3.47861062325471e-27	G2
ENSG00000206941	SNORD15A	97.3618256410256	2.45325606286995	0.000272716776001995	G1
ENSG00000158555	GDPD5	2.58497656410256	6.33484871612746	4.10765639763645e-120	G5
ENSG00000149257	SERPINH1	18.1472587179487	2.12197335282558	2.23093898486804e-12	G4
ENSG00000255326	CTD-2530H12.4	0.720719358974359	6.76379280322324	4.91815421644243e-22	G5
ENSG00000062282	DGAT2	1.83474528205128	3.38033584066216	3.16047845477381e-25	G5
ENSG00000198382	UVRAG	12.5700779487179	1.08266552724564	1.48349900856713e-12	G5
ENSG00000179240	RP11-111M22.2	1.18376269230769	1.92440744377777	8.10041430182787e-07	G1
ENSG00000255135	RP11-111M22.3	15.1792533333333	1.65961530110554	6.13419552179753e-10	G4
ENSG00000149269	PAK1	10.2520894871795	2.1415482406748	3.78543102816918e-50	G4
ENSG00000219529	AP000580.1	4.46856987179487	2.23852110333522	3.17819761788225e-10	G5
ENSG00000151366	NDUFC2	142.03981025641	1.45306436474202	3.63582701177023e-49	G3
ENSG00000251323	RP11-452H21.4	1.12411456666667	5.94849534821897	1.87098133847122e-05	G2
ENSG00000227097	RPS28P7	129.456284615385	1.90634637307701	3.15740053555628e-10	G3
ENSG00000137509	PRCP	18.1800071794872	1.67970703637106	7.27402600014923e-13	G2
ENSG00000165490	DDIAS	9.69033384615385	1.56822657461319	4.17823385621222e-06	G3
ENSG00000246067	RAB30-AS1	8.18529461538462	1.56169456371181	4.50184974461329e-11	G5
ENSG00000137501	SYTL2	0.951691897435897	3.22916004791197	8.47447831438198e-42	G1
ENSG00000073921	PICALM	116.434525641026	1.99910213421781	5.7224599505866e-64	G4
ENSG00000074266	EED	23.7675853846154	1.5956083077093	1.64088715579169e-13	G3
ENSG00000254783	RP11-320L11.2	1.19781519487179	3.07049941946616	0.000696904394045241	G2
ENSG00000151376	ME3	9.7713558974359	3.11937546594847	1.78255919464324e-13	G1
ENSG00000150687	PRSS23	4.37119493846154	4.80404374857	2.07862689346741e-36	G2
ENSG00000123892	RAB38	8.65623961538462	3.04733220204215	1.03363246533459e-29	G2
ENSG00000109861	CTSC	75.6474564102564	2.57737762851522	3.93089792522019e-79	G2
ENSG00000180773	SLC36A4	3.13202179487179	1.71448578300077	1.95197946527463e-18	G2
ENSG00000166002	SMCO4	5.98352905128205	1.68800765175161	1.22915879260144e-13	G4
ENSG00000254911	SCARNA9	107.43641025641	1.57616907910262	0.000119882254509088	G1
ENSG00000279696	RP11-178H8.7	1.19356430769231	2.03690494015138	2.32821244596671e-89	G1
ENSG00000207112	SNORA25	27.7858846153846	3.17645934158714	6.25576377086661e-61	G1
ENSG00000206834	SNORA1	4.9770282051282	3.24692894728632	6.64688698935202e-08	G1
ENSG00000207145	SNORA18	88.2309102564103	1.65468618220561	2.70406041525999e-05	G1
ENSG00000166012	TAF1D	18.3070264102564	1.38527320750324	8.73177030401313e-20	G2
ENSG00000182919	C11orf54	10.8536628205128	1.61445480862965	1.7293101749505e-16	G1
ENSG00000110218	PANX1	7.03398769230769	1.19833699968545	1.82737982434432e-17	G2
ENSG00000196371	FUT4	4.03280733333333	3.34013294606555	1.3320160918615e-72	G2
ENSG00000166025	AMOTL1	3.17300153846154	1.33903011736664	1.33005473625981e-08	G2
ENSG00000150316	CWC15	58.1858923076923	1.37468851719408	1.14636837268543e-05	G4
ENSG00000149218	ENDOD1	21.7301153846154	1.44885159718672	1.02580823176395e-80	G5
ENSG00000149212	SESN3	7.37695923076923	2.62665353439666	7.53398372478651e-27	G5
ENSG00000077458	FAM76B	10.1710282051282	1.19230964325928	8.4715663390973e-05	G5
ENSG00000023445	BIRC3	1.63383674358974	3.76724887131463	7.59444982654334e-27	G1
ENSG00000110330	BIRC2	20.8945923076923	1.29104074340907	2.005551206842e-13	G5
ENSG00000152558	TMEM123	100.685066666667	3.68906348172661	0	G2
ENSG00000137692	DCUN1D5	55.1514	1.3424456026449	7.88409192288821e-11	G3
ENSG00000170962	PDGFD	1.43968653846154	4.34452310791274	1.25391942152235e-58	G1
ENSG00000196954	CASP4	39.6626948717949	2.77751425728651	3.45187976910059e-35	G2
ENSG00000137752	CASP1	7.30986412820513	5.34085934642761	1.26404046430673e-41	G2
ENSG00000170903	MSANTD4	24.3739153846154	1.05147304702139	2.12858279037246e-25	G1
ENSG00000213252	RP11-819M15.1	1.4520998974359	4.62203299330506	4.45969460340154e-42	G4
ENSG00000110660	SLC35F2	14.0326040512821	4.76895089425311	8.52173472831448e-177	G2
ENSG00000075239	ACAT1	94.7735666666667	1.98440784528961	5.49077089881871e-21	G4
ENSG00000178202	KDELC2	6.49913743589744	1.23481504166147	5.50913427192484e-23	G2
ENSG00000149289	ZC3H12C	3.80395636153846	4.96816031783776	2.49870006840507e-156	G1
ENSG00000137710	RDX	18.2995325641026	1.31706262632242	1.80278463442117e-34	G5
ENSG00000137714	FDX1	5.76542230769231	1.9666816658846	2.40074433506718e-43	G2
ENSG00000137713	PPP2R1B	38.6772764102564	2.01619676933416	1.54603774452281e-41	G4
ENSG00000150764	DIXDC1	2.16259866666667	1.32529292837113	0.000156776650268862	G3
ENSG00000150787	PTS	16.1265341025641	1.5175884926513	2.56884694339869e-20	G4
ENSG00000149292	TTC12	6.80110487179487	1.54211457777338	0.000525986844832501	G4
ENSG00000109906	ZBTB16	0.998498171794872	7.78229218907639	8.93987113782607e-38	G2
ENSG00000282682	C11orf71	6.15254187179487	3.44965569614841	2.5819109605464e-07	G2
ENSG00000076043	REXO2	165.418887179487	1.96915615092657	3.55544247731809e-69	G4
ENSG00000109917	ZPR1	14.5966748717949	1.22987536278087	1.28908929263368e-14	G3
ENSG00000160584	SIK3	1.47665556410256	2.06848640518892	0.000372487497709898	G4
ENSG00000234268	AP000936.1	24.8523692307692	1.30696175842429	0.000208949095383384	G1
ENSG00000254851	RP11-109L13.1	3.57248366666667	3.02352253863793	1.31217011997458e-16	G4
ENSG00000160613	PCSK7	21.3525820512821	1.99218517005653	1.77001157364816e-15	G4
ENSG00000137731	FXYD2	1.37702586153846	5.31957395505434	3.76436515752144e-11	G1
ENSG00000110324	IL10RA	0.600214766666667	5.29336857050011	3.4593559428678e-05	G3
ENSG00000160593	JAML	4.44443542051282	8.74198994411145	1.32203879223172e-54	G1
ENSG00000149573	MPZL2	1.30581196410256	7.92943817251994	5.93681563804365e-13	G1
ENSG00000118058	KMT2A	2.58175569230769	1.39299945993274	0.00082481124366671	G5
ENSG00000149582	TMEM25	0.616791371794872	4.70806094580036	1.353142489819e-55	G1
ENSG00000186166	CCDC84	3.83184420512821	2.06892680589575	3.68178081358142e-07	G5
ENSG00000137700	SLC37A4	24.3749420512821	1.72875161824963	2.6338596137441e-12	G4
ENSG00000256269	HMBS	104.917865384615	5.80531750780909	4.49789078925822e-104	G5
ENSG00000188486	H2AFX	93.7865415384615	2.70241523267173	4.34818854985162e-29	G4
ENSG00000172269	DPAGT1	10.1589487179487	1.34347905517194	5.46840969915242e-07	G3
ENSG00000172273	HINFP	2.67711769230769	1.35433646783994	0.000145119257347793	G4
ENSG00000173456	RNF26	3.34895771794872	2.65704216281122	0.000324031283312344	G4
ENSG00000110400	NECTIN1	3.64430084615385	3.91849491448178	2.314340093456e-23	G4
ENSG00000254854	CTD-2523D13.2	0.588778846153846	4.79449560189277	1.88164708284348e-05	G4
ENSG00000181264	TMEM136	0.912706253846154	7.85522926152002	4.18274081749837e-193	G1
ENSG00000196914	ARHGEF12	30.8001117948718	2.21378383632056	3.51320791816817e-207	G5
ENSG00000154114	TBCEL	11.9031246153846	2.50455071511829	4.76870030992919e-46	G5
ENSG00000109929	SC5D	11.2275238461538	1.89228602627099	1.31193717771621e-22	G1
ENSG00000137642	SORL1	11.6325756666667	6.50781100799812	0	G1
ENSG00000154127	UBASH3B	1.19352464102564	1.70568133087054	1.22409531107662e-05	G2
ENSG00000064199	SPA17	15.4436972051282	2.7247598227613	3.75511053443647e-18	G4
ENSG00000149564	ESAM	1.33569108205128	2.28978097205763	7.45653038706635e-25	G2
ENSG00000149548	CCDC15	8.24039564102564	1.43329262499818	1.95503695841434e-29	G5
ENSG00000134955	SLC37A2	2.39338841025641	3.85108020482505	1.30402122849374e-08	G4
ENSG00000198331	HYLS1	8.17555153846154	2.95356770524708	1.15587681870945e-50	G5
ENSG00000110074	FOXRED1	15.3210171794872	1.28934761781613	8.10059101928073e-06	G3
ENSG00000110063	DCPS	25.8321764102564	2.29067553680874	0.000346625073025939	G3
ENSG00000280832	ST3GAL4-AS1	2.53958502564103	3.44807632645383	3.79789152103469e-18	G2
ENSG00000110080	ST3GAL4	17.9172574358974	3.84297011176383	8.35761860997331e-205	G2
ENSG00000134954	ETS1	1.74012753846154	4.59538379509074	1.84936394472853e-23	G2
ENSG00000151702	FLI1	8.71498025641026	3.90690662088574	4.32423388082233e-72	G2
ENSG00000196323	ZBTB44	16.3882661538462	1.27110873707766	8.98107422889572e-35	G1
ENSG00000166086	JAM3	2.66247166153846	5.51858011877405	2.77060637827741e-288	G1
ENSG00000151503	NCAPD3	27.4958138461538	1.58064813726076	5.60582352495536e-24	G4
ENSG00000149328	GLB1L2	2.76946363794872	2.93462331614416	2.39785546913529e-17	G2
ENSG00000256948	RP11-598F7.3	0.909065871794872	6.30589993500633	9.4527391146903e-19	G1
ENSG00000171840	NINJ2	11.6799805128205	3.15789562983666	2.71491353180537e-08	G4
ENSG00000060237	WNK1	5.34173282051282	2.83550535467131	3.13585707329278e-28	G5
ENSG00000082805	ERC1	3.29031920512821	1.17814785564827	5.16550583058784e-10	G2
ENSG00000171823	FBXL14	3.53859746153846	1.56118765242736	6.63403315556156e-20	G2
ENSG00000151065	DCP1B	2.02490333333333	1.4426671942736	3.33960060301178e-07	G5
ENSG00000256271	CACNA1C-AS2	1.39739334102564	3.92668431732432	8.83050190060786e-05	G1
ENSG00000111206	FOXM1	2.96917126923077	5.28749532193149	2.70450996292163e-06	G4
ENSG00000171792	RHNO1	44.6715846153846	1.81694186229034	3.03040282703289e-69	G5
ENSG00000278356	RP11-372B4.3	1.09499597435897	2.66551875822595	6.89271292553538e-12	G5
ENSG00000234589	RP11-253E3.1	1.60182066666667	1.80326719981968	3.64534250494751e-05	G1
ENSG00000118971	CCND2	13.1966982051282	3.99989643823249	1.67009714883899e-37	G2
ENSG00000047621	C12orf4	17.2137279487179	1.19147597706161	1.28516836838844e-22	G5
ENSG00000111247	RAD51AP1	41.0366974358974	1.27673708024029	2.01084081859762e-08	G5
ENSG00000010278	CD9	9.21452051282051	5.8176562631975	1.05039817010914e-30	G1
ENSG00000067182	TNFRSF1A	1.47993931025641	2.76810280816207	5.37638161248734e-19	G2
ENSG00000111321	LTBR	2.91201064102564	2.95795542412118	4.89353263534157e-10	G2
ENSG00000215039	CD27-AS1	1.85342158974359	2.43679561929249	7.03872007049869e-08	G3
ENSG00000010292	NCAPD2	64.8624258974359	2.70053189641375	7.2920763012807e-22	G4
ENSG00000255966	RP5-940J5.3	0.486859605128205	4.83820871158372	0.000172958977068747	G3
ENSG00000111640	GAPDH	4171.3441025641	2.89000125177189	7.60813786270225e-08	G3
ENSG00000111641	NOP2	22.6665	1.37788802658033	7.21481939135512e-07	G2
ENSG00000184574	LPAR5	1.63018694871795	7.94719858426206	2.00327312269648e-06	G3
ENSG00000111652	COPS7A	14.9124866666667	1.14474938813277	5.26770795233599e-06	G4
ENSG00000159335	PTMS	2.99571746153846	4.11562218275777	4.00854725898647e-261	G5
ENSG00000250510	GPR162	0.315894535897436	7.84512712835837	3.16699899799695e-101	G1
ENSG00000110811	P3H3	0.746852287179487	6.12435740894635	4.78364408897254e-31	G1
ENSG00000111665	CDCA3	52.7507407692308	3.1600554227186	3.7162257754242e-50	G4
ENSG00000111669	TPI1	786.53941025641	2.3662480755759	6.13966771082952e-17	G3
ENSG00000111671	SPSB2	3.31287379487179	3.08374108652985	0.000482653265458277	G5
ENSG00000248593	DSTNP2	1.44176791538462	1.92824535813718	0.000704463878975965	G2
ENSG00000111674	ENO2	14.1737271794872	2.7887801107906	1.06771550081658e-05	G4
ENSG00000111679	PTPN6	5.38401535897436	2.47974391623813	9.79185629548874e-07	G2
ENSG00000238795	SCARNA12	793.718461538461	2.16937895014803	0.000281484419187915	G2
ENSG00000111684	LPCAT3	25.272428974359	2.31762910225209	2.87503531231589e-17	G4
ENSG00000139178	C1RL	3.83840784615385	2.35165757815834	4.41009133335158e-10	G2
ENSG00000139182	CLSTN3	1.81307041025641	2.58892852781254	6.7380820206013e-08	G2
ENSG00000173262	SLC2A14	8.69198674358974	5.17169473946823	3.89704242232464e-121	G4
ENSG00000059804	SLC2A3	39.3550838461538	4.75350178923447	2.27082167953583e-11	G3
ENSG00000171860	C3AR1	4.3500534025641	4.25873426840017	1.81928478036253e-11	G3
ENSG00000166532	RIMKLB	19.4264074358974	1.68265780157897	3.3547833922087e-100	G5
ENSG00000249790	RP11-20D14.6	11.6568150897436	6.5913400742116	1.73375907293088e-100	G5
ENSG00000111788	RP11-22B23.1	4.07306846153846	2.13118768778485	1.15030851409932e-30	G4
ENSG00000214826	DDX12P	3.40798666666667	1.67198970449954	8.18162868306311e-10	G4
ENSG00000256594	RP11-705C15.2	3.06616461538462	1.28244353119365	1.56430120227498e-08	G2
ENSG00000257027	RP11-705C15.3	1.38938151282051	1.41711984970131	3.68739973443566e-05	G1
ENSG00000069493	CLEC2D	1.99006894871795	1.45316776757073	0.000100064730051382	G1
ENSG00000110848	CD69	19.0753382051282	3.65168552294594	1.5332448837049e-13	G2
ENSG00000110852	CLEC2B	10.5915187179487	4.52978673178248	1.26628834817059e-18	G1
ENSG00000172322	CLEC12A	12.5323594102564	4.3118972645665	1.25830869851264e-29	G2
ENSG00000165682	CLEC1B	3.0365573025641	6.3588466756959	1.12744128618104e-05	G3
ENSG00000197992	CLEC9A	0.683710520512821	7.42133459574429	5.29753774637337e-13	G1
ENSG00000172243	CLEC7A	0.712346597435897	4.36641424927126	0.000688984552984415	G1
ENSG00000139112	GABARAPL1	10.2384751282051	2.99277063985731	3.96087234335801e-35	G5
ENSG00000060140	STYK1	0.697559774358974	5.45812400338218	2.57812734608412e-169	G5
ENSG00000060138	YBX3	50.3471794871795	1.50143293570688	6.39225445261134e-10	G5
ENSG00000255837	TAS2R20	0.63831517948718	3.21015670864806	7.40844473567855e-08	G1
ENSG00000256436	TAS2R31	0.782770230769231	2.43511217188155	0.000291251388313063	G1
ENSG00000256712	RP11-785H5.2	0.831225743589744	2.63652065849404	0.000645603362264971	G1
ENSG00000139083	ETV6	1.85209556410256	4.25541921148026	6.85310096287166e-38	G1
ENSG00000283475	MIR1244-4	24.0590512820513	4.05924044906987	3.2790621614106e-06	G3
ENSG00000111261	MANSC1	3.34330923076923	1.51627385290986	2.50189591333332e-11	G5
ENSG00000165714	BORCS5	6.27709361538462	1.27125448292959	2.9813392783966e-14	G4
ENSG00000111276	CDKN1B	39.504841025641	2.04584220067659	5.32232362481103e-160	G5
ENSG00000275560	RP11-180M15.7	8.75902282051282	1.91171634590338	2.25729132694819e-29	G5
ENSG00000013583	HEBP1	8.57524371794872	3.28885121314493	1.56994949517855e-48	G4
ENSG00000183935	HTR7P1	1.60562064102564	1.07419804554371	0.000121331990302806	G1
ENSG00000084444	FAM234B	3.79154538461538	1.26759229669386	4.19092201943593e-16	G4
ENSG00000134531	EMP1	1.39740021307692	9.40833701188438	3.40297167891848e-97	G1
ENSG00000171681	ATF7IP	5.94693538461538	1.18219385953711	5.15487403894854e-08	G5
ENSG00000197837	HIST4H4	105.048579487179	2.77597826235177	3.18042081121659e-12	G3
ENSG00000246705	H2AFJ	79.8063794871795	2.6033123713813	1.73827260963819e-55	G5
ENSG00000182993	C12orf60	2.15576212820513	4.23675835888122	7.62471410301028e-39	G4
ENSG00000111339	ART4	3.81782334923077	9.81967528970275	0	G5
ENSG00000111348	ARHGDIB	159.344602564103	3.11199196230135	4.23526312170152e-70	G2
ENSG00000023734	STRAP	24.4849156410256	1.80206230458369	3.79080511086974e-05	G3
ENSG00000008394	MGST1	52.676348974359	2.76565505388455	7.91809975200248e-47	G2
ENSG00000052126	PLEKHA5	5.89661974358974	2.15239970072884	4.4930330772569e-43	G1
ENSG00000121350	PYROXD1	8.17577974358974	2.65845945573385	6.64123634898241e-26	G4
ENSG00000111716	LDHB	979.793153846154	1.68114386887473	6.3234280441935e-29	G2
ENSG00000121361	KCNJ8	0.766123258974359	6.17921476335957	1.78819595271134e-09	G2
ENSG00000111726	CMAS	57.4742435897436	1.94888336823628	2.05696460990173e-41	G4
ENSG00000060982	BCAT1	80.0962846153846	1.93305991683144	1.30848269449009e-09	G3
ENSG00000118308	LRMP	15.0604076923077	2.06564308290818	2.06616843199682e-40	G2
ENSG00000123094	RASSF8	1.07879212205128	7.22666511872606	6.24989454064085e-151	G1
ENSG00000123104	ITPR2	21.7693717948718	2.53766779522795	1.85194176154094e-61	G2
ENSG00000064102	ASUN	32.9197333333333	1.34457979005896	1.04287674006818e-11	G3
ENSG00000111790	FGFR1OP2	64.4335102564103	1.35162351907345	1.07101922057604e-18	G5
ENSG00000064115	TM7SF3	72.886258974359	1.31250527481117	8.08496687565329e-19	G2
ENSG00000029153	ARNTL2	9.39826692307692	3.3071235398146	1.22818900213275e-42	G2
ENSG00000110841	PPFIBP1	2.95498812820513	2.93241480146413	1.61931961451383e-32	G2
ENSG00000087448	KLHL42	4.95928282051282	1.43078037590617	5.45705788713656e-59	G1
ENSG00000123106	CCDC91	11.0088771794872	1.37594884743332	1.05497059788906e-06	G1
ENSG00000064763	FAR2	12.1619848717949	2.54112750599926	1.27482929969247e-109	G1
ENSG00000110888	CAPRIN2	17.5518992307692	3.47682221813891	7.86990937878975e-227	G5
ENSG00000139146	FAM60A	38.7139820512821	1.95415574852623	1.14424476129957e-43	G2
ENSG00000170456	DENND5B	1.86118384615385	1.16219801005117	7.07683108509902e-10	G2
ENSG00000174718	KIAA1551	21.6816076923077	1.45770659158017	5.08368181945257e-27	G5
ENSG00000151746	BICD1	0.800349187179487	2.46424089980909	1.73207935085448e-34	G1
ENSG00000175548	ALG10B	4.40157538461538	1.4027615593048	1.14829032694482e-10	G2
ENSG00000139117	CPNE8	4.28227058974359	3.80377594419764	1.43259152970964e-28	G2
ENSG00000139116	KIF21A	9.24023615384615	1.71570106830549	1.16915050294427e-30	G4
ENSG00000240759	RP11-25I15.1	1.21347087179487	3.10262661215347	2.0743735766001e-06	G3
ENSG00000129317	PUS7L	13.0983879487179	1.39026619287372	9.08315716702544e-07	G2
ENSG00000134297	PLEKHA8P1	4.23295402051282	2.41995673117396	4.07509844191356e-05	G2
ENSG00000177119	ANO6	17.3438964102564	1.77257506655875	1.11592277453462e-44	G2
ENSG00000111371	SLC38A1	20.1217884615385	2.93067512646673	4.37133123350551e-93	G2
ENSG00000139211	AMIGO2	1.11632682564103	3.39629987864263	5.57341253213925e-07	G4
ENSG00000247774	PCED1B-AS1	6.94065735897436	6.244893733802	2.95054344888686e-22	G4
ENSG00000211584	SLC48A1	3.91798635897436	2.93506203705899	6.39793275852274e-37	G4
ENSG00000061273	HDAC7	5.98649415384615	2.68683845203201	1.16246805179878e-08	G3
ENSG00000152556	PFKM	37.5922487179487	2.13254421104539	3.56017985165757e-57	G5
ENSG00000167528	ZNF641	2.51866158974359	0.876611400029951	2.28515179056599e-09	G3
ENSG00000281842	MIR1291	23.4466051282051	6.09388911040978	0.000101432545466437	G2
ENSG00000174233	ADCY6	2.59416646153846	2.1158600956176	9.18668918209118e-19	G2
ENSG00000134285	FKBP11	4.33726241025641	3.99625837478721	4.85179508386502e-12	G2
ENSG00000134287	ARF3	12.3435469230769	2.16104062967413	2.08547310544082e-09	G2
ENSG00000181418	DDN	2.37382384615385	5.22768426368664	3.49475363042565e-13	G3
ENSG00000257913	RP11-386G11.5	1.0129941025641	3.62771752475272	3.2088067389163e-23	G3
ENSG00000167550	RHEBL1	4.55483538461538	1.73294429467382	0.000196510621112589	G2
ENSG00000139636	LMBR1L	5.22433487179487	1.33299310024116	1.44434256394093e-05	G3
ENSG00000135451	TROAP	34.0886930769231	2.74884116150739	1.4773929158854e-44	G5
ENSG00000187778	MCRS1	5.3050363025641	1.40319967555988	0.000171465822838163	G4
ENSG00000161800	RACGAP1	83.9189820512821	2.3867876386095	4.00764138269297e-80	G5
ENSG00000050405	LIMA1	9.03052333333333	1.18402400918542	1.30639564021352e-34	G2
ENSG00000066084	DIP2B	15.2973320512821	1.4833197382134	6.54206933711184e-16	G2
ENSG00000185432	METTL7A	31.8062961538462	1.63458979557493	1.35681344831852e-32	G5
ENSG00000110911	SLC11A2	21.1798325641026	2.62830808627185	4.13232624090273e-262	G5
ENSG00000110934	BIN2	20.0483441025641	1.82742023465156	2.11574599444948e-17	G2
ENSG00000139629	GALNT6	22.4268748717949	1.94190461334791	2.41334710062152e-57	G4
ENSG00000135503	ACVR1B	2.32192046153846	3.26943206049173	8.58749073418523e-37	G2
ENSG00000111057	KRT18	17.8436507692308	1.92677417696376	8.1396918230893e-07	G2
ENSG00000063046	EIF4B	392.194230769231	1.65991162297223	1.05633854596507e-20	G2
ENSG00000167779	IGFBP6	0.619710192307692	6.5320902274384	6.7138552917383e-129	G1
ENSG00000139626	ITGB7	1.86199364102564	2.3598502460718	4.92260852545135e-10	G3
ENSG00000172819	RARG	1.48486205128205	2.03138708514409	4.53664103249024e-13	G3
ENSG00000135476	ESPL1	1.32827622307692	2.73793574783411	3.61762753441655e-19	G4
ENSG00000094914	AAAS	2.36356694871795	2.30627094083802	5.1077056626122e-06	G4
ENSG00000205352	PRR13	5.74284153846154	1.47244933017716	3.25703624541973e-05	G3
ENSG00000012822	CALCOCO1	12.7711374358974	2.80424017435566	4.01439856500208e-61	G5
ENSG00000123415	SMUG1	21.84571	1.09407499786728	7.10447324314287e-11	G3
ENSG00000094916	CBX5	12.9738933333333	1.49534257945619	0.000790046517111214	G4
ENSG00000135486	HNRNPA1	658.531794871795	1.34890337639289	4.31573374847225e-06	G3
ENSG00000123405	NFE2	177.182153846154	2.32988110489015	2.59672189187378e-72	G5
ENSG00000161638	ITGA5	10.8250156410256	2.94215792054802	4.44465834378016e-16	G2
ENSG00000123338	NCKAP1L	35.6731615384615	2.40657521512346	4.08022207457977e-70	G2
ENSG00000135426	TESPA1	4.75070969230769	2.94671193169452	1.60978048742483e-06	G2
ENSG00000135441	BLOC1S1	72.5874871794872	2.00987391845453	1.02280448554793e-25	G4
ENSG00000135404	CD63	235.432628205128	2.19618032160782	6.2780722401471e-11	G3
ENSG00000258056	RP11-644F5.11	4.28047953846154	1.14723987655085	5.77388875000397e-09	G2
ENSG00000135414	GDF11	1.56371916666667	3.412140206057	3.15474819136612e-44	G2
ENSG00000170473	PYM1	31.406338974359	1.10678523662835	4.83796792186897e-10	G3
ENSG00000065357	DGKA	1.15244907692308	2.6834390990148	0.000338190732287332	G1
ENSG00000111540	RAB5B	2.91828228461538	2.57853633342809	0.000463987976430959	G4
ENSG00000139531	SUOX	5.7885158974359	1.88724913357227	2.06529759551814e-10	G3
ENSG00000135482	ZC3H10	1.56630828205128	1.29679685536996	3.67869253580046e-14	G1
ENSG00000139641	ESYT1	43.9158564102564	1.93230426526679	1.39775720845758e-22	G2
ENSG00000135473	PAN2	7.65222743589744	1.42140119723462	4.98002334511525e-21	G4
ENSG00000111602	TIMELESS	26.3683071794872	2.05896341340317	3.06677081649619e-07	G4
ENSG00000110958	PTGES3	47.0427358974359	1.31678416880516	0.000767643730372368	G3
ENSG00000166886	NAB2	6.85492923076923	1.72747001192136	2.93915683952347e-09	G2
ENSG00000123384	LRP1	2.05384250615385	8.10092754892555	1.12322842576255e-26	G4
ENSG00000185482	STAC3	1.95874617948718	2.18022002248386	0.000112113932362494	G2
ENSG00000123329	ARHGAP9	2.10380006923077	5.5213233624141	4.02764300457161e-31	G1
ENSG00000175197	DDIT3	31.0084974358974	2.3451696828156	8.21080153767429e-49	G5
ENSG00000135439	AGAP2	1.29867618974359	3.35904812093118	1.28989614610158e-16	G1
ENSG00000123427	METTL21B	1.89353169230769	2.49102264382556	6.22614315058955e-05	G3
ENSG00000166896	ATP23	18.5417784615385	2.01052003617393	1.99985726691239e-06	G3
ENSG00000198673	FAM19A2	3.28233674358974	1.83064492230131	4.89981345308299e-10	G2
ENSG00000135655	USP15	84.7399692307692	1.52997494417547	5.04398226740555e-121	G5
ENSG00000111110	PPM1H	2.99658092307692	1.99677206397914	4.87566750999341e-06	G2
ENSG00000177990	DPY19L2	1.44573256410256	2.71525177216644	1.01944568342355e-14	G2
ENSG00000118600	TMEM5	11.6895215384615	1.3682433881213	3.74215131524396e-12	G2
ENSG00000174206	C12orf66	3.38859092307692	1.27650527168042	1.0581591515011e-13	G2
ENSG00000153179	RASSF3	1.83877005384615	3.03695388240847	7.5901086492037e-13	G2
ENSG00000135677	GNS	37.484517948718	1.46565831802192	1.14064634364524e-35	G2
ENSG00000174099	MSRB3	15.4568157948718	4.62229578138722	0	G1
ENSG00000149948	HMGA2	4.16246051282051	2.27502857214548	1.35605777832831e-38	G1
ENSG00000155957	TMBIM4	39.9941974358974	1.3528539164475	8.0665667263131e-12	G2
ENSG00000090376	IRAK3	10.556581025641	3.29025063996284	3.12051518147806e-188	G2
ENSG00000127334	DYRK2	4.97295282051282	1.19494050902591	3.40710037500833e-32	G2
ENSG00000111554	MDM1	20.435741025641	1.4377788076258	2.56045735596315e-28	G1
ENSG00000251301	RP11-81H14.2	1.70597212820513	2.92556689118351	1.38789302138581e-05	G2
ENSG00000111605	CPSF6	5.01979871794872	1.39850712878667	2.27521882526462e-05	G2
ENSG00000090382	LYZ	87.7017205128205	2.31282690628421	3.10296477930216e-24	G2
ENSG00000166225	FRS2	4.67328974358974	1.27462032990482	1.80330965509275e-08	G1
ENSG00000127328	RAB3IP	17.8177038461538	2.78362018892609	6.94468814443279e-84	G5
ENSG00000121749	TBC1D15	22.58757	1.30908369145096	3.36643571493333e-21	G4
ENSG00000236333	TRHDE-AS1	0.389512343589744	5.95751321394485	7.69330989601609e-17	G5
ENSG00000180881	CAPS2	1.07351474358974	3.2131349467691	3.10613449067112e-07	G4
ENSG00000139278	GLIPR1	3.44557497564103	7.4050681783799	2.7662042926791e-227	G1
ENSG00000187109	NAP1L1	39.8580743589744	2.14458866246854	5.44602796749971e-19	G2
ENSG00000179941	BBS10	4.35461717948718	0.930381573792282	1.03630167049111e-13	G1
ENSG00000243071	RP11-613M5.2	45.0146538461538	1.58624280190922	8.15250478378045e-06	G4
ENSG00000186908	ZDHHC17	8.18198230769231	1.71071116193275	3.42956076749506e-16	G5
ENSG00000165891	E2F7	3.78041566666667	3.19524167467205	5.69245373031767e-46	G5
ENSG00000177425	PAWR	2.08692564102564	2.80463219514464	5.13375643215582e-101	G1
ENSG00000111052	LIN7A	1.92516536153846	3.71812350065091	1.53015908729155e-25	G3
ENSG00000198707	CEP290	5.46965384615385	1.3362688982096	3.78311720765436e-14	G1
ENSG00000139318	DUSP6	3.96131946153846	4.48457442786882	6.23047224784807e-82	G1
ENSG00000139323	POC1B	5.38366076923077	1.78657895396615	1.50515304368364e-12	G5
ENSG00000257594	GALNT4	5.37390256410256	3.09267798061124	7.62447359732496e-39	G5
ENSG00000011465	DCN	0.32031832051282	7.60411001098197	1.99075541753614e-22	G1
ENSG00000102189	EEA1	1.4846131025641	1.37482188992319	1.95015785002182e-07	G1
ENSG00000257252	RP11-486A14.2	0.588954071794872	7.63921148700846	2.98962094658591e-167	G5
ENSG00000173598	NUDT4	83.0900256410256	2.85019677687305	6.90108049292118e-193	G5
ENSG00000186076	RP11-887P2.3	42.8646797435897	2.90452820634049	1.98354656838832e-13	G3
ENSG00000169372	CRADD	16.8065784615385	1.30208951009172	3.44891302617783e-11	G4
ENSG00000136040	PLXNC1	7.97652794871795	2.4008260452521	1.1599922345854e-52	G2
ENSG00000236349	SUCLG2P2	1.79366620512821	2.3461019239045	2.81609990887559e-10	G3
ENSG00000111142	METAP2	192.661002564103	1.8856072484325	9.44293998159235e-75	G4
ENSG00000136014	USP44	0.992416461538462	1.94545711246966	2.1235528924635e-05	G1
ENSG00000084110	HAL	1.04573336666667	5.6017923783668	7.42450988233266e-22	G2
ENSG00000111144	LTA4H	51.3347743589744	1.19276985832614	2.05676237143004e-06	G2
ENSG00000111145	ELK3	1.22809271282051	3.48031491025967	6.06783347561705e-15	G1
ENSG00000257167	TMPO-AS1	6.47048974358974	1.56934299333916	7.3456606446179e-09	G3
ENSG00000120868	APAF1	6.09872333333333	1.59933329363333	1.29843328599691e-14	G2
ENSG00000166153	DEPDC4	1.35741017948718	4.62007187888649	2.49507321785116e-07	G4
ENSG00000139354	GAS2L3	11.3311433846154	5.20259909739919	1.10224225694745e-229	G5
ENSG00000257803	RP11-575G13.2	0.675431687179487	7.12664108215709	2.6692377399249e-56	G5
ENSG00000120800	UTP20	14.0224717948718	1.50212909472477	9.87544088179618e-15	G1
ENSG00000111666	CHPT1	36.5153025641026	2.06505810194073	2.38276059974666e-11	G4
ENSG00000136048	DRAM1	7.50280384615385	1.15310947240908	8.54321618170155e-25	G4
ENSG00000185480	PARPBP	21.7806769230769	1.68315733655783	2.1055277368673e-07	G4
ENSG00000166598	HSP90B1	74.7039307692308	1.57710629036677	1.55394578069963e-15	G2
ENSG00000216285	RP11-490H24.5	34.0403792307692	3.14098828078612	2.2740248909525e-09	G3
ENSG00000111727	HCFC2	3.5399017948718	1.83791720696519	1.55788685670339e-24	G5
ENSG00000255150	EID3	3.00030617948718	2.41541032217008	7.34424682558059e-34	G5
ENSG00000151131	C12orf45	18.5964392307692	2.36527894606693	1.28471353771839e-28	G2
ENSG00000136051	KIAA1033	13.1970117948718	2.07584129773474	4.14135764253385e-46	G1
ENSG00000136044	APPL2	1.72527743589744	2.90475715925892	1.86719580714864e-11	G5
ENSG00000235162	C12orf75	9.39183435897436	2.87653028199697	1.52795526390515e-16	G2
ENSG00000136026	CKAP4	5.30232561538461	4.61289141039395	3.25622033194655e-19	G2
ENSG00000166046	TCP11L2	6.19181025641026	5.50639474851244	1.91988359583671e-49	G5
ENSG00000151135	TMEM263	7.00758794871795	2.07619487487001	4.87063635008284e-13	G2
ENSG00000120832	MTERF2	12.1042979487179	2.30793338230674	7.37840438448539e-77	G4
ENSG00000151136	BTBD11	0.761422282051282	4.13229516241255	1.73602664696575e-110	G1
ENSG00000174600	CMKLR1	1.99174300769231	9.68541247178796	0	G5
ENSG00000136003	ISCU	67.1972794871795	1.58902441514347	8.94711887106073e-33	G5
ENSG00000110876	SELPLG	22.5659664102564	2.36439702616398	3.67579267814913e-09	G3
ENSG00000110880	CORO1C	37.8127128205128	1.3178858080844	7.17878913132931e-08	G3
ENSG00000189046	ALKBH2	17.6134541025641	1.38335097534625	4.04251824050358e-06	G2
ENSG00000076248	UNG	30.2056561538462	2.03306628380797	1.11804372822585e-29	G2
ENSG00000110906	KCTD10	1.94555925641026	1.53822954171225	2.90314566635717e-06	G2
ENSG00000151148	UBE3B	8.74013717948718	1.40353522021479	2.88637256465596e-15	G4
ENSG00000139433	GLTP	9.53412076923077	1.59640807074998	8.46985620306281e-42	G2
ENSG00000139436	GIT2	9.62109794871795	1.19494166411838	7.43009647153278e-10	G2
ENSG00000174456	C12orf76	7.53957094871795	2.26688649666851	3.65660294477915e-59	G2
ENSG00000174437	ATP2A2	10.7744876923077	1.57262816815359	3.217232561182e-09	G2
ENSG00000204856	FAM216A	23.6498735897436	2.33548821133223	8.70434996888638e-45	G2
ENSG00000122986	HVCN1	2.60722015384615	3.7535197950919	0.000984888166683033	G3
ENSG00000111252	SH2B3	12.9239976923077	2.00613800317825	4.6240015918154e-27	G5
ENSG00000111271	ACAD10	3.89932102564103	1.00162997353266	5.52390418101086e-07	G3
ENSG00000111275	ALDH2	1.24318337692308	6.80072628971217	3.9981060512246e-29	G1
ENSG00000198270	TMEM116	4.33605717948718	1.91617408827659	6.43706295713196e-05	G5
ENSG00000135148	TRAFD1	13.0807446153846	1.15450733477466	3.85656289503976e-06	G3
ENSG00000173064	HECTD4	2.97143146153846	2.86729447910524	2.98131787166635e-90	G5
ENSG00000201428	RN7SKP71	999.316641025641	2.66224467594498	8.84890556809098e-44	G1
ENSG00000089009	RPL6	1862.87666666667	1.0552114744754	6.41694321521528e-06	G3
ENSG00000111331	OAS3	0.797151635897436	4.73079578195421	1.48795567204803e-19	G1
ENSG00000111335	OAS2	1.50866978717949	9.1272048779507	1.95953078744614e-63	G1
ENSG00000139405	RITA1	18.3472174358974	1.11697729006483	2.08359358225302e-08	G3
ENSG00000139410	SDSL	5.79408138461538	3.22897607304574	1.02887364928258e-33	G4
ENSG00000088992	TESC	80.6386079487179	2.91479685033192	4.35065017907685e-58	G5
ENSG00000176871	WSB2	25.1783956410256	1.63745635035482	6.96598428546565e-26	G3
ENSG00000176834	VSIG10	1.20532078358974	5.20545492035488	1.13970566259394e-86	G1
ENSG00000089220	PEBP1	148.395433333333	1.69058129845745	4.96210377692302e-34	G2
ENSG00000135090	TAOK3	23.1170384615385	1.3783857756511	2.55852444417304e-23	G2
ENSG00000240342	RPS2P5	520.886461538462	1.23135126106561	2.5233934537072e-18	G3
ENSG00000213144	RP11-64B16.2	1.56799564102564	3.17264058051577	2.04210170016589e-10	G4
ENSG00000111725	PRKAB1	17.3341484615385	3.0501113456907	1.01004824225199e-25	G4
ENSG00000122966	CIT	9.76974230769231	2.47544688031449	4.69902923140061e-40	G5
ENSG00000277283	RP1-267D11.6	1.35599664102564	1.1611296435906	1.06680467293272e-08	G1
ENSG00000202538	RNU4-2	4731.09564102564	5.72159490368884	1.09843498775152e-45	G1
ENSG00000200795	RNU4-1	4365.49961538462	4.86256107012293	5.83759654724989e-36	G1
ENSG00000248008	NRAV	5.36562923076923	1.65779684480233	5.59771698861386e-11	G3
ENSG00000022840	RNF10	15.6727779487179	1.13428806086105	2.10902163889787e-07	G4
ENSG00000110917	MLEC	22.5874138461538	1.85355819610391	1.16867921814681e-33	G2
ENSG00000122971	ACADS	19.0792120512821	1.40705542075167	2.74698621265141e-09	G4
ENSG00000135124	P2RX4	7.38573358974359	1.45982154073476	2.39178244862749e-13	G2
ENSG00000110931	CAMKK2	5.40304025641026	1.57472462752017	2.61624037571983e-33	G2
ENSG00000089094	KDM2B	4.12013920512821	1.00300287673071	5.18900381620385e-08	G2
ENSG00000276045	ORAI1	8.5174058974359	2.13353367723382	2.24297561822735e-13	G2
ENSG00000188735	TMEM120B	3.21454871794872	2.26926134989651	1.82366493957844e-49	G5
ENSG00000212694	LINC01089	3.60764051282051	1.23434010636409	7.79327674336777e-15	G4
ENSG00000110801	PSMD9	48.1153282051282	1.7946776417416	2.67544275093753e-44	G5
ENSG00000175727	MLXIP	1.78412015384615	1.48806199254237	3.42560787687777e-07	G4
ENSG00000130779	CLIP1	2.88775358974359	1.49162079107056	5.08282486794422e-29	G1
ENSG00000033030	ZCCHC8	10.1071497435897	1.97316929662439	4.3086997848374e-25	G5
ENSG00000130783	CCDC62	0.587220807692308	4.86899398784999	1.4196175762233e-92	G1
ENSG00000111325	OGFOD2	10.5912961538462	2.22372825017345	5.25796669921453e-06	G3
ENSG00000280120	RP11-546D6.3	6.29214435897436	0.931102408046352	1.26618890073986e-21	G1
ENSG00000130921	C12orf65	18.4168646153846	1.07489655770899	8.87681233460272e-38	G4
ENSG00000111328	CDK2AP1	50.6334615384615	1.54110040315789	6.09979359090079e-11	G2
ENSG00000183955	KMT5A	12.6327597435897	1.9359430836751	1.56984321764439e-59	G5
ENSG00000150977	RILPL2	6.33614564102564	2.53984082822931	7.1772386354796e-91	G2
ENSG00000086598	TMED2	83.8412717948718	1.64576634324214	1.73483721502698e-29	G2
ENSG00000168778	TCTN2	2.42755211282051	3.78742111061172	1.27819204578095e-06	G3
ENSG00000185344	ATP6V0A2	34.5752384615385	2.295132906186	1.55330918605045e-120	G1
ENSG00000179195	ZNF664	17.8937917948718	1.74218500144561	1.36482664993706e-56	G1
ENSG00000081760	AACS	11.7879584615385	1.42900962521284	6.95546917666708e-11	G3
ENSG00000111450	STX2	9.17495194871795	3.39429797167084	8.7264064035733e-187	G5
ENSG00000208892	SNORA49	440.028348717949	3.30291138960391	1.56162274701953e-11	G1
ENSG00000072609	CHFR	15.9203948717949	1.1051909857429	3.37350032299864e-28	G4
ENSG00000196458	ZNF605	2.67834307692308	1.17451019747948	1.06683063923091e-24	G1
ENSG00000090612	ZNF268	21.6233179487179	1.13683785715959	6.23210894829861e-22	G1
ENSG00000279730	SETD8P1	2.56932069230769	3.44628282522578	6.69309450751127e-23	G5
ENSG00000228797	FAM207BP	3.31285733333333	2.96853985389411	6.30268828061429e-12	G3
ENSG00000121741	ZMYM2	22.2105666666667	1.10237053998829	1.45798457057623e-25	G2
ENSG00000032742	IFT88	5.91210487179487	2.13876799028552	4.17910619706883e-05	G4
ENSG00000172458	IL17D	0.497136815384615	8.35547851323554	0	G1
ENSG00000150457	LATS2	1.12036066666667	2.0650861596019	9.66815366676989e-21	G1
ENSG00000165487	MICU2	40.0485666666667	1.62446637938081	1.71475704588765e-10	G4
ENSG00000232187	FTH1P7	6.19983997435897	2.80587859224643	1.04228111835886e-08	G4
ENSG00000151835	SACS	11.2867441025641	2.11536624746596	1.91486890288529e-26	G2
ENSG00000127863	TNFRSF19	3.59026364102564	3.85793181399331	9.54162489689034e-13	G4
ENSG00000027001	MIPEP	15.8493879487179	1.73735994109712	2.28065643626716e-06	G3
ENSG00000182957	SPATA13	4.44075487179487	1.18808446427004	1.30886664125466e-05	G2
ENSG00000151849	CENPJ	19.794758974359	1.40429494993274	7.91069932591617e-116	G2
ENSG00000152484	USP12	23.7636558974359	1.94434734275371	1.42249146909595e-133	G5
ENSG00000122035	RASL11A	1.79070720512821	1.49693748138773	0.000464563521156875	G3
ENSG00000139517	LNX2	7.58223692307692	1.85417082464819	4.55518316243654e-53	G4
ENSG00000180389	ATP5EP2	2.13185571794872	2.72922199458741	8.5952758322902e-07	G4
ENSG00000122025	FLT3	15.0221643589744	8.50311179759228	7.00644531487436e-175	G2
ENSG00000139514	SLC7A1	7.6541082051282	2.00024266672768	5.76404821018442e-10	G4
ENSG00000122042	UBL3	2.72484976923077	2.05436727379094	2.68748898447091e-51	G1
ENSG00000102781	KATNAL1	10.2432053846154	2.66085000064165	1.09786859531794e-55	G5
ENSG00000132965	ALOX5AP	46.7725892307692	4.51709973181884	4.69242950619468e-18	G2
ENSG00000073910	FRY	3.33906938461538	2.14254174101292	2.33088807809962e-106	G1
ENSG00000270008	RP11-298P3.4	3.55680045641026	1.83802007249318	0.00011820057140278	G3
ENSG00000244754	N4BP2L2	37.4223153846154	0.957702959436051	7.50515492171007e-39	G1
ENSG00000242715	CCDC169	4.62483246153846	1.76851554892378	1.59364816183442e-14	G4
ENSG00000133101	CCNA1	18.5625871025641	4.53241059414415	1.51751789433294e-19	G2
ENSG00000133111	RFXAP	3.62543020512821	2.52942289581723	8.10163673191231e-32	G4
ENSG00000120686	UFM1	27.4066615384615	1.54268180859737	2.03122518141644e-19	G2
ENSG00000183722	LHFP	4.41340379487179	1.05368922893448	3.120839860457e-05	G3
ENSG00000207652	MIR621	71.2804358974359	2.76040746401866	2.9319632026242e-06	G5
ENSG00000120690	ELF1	46.6787153846154	1.32597117178735	4.64041067832509e-18	G2
ENSG00000120688	WBP4	19.3928202564103	1.8392881654627	1.04794632294731e-43	G5
ENSG00000102760	RGCC	62.7456276923077	5.40656471856045	4.16148510516803e-131	G5
ENSG00000133106	EPSTI1	7.13857384615385	1.78128438680276	3.41386825186753e-08	G4
ENSG00000179630	LACC1	1.16797610512821	5.0675945143336	1.91356871240326e-139	G1
ENSG00000102804	TSC22D1	23.878818974359	2.11283529360767	1.91169284852574e-37	G4
ENSG00000133112	TPT1	1597.51684615385	2.35443091262132	1.47902822146447e-19	G1
ENSG00000170919	TPT1-AS1	2.57902084615385	1.72337898107093	1.28259531975375e-05	G1
ENSG00000214455	RCN1P2	5.29020974358974	1.54070056900455	7.52552968690344e-12	G2
ENSG00000174032	SLC25A30	3.0115211025641	2.34145592899244	6.35736882090901e-30	G2
ENSG00000136167	LCP1	181.455194871795	3.21406835764582	2.41128790524948e-28	G2
ENSG00000136159	NUDT15	12.7042720512821	1.41416821494711	2.65272234614955e-08	G2
ENSG00000139687	RB1	15.8631987179487	1.49693746733426	5.16304197512516e-20	G5
ENSG00000152207	CYSLTR2	2.18657074358974	2.95930135479097	1.71799462132344e-18	G2
ENSG00000136169	SETDB2	14.0740458974359	1.7597400789294	3.63422416482265e-119	G1
ENSG00000152213	ARL11	1.20871872051282	3.63566932488699	1.4741272750098e-33	G2
ENSG00000123179	EBPL	38.8959812820513	2.51093156342994	9.6053548134928e-69	G2
ENSG00000231607	DLEU2	10.1221074358974	2.21719031176279	6.59282869959777e-12	G5
ENSG00000204977	TRIM13	23.8817076923077	1.2936602887617	1.84165608023071e-28	G2
ENSG00000236778	INTS6-AS1	2.89726538461538	1.97380188161117	1.74022477628585e-05	G1
ENSG00000139668	WDFY2	2.24183264102564	1.43700952112061	3.64307961777039e-29	G2
ENSG00000123191	ATP7B	10.0876253333333	3.76540761781569	6.93444132420924e-263	G4
ENSG00000136100	VPS36	12.4006156410256	1.30973726081287	7.54531200031128e-35	G1
ENSG00000278238	RP11-245D16.4	2.88526284615385	4.73511289705672	6.12291729760656e-80	G5
ENSG00000136108	CKAP2	66.0306666666667	2.01678332250549	1.69864235015205e-37	G5
ENSG00000273723	RP11-93H24.3	1.07382574358974	1.91092980173647	0.000276147167704979	G1
ENSG00000165416	SUGT1	53.1452487179487	1.56742287356415	3.11164393833362e-16	G3
ENSG00000139734	DIAPH3	2.33511761538462	2.61069867050379	2.73166521766488e-22	G4
ENSG00000184226	PCDH9	3.67997456410256	5.78555447763492	5.58532680858286e-145	G1
ENSG00000276644	DACH1	1.64876870512821	4.64994278778533	5.20722370220775e-63	G2
ENSG00000236534	H3F3BP1	6.68643051282051	2.14517192070478	1.93997285770206e-05	G4
ENSG00000204899	MZT1	17.0851479487179	2.05964247167253	3.9008234382544e-07	G4
ENSG00000136122	BORA	24.1985730769231	1.37806615277887	8.43903373222834e-31	G4
ENSG00000083535	PIBF1	17.5118174358974	1.75400580186118	3.88579170253807e-06	G5
ENSG00000236972	FABP5P1	4.96992661538462	5.1606336591427	4.44858161184217e-09	G2
ENSG00000118922	KLF12	0.725732823076923	6.23548799522689	4.59913566306496e-139	G1
ENSG00000136111	TBC1D4	6.09615358974359	2.05883475347652	7.25853344934642e-13	G2
ENSG00000188243	COMMD6	62.6812128205128	2.8409698112805	8.08496687565329e-19	G2
ENSG00000005810	MYCBP2	10.1934138461538	2.40985674797454	1.61453944685743e-124	G1
ENSG00000139737	SLAIN1	17.1069792307692	1.73824972949803	2.57146557636275e-15	G2
ENSG00000102471	NDFIP2	14.0762338717949	5.80662401567679	2.27565836631777e-18	G3
ENSG00000136158	SPRY2	3.05622566410256	3.2115142255727	5.51470139343503e-39	G2
ENSG00000215417	MIR17HG	10.3999507692308	2.78473802038899	3.34749070370651e-120	G1
ENSG00000179399	GPC5	0.541526634102564	6.96311103519462	6.41929295021182e-09	G1
ENSG00000125257	ABCC4	49.7831846153846	1.22069742370868	3.04397243131515e-14	G2
ENSG00000134873	CLDN10	4.07827967692308	8.25053086695878	1.00187345912347e-172	G1
ENSG00000139793	MBNL2	18.186918974359	1.89863729711809	7.75641201179965e-30	G5
ENSG00000125249	RAP2A	12.4915651282051	1.18921305373667	7.41629947244877e-19	G5
ENSG00000102572	STK24	43.6135076923077	1.21146073607325	1.61012384575116e-34	G5
ENSG00000224418	STK24-AS1	1.03031515384615	2.30727724379528	7.57724975322201e-05	G5
ENSG00000088387	DOCK9	4.20551693589744	9.20150515651355	5.79945835997302e-65	G4
ENSG00000134882	UBAC2	26.5249069230769	1.13183489605791	5.9134217725481e-20	G4
ENSG00000201793	RN7SKP9	42.0031487179487	2.59629630966999	1.76762771339562e-25	G1
ENSG00000175198	PCCA	8.78474153846154	1.21054756792957	0.000848353832669067	G2
ENSG00000134864	GGACT	1.5743358974359	1.41901040011216	3.49230371048349e-11	G4
ENSG00000125247	TMTC4	6.19813128205128	1.69713678958708	1.4180443241692e-23	G2
ENSG00000134900	TPP2	44.6967256410256	1.24495654027138	4.38778620854643e-33	G2
ENSG00000134901	KDELC1	10.0386712820513	1.64914464522473	1.28058957819492e-13	G2
ENSG00000102524	TNFSF13B	4.40737103333333	4.85512525116709	2.2954400133127e-175	G2
ENSG00000139832	RAB20	3.32145119487179	6.81150519777968	1.70585870570926e-19	G2
ENSG00000153487	ING1	7.76595307692308	1.10342887371392	5.23315946505705e-09	G4
ENSG00000088448	ANKRD10	18.7757792307692	1.55575496733619	1.4279534272391e-52	G2
ENSG00000229152	ANKRD10-IT1	1.60376928205128	1.9014211569594	2.06749273543048e-06	G1
ENSG00000126216	TUBGCP3	20.2269928205128	1.24619231469434	1.26242859625771e-19	G4
ENSG00000139835	GRTP1	1.53110355384615	7.15300177303648	3.33435603570006e-35	G4
ENSG00000198176	TFDP1	118.912571794872	2.54964084869911	3.35184521747362e-187	G5
ENSG00000185989	RASA3	7.8620758974359	1.40601576961629	9.96366532814808e-06	G3
ENSG00000100814	CCNB1IP1	32.8072456410256	2.09259732127919	8.50220901190472e-45	G2
ENSG00000100823	APEX1	180.197405128205	1.32345950951636	6.01513169689315e-07	G3
ENSG00000198805	PNP	188.766497435897	1.52912110227938	1.34315925435277e-68	G5
ENSG00000214274	ANG	0.660891574358974	5.15421209482538	8.89168311557457e-07	G2
ENSG00000169413	RNASE6	2.6232731025641	3.0651375603827	4.14626772531905e-17	G2
ENSG00000129538	RNASE1	4.61723194871795	4.51886199132563	1.72937783547139e-30	G4
ENSG00000169397	RNASE3	25.8225194871795	2.81469610671349	6.98373445017669e-15	G2
ENSG00000136315	RP11-84C10.2	4.26889958717949	5.89464153906097	7.77680100858894e-13	G2
ENSG00000169385	RNASE2	309.145646153846	3.67247809004039	2.67574764896971e-11	G3
ENSG00000199436	SNORD9	55.0895564102564	6.73445873855563	3.1806435547009e-10	G1
ENSG00000129472	RAB2B	4.5119358974359	1.2485576919985	1.10614723996601e-08	G5
ENSG00000211829	TRDC	1.55653917948718	5.6256383318335	2.06066796090904e-11	G3
ENSG00000251002	AE000661.37	15.0721677179487	3.38814876935445	6.93824009517465e-28	G2
ENSG00000100439	ABHD4	3.25567630769231	2.76867033487181	1.02129152440504e-09	G3
ENSG00000157227	MMP14	1.75788851282051	2.28335188319844	3.23679838360823e-07	G2
ENSG00000092067	CEBPE	8.85440084615385	3.66753553221234	1.56613608289188e-16	G3
ENSG00000092096	SLC22A17	1.20470034521528	4.43058904067574	1.10646458864092e-09	G2
ENSG00000166091	CMTM5	6.08449855897436	3.71232576547235	1.33378185868913e-16	G3
ENSG00000100889	PCK2	6.72970128205128	1.55973499348265	1.98297270935743e-13	G5
ENSG00000100897	DCAF11	122.171982051282	2.49726735857712	7.26546326491706e-204	G5
ENSG00000100908	EMC9	13.8872917948718	2.39507636728332	1.01983877276487e-15	G4
ENSG00000100938	GMPR2	37.0021538461538	1.28628855948811	1.19732410351561e-29	G2
ENSG00000157379	DHRS1	2.44149915128205	2.72647291449258	3.45449494399206e-05	G3
ENSG00000100448	CTSG	25.3653279487179	3.75390445498461	1.67028239103826e-17	G2
ENSG00000168952	STXBP6	2.30190143589744	6.6716332751571	3.28144645288525e-68	G2
ENSG00000257179	HMGN2P6	7.79169	2.6899687298428	8.6890257669831e-05	G5
ENSG00000197358	BNIP3P1	8.34516212820513	4.65449308002674	3.89542431687678e-10	G4
ENSG00000100473	COCH	5.77842564102564	1.36885701776365	0.000142896841763198	G3
ENSG00000196792	STRN3	19.1041802564103	1.99012238416342	1.3955766388429e-75	G5
ENSG00000100478	AP4S1	6.51906282051282	0.987922012471693	1.11360480438077e-19	G1
ENSG00000129480	DTD2	9.48678923076923	1.11069466362844	2.08792353415488e-05	G2
ENSG00000100852	ARHGAP5	17.6965666666667	1.3942728050216	9.45393561195607e-21	G1
ENSG00000129521	EGLN3	12.0359850512821	4.17435715253757	6.67847698713008e-12	G3
ENSG00000279423	RP11-671J11.5	9.68209871794872	1.55070075357397	1.03506469046645e-05	G4
ENSG00000206596	RNU1-27P	3620.3848974359	1.62995527925436	3.56805407755351e-07	G1
ENSG00000165410	CFL2	3.07143461538462	1.10939382385111	1.18574554666618e-09	G1
ENSG00000100890	KIAA0391	34.473541025641	1.19964737301916	3.1118659806634e-20	G2
ENSG00000100906	NFKBIA	20.0898417948718	2.55133721908287	1.14770184057555e-46	G1
ENSG00000183032	SLC25A21	43.7647444358974	7.48387129685381	5.74148618149246e-263	G4
ENSG00000258708	SLC25A21-AS1	1.4394911025641	3.54690971276617	2.38880658683951e-33	G5
ENSG00000151338	MIPOL1	2.11834925641026	1.7010942984794	3.65422868626185e-05	G1
ENSG00000100934	SEC23A	17.1381664102564	3.36557322173212	1.3728846321573e-58	G2
ENSG00000258608	DNAJC19P9	6.85126864102564	1.99726581961296	0.000268267687502112	G4
ENSG00000139915	MDGA2	0.607913256666667	7.52548421940117	9.41336665457247e-19	G1
ENSG00000258568	RHOQP1	4.13680628205128	2.05648603729431	3.03380157048512e-18	G5
ENSG00000165506	DNAAF2	7.78438205128205	1.39419341455723	3.00555338210037e-07	G3
ENSG00000100479	POLE2	39.2272820512821	2.42560153810379	0.000778461449380894	G4
ENSG00000278771	Metazoa_SRP	653.898664102564	5.32383798223386	0.000740327836288991	G2
ENSG00000274012	RN7SL2	42435.6274358974	4.60300531906326	1.92359319315312e-100	G1
ENSG00000201358	RN7SKP193	2.14254404102564	4.19238293656966	0.000948715039771844	G1
ENSG00000087299	L2HGDH	10.0294312820513	1.47718670875759	2.36434379076789e-12	G3
ENSG00000012983	MAP4K5	13.1346661538462	1.19646499793563	6.2270318767785e-13	G5
ENSG00000198513	ATL1	2.17886328461538	4.42694853244769	1.31412103818091e-49	G2
ENSG00000269906	RP11-248J18.2	1.76380053846154	2.98043330004181	8.93620813550566e-06	G5
ENSG00000100503	NIN	22.4028628205128	2.38758021499785	9.35605833991055e-170	G1
ENSG00000100504	PYGL	42.0102430769231	2.82227192827884	7.61030176596892e-39	G2
ENSG00000139926	FRMD6	1.41343387179487	3.30040372084428	7.07330298081391e-13	G2
ENSG00000186469	GNG2	6.14634809487179	3.2516242424789	5.37682566316757e-12	G3
ENSG00000125384	PTGER2	4.47127992307692	3.59975255346956	4.19900811700391e-123	G2
ENSG00000087301	TXNDC16	9.94460282051282	2.16066229637528	2.13530777656735e-52	G5
ENSG00000197930	ERO1A	25.6920835897436	3.42564216391047	6.41465824702253e-27	G2
ENSG00000100522	GNPNAT1	10.9048256410256	1.99818235543386	1.51527694155575e-31	G2
ENSG00000100523	DDHD1	10.0469825641026	1.69889723596067	1.69143602114093e-64	G4
ENSG00000100526	CDKN3	122.717338461538	3.43916808490347	2.01712711875971e-31	G5
ENSG00000100532	CGRRF1	4.50704974358974	1.4170860076612	5.08567288392044e-10	G5
ENSG00000131979	GCH1	5.22467666666667	1.81636636489065	2.73794331045566e-11	G5
ENSG00000198554	WDHD1	37.4369974358974	1.02031015063619	8.04811701395974e-34	G5
ENSG00000180008	SOCS4	6.92760717948718	1.29220767755671	2.31762459446321e-28	G1
ENSG00000131981	LGALS3	30.7968746666667	5.78823268374507	1.10660051332883e-56	G5
ENSG00000126787	DLGAP5	115.634228974359	2.79949875476535	6.78587703183899e-34	G4
ENSG00000178974	FBXO34	32.2378794871795	1.42587655769153	5.52101003852368e-38	G4
ENSG00000126775	ATG14	8.04253256410256	2.46295330111612	2.88619909804983e-75	G5
ENSG00000259318	RP11-454L9.2	2.14189156410256	3.27162828980105	1.75600549948367e-07	G5
ENSG00000186615	KTN1-AS1	1.72230455641026	1.80767409060893	0.000856646135507215	G2
ENSG00000139946	PELI2	3.01538123076923	2.4303343798008	2.13146632564972e-79	G2
ENSG00000070367	EXOC5	37.8095287179487	1.15746062873986	4.13849898162286e-14	G4
ENSG00000131966	ACTR10	25.5188076923077	1.13413191193119	4.20327614993856e-26	G5
ENSG00000257621	PSMA3-AS1	17.1416769230769	1.57792457225084	3.2415702649346e-70	G1
ENSG00000213598	RP11-112J1.1	21.2782769230769	1.13677029174522	1.33918314263481e-05	G1
ENSG00000100592	DAAM1	6.65976997435897	3.2673684290437	3.82631648955545e-35	G5
ENSG00000126790	L3HYPDH	4.59859425641026	3.18004708239331	3.59186038366964e-21	G2
ENSG00000139970	RTN1	2.18739007692308	3.45038481487357	4.90796269565117e-31	G2
ENSG00000100612	DHRS7	25.6149912820513	1.69273539536501	1.68124386581987e-12	G2
ENSG00000139974	SLC38A6	4.13725679487179	1.60456357176618	9.11527439664038e-05	G3
ENSG00000027075	PRKCH	7.31800076923077	1.90783768895595	1.91274001268453e-53	G1
ENSG00000126821	SGPP1	9.75075769230769	2.39425150855401	1.48687402476124e-26	G3
ENSG00000126804	ZBTB1	15.0949823076923	1.2649743988726	1.87177810274798e-15	G2
ENSG00000126803	HSPA2	2.39420423589744	3.97809324066192	1.0446036430512e-82	G5
ENSG00000070182	SPTB	18.9626498205128	5.58986600423846	0	G5
ENSG00000258289	CHURC1	43.5184743589744	1.48159806024937	0.000274784763694228	G3
ENSG00000257365	FNTB	5.96578287179487	2.37609712359941	8.54729672481659e-25	G3
ENSG00000125952	MAX	15.8300166666667	1.77870849023879	5.27821161452451e-46	G2
ENSG00000100554	ATP6V1D	50.0242461538462	1.50941317333323	6.36730196024387e-27	G5
ENSG00000100558	PLEK2	21.4469009230769	6.78626388136661	5.66794067330211e-42	G4
ENSG00000081181	ARG2	16.8290151282051	2.89407187050334	5.25957137934212e-09	G4
ENSG00000258759	RP11-1012A1.7	1.29749323076923	2.65002889011978	3.77582931354688e-13	G4
ENSG00000072110	ACTN1	6.34252130769231	3.1922656625676	5.60708455366894e-29	G2
ENSG00000100678	SLC8A3	1.37673228974359	4.87063479194024	9.98592476419881e-141	G1
ENSG00000213463	SYNJ2BP	3.58285184615385	3.11622714920729	4.81169913284274e-140	G1
ENSG00000100731	PCNX1	4.48154346153846	2.65866291759996	1.98895899423296e-253	G2
ENSG00000182732	RGS6	4.01305294871795	4.81105919982161	5.43670725231598e-37	G5
ENSG00000205683	DPF3	0.74531201025641	8.68013971776318	0	G5
ENSG00000119599	DCAF4	5.17488794871795	1.4296866075663	0.000122508127757825	G3
ENSG00000165861	ZFYVE1	1.66849469230769	2.29007539111952	4.54843344945613e-19	G4
ENSG00000170468	C14orf169	15.5428525641026	1.28700474050962	1.98366901256742e-16	G2
ENSG00000177465	ACOT4	1.94348048717949	1.17310600184806	9.18061770721086e-05	G2
ENSG00000140043	PTGR2	0.967454123076923	3.71482209598895	1.56270583218245e-11	G1
ENSG00000187097	ENTPD5	3.70571920512821	1.49148346527739	7.11616952759458e-30	G5
ENSG00000119636	BBOF1	3.13209453846154	2.38906449749924	3.82422682088359e-54	G5
ENSG00000119682	AREL1	20.2687323076923	1.46601293314734	2.35398022538948e-57	G4
ENSG00000198208	RPS6KL1	2.88355312820513	2.51006080392485	3.96332305814749e-33	G4
ENSG00000119684	MLH3	9.49458743589744	2.72326506514811	8.14258303629958e-78	G1
ENSG00000119640	ACYP1	19.9278371794872	1.24390531929729	4.39060122516027e-10	G4
ENSG00000119703	ZC2HC1C	1.69130974358974	1.95049925918875	2.5128317567535e-11	G4
ENSG00000170348	TMED10	45.7342128205128	1.34423196006316	7.72315194173455e-16	G2
ENSG00000140044	JDP2	2.88903697435897	3.45120532657746	9.43922637419558e-14	G2
ENSG00000156127	BATF	8.19570738461539	2.52062090796267	6.1835810339535e-22	G2
ENSG00000119650	IFT43	12.7973287179487	1.86304627765545	0.000110846773732733	G3
ENSG00000089916	GPATCH2L	17.213417948718	1.15914694314282	4.67816989853351e-25	G2
ENSG00000119669	IRF2BPL	2.44908251282051	1.15559752588886	5.82632585644029e-05	G3
ENSG00000009830	POMT2	1.80270930769231	2.04136923954565	7.63653101740743e-08	G3
ENSG00000100603	SNW1	82.6668666666667	1.12595425042416	2.62128203681419e-38	G4
ENSG00000140022	STON2	13.9563646153846	2.03162185564577	3.4880008709016e-24	G2
ENSG00000054983	GALC	16.1678282051282	2.57305204428077	2.19929466967571e-18	G3
ENSG00000140030	GPR65	2.88539197435897	3.58247624072788	8.89460613854289e-43	G2
ENSG00000258920	FOXN3-AS1	1.99711812820513	2.68680934698484	2.52036944224672e-06	G4
ENSG00000200312	RN7SKP255	118.225556410256	2.64846852674345	1.1965991744947e-27	G1
ENSG00000165929	TC2N	2.01689181538462	3.48869965091597	6.78371990050423e-20	G1
ENSG00000066427	ATXN3	29.0079153846154	1.02682051119568	4.40791408476174e-09	G4
ENSG00000165943	MOAP1	12.2321143589744	1.42726199242936	2.71289411642071e-91	G2
ENSG00000153485	TMEM251	14.5352476923077	1.75653192767799	1.71808435725209e-19	G2
ENSG00000165948	IFI27L1	22.8446641025641	2.31381488585579	2.71657787071265e-18	G4
ENSG00000165949	IFI27	7.17800902564103	6.2866347648927	7.38957093037497e-36	G5
ENSG00000100697	DICER1	14.2658579487179	1.45251176036116	6.16320917864957e-79	G2
ENSG00000176438	SYNE3	6.06265384615385	1.68394538206516	1.12042093291573e-12	G4
ENSG00000252481	SCARNA13	683.645230769231	2.70356946280605	0.000591974988455984	G1
ENSG00000182512	GLRX5	121.417184615385	3.05863124590501	0	G5
ENSG00000066739	ATG2B	5.56805025641026	1.3930036236016	1.83131157373339e-43	G5
ENSG00000140057	AK7	3.30912117948718	4.59548929554785	4.11266846895366e-59	G5
ENSG00000258825	AL133168.3	4.24146761538462	4.91934489825591	0.000778412293629426	G5
ENSG00000090061	CCNK	2.36595220512821	1.5195745399318	2.69876750089438e-05	G4
ENSG00000200506	Y_RNA	24.8648333333333	2.63125615299509	1.90625431313415e-08	G2
ENSG00000196405	EVL	3.69365223076923	2.53053670629311	4.91508741652594e-22	G2
ENSG00000168350	DEGS2	0.381397548974359	3.68644661259626	9.78431146508961e-05	G4
ENSG00000197119	SLC25A29	7.62087812820513	2.79963585074711	1.03620022750548e-46	G2
ENSG00000225746	SNHG23	0.922476833846154	5.44879274951531	0.000303044483693409	G1
ENSG00000259004	RP11-8L8.2	0.821136835897436	5.60209088227002	1.46725236988634e-213	G2
ENSG00000271780	RP11-1017G21.5	3.70947435897436	0.937893224723907	4.78093704412059e-05	G3
ENSG00000100865	CINP	36.3519930769231	1.36175535360789	1.57737691248852e-08	G4
ENSG00000156381	ANKRD9	12.5783133333333	3.29393037597636	1.74264911539882e-150	G5
ENSG00000239224	RN7SL546P	5.15535074358974	6.56124643174735	5.20437136631597e-18	G1
ENSG00000131323	TRAF3	5.61571435897436	1.63939726491147	2.06746136690378e-15	G2
ENSG00000272533	SNORA28	17.4582076923077	1.87223581308738	4.32779386556485e-15	G1
ENSG00000075413	MARK3	60.9018128205128	1.97732762290688	3.86343520744773e-90	G5
ENSG00000166165	CKB	13.4114053846154	4.1902065006843	5.80814608786341e-08	G3
ENSG00000126215	XRCC3	8.00122692307692	1.3685979351924	1.47317112916173e-20	G4
ENSG00000100711	ZFYVE21	34.2775243589744	2.81049776811074	0	G5
ENSG00000156414	TDRD9	0.929396535897436	4.75231953445837	1.09238413478874e-06	G2
ENSG00000066735	KIF26A	2.11367689230769	5.85001452588253	8.93556527368344e-74	G5
ENSG00000196183	RPS2P4	3.62150664102564	1.80635116842296	1.67653747958838e-05	G3
ENSG00000140104	C14orf79	1.86453171794872	1.32647675793705	0.000507958530382471	G3
ENSG00000170779	CDCA4	40.8068025641026	1.31958442733825	1.35677430544794e-37	G5
ENSG00000184887	BTBD6	17.4832641025641	1.56074546719047	6.14299733436399e-25	G4
ENSG00000179364	PACS2	1.30522376923077	2.6539687559209	2.14950839544645e-10	G2
ENSG00000184986	TMEM121	1.47771002820513	6.75787465178419	2.37127046371972e-53	G1
ENSG00000211899	IGHM	6.94130275384615	7.15954403777402	9.24717626079173e-179	G1
ENSG00000226777	KIAA0125	4.85791235897436	5.0679854624288	6.3173198281143e-105	G1
ENSG00000180229	HERC2P3	7.57988564102564	1.81305143817284	4.20780921479008e-12	G4
ENSG00000276550	HERC2P2	13.3168423076923	1.72050475625894	4.02811974007135e-19	G5
ENSG00000276141	WHAMMP3	2.45064538461538	1.22709135952962	1.63089875636907e-13	G5
ENSG00000273749	CYFIP1	12.4149084615385	4.92204616898284	2.81668151148348e-117	G2
ENSG00000182636	NDN	3.1137697	6.14737191441634	1.30462490871976e-61	G1
ENSG00000242088	AC090602.2	2.322635	3.33013843151887	2.56190674353472e-06	G5
ENSG00000279192	PWAR5	1.22380956410256	2.21479709633416	0.000711053475892947	G2
ENSG00000207442	SNORD116-6	3.632	4.29947324405966	1.65049181694163e-05	G1
ENSG00000261069	RP11-701H24.4	19.2290394871795	2.21148739408048	1.32489646523594e-11	G1
ENSG00000206149	HERC2P9	12.3771620512821	1.84225036839145	2.43227226492588e-67	G5
ENSG00000256951	AC055876.1	1.35504774358974	4.19155038554532	1.31299701322654e-05	G3
ENSG00000034053	APBA2	3.09381005128205	2.01604294995497	1.01260071598946e-20	G3
ENSG00000234664	HMGN2P5	388.795282051282	1.19713985776631	3.93113967164684e-07	G5
ENSG00000178081	ULK4P3	0.93968947948718	4.3259336985883	2.5136601862194e-09	G1
ENSG00000186399	GOLGA8R	1.8850958974359	2.67934494038029	4.91095380219443e-15	G2
ENSG00000178115	GOLGA8Q	2.58872511794872	3.66379011714348	0.000471387450090372	G2
ENSG00000260128	ULK4P2	1.56494164102564	5.05198005513041	2.31867693749038e-05	G1
ENSG00000269930	RP11-932O9.9	1.1893336	5.13715634650343	5.16103146653218e-08	G2
ENSG00000187951	ARHGAP11B	9.61361717948718	2.22742759323835	5.94356070520664e-18	G4
ENSG00000169926	KLF13	20.4597007692308	2.1109562555357	1.85936167165095e-87	G5
ENSG00000206127	GOLGA8O	2.62270323333333	3.39353316557561	2.53050726007708e-33	G2
ENSG00000270789	RP11-632K20.8	20.3820825641026	4.4262647547021	6.01815975253321e-30	G2
ENSG00000232653	GOLGA8N	4.13013248717949	4.02544513878837	1.97503147645493e-168	G1
ENSG00000198826	ARHGAP11A	54.3083092307692	1.75931959643086	1.37624302151708e-13	G4
ENSG00000169857	AVEN	14.9830779487179	1.50932029216152	1.88019967874701e-18	G2
ENSG00000134153	EMC7	31.1168535897436	2.44543062276107	3.19275962438534e-13	G3
ENSG00000182405	PGBD4	1.41791743589744	1.15031747794088	6.66283527687329e-20	G1
ENSG00000134152	KATNBL1	12.3484725641026	1.05771110449166	1.01036096159266e-13	G4
ENSG00000175265	GOLGA8A	4.3026917948718	2.77452827269292	4.29788935112511e-05	G2
ENSG00000215252	GOLGA8B	3.56292069230769	2.43366834007758	1.22023928669142e-08	G2
ENSG00000134146	DPH6	9.05522307692308	1.49209787282799	6.91003784175546e-14	G4
ENSG00000137801	THBS1	17.0583397435897	2.72836628336988	3.3503056224449e-13	G2
ENSG00000276107	CTD-2033D15.2	2.27567892307692	3.82846981027531	1.06130513847986e-12	G2
ENSG00000137841	PLCB2	2.26756905128205	4.3708487089381	5.91692571320695e-13	G2
ENSG00000259330	INAFM2	13.2917302564103	1.33948486852214	3.72544331860819e-20	G1
ENSG00000128944	KNSTRN	70.5835564102564	1.76006095755397	1.20357993848858e-19	G4
ENSG00000128928	IVD	24.6257182051282	1.54732536147766	5.22830687592489e-07	G3
ENSG00000169105	CHST14	0.720405494871795	5.21765711077796	9.49276943997231e-57	G2
ENSG00000128891	C15orf57	19.1564887179487	1.48345855434038	1.66279379771713e-13	G4
ENSG00000137812	CASC5	26.89055	1.69258458442381	4.69067732278219e-15	G5
ENSG00000245849	RAD51-AS1	1.12681861538462	2.42950106849848	5.24867136283138e-13	G1
ENSG00000137824	RMDN3	28.1747274358974	2.4436185515424	6.59653988100026e-112	G4
ENSG00000137880	GCHFR	37.5431325641026	2.86013024460398	8.73360611255411e-27	G4
ENSG00000166145	SPINT1	1.43116348717949	3.65020737763149	3.86437005839711e-38	G2
ENSG00000104140	RHOV	1.08615231538462	7.51342979534432	1.69686548346431e-18	G5
ENSG00000104142	VPS18	10.9554925641026	1.61166019079763	6.01229144329088e-16	G2
ENSG00000128965	CHAC1	5.30263058974359	4.66202268556694	1.3128906057244e-117	G5
ENSG00000104147	OIP5	27.9916133333333	1.49845406023427	5.03441379203913e-33	G4
ENSG00000137804	NUSAP1	223.111130769231	2.65283188886084	2.43128750329251e-50	G5
ENSG00000103932	RPAP1	1.53488605128205	2.03977501745522	0.000155292461947327	G3
ENSG00000174197	MGA	17.2535176923077	1.6630344782472	1.0893529115873e-38	G1
ENSG00000243789	JMJD7	3.31111125641026	1.66211691242004	0.000577345857014086	G3
ENSG00000103966	EHD4	2.65657235897436	1.61683171343221	8.93578586882528e-07	G2
ENSG00000166887	VPS39	7.62860666666667	1.43296961414538	9.34632999272989e-07	G3
ENSG00000180979	LRRC57	11.5956712820513	1.13241781540517	4.65532030984721e-31	G5
ENSG00000159433	STARD9	0.556128269230769	6.98771412805353	7.54976324762775e-141	G1
ENSG00000128881	TTBK2	3.82470948717949	1.28772723269573	3.75335482153258e-10	G1
ENSG00000159459	UBR1	24.7272307692308	1.17040874710377	9.60305144965314e-16	G4
ENSG00000137842	TMEM62	8.73209333333333	1.5764972506816	7.42057516164638e-11	G3
ENSG00000166946	CCNDBP1	41.9102358974359	2.07146788796184	9.72190211630115e-100	G5
ENSG00000166947	EPB42	94.7720694615385	8.55203815869482	0	G5
ENSG00000168803	ADAL	15.2062238461538	1.65622610410143	1.00418661302837e-69	G5
ENSG00000067369	TP53BP1	15.6905687179487	1.62033640460504	7.51316217344378e-79	G2
ENSG00000224677	PDIA3P2	4.82296512820513	3.77649395835284	0.000430597786073248	G1
ENSG00000249839	AC011330.5	2.29501256410256	1.20291223103585	1.30100842063005e-09	G3
ENSG00000167004	PDIA3	14.8858502564103	1.6598512190141	2.48520733784511e-11	G2
ENSG00000092470	WDR76	50.224841025641	1.28010905027443	2.05429324463055e-28	G5
ENSG00000166710	B2M	621.436256410256	2.21384479977734	8.17010844614462e-98	G1
ENSG00000259479	SORD2P	3.09890176923077	1.56907085809129	1.06655039995458e-10	G3
ENSG00000140263	SORD	12.7869279487179	1.74329133950402	7.57512579851487e-05	G3
ENSG00000138606	SHF	1.26275056923077	7.63995173531881	3.0813930100299e-153	G1
ENSG00000171766	GATM	11.3826302820513	6.54037518017702	3.12396886604967e-18	G2
ENSG00000200419	Y_RNA	7.98091282051282	4.7987417917529	8.79311304820824e-05	G2
ENSG00000137767	SQRDL	54.7818384615385	2.2894584709891	3.56716406839081e-35	G5
ENSG00000213862	CTD-2270N23.1	3.52988176923077	1.69467421342904	1.4248913698796e-09	G4
ENSG00000104177	MYEF2	2.51002838461538	2.0301418757716	4.75843932908549e-18	G2
ENSG00000166147	FBN1	1.70261597435897	1.63072454363031	3.27793560946963e-31	G1
ENSG00000104043	ATP8B4	22.7364069487179	5.12384071590962	0	G1
ENSG00000140284	SLC27A2	32.7753666666667	2.44400954228838	7.44683978158778e-54	G2
ENSG00000140287	HDC	39.340488974359	4.36823908561725	1.58570403268992e-19	G2
ENSG00000241175	RN7SL494P	0.703836923076923	5.43923847016625	3.30353816758053e-07	G2
ENSG00000104064	GABPB1	40.3591692307692	1.41466404172611	6.80462137625381e-28	G1
ENSG00000244879	GABPB1-AS1	1.35862058974359	2.22492632455708	5.39001108640143e-156	G1
ENSG00000138600	SPPL2A	5.68672641025641	1.63852587703385	8.1934604639421e-28	G4
ENSG00000081014	AP4E1	5.82488666666667	1.34234784669336	3.01110850721755e-21	G5
ENSG00000104093	DMXL2	1.56243094871795	2.78314957402786	2.03161434364602e-21	G1
ENSG00000140280	LYSMD2	3.42034615384615	2.05444910610089	5.02724999292764e-51	G1
ENSG00000128872	TMOD2	2.03394063589744	4.49261219834785	3.33174339506747e-101	G5
ENSG00000069966	GNB5	3.38067738461538	2.50148898488116	5.62813561594188e-30	G2
ENSG00000206995	Y_RNA	2.62175897435897	2.39993060688863	0.000121035237343614	G2
ENSG00000197535	MYO5A	2.74944249230769	5.64450188206351	0	G1
ENSG00000128989	ARPP19	46.3181641025641	1.61037558853336	1.34893615276495e-19	G1
ENSG00000069974	RAB27A	15.4631987179487	1.41574350568141	2.56051086584977e-06	G4
ENSG00000069943	PIGB	7.68899897435897	1.51872570470528	0.00047130087667133	G2
ENSG00000260916	CCPG1	20.0795512820513	1.48779064714052	1.56312684490753e-10	G5
ENSG00000261652	C15orf65	1.53037420512821	5.71761630200536	0.000374980761309583	G4
ENSG00000069869	NEDD4	13.2310484615385	1.37921487519584	2.88841525275558e-24	G1
ENSG00000137871	ZNF280D	10.4619569230769	1.52306245065039	1.93060445123652e-60	G1
ENSG00000263155	MYZAP	1.67572664358974	4.43610268960495	1.08608680492249e-09	G4
ENSG00000157456	CCNB2	131.048230769231	2.92873009068263	2.2111107879241e-63	G4
ENSG00000140299	BNIP2	59.5567564102564	1.35709870140206	5.84707071275411e-18	G2
ENSG00000234797	RPS3AP6	912.737205128205	1.41273338288173	1.79213357492751e-25	G1
ENSG00000182718	ANXA2	60.5549820512821	2.24995162515553	4.18261421285769e-12	G2
ENSG00000069667	RORA	2.29289590871795	6.94398891576878	0	G5
ENSG00000129003	VPS13C	13.4585664102564	1.40606608075223	6.05301355837623e-33	G1
ENSG00000171914	TLN2	1.52848507692308	3.65316778984033	2.64650601752882e-52	G5
ENSG00000140416	TPM1	105.356676923077	2.15753578489714	9.98924198413049e-42	G4
ENSG00000185088	RPS27L	166.603307692308	1.92235687415192	4.00915300100345e-40	G5
ENSG00000138613	APH1B	6.51252482051282	2.40702189402493	1.4232739489744e-62	G2
ENSG00000103657	HERC1	16.0774076923077	1.58665545303373	9.1771120203558e-39	G5
ENSG00000035664	DAPK2	1.00302805897436	4.5778128469478	1.88132011280587e-14	G2
ENSG00000157734	SNX22	16.1382540589744	7.15265276367923	0	G5
ENSG00000166794	PPIB	357.257333333333	2.2176987473441	2.96262764720622e-39	G2
ENSG00000103671	TRIP4	7.86662487179487	1.6250763486044	3.36264811731524e-12	G4
ENSG00000180357	ZNF609	4.51294205128205	2.28592528624476	5.05968570811249e-32	G1
ENSG00000243403	RP11-330L19.1	1.86905664102564	2.03073048243522	1.25787039709781e-10	G3
ENSG00000180304	OAZ2	8.71644051282051	1.37542914939066	2.57091711453515e-10	G3
ENSG00000140451	PIF1	4.59082443589744	3.54032256616633	9.34718214917693e-35	G4
ENSG00000200156	RNU5B-1	222.869851282051	4.71998128307528	0.000122141064219158	G1
ENSG00000174485	DENND4A	24.5282425641026	1.95476068070963	5.47969827569834e-90	G5
ENSG00000259924	RP11-16E23.4	1.16763713846154	2.564993251959	1.13226681464435e-17	G5
ENSG00000169032	MAP2K1	13.5227358974359	1.58510166968291	2.40242679049984e-07	G3
ENSG00000174444	RPL4	1509.57	1.17985475686409	1.21348953177234e-05	G3
ENSG00000128973	CLN6	13.8127638461538	1.54809825020168	0.000451472328705908	G3
ENSG00000258484	SPESP1	2.94714684615385	3.6969380563257	8.64129486310994e-14	G5
ENSG00000137807	KIF23	48.3522735897436	2.34822629614849	2.49164158589316e-39	G5
ENSG00000166192	SENP8	1.54547797435897	1.26107236437644	6.14232746479894e-18	G4
ENSG00000067225	PKM	17.412358974359	3.89437212642815	1.68128733596367e-12	G2
ENSG00000137817	PARP6	1.68750952307692	2.94948598753626	3.19772270671114e-25	G2
ENSG00000140463	BBS4	7.46910076923077	1.35736115537134	5.96783450444552e-32	G4
ENSG00000159322	ADPGK	45.679058974359	1.55047687202306	1.44311645929591e-98	G2
ENSG00000067221	STOML1	7.91381948717949	1.66084878116751	1.32997511803382e-11	G4
ENSG00000138623	SEMA7A	12.5627153846154	1.50357552905783	1.35741315473828e-08	G4
ENSG00000275527	CTD-3154N5.2	6.86846376923077	11.3481929128402	0	G5
ENSG00000179335	CLK3	23.6463858974359	2.20192950528824	5.04852123795642e-34	G5
ENSG00000179151	EDC3	6.26890956410256	1.81128351943827	1.8403449762329e-05	G3
ENSG00000140465	CYP1A1	0.695980506666667	9.96472870427988	1.40679545486846e-07	G1
ENSG00000140497	SCAMP2	10.6375325641026	1.71068864673748	0.000113521465340153	G3
ENSG00000178802	MPI	14.1432838461538	2.17726589574535	1.44282106294879e-08	G2
ENSG00000178718	RPP25	1.17186505641026	3.89275308639218	1.58947621360326e-186	G1
ENSG00000138621	PPCDC	11.1435258974359	1.69730922960168	1.56112195129523e-17	G4
ENSG00000140365	COMMD4	63.9023102564103	1.45464910135192	5.03271214151601e-20	G4
ENSG00000177971	IMP3	38.7657743589744	1.42933532953692	2.17277815803518e-06	G2
ENSG00000140386	SCAPER	2.096805	4.39198788987625	2.49130175356655e-30	G1
ENSG00000140391	TSPAN3	53.9380948717949	1.89861457851589	1.08080202521147e-113	G2
ENSG00000173517	PEAK1	2.6908408974359	2.43775680082873	1.05977935293914e-23	G4
ENSG00000167202	TBC1D2B	3.93935794871795	1.30866513989502	3.92458587936263e-28	G2
ENSG00000103740	ACSBG1	2.91199782820513	9.33946764433171	4.76180341240245e-90	G4
ENSG00000140403	DNAJA4	70.4666323076923	6.04064685253054	1.72746507905803e-255	G5
ENSG00000169684	CHRNA5	1.49262734282051	3.60941440373319	3.24701369444747e-11	G2
ENSG00000103811	CTSH	3.80390666666667	4.62856699847296	2.74548300325128e-09	G3
ENSG00000166557	TMED3	61.7452769230769	2.42173685645426	3.27543943546703e-39	G2
ENSG00000180953	ST20	3.71788761538462	3.02879384562716	0.000232823811486554	G2
ENSG00000140379	BCL2A1	6.36461887179487	4.0038136702273	0.000227340999137388	G3
ENSG00000136379	ABHD17C	1.67954784615385	3.11257112996577	2.40318974669106e-09	G1
ENSG00000277782	RP11-775C24.5	1.08130292307692	6.16169659809115	8.90854163003047e-19	G1
ENSG00000172349	IL16	3.85114666153846	4.88566984473716	1.18105674965817e-150	G1
ENSG00000259429	UBE2Q2P2	2.58744030769231	4.47636213236204	5.23707896185572e-08	G4
ENSG00000197978	GOLGA6L9	1.19615361794872	3.32684947674104	7.9045667717911e-16	G4
ENSG00000255769	GOLGA2P10	4.53419769230769	1.80932725401641	1.97225468999572e-14	G4
ENSG00000182774	RPS17	2711.1541025641	1.38772672860471	9.28892317786068e-20	G3
ENSG00000252690	SCARNA15	1.71585248717949	1.28289835392075	2.36071584284349e-12	G1
ENSG00000169612	FAM103A1	21.7992564102564	1.41336129000225	4.02916839875165e-08	G4
ENSG00000166503	RP11-382A20.3	3.78079871794872	1.06246559718452	8.48990838268389e-16	G1
ENSG00000259986	RP11-382A20.4	1.00988815384615	7.537325607872	0	G5
ENSG00000225151	GOLGA2P7	2.96865153846154	1.74205655646301	1.20622809527758e-24	G4
ENSG00000259728	LINC00933	0.46808587948718	4.02820177519592	3.31605801835862e-06	G5
ENSG00000176371	ZSCAN2	6.62260948717949	1.12656239723981	1.6480279936374e-11	G2
ENSG00000140612	SEC11A	39.9162384615385	0.844766476027556	4.60964918827118e-11	G2
ENSG00000229212	RP11-561C5.4	1.2984781025641	1.55023396903133	4.86965985709582e-05	G4
ENSG00000170776	AKAP13	7.74992923076923	2.07638885027124	3.07264238060156e-75	G1
ENSG00000172183	ISG20	15.9919143589744	4.56027718989836	6.776385078872e-227	G5
ENSG00000140545	MFGE8	2.50192093589744	2.41421226000926	4.40213113637783e-08	G2
ENSG00000140525	FANCI	60.3073538461538	1.32475220305943	4.38148370640813e-13	G4
ENSG00000140534	TICRR	3.02874717948718	1.98212863697367	2.06460993406719e-12	G4
ENSG00000166813	KIF7	0.788343043589744	5.41273231920195	6.7698171220881e-55	G1
ENSG00000166825	ANPEP	1.52585227948718	5.03177581330932	5.21522832518961e-15	G1
ENSG00000157823	AP3S2	25.8420330769231	1.50346866991202	4.42448240076628e-08	G4
ENSG00000185043	CIB1	38.8368615384615	1.53627621758808	1.31121997673019e-07	G3
ENSG00000182768	NGRN	4.07868897435897	1.668490974046	1.44470840229065e-09	G1
ENSG00000140575	IQGAP1	25.2176058974359	2.19668338058087	1.78493326320497e-59	G2
ENSG00000182511	FES	19.0713174358974	3.41374071081795	1.1098183573582e-24	G2
ENSG00000196547	MAN2A2	20.1335951282051	1.98221696997344	1.17882645731495e-15	G4
ENSG00000166965	RCCD1	5.02862692307692	1.99725545386498	5.03233182369091e-36	G4
ENSG00000198901	PRC1	95.1668820512821	2.68564662738933	2.92699066225381e-195	G5
ENSG00000278514	AC068831.16	1.17250643589744	4.90855781993425	3.46464284617741e-19	G4
ENSG00000185442	FAM174B	0.761530846153846	5.04396419847823	0.000682102699192657	G2
ENSG00000253954	HMGN1P38	9.81675282051282	1.45348367415689	0.000716715715377119	G3
ENSG00000140563	MCTP2	18.1383669230769	2.62392330869721	3.04325730687612e-114	G1
ENSG00000140471	LINS1	8.5592817948718	1.10162372111605	8.28129487805931e-21	G4
ENSG00000154237	LRRK1	0.755537012820513	3.91462963184704	3.40008230391128e-12	G2
ENSG00000140479	PCSK6	1.42229335384615	7.59763876484449	4.64761314141851e-15	G4
ENSG00000185596	WASH3P	7.92581461538462	1.34941438482251	5.45796340041647e-12	G4
ENSG00000231439	WASIR2	1.70526245641026	5.78156391825049	1.3474688671268e-49	G1
ENSG00000226942	IL9RP3	2.44473407692308	2.52545230671149	2.90478681441776e-16	G2
ENSG00000103148	NPRL3	1.82776536666667	3.95502430116837	5.79113768749278e-41	G5
ENSG00000206177	HBM	27.1532899487179	9.28043689080737	0	G5
ENSG00000188536	HBA2	1.82074923076923	7.44419131674199	3.79370354074044e-20	G1
ENSG00000206172	HBA1	1.02558814871795	7.00538045900788	5.53370500564382e-15	G1
ENSG00000086506	HBQ1	4.08717576923077	5.529926439852	1.66210220625253e-34	G4
ENSG00000086504	MRPL28	89.6685948717949	1.41650117983178	1.58929061882825e-08	G4
ENSG00000129925	TMEM8A	1.82824115384615	1.64611171051239	7.65313174721363e-17	G4
ENSG00000103202	NME4	196.440941025641	1.65733149853055	4.45057447403137e-17	G4
ENSG00000242612	DECR2	2.63693125641026	1.69259978039888	1.12951263611546e-05	G4
ENSG00000257108	NHLRC4	3.77251320512821	3.13321053442051	2.70347875470485e-39	G4
ENSG00000007541	PIGQ	20.5190164102564	3.78963138433663	2.20391476328041e-77	G5
ENSG00000130731	C16orf13	17.3687182051282	1.33402427572566	0.000843366613512663	G3
ENSG00000172366	MCRIP2	32.4676256410256	1.24820586243168	0.000526875502070358	G3
ENSG00000161996	WDR90	3.80036325641026	1.48884676691614	8.34846590047043e-10	G3
ENSG00000103253	HAGHL	7.77926435897436	1.37666343756616	3.06622396782229e-05	G3
ENSG00000116176	TPSG1	2.24859518461538	7.37791160162843	6.34496613465219e-05	G4
ENSG00000131634	TMEM204	0.893533041025641	5.56284897709436	2.26245560121952e-06	G1
ENSG00000074071	MRPS34	97.1895282051282	1.39682423242015	9.43734640116723e-08	G3
ENSG00000162032	SPSB3	14.6080923076923	1.6361150319255	3.83819093272665e-20	G5
ENSG00000063854	HAGH	74.1683905128205	4.49015698379163	1.70230497317962e-72	G5
ENSG00000180185	FAHD1	26.9710794871795	1.27289864487505	8.45533467524028e-67	G4
ENSG00000198736	MSRB1	6.7525458974359	2.31131656557835	6.54698048611759e-08	G3
ENSG00000140988	RPS2	1975.72038461538	1.45866442396329	8.09022199942473e-18	G3
ENSG00000065057	NTHL1	16.2374928205128	2.02201768681853	4.74830406767107e-10	G2
ENSG00000167965	MLST8	15.1388858974359	1.79632703231118	0.000177147375066719	G3
ENSG00000182685	BRICD5	1.79168620512821	1.80794878714559	0.000102378639521716	G4
ENSG00000167969	ECI1	32.5489584615385	1.59678750417791	6.14867058596223e-05	G4
ENSG00000260778	MIR940	1.28350002564103	2.09571979016638	8.61101472203436e-06	G3
ENSG00000162063	CCNF	36.1571671794872	3.0710618395035	4.53699370706184e-94	G5
ENSG00000140992	PDPK1	2.7547728974359	2.3941214450661	5.27231164042967e-10	G4
ENSG00000205918	PDPK2P	1.46444083333333	2.96834466163346	0.000830209368617152	G5
ENSG00000059122	FLYWCH1	5.83795333333333	1.31686684440238	7.20745815424804e-07	G3
ENSG00000127564	PKMYT1	3.13414525641026	1.99289167383422	5.38480430374792e-39	G4
ENSG00000006327	TNFRSF12A	4.6036398974359	2.52224867564409	2.65863687476136e-06	G3
ENSG00000008517	IL32	0.279141002564103	6.63520549857907	2.69124507252174e-12	G1
ENSG00000263072	ZNF213-AS1	2.96273692307692	1.10562899670937	0.000402551245299863	G2
ENSG00000122386	ZNF205	2.8317481025641	2.27501111472917	4.01328016706275e-10	G3
ENSG00000010539	ZNF200	12.3092020512821	1.21841018958588	2.83473968189365e-22	G4
ENSG00000167984	NLRC3	3.14959815384615	5.11457982321026	0	G1
ENSG00000213918	DNASE1	1.50049964102564	1.4029743263586	9.31581766071994e-10	G5
ENSG00000126602	TRAP1	82.5473564102564	1.69640618409309	2.48563764858582e-07	G3
ENSG00000262246	CORO7	2.19208587179487	1.51862553888515	2.46108335200943e-05	G1
ENSG00000153406	NMRAL1	21.0016217948718	1.89144099863167	6.54021879737683e-08	G2
ENSG00000103415	HMOX2	19.0887925641026	1.78307053421718	5.77460911007151e-07	G2
ENSG00000168096	ANKS3	2.84735782051282	1.40604008538288	0.00093798061015739	G3
ENSG00000067836	ROGDI	6.92202358974359	3.7869658089716	1.09898216569121e-44	G4
ENSG00000140632	GLYR1	24.0098628205128	1.43720586410133	8.25477550917869e-11	G4
ENSG00000067365	METTL22	4.87759487179487	1.69963585736856	3.49470682461789e-09	G4
ENSG00000140650	PMM2	10.0990574358974	2.05088214385527	8.34024129488229e-10	G2
ENSG00000184857	TMEM186	10.5908505128205	0.958588433130451	2.16007033602149e-07	G3
ENSG00000153048	CARHSP1	73.8987182051282	2.81459205517034	1.55978611905885e-31	G4
ENSG00000187555	USP7	53.1126356410256	1.48620350450851	2.46160157499887e-20	G5
ENSG00000213853	EMP2	1.16910571538462	3.84212197854734	1.2882733445881e-09	G4
ENSG00000179583	CIITA	0.537241805641026	7.88512710451608	2.73332160895747e-157	G1
ENSG00000182108	DEXI	22.2419776923077	2.30783959376874	2.55758849046465e-18	G4
ENSG00000038532	CLEC16A	1.70113466666667	2.08895320581581	2.00346004690742e-11	G4
ENSG00000175643	RMI2	33.7404497435897	1.42895780367481	0.000572607750972344	G5
ENSG00000189067	LITAF	9.04864743589744	2.19342206642646	1.53811013867872e-29	G2
ENSG00000184602	SNN	1.06683620512821	3.18341089358502	2.89387255824369e-31	G1
ENSG00000277369	RP11-486I11.2	1.0804584974359	2.30000973835283	1.35024279456817e-09	G5
ENSG00000171490	RSL1D1	46.6641692307692	1.10780965776107	9.21965220606273e-45	G2
ENSG00000048471	SNX29	1.59568820512821	1.69226615241623	2.98580924064293e-16	G5
ENSG00000224712	NPIPA3	2.31516784615385	3.05774796684369	6.27362744160153e-12	G5
ENSG00000254852	NPIPA2	2.32474217948718	4.88100855666414	1.84780093469379e-07	G5
ENSG00000183458	RP11-958N24.1	2.2636208974359	1.52385013068534	1.84930319935142e-10	G5
ENSG00000183426	NPIPA1	5.16119666666667	2.31901924139905	1.26768816409217e-20	G5
ENSG00000157045	NTAN1	17.4756435897436	1.31368332093571	2.07625291415729e-10	G5
ENSG00000085721	RRN3	32.033	1.69866210659676	2.42034133734416e-25	G2
ENSG00000188599	NPIPP1	3.9517158974359	2.02445681228901	9.84326149984356e-31	G5
ENSG00000183793	NPIPA5	4.41373179487179	2.35928839687503	0.000835742702858554	G5
ENSG00000156968	MPV17L	4.4655061025641	2.04033299799885	6.83720045564405e-24	G2
ENSG00000166780	C16orf45	3.67746564102564	1.65610635330192	1.60364264992062e-13	G1
ENSG00000166783	KIAA0430	2.100531	1.83545149656964	1.66122961143139e-09	G5
ENSG00000072864	NDE1	7.6527082051282	2.07959803252727	1.28387311153604e-38	G5
ENSG00000103222	ABCC1	4.34961635897436	2.19432930080368	2.76495250623417e-32	G2
ENSG00000244257	PKD1P1	2.13101028205128	1.5336707144996	2.00082697307351e-08	G5
ENSG00000214967	NPIPA7	1.83806838461538	2.41490882714382	5.98839473965018e-20	G5
ENSG00000103489	XYLT1	1.3205702	4.05681646411029	2.04587489166973e-90	G2
ENSG00000205746	RP11-1212A22.1	1.37786525641026	1.8266802770382	2.57804803725741e-12	G5
ENSG00000233024	RP11-1212A22.4	4.60254487179487	4.60855530135734	1.7824618009126e-06	G5
ENSG00000134419	RPS15A	2565.86435897436	1.28925469663256	2.39804755082816e-25	G2
ENSG00000170540	ARL6IP1	235.191323076923	1.5100894321389	9.9328298855674e-10	G5
ENSG00000205730	ITPRIPL2	1.19604366666667	2.81183088753616	5.31583588072826e-67	G1
ENSG00000260592	CTA-363E6.6	11.0787248974359	9.24616477288981	6.60047191586805e-110	G5
ENSG00000103540	CCP110	18.2946256410256	2.16640292119955	1.02259495259375e-48	G4
ENSG00000166743	ACSM1	1.39588317948718	5.99306861816075	9.1304977024945e-16	G4
ENSG00000066654	THUMPD1	31.8303743589744	1.20783036117939	4.48678871541463e-13	G2
ENSG00000005187	ACSM3	10.8447748717949	3.73686249601302	6.46665275488973e-14	G1
ENSG00000196678	ERI2	22.6135328205128	1.39321397492085	2.30535254266413e-11	G5
ENSG00000005189	AC004381.6	21.8432861538462	1.69182615827576	1.02941719286808e-27	G5
[truncated: 3,770 more rows]
