# Supplementary material for: Discrete regulatory modules instruct hematopoietic lineage commitment and differentiation
Source: Nat Commun. 2021 Nov 23;12:6790. doi: 10.1038/s41467-021-27159-x (PMC8611072; doi:10.1038/s41467-021-27159-x)
Supplement: Supplementary file 4 — Supplementary Dataset 1-9 [file 41467_2021_27159_MOESM4_ESM.zip › Supplementary_Data_3.bed]

chr1	3910000	5020000
chr1	5020000	6810000
chr1	6810000	7220000
chr1	7220000	7420000
chr1	7420000	8020000
chr1	8020000	9580000
chr1	9580000	9920000
chr1	9920000	11150000
chr1	11150000	14480000
chr1	14480000	18970000
chr1	18970000	19990000
chr1	19990000	20900000
chr1	20900000	22100000
chr1	22100000	23190000
chr1	23190000	23550000
chr1	23550000	23700000
chr1	23700000	23780000
chr1	23780000	24290000
chr1	24290000	24390000
chr1	24390000	24820000
chr1	24820000	24930000
chr1	24930000	25700000
chr1	25700000	25900000
chr1	25900000	26700000
chr1	26700000	27610000
chr1	27610000	28880000
chr1	28880000	30050000
chr1	30050000	30240000
chr1	30240000	30790000
chr1	30790000	31800000
chr1	31800000	32050000
chr1	32050000	32400000
chr1	32400000	32800000
chr1	32800000	33810000
chr1	33810000	34040000
chr1	34040000	34130000
chr1	34130000	34190000
chr1	34190000	34870000
chr1	34870000	36580000
chr1	36580000	38740000
chr1	38740000	38810000
chr1	38810000	39100000
chr1	39100000	40080000
chr1	40080000	41620000
chr1	41620000	42350000
chr1	42350000	42670000
chr1	42670000	42910000
chr1	42910000	43700000
chr1	43700000	44070000
chr1	44070000	44410000
chr1	44410000	46040000
chr1	46040000	46530000
chr1	46530000	47040000
chr1	47040000	47520000
chr1	47520000	48950000
chr1	48950000	49220000
chr1	49220000	49590000
chr1	49590000	51760000
chr1	51760000	52160000
chr1	52160000	52910000
chr1	52910000	54930000
chr1	54930000	55370000
chr1	55370000	57820000
chr1	57820000	57960000
chr1	57960000	59670000
chr1	59670000	59830000
chr1	59830000	60830000
chr1	60830000	61580000
chr1	61580000	62700000
chr1	62700000	63910000
chr1	63910000	64280000
chr1	64280000	64400000
chr1	64400000	64830000
chr1	64830000	65210000
chr1	65210000	66240000
chr1	66240000	66340000
chr1	66340000	66450000
chr1	66450000	66770000
chr1	66770000	66930000
chr1	66930000	66990000
chr1	66990000	67520000
chr1	67520000	67760000
chr1	67760000	67840000
chr1	67840000	68830000
chr1	68830000	70310000
chr1	70310000	70520000
chr1	70520000	71890000
chr1	71890000	72270000
chr1	72270000	72550000
chr1	72550000	73120000
chr1	73120000	76740000
chr1	76740000	77370000
chr1	77370000	77690000
chr1	77690000	77810000
chr1	77810000	78710000
chr1	78710000	81060000
chr1	81060000	81210000
chr1	81210000	84140000
chr1	84140000	84300000
chr1	84300000	84440000
chr1	84440000	84620000
chr1	84620000	85050000
chr1	85050000	85500000
chr1	85500000	85700000
chr1	85700000	87090000
chr1	87090000	87600000
chr1	87600000	88510000
chr1	88510000	88980000
chr1	88980000	89180000
chr1	89180000	91370000
chr1	91370000	92310000
chr1	92310000	93010000
chr1	93010000	93200000
chr1	93200000	93560000
chr1	93560000	94120000
chr1	94120000	94240000
chr1	94240000	95740000
chr1	95740000	96350000
chr1	96350000	96710000
chr1	96710000	96855000
chr1	96855000	96980000
chr1	96980000	97300000
chr1	97300000	97570000
chr1	97570000	97750000
chr1	97750000	98050000
chr1	98050000	98590000
chr1	98590000	100130000
chr1	100130000	100460000
chr1	100460000	101300000
chr1	101300000	101410000
chr1	101410000	102170000
chr1	102170000	104040000
chr1	104040000	104240000
chr1	104240000	104800000
chr1	104800000	105710000
chr1	105710000	106680000
chr1	106680000	107070000
chr1	107070000	108560000
chr1	108560000	108650000
chr1	108650000	108820000
chr1	108820000	109010000
chr1	109010000	109110000
chr1	109110000	110120000
chr1	110120000	110620000
chr1	110620000	110770000
chr1	110770000	111180000
chr1	111180000	111710000
chr1	111710000	111780000
chr1	111780000	112070000
chr1	112070000	112610000
chr1	112610000	114100000
chr1	114100000	114780000
chr1	114780000	114910000
chr1	114910000	115600000
chr1	115600000	115780000
chr1	115780000	116120000
chr1	116120000	116490000
chr1	116490000	117060000
chr1	117060000	117770000
chr1	117770000	150740000
chr1	150740000	150920000
chr1	150920000	151010000
chr1	151010000	152550000
chr1	152550000	152640000
chr1	152640000	153040000
chr1	153040000	153350000
chr1	153350000	154260000
chr1	154260000	155340000
chr1	155340000	156330000
chr1	156330000	156580000
chr1	156580000	158330000
chr1	158330000	158410000
chr1	158410000	158480000
chr1	158480000	159230000
chr1	159230000	160210000
chr1	160210000	161230000
chr1	161230000	162900000
chr1	162900000	163070000
chr1	163070000	165420000
chr1	165420000	165590000
chr1	165590000	166190000
chr1	166190000	168240000
chr1	168240000	169440000
chr1	169440000	169720000
chr1	169720000	170710000
chr1	170710000	171600000
chr1	171600000	172000000
chr1	172000000	172720000
chr1	172720000	173200000
chr1	173200000	173990000
chr1	173990000	174540000
chr1	174540000	175150000
chr1	175150000	175620000
chr1	175620000	176430000
chr1	176430000	179130000
chr1	179130000	179290000
chr1	179290000	180510000
chr1	180510000	180860000
chr1	180860000	181760000
chr1	181760000	182400000
chr1	182400000	183080000
chr1	183080000	183260000
chr1	183260000	184050000
chr1	184050000	184380000
chr1	184380000	184690000
chr1	184690000	184980000
chr1	184980000	186310000
chr1	186310000	186400000
chr1	186400000	186810000
chr1	186810000	187600000
chr1	187600000	188000000
chr1	188000000	188570000
chr1	188570000	188920000
chr1	188920000	189270000
chr1	189270000	189940000
chr1	189940000	189990000
chr1	189990000	190980000
chr1	190980000	191330000
chr1	191330000	191740000
chr1	191740000	191970000
chr1	191970000	193020000
chr1	193020000	193650000
chr1	193650000	193880000
chr1	193880000	194330000
chr1	194330000	196590000
chr1	196590000	196820000
chr1	196820000	197060000
chr1	197060000	197410000
chr1	197410000	198150000
chr1	198150000	198680000
chr1	198680000	198770000
chr1	198770000	199250000
chr1	199250000	200940000
chr1	200940000	202730000
chr1	202730000	203260000
chr1	203260000	203340000
chr1	203340000	203800000
chr1	203800000	204510000
chr1	204510000	205490000
chr1	205490000	205730000
chr1	205730000	205910000
chr1	205910000	206730000
chr1	206730000	207880000
chr1	207880000	209430000
chr1	209430000	210400000
chr1	210400000	211670000
chr1	211670000	213010000
chr1	213010000	214250000
chr1	214250000	214420000
chr1	214420000	214590000
chr1	214590000	219260000
chr1	219260000	220210000
chr1	220210000	221460000
chr1	221460000	222580000
chr1	222580000	223480000
chr1	223480000	224500000
chr1	224500000	224750000
chr1	224750000	225990000
chr1	225990000	227580000
chr1	227580000	228430000
chr1	228430000	229350000
chr1	229350000	229910000
chr1	229910000	230310000
chr1	230310000	231210000
chr1	231210000	231910000
chr1	231910000	233710000
chr1	233710000	234060000
chr1	234060000	234610000
chr1	234610000	235240000
chr1	235240000	237770000
chr1	237770000	240640000
chr1	240640000	241620000
chr1	241620000	242620000
chr1	242620000	245060000
chr1	245060000	245150000
chr1	245150000	245820000
chr1	245820000	246130000
chr1	246130000	246550000
chr1	246550000	246660000
chr1	246660000	248240000
chr10	440000	590000
chr10	590000	1500000
chr10	1500000	2285000
chr10	2285000	3160000
chr10	3160000	3250000
chr10	3250000	4100000
chr10	4100000	4210000
chr10	4210000	7620000
chr10	7620000	8400000
chr10	8400000	9210000
chr10	9210000	10640000
chr10	10640000	10700000
chr10	10700000	10870000
chr10	10870000	11230000
chr10	11230000	11500000
chr10	11500000	11610000
chr10	11610000	12910000
chr10	12910000	14310000
chr10	14310000	16300000
chr10	16300000	16830000
chr10	16830000	16990000
chr10	16990000	19150000
chr10	19150000	20220000
chr10	20220000	20870000
chr10	20870000	21480000
chr10	21480000	22320000
chr10	22320000	22750000
chr10	22750000	24140000
chr10	24140000	24730000
chr10	24730000	25420000
chr10	25420000	26330000
chr10	26330000	26570000
chr10	26570000	26730000
chr10	26730000	26890000
chr10	26890000	27370000
chr10	27370000	27870000
chr10	27870000	28240000
chr10	28240000	30070000
chr10	30070000	30840000
chr10	30840000	32900000
chr10	32900000	33890000
chr10	33890000	36140000
chr10	36140000	36780000
chr10	36780000	37170000
chr10	37170000	42330000
chr10	42330000	43100000
chr10	43100000	43580000
chr10	43580000	43900000
chr10	43900000	44300000
chr10	44300000	45000000
chr10	45000000	45220000
chr10	45220000	51070000
chr10	51070000	51470000
chr10	51470000	52300000
chr10	52300000	52620000
chr10	52620000	53010000
chr10	53010000	53610000
chr10	53610000	56230000
chr10	56230000	57260000
chr10	57260000	57360000
chr10	57360000	57540000
chr10	57540000	57870000
chr10	57870000	57930000
chr10	57930000	58930000
chr10	58930000	61900000
chr10	61900000	62100000
chr10	62100000	64030000
chr10	64030000	64440000
chr10	64440000	65190000
chr10	65190000	66530000
chr10	66530000	67150000
chr10	67150000	68340000
chr10	68340000	68560000
chr10	68560000	69240000
chr10	69240000	70220000
chr10	70220000	70450000
chr10	70450000	70550000
chr10	70550000	71150000
chr10	71150000	71380000
chr10	71380000	71840000
chr10	71840000	72530000
chr10	72530000	72700000
chr10	72700000	73360000
chr10	73360000	74140000
chr10	74140000	74270000
chr10	74270000	76020000
chr10	76020000	77640000
chr10	77640000	80060000
chr10	80060000	80570000
chr10	80570000	81050000
chr10	81050000	82300000
chr10	82300000	82350000
chr10	82350000	82690000
chr10	82690000	82780000
chr10	82780000	82900000
chr10	82900000	83150000
chr10	83150000	83350000
chr10	83350000	83630000
chr10	83630000	87080000
chr10	87080000	87860000
chr10	87860000	87940000
chr10	87940000	89410000
chr10	89410000	90620000
chr10	90620000	90880000
chr10	90880000	91710000
chr10	91710000	92900000
chr10	92900000	93360000
chr10	93360000	94320000
chr10	94320000	95380000
chr10	95380000	96200000
chr10	96200000	96930000
chr10	96930000	97740000
chr10	97740000	98180000
chr10	98180000	98470000
chr10	98470000	99050000
chr10	99050000	99320000
chr10	99320000	99610000
chr10	99610000	100340000
chr10	100340000	101350000
chr10	101350000	101790000
chr10	101790000	102000000
chr10	102000000	102490000
chr10	102490000	102660000
chr10	102660000	102730000
chr10	102730000	103250000
chr10	103250000	103700000
chr10	103700000	103890000
chr10	103890000	104000000
chr10	104000000	104580000
chr10	104580000	105400000
chr10	105400000	105530000
chr10	105530000	106790000
chr10	106790000	107870000
chr10	107870000	108140000
chr10	108140000	110140000
chr10	110140000	110300000
chr10	110300000	110920000
chr10	110920000	110970000
chr10	110970000	113390000
chr10	113390000	114440000
chr10	114440000	114560000
chr10	114560000	114680000
chr10	114680000	116900000
chr10	116900000	117210000
chr10	117210000	117570000
chr10	117570000	118300000
chr10	118300000	118430000
chr10	118430000	118870000
chr10	118870000	120290000
chr10	120290000	121310000
chr10	121310000	121370000
chr10	121370000	122280000
chr10	122280000	123610000
chr10	123610000	124750000
chr10	124750000	125720000
chr10	125720000	127170000
chr10	127170000	127380000
chr10	127380000	128630000
chr10	128630000	129030000
chr10	129030000	130090000
chr10	130090000	130180000
chr10	130180000	131300000
chr11	2530000	2890000
chr11	2890000	2950000
chr11	2950000	4680000
chr11	4680000	5590000
chr11	5590000	5800000
chr11	5800000	6710000
chr11	6710000	6770000
chr11	6770000	7850000
chr11	7850000	8190000
chr11	8190000	8900000
chr11	8900000	9310000
chr11	9310000	9610000
chr11	9610000	9750000
chr11	9750000	10320000
chr11	10320000	10410000
chr11	10410000	10520000
chr11	10520000	11030000
chr11	11030000	13100000
chr11	13100000	13480000
chr11	13480000	14060000
chr11	14060000	14800000
chr11	14800000	15110000
chr11	15110000	15600000
chr11	15600000	15930000
chr11	15930000	18510000
chr11	18510000	19000000
chr11	19000000	19070000
chr11	19070000	19730000
chr11	19730000	20590000
chr11	20590000	21620000
chr11	21620000	22310000
chr11	22310000	22780000
chr11	22780000	23250000
chr11	23250000	24620000
chr11	24620000	24760000
chr11	24760000	26260000
chr11	26260000	26730000
chr11	26730000	27130000
chr11	27130000	27340000
chr11	27340000	28380000
chr11	28380000	28670000
chr11	28670000	29560000
chr11	29560000	30000000
chr11	30000000	30070000
chr11	30070000	31230000
chr11	31230000	31790000
chr11	31790000	32440000
chr11	32440000	32570000
chr11	32570000	33350000
chr11	33350000	33980000
chr11	33980000	34360000
chr11	34360000	34580000
chr11	34580000	34760000
chr11	34760000	34820000
chr11	34820000	34890000
chr11	34890000	34990000
chr11	34990000	36360000
chr11	36360000	37330000
chr11	37330000	38810000
chr11	38810000	39590000
chr11	39590000	39870000
chr11	39870000	40190000
chr11	40190000	40310000
chr11	40310000	40470000
chr11	40470000	41260000
chr11	41260000	41330000
chr11	41330000	41460000
chr11	41460000	42200000
chr11	42200000	42450000
chr11	42450000	42520000
chr11	42520000	42750000
chr11	42750000	45340000
chr11	45340000	46480000
chr11	46480000	46630000
chr11	46630000	46810000
chr11	46810000	47720000
chr11	47720000	56400000
chr11	56400000	56820000
chr11	56820000	57810000
chr11	57810000	58910000
chr11	58910000	59670000
chr11	59670000	60050000
chr11	60050000	60130000
chr11	60130000	60910000
chr11	60910000	61330000
chr11	61330000	61410000
chr11	61410000	62780000
chr11	62780000	67710000
chr11	67710000	68460000
chr11	68460000	71430000
chr11	71430000	72020000
chr11	72020000	73400000
chr11	73400000	74000000
chr11	74000000	74440000
chr11	74440000	75030000
chr11	75030000	75900000
chr11	75900000	76130000
chr11	76130000	76450000
chr11	76450000	78290000
chr11	78290000	78720000
chr11	78720000	80220000
chr11	80220000	80580000
chr11	80580000	80710000
chr11	80710000	81550000
chr11	81550000	82280000
chr11	82280000	83690000
chr11	83690000	83750000
chr11	83750000	86930000
chr11	86930000	87160000
chr11	87160000	87730000
chr11	87730000	87820000
chr11	87820000	87920000
chr11	87920000	88090000
chr11	88090000	88160000
chr11	88160000	88550000
chr11	88550000	88670000
chr11	88670000	88740000
chr11	88740000	89560000
chr11	89560000	92270000
chr11	92270000	92470000
chr11	92470000	92820000
chr11	92820000	93670000
chr11	93670000	93810000
chr11	93810000	94240000
chr11	94240000	94620000
chr11	94620000	95060000
chr11	95060000	95150000
chr11	95150000	95330000
chr11	95330000	95930000
chr11	95930000	96340000
chr11	96340000	96660000
chr11	96660000	96740000
chr11	96740000	97810000
chr11	97810000	98200000
chr11	98200000	99580000
chr11	99580000	100460000
chr11	100460000	100960000
chr11	100960000	101470000
chr11	101470000	102010000
chr11	102010000	102620000
chr11	102620000	103060000
chr11	103060000	104960000
chr11	104960000	105330000
chr11	105330000	105540000
chr11	105540000	105870000
chr11	105870000	106750000
chr11	106750000	106820000
chr11	106820000	107190000
chr11	107190000	110710000
chr11	110710000	110890000
chr11	110890000	111370000
chr11	111370000	114260000
chr11	114260000	114490000
chr11	114490000	115150000
chr11	115150000	116140000
chr11	116140000	117950000
chr11	117950000	118260000
chr11	118260000	118790000
chr11	118790000	118900000
chr11	118900000	119010000
chr11	119010000	121030000
chr11	121030000	122640000
chr11	122640000	124060000
chr11	124060000	124620000
chr11	124620000	124840000
chr11	124840000	124950000
chr11	124950000	125290000
chr11	125290000	126080000
chr11	126080000	126430000
chr11	126430000	126630000
chr11	126630000	127310000
chr11	127310000	127450000
chr11	127450000	127860000
chr11	127860000	128290000
chr11	128290000	128390000
chr11	128390000	128510000
chr11	128510000	128630000
chr11	128630000	129340000
chr11	129340000	129740000
chr11	129740000	129870000
chr11	129870000	130150000
chr11	130150000	130210000
chr11	130210000	131460000
chr11	131460000	131870000
chr11	131870000	134190000
chr11	134190000	134270000
chr12	560000	750000
chr12	750000	2690000
chr12	2690000	4270000
chr12	4270000	6470000
chr12	6470000	7640000
chr12	7640000	8030000
chr12	8030000	9740000
chr12	9740000	10020000
chr12	10020000	10670000
chr12	10670000	11010000
chr12	11010000	11550000
chr12	11550000	11880000
chr12	11880000	14620000
chr12	14620000	15720000
chr12	15720000	16580000
chr12	16580000	17190000
chr12	17190000	17310000
chr12	17310000	18250000
chr12	18250000	18870000
chr12	18870000	19430000
chr12	19430000	20440000
chr12	20440000	22940000
chr12	22940000	24210000
chr12	24210000	24950000
chr12	24950000	25200000
chr12	25200000	25390000
chr12	25390000	26120000
chr12	26120000	26400000
chr12	26400000	26670000
chr12	26670000	26720000
chr12	26720000	26830000
chr12	26830000	27130000
chr12	27130000	27710000
chr12	27710000	28730000
chr12	28730000	29330000
chr12	29330000	30130000
chr12	30130000	30350000
chr12	30350000	30680000
chr12	30680000	30760000
chr12	30760000	31960000
chr12	31960000	32160000
chr12	32160000	32840000
chr12	32840000	33650000
chr12	33650000	34650000
chr12	34650000	38500000
chr12	38500000	38760000
chr12	38760000	38930000
chr12	38930000	39580000
chr12	39580000	40000000
chr12	40000000	40150000
chr12	40150000	42130000
chr12	42130000	43910000
chr12	43910000	44240000
chr12	44240000	45820000
chr12	45820000	46830000
chr12	46830000	47300000
chr12	47300000	47640000
chr12	47640000	47960000
chr12	47960000	49370000
chr12	49370000	49620000
chr12	49620000	50190000
chr12	50190000	50670000
chr12	50670000	51250000
chr12	51250000	51500000
chr12	51500000	51570000
chr12	51570000	52230000
chr12	52230000	52880000
chr12	52880000	53000000
chr12	53000000	53760000
chr12	53760000	54380000
chr12	54380000	54770000
chr12	54770000	55820000
chr12	55820000	56050000
chr12	56050000	56110000
chr12	56110000	56760000
chr12	56760000	57060000
chr12	57060000	59220000
chr12	59220000	63070000
chr12	63070000	63910000
chr12	63910000	63960000
chr12	63960000	65450000
chr12	65450000	65810000
chr12	65810000	66130000
chr12	66130000	66440000
chr12	66440000	67720000
chr12	67720000	68320000
chr12	68320000	69400000
chr12	69400000	69470000
chr12	69470000	69880000
chr12	69880000	70430000
chr12	70430000	70740000
chr12	70740000	71070000
chr12	71070000	71410000
chr12	71410000	72150000
chr12	72150000	72540000
chr12	72540000	73120000
chr12	73120000	74090000
chr12	74090000	75400000
chr12	75400000	77070000
chr12	77070000	77900000
chr12	77900000	78490000
chr12	78490000	78860000
chr12	78860000	79540000
chr12	79540000	79770000
chr12	79770000	80690000
chr12	80690000	82840000
chr12	82840000	84800000
chr12	84800000	85860000
chr12	85860000	86820000
chr12	86820000	87010000
chr12	87010000	87680000
chr12	87680000	89150000
chr12	89150000	89530000
chr12	89530000	89700000
chr12	89700000	91270000
chr12	91270000	92140000
chr12	92140000	93570000
chr12	93570000	94510000
chr12	94510000	94980000
chr12	94980000	95070000
chr12	95070000	96000000
chr12	96000000	96400000
chr12	96400000	97400000
chr12	97400000	98010000
chr12	98010000	98530000
chr12	98530000	98880000
chr12	98880000	99100000
chr12	99100000	99670000
chr12	99670000	99740000
chr12	99740000	101900000
chr12	101900000	102050000
chr12	102050000	103560000
chr12	103560000	104930000
chr12	104930000	105110000
chr12	105110000	105230000
chr12	105230000	105410000
chr12	105410000	105810000
chr12	105810000	106730000
chr12	106730000	107130000
chr12	107130000	107560000
chr12	107560000	110610000
chr12	110610000	111470000
chr12	111470000	112890000
chr12	112890000	113180000
chr12	113180000	114130000
chr12	114130000	116280000
chr12	116280000	116400000
chr12	116400000	116470000
chr12	116470000	117470000
chr12	117470000	120300000
chr12	120300000	120430000
chr12	120430000	120570000
chr12	120570000	122770000
chr12	122770000	123150000
chr12	123150000	124910000
chr12	124910000	125005000
chr12	125005000	125720000
chr12	125720000	126740000
chr12	126740000	128230000
chr12	128230000	128670000
chr12	128670000	128780000
chr12	128780000	131230000
chr12	131230000	132910000
chr13	19510000	19860000
chr13	19860000	19960000
chr13	19960000	20840000
chr13	20840000	21140000
chr13	21140000	21300000
chr13	21300000	21600000
chr13	21600000	21860000
chr13	21860000	22650000
chr13	22650000	24150000
chr13	24150000	24670000
chr13	24670000	24990000
chr13	24990000	25310000
chr13	25310000	25720000
chr13	25720000	25950000
chr13	25950000	27050000
chr13	27050000	27380000
chr13	27380000	27450000
chr13	27450000	27550000
chr13	27550000	28820000
chr13	28820000	28970000
chr13	28970000	29850000
chr13	29850000	30120000
chr13	30120000	30460000
chr13	30460000	30800000
chr13	30800000	34330000
chr13	34330000	34800000
chr13	34800000	36000000
chr13	36000000	38430000
chr13	38430000	38810000
chr13	38810000	39690000
chr13	39690000	40580000
chr13	40580000	41370000
chr13	41370000	41670000
chr13	41670000	42980000
chr13	42980000	43230000
chr13	43230000	43400000
chr13	43400000	44240000
chr13	44240000	45120000
chr13	45120000	45270000
chr13	45270000	46150000
chr13	46150000	47310000
chr13	47310000	47420000
chr13	47420000	47560000
chr13	47560000	48240000
chr13	48240000	48880000
chr13	48880000	49790000
chr13	49790000	50070000
chr13	50070000	50470000
chr13	50470000	50920000
chr13	50920000	51080000
chr13	51080000	51290000
chr13	51290000	51720000
chr13	51720000	51790000
chr13	51790000	51880000
chr13	51880000	53490000
chr13	53490000	54920000
chr13	54920000	56510000
chr13	56510000	56920000
chr13	56920000	57400000
chr13	57400000	58040000
chr13	58040000	59180000
chr13	59180000	59810000
chr13	59810000	60150000
chr13	60150000	60560000
chr13	60560000	62310000
chr13	62310000	63540000
chr13	63540000	64030000
chr13	64030000	64210000
chr13	64210000	65600000
chr13	65600000	65800000
chr13	65800000	66080000
chr13	66080000	67800000
chr13	67800000	69200000
chr13	69200000	70190000
chr13	70190000	70640000
chr13	70640000	71870000
chr13	71870000	72170000
chr13	72170000	72320000
chr13	72320000	72450000
chr13	72450000	72710000
chr13	72710000	72810000
chr13	72810000	73200000
chr13	73200000	73330000
chr13	73330000	73490000
chr13	73490000	74140000
chr13	74140000	74340000
chr13	74340000	74430000
chr13	74430000	75220000
chr13	75220000	75490000
chr13	75490000	75570000
chr13	75570000	75880000
chr13	75880000	77280000
chr13	77280000	78950000
chr13	78950000	79180000
chr13	79180000	79990000
chr13	79990000	83360000
chr13	83360000	84660000
chr13	84660000	85270000
chr13	85270000	87870000
chr13	87870000	89860000
chr13	89860000	91350000
chr13	91350000	91540000
chr13	91540000	91950000
chr13	91950000	92840000
chr13	92840000	95170000
chr13	95170000	96210000
chr13	96210000	96380000
chr13	96380000	96630000
chr13	96630000	96960000
chr13	96960000	97960000
chr13	97960000	98410000
chr13	98410000	99040000
chr13	99040000	99270000
chr13	99270000	99630000
chr13	99630000	100080000
chr13	100080000	102260000
chr13	102260000	102680000
chr13	102680000	103230000
chr13	103230000	104410000
chr13	104410000	105570000
chr13	105570000	106350000
chr13	106350000	106510000
chr13	106510000	107120000
chr13	107120000	107540000
chr13	107540000	107670000
chr13	107670000	108930000
chr13	108930000	109800000
chr13	109800000	111250000
chr13	111250000	112800000
chr13	112800000	113910000
chr14	20470000	20940000
chr14	20940000	21110000
chr14	21110000	21490000
chr14	21490000	22030000
chr14	22030000	22220000
chr14	22220000	22480000
chr14	22480000	22560000
chr14	22560000	23480000
chr14	23480000	24110000
chr14	24110000	25210000
chr14	25210000	25570000
chr14	25570000	26280000
chr14	26280000	27210000
chr14	27210000	27360000
chr14	27360000	29120000
chr14	29120000	29190000
chr14	29190000	29910000
chr14	29910000	30170000
chr14	30170000	31460000
chr14	31460000	31840000
chr14	31840000	32040000
chr14	32040000	33420000
chr14	33420000	35430000
chr14	35430000	39840000
chr14	39840000	40000000
chr14	40000000	41310000
chr14	41310000	41430000
chr14	41430000	46570000
chr14	46570000	46680000
chr14	46680000	47020000
chr14	47020000	48930000
chr14	48930000	49765000
chr14	49765000	49860000
chr14	49860000	50310000
chr14	50310000	50430000
chr14	50430000	50770000
chr14	50770000	51280000
chr14	51280000	51670000
chr14	51670000	52040000
chr14	52040000	52730000
chr14	52730000	54350000
chr14	54350000	54870000
chr14	54870000	55430000
chr14	55430000	55560000
chr14	55560000	56110000
chr14	56110000	56660000
chr14	56660000	57860000
chr14	57860000	59890000
chr14	59890000	60630000
chr14	60630000	61460000
chr14	61460000	61590000
chr14	61590000	61730000
chr14	61730000	63120000
chr14	63120000	63240000
chr14	63240000	64140000
chr14	64140000	64510000
chr14	64510000	70400000
chr14	70400000	72040000
chr14	72040000	72870000
chr14	72870000	73000000
chr14	73000000	73480000
chr14	73480000	74920000
chr14	74920000	75020000
chr14	75020000	75300000
chr14	75300000	75820000
chr14	75820000	79840000
chr14	79840000	81560000
chr14	81560000	82790000
chr14	82790000	83070000
chr14	83070000	83470000
chr14	83470000	86630000
chr14	86630000	86910000
chr14	86910000	87690000
chr14	87690000	88490000
chr14	88490000	89670000
chr14	89670000	89770000
chr14	89770000	90400000
chr14	90400000	91430000
chr14	91430000	91500000
chr14	91500000	92150000
chr14	92150000	92430000
chr14	92430000	94190000
chr14	94190000	95550000
chr14	95550000	96430000
chr14	96430000	96890000
chr14	96890000	97300000
chr14	97300000	99480000
chr14	99480000	101970000
chr14	101970000	102520000
chr14	102520000	103400000
chr14	103400000	106060000
chr14	106060000	106770000
chr15	24570000	25880000
chr15	25880000	27140000
chr15	27140000	27950000
chr15	27950000	28990000
chr15	28990000	29080000
chr15	29080000	29290000
chr15	29290000	29740000
chr15	29740000	30900000
chr15	30900000	30980000
chr15	30980000	31500000
chr15	31500000	33730000
chr15	33730000	33860000
chr15	33860000	33960000
chr15	33960000	34620000
chr15	34620000	36480000
chr15	36480000	37530000
chr15	37530000	40040000
chr15	40040000	40200000
chr15	40200000	40800000
chr15	40800000	41990000
chr15	41990000	42050000
chr15	42050000	43080000
chr15	43080000	44660000
chr15	44660000	45400000
chr15	45400000	45990000
chr15	45990000	46050000
chr15	46050000	47030000
chr15	47030000	47170000
chr15	47170000	47950000
chr15	47950000	48780000
chr15	48780000	50360000
chr15	50360000	50590000
chr15	50590000	51780000
chr15	51780000	51890000
chr15	51890000	52250000
chr15	52250000	52340000
chr15	52340000	52570000
chr15	52570000	52670000
chr15	52670000	53520000
chr15	53520000	54000000
chr15	54000000	56610000
chr15	56610000	57000000
chr15	57000000	59690000
chr15	59690000	60140000
chr15	60140000	60790000
chr15	60790000	62080000
chr15	62080000	62630000
chr15	62630000	63120000
chr15	63120000	63620000
chr15	63620000	64730000
chr15	64730000	65450000
chr15	65450000	66010000
chr15	66010000	67450000
chr15	67450000	68040000
chr15	68040000	68150000
chr15	68150000	68300000
chr15	68300000	69040000
chr15	69040000	71800000
chr15	71800000	72170000
chr15	72170000	73860000
chr15	73860000	75210000
chr15	75210000	75920000
chr15	75920000	77190000
chr15	77190000	77360000
chr15	77360000	78260000
chr15	78260000	85470000
chr15	85470000	85610000
chr15	85610000	86410000
chr15	86410000	88090000
chr15	88090000	88670000
chr15	88670000	89870000
chr15	89870000	90300000
chr15	90300000	90500000
chr15	90500000	90800000
chr15	90800000	90940000
chr15	90940000	91300000
chr15	91300000	91540000
chr15	91540000	92440000
chr15	92440000	92810000
chr15	92810000	92930000
chr15	92930000	93190000
chr15	93190000	93270000
chr15	93270000	93600000
chr15	93600000	93840000
chr15	93840000	94330000
chr15	94330000	94790000
chr15	94790000	96110000
chr15	96110000	96420000
chr15	96420000	97290000
chr15	97290000	98650000
chr15	98650000	98790000
chr15	98790000	99280000
chr15	99280000	101660000
chr16	3610000	4210000
chr16	4210000	6260000
chr16	6260000	6700000
chr16	6700000	9870000
chr16	9870000	10220000
chr16	10220000	10500000
chr16	10500000	13600000
chr16	13600000	13810000
chr16	13810000	13920000
chr16	13920000	15830000
chr16	15830000	17490000
chr16	17490000	19900000
chr16	19900000	20740000
chr16	20740000	22700000
chr16	22700000	23020000
chr16	23020000	23180000
chr16	23180000	23400000
chr16	23400000	24050000
chr16	24050000	25270000
chr16	25270000	25910000
chr16	25910000	26090000
chr16	26090000	26890000
chr16	26890000	27120000
chr16	27120000	35110000
chr16	35110000	35540000
chr16	35540000	47510000
chr16	47510000	47880000
chr16	47880000	48650000
chr16	48650000	49120000
chr16	49120000	49180000
chr16	49180000	50220000
chr16	50220000	50760000
chr16	50760000	52110000
chr16	52110000	52980000
chr16	52980000	53750000
chr16	53750000	54900000
chr16	54900000	55300000
chr16	55300000	57180000
chr16	57180000	57300000
chr16	57300000	57990000
chr16	57990000	58700000
chr16	58700000	58770000
chr16	58770000	59100000
chr16	59100000	59770000
chr16	59770000	60300000
chr16	60300000	61100000
chr16	61100000	61940000
chr16	61940000	62020000
chr16	62020000	65000000
chr16	65000000	66270000
chr16	66270000	66590000
chr16	66590000	66750000
chr16	66750000	66810000
chr16	66810000	66890000
chr16	66890000	68235000
chr16	68235000	69770000
chr16	69770000	71660000
chr16	71660000	72230000
chr16	72230000	73200000
chr16	73200000	75190000
chr16	75190000	75390000
chr16	75390000	75460000
chr16	75460000	77520000
chr16	77520000	77740000
chr16	77740000	78110000
chr16	78110000	78300000
chr16	78300000	79710000
chr16	79710000	80500000
chr16	80500000	81740000
chr16	81740000	82440000
chr16	82440000	82660000
chr16	82660000	82930000
chr16	82930000	83060000
chr16	83060000	83810000
chr16	83810000	84740000
chr16	84740000	85180000
chr16	85180000	88050000
chr17	1350000	1540000
chr17	1540000	1880000
chr17	1880000	2340000
chr17	2340000	2600000
chr17	2600000	4210000
chr17	4210000	5060000
chr17	5060000	5590000
chr17	5590000	5850000
chr17	5850000	6910000
chr17	6910000	7900000
chr17	7900000	8120000
chr17	8120000	9690000
chr17	9690000	10390000
chr17	10390000	11030000
chr17	11030000	13050000
chr17	13050000	14070000
chr17	14070000	14910000
chr17	14910000	16020000
chr17	16020000	21050000
chr17	21050000	27170000
chr17	27170000	27600000
chr17	27600000	28960000
chr17	28960000	29540000
chr17	29540000	31380000
chr17	31380000	32940000
chr17	32940000	34430000
chr17	34430000	35140000
chr17	35140000	35310000
chr17	35310000	35540000
chr17	35540000	35600000
chr17	35600000	35840000
chr17	35840000	36980000
chr17	36980000	37800000
chr17	37800000	38285000
chr17	38285000	40290000
chr17	40290000	40430000
chr17	40430000	40540000
chr17	40540000	41000000
chr17	41000000	41070000
chr17	41070000	41140000
chr17	41140000	41960000
chr17	41960000	42030000
chr17	42030000	42200000
chr17	42200000	45970000
chr17	45970000	48020000
chr17	48020000	48490000
chr17	48490000	49420000
chr17	49420000	49790000
chr17	49790000	50200000
chr17	50200000	50340000
chr17	50340000	50850000
chr17	50850000	51970000
chr17	51970000	53180000
chr17	53180000	53370000
chr17	53370000	53580000
chr17	53580000	54430000
chr17	54430000	54890000
chr17	54890000	54990000
chr17	54990000	55300000
chr17	55300000	56580000
chr17	56580000	57350000
chr17	57350000	57460000
chr17	57460000	57850000
chr17	57850000	58520000
chr17	58520000	59110000
chr17	59110000	59220000
chr17	59220000	59440000
chr17	59440000	59510000
chr17	59510000	59850000
chr17	59850000	60960000
chr17	60960000	62540000
chr17	62540000	63120000
chr17	63120000	63420000
chr17	63420000	64970000
chr17	64970000	66830000
chr17	66830000	67800000
chr17	67800000	69780000
chr17	69780000	69850000
chr17	69850000	70420000
chr17	70420000	70800000
chr17	70800000	71270000
chr17	71270000	71370000
chr17	71370000	71430000
chr17	71430000	71800000
chr17	71800000	74300000
chr17	74300000	76110000
chr17	76110000	79200000
chr17	79200000	80000000
chr17	80000000	80160000
chr17	80160000	80430000
chr17	80430000	80730000
chr17	80730000	80870000
chr17	80870000	82610000
chr17	82610000	83050000
chr18	260000	1760000
chr18	1760000	1940000
chr18	1940000	2570000
chr18	2570000	3440000
chr18	3440000	3870000
chr18	3870000	4620000
chr18	4620000	4980000
chr18	4980000	5110000
chr18	5110000	5660000
chr18	5660000	6160000
chr18	6160000	7740000
chr18	7740000	9850000
chr18	9850000	10050000
chr18	10050000	10520000
chr18	10520000	11050000
chr18	11050000	11320000
chr18	11320000	12420000
chr18	12420000	12670000
chr18	12670000	13170000
chr18	13170000	13640000
chr18	13640000	14180000
chr18	14180000	14530000
chr18	14530000	21370000
chr18	21370000	21880000
chr18	21880000	22930000
chr18	22930000	23710000
chr18	23710000	24250000
chr18	24250000	24340000
chr18	24340000	24490000
chr18	24490000	25360000
chr18	25360000	25700000
chr18	25700000	25800000
chr18	25800000	26460000
chr18	26460000	26620000
chr18	26620000	30400000
chr18	30400000	31300000
chr18	31300000	31550000
chr18	31550000	31730000
chr18	31730000	32780000
chr18	32780000	32870000
chr18	32870000	32940000
chr18	32940000	33670000
chr18	33670000	34580000
chr18	34580000	34670000
chr18	34670000	35340000
chr18	35340000	36410000
chr18	36410000	36540000
chr18	36540000	37950000
chr18	37950000	41340000
chr18	41340000	41710000
chr18	41710000	42860000
chr18	42860000	45050000
chr18	45050000	45520000
chr18	45520000	45840000
chr18	45840000	47280000
chr18	47280000	47720000
chr18	47720000	48300000
chr18	48300000	51200000
chr18	51200000	52140000
chr18	52140000	53540000
chr18	53540000	54990000
chr18	54990000	55420000
chr18	55420000	55580000
chr18	55580000	56470000
chr18	56470000	56780000
chr18	56780000	57410000
chr18	57410000	57910000
chr18	57910000	58770000
chr18	58770000	59830000
chr18	59830000	60010000
chr18	60010000	60200000
chr18	60200000	60570000
chr18	60570000	61760000
chr18	61760000	62000000
chr18	62000000	62180000
chr18	62180000	62260000
chr18	62260000	62330000
chr18	62330000	63320000
chr18	63320000	64000000
chr18	64000000	65040000
chr18	65040000	65260000
chr18	65260000	69820000
chr18	69820000	70910000
chr18	70910000	72750000
chr18	72750000	73150000
chr18	73150000	73220000
chr18	73220000	73840000
chr18	73840000	74140000
chr18	74140000	75520000
chr18	75520000	76200000
chr18	76200000	76490000
chr18	76490000	76910000
chr18	76910000	77060000
chr19	3720000	8100000
chr19	8100000	8480000
chr19	8480000	9050000
chr19	9050000	9120000
chr19	9120000	9280000
chr19	9280000	9580000
chr19	9580000	11870000
chr19	11870000	12280000
chr19	12280000	12690000
chr19	12690000	13540000
chr19	13540000	14330000
chr19	14330000	15600000
chr19	15600000	15920000
chr19	15920000	17700000
chr19	17700000	19220000
chr19	19220000	20080000
chr19	20080000	20770000
chr19	20770000	22070000
chr19	22070000	22780000
chr19	22780000	22850000
chr19	22850000	23950000
chr19	23950000	24200000
chr19	24200000	27600000
chr19	27600000	28250000
chr19	28250000	29000000
chr19	29000000	29600000
chr19	29600000	29740000
chr19	29740000	30300000
chr19	30300000	30530000
chr19	30530000	33630000
chr19	33630000	34450000
chr19	34450000	35040000
chr19	35040000	37900000
chr19	37900000	38040000
chr19	38040000	41440000
chr19	41440000	41580000
chr19	41580000	41850000
chr19	41850000	46660000
chr19	46660000	49110000
chr19	49110000	49320000
chr19	49320000	49870000
chr19	49870000	50310000
chr19	50310000	50790000
chr19	50790000	51110000
chr19	51110000	52030000
chr19	52030000	52170000
chr19	52170000	53160000
chr19	53160000	58450000
chr2	220000	1040000
chr2	1040000	3840000
chr2	3840000	4810000
chr2	4810000	5120000
chr2	5120000	5480000
chr2	5480000	5560000
chr2	5560000	6370000
chr2	6370000	7340000
chr2	7340000	8120000
chr2	8120000	8380000
chr2	8380000	8690000
chr2	8690000	12200000
chr2	12200000	12930000
chr2	12930000	13200000
chr2	13200000	15390000
chr2	15390000	15540000
chr2	15540000	16760000
chr2	16760000	18130000
chr2	18130000	20980000
chr2	20980000	21160000
chr2	21160000	21840000
chr2	21840000	22990000
chr2	22990000	24970000
chr2	24970000	26190000
chr2	26190000	27230000
chr2	27230000	27580000
chr2	27580000	29200000
chr2	29200000	29310000
chr2	29310000	29380000
chr2	29380000	29800000
chr2	29800000	30160000
chr2	30160000	32020000
chr2	32020000	32780000
chr2	32780000	32950000
chr2	32950000	33020000
chr2	33020000	34420000
chr2	34420000	34990000
chr2	34990000	36090000
chr2	36090000	36260000
chr2	36260000	36850000
chr2	36850000	37140000
chr2	37140000	37400000
chr2	37400000	37880000
chr2	37880000	37940000
chr2	37940000	38140000
chr2	38140000	38560000
chr2	38560000	38800000
chr2	38800000	40200000
chr2	40200000	40440000
chr2	40440000	41180000
chr2	41180000	41510000
chr2	41510000	41640000
chr2	41640000	42810000
chr2	42810000	43230000
chr2	43230000	44640000
chr2	44640000	45820000
chr2	45820000	46310000
chr2	46310000	46460000
chr2	46460000	47690000
chr2	47690000	47910000
chr2	47910000	48760000
chr2	48760000	48820000
chr2	48820000	50150000
chr2	50150000	50510000
chr2	50510000	51280000
chr2	51280000	51940000
chr2	51940000	52950000
chr2	52950000	53050000
chr2	53050000	53940000
chr2	53940000	54280000
chr2	54280000	54660000
chr2	54660000	54900000
chr2	54900000	55020000
chr2	55020000	55610000
chr2	55610000	56060000
chr2	56060000	56120000
chr2	56120000	56220000
chr2	56220000	57690000
chr2	57690000	58090000
chr2	58090000	61470000
chr2	61470000	62690000
chr2	62690000	63230000
chr2	63230000	64040000
chr2	64040000	64580000
chr2	64580000	64640000
chr2	64640000	64890000
chr2	64890000	68280000
chr2	68280000	69530000
chr2	69530000	69910000
chr2	69910000	70300000
chr2	70300000	70790000
chr2	70790000	70850000
chr2	70850000	73010000
chr2	73010000	73300000
chr2	73300000	74590000
chr2	74590000	75040000
chr2	75040000	75300000
chr2	75300000	75480000
chr2	75480000	78030000
chr2	78030000	78300000
chr2	78300000	78740000
chr2	78740000	78970000
chr2	78970000	79550000
chr2	79550000	80000000
chr2	80000000	82480000
chr2	82480000	83090000
chr2	83090000	83260000
chr2	83260000	83350000
chr2	83350000	84400000
chr2	84400000	85030000
chr2	85030000	85810000
chr2	85810000	86450000
chr2	86450000	88370000
chr2	88370000	96270000
chr2	96270000	96340000
chr2	96340000	98600000
chr2	98600000	98830000
chr2	98830000	98890000
chr2	98890000	99920000
chr2	99920000	100430000
chr2	100430000	100640000
chr2	100640000	101020000
chr2	101020000	101260000
chr2	101260000	102010000
chr2	102010000	103020000
chr2	103020000	103580000
chr2	103580000	105090000
chr2	105090000	105730000
chr2	105730000	108980000
chr2	108980000	109540000
chr2	109540000	110990000
chr2	110990000	112100000
chr2	112100000	112750000
chr2	112750000	116090000
chr2	116090000	116460000
chr2	116460000	117550000
chr2	117550000	118230000
chr2	118230000	118895000
chr2	118895000	119760000
chr2	119760000	119950000
chr2	119950000	122400000
chr2	122400000	122920000
chr2	122920000	123320000
chr2	123320000	123480000
chr2	123480000	124480000
chr2	124480000	125270000
chr2	125270000	125450000
chr2	125450000	127480000
chr2	127480000	128170000
chr2	128170000	129330000
chr2	129330000	131530000
chr2	131530000	133000000
chr2	133000000	133620000
chr2	133620000	133910000
chr2	133910000	134460000
chr2	134460000	134800000
chr2	134800000	135120000
chr2	135120000	135500000
chr2	135500000	135740000
chr2	135740000	136030000
chr2	136030000	136690000
chr2	136690000	137460000
chr2	137460000	138110000
chr2	138110000	138260000
chr2	138260000	138770000
chr2	138770000	138940000
chr2	138940000	139100000
chr2	139100000	139700000
chr2	139700000	140230000
chr2	140230000	141650000
chr2	141650000	142050000
chr2	142050000	142810000
chr2	142810000	144330000
chr2	144330000	144520000
chr2	144520000	145890000
chr2	145890000	146250000
chr2	146250000	147610000
chr2	147610000	147700000
chr2	147700000	148650000
chr2	148650000	148790000
chr2	148790000	150030000
chr2	150030000	150760000
chr2	150760000	150930000
chr2	150930000	150990000
chr2	150990000	153490000
chr2	153490000	154080000
chr2	154080000	155040000
chr2	155040000	156400000
chr2	156400000	156830000
chr2	156830000	157250000
chr2	157250000	157340000
chr2	157340000	158750000
chr2	158750000	159630000
chr2	159630000	161060000
chr2	161060000	161220000
chr2	161220000	161310000
chr2	161310000	161440000
chr2	161440000	162130000
chr2	162130000	163130000
chr2	163130000	163700000
chr2	163700000	165120000
chr2	165120000	167430000
chr2	167430000	167950000
chr2	167950000	168530000
chr2	168530000	168770000
chr2	168770000	170800000
chr2	170800000	171160000
chr2	171160000	171430000
chr2	171430000	171710000
chr2	171710000	171980000
chr2	171980000	173660000
chr2	173660000	175200000
chr2	175200000	176200000
chr2	176200000	177260000
chr2	177260000	178110000
chr2	178110000	180010000
chr2	180010000	180990000
chr2	180990000	181460000
chr2	181460000	182090000
chr2	182090000	182170000
chr2	182170000	182390000
chr2	182390000	183290000
chr2	183290000	183350000
chr2	183350000	183530000
chr2	183530000	183830000
chr2	183830000	184100000
chr2	184100000	184230000
chr2	184230000	184890000
chr2	184890000	185580000
chr2	185580000	185790000
chr2	185790000	185980000
chr2	185980000	186420000
chr2	186420000	186750000
chr2	186750000	186850000
chr2	186850000	187450000
chr2	187450000	187590000
chr2	187590000	188630000
chr2	188630000	189650000
chr2	189650000	189850000
chr2	189850000	190200000
chr2	190200000	191170000
chr2	191170000	191530000
chr2	191530000	191690000
chr2	191690000	193490000
chr2	193490000	195660000
chr2	195660000	195840000
chr2	195840000	196065000
chr2	196065000	196280000
chr2	196280000	196760000
chr2	196760000	197060000
chr2	197060000	197190000
chr2	197190000	197800000
chr2	197800000	200800000
chr2	200800000	200910000
chr2	200910000	201450000
chr2	201450000	203680000
chr2	203680000	206170000
chr2	206170000	206800000
chr2	206800000	207160000
chr2	207160000	207740000
chr2	207740000	207960000
chr2	207960000	209420000
chr2	209420000	211720000
chr2	211720000	211940000
chr2	211940000	212170000
chr2	212170000	213990000
chr2	213990000	214060000
chr2	214060000	214380000
chr2	214380000	216700000
chr2	216700000	217780000
chr2	217780000	218050000
chr2	218050000	218285000
chr2	218285000	220560000
chr2	220560000	221680000
chr2	221680000	222430000
chr2	222430000	222490000
chr2	222490000	222610000
chr2	222610000	223580000
chr2	223580000	223740000
chr2	223740000	223850000
chr2	223850000	224460000
chr2	224460000	224590000
chr2	224590000	224790000
chr2	224790000	224880000
chr2	224880000	226560000
chr2	226560000	226780000
chr2	226780000	227320000
chr2	227320000	228230000
chr2	228230000	228800000
chr2	228800000	229270000
chr2	229270000	229340000
chr2	229340000	229710000
chr2	229710000	231220000
chr2	231220000	231460000
chr2	231460000	232440000
chr2	232440000	233260000
chr2	233260000	235120000
chr2	235120000	235240000
chr2	235240000	237030000
chr2	237030000	237410000
chr2	237410000	238300000
chr2	238300000	238570000
chr2	238570000	240820000
chr2	240820000	241900000
chr20	1040000	2180000
chr20	2180000	5110000
chr20	5110000	6270000
chr20	6270000	6500000
chr20	6500000	8460000
chr20	8460000	8750000
chr20	8750000	10550000
chr20	10550000	11290000
chr20	11290000	11420000
chr20	11420000	12480000
chr20	12480000	12680000
chr20	12680000	13440000
chr20	13440000	15010000
chr20	15010000	15070000
chr20	15070000	15280000
chr20	15280000	15400000
chr20	15400000	16890000
chr20	16890000	17330000
chr20	17330000	17690000
chr20	17690000	18250000
chr20	18250000	19260000
chr20	19260000	20250000
chr20	20250000	20860000
chr20	20860000	21410000
chr20	21410000	22450000
chr20	22450000	23680000
chr20	23680000	25080000
chr20	25080000	31735000
chr20	31735000	32780000
chr20	32780000	33130000
chr20	33130000	33900000
chr20	33900000	34070000
chr20	34070000	35450000
chr20	35450000	35950000
chr20	35950000	37270000
chr20	37270000	38000000
chr20	38000000	38750000
chr20	38750000	41220000
chr20	41220000	41410000
chr20	41410000	42950000
chr20	42950000	43080000
chr20	43080000	43460000
chr20	43460000	43890000
chr20	43890000	44100000
chr20	44100000	44610000
chr20	44610000	44690000
chr20	44690000	44890000
chr20	44890000	44950000
chr20	44950000	48120000
chr20	48120000	48240000
chr20	48240000	49090000
chr20	49090000	50180000
chr20	50180000	50570000
chr20	50570000	53350000
chr20	53350000	53580000
chr20	53580000	54250000
chr20	54250000	55440000
chr20	55440000	57500000
chr20	57500000	58650000
chr20	58650000	59050000
chr20	59050000	59800000
chr20	59800000	62200000
chr20	62200000	63200000
chr20	63200000	64070000
chr21	14670000	14780000
chr21	14780000	16330000
chr21	16330000	17020000
chr21	17020000	17580000
chr21	17580000	18380000
chr21	18380000	18440000
chr21	18440000	23250000
chr21	23250000	23590000
chr21	23590000	24460000
chr21	24460000	26180000
chr21	26180000	29180000
chr21	29180000	29300000
chr21	29300000	29800000
chr21	29800000	29970000
chr21	29970000	31960000
chr21	31960000	32260000
chr21	32260000	32830000
chr21	32830000	33030000
chr21	33030000	33200000
chr21	33200000	33470000
chr21	33470000	33710000
chr21	33710000	33930000
chr21	33930000	34890000
chr21	34890000	35190000
chr21	35190000	35260000
chr21	35260000	35510000
chr21	35510000	36110000
chr21	36110000	36510000
chr21	36510000	36950000
chr21	36950000	37370000
chr21	37370000	38520000
chr21	38520000	38730000
chr21	38730000	39030000
chr21	39030000	39180000
chr21	39180000	39730000
chr21	39730000	40890000
chr21	40890000	41090000
chr21	41090000	41930000
chr21	41930000	42830000
chr21	42830000	44340000
chr21	44340000	45140000
chr21	45140000	45860000
chr22	16930000	17430000
chr22	17430000	17520000
chr22	17520000	17730000
chr22	17730000	20570000
chr22	20570000	24760000
chr22	24760000	24940000
chr22	24940000	25040000
chr22	25040000	25770000
chr22	25770000	27280000
chr22	27280000	28070000
chr22	28070000	28600000
chr22	28600000	29340000
chr22	29340000	29880000
chr22	29880000	33590000
chr22	33590000	35430000
chr22	35430000	35840000
chr22	35840000	36030000
chr22	36030000	37160000
chr22	37160000	37190000
chr22	37190000	40170000
chr22	40170000	40360000
chr22	40360000	40780000
chr22	40780000	41960000
chr22	41960000	42340000
chr22	42340000	43880000
chr22	43880000	46470000
chr22	46470000	49910000
chr22	49910000	50360000
chr3	460000	1350000
chr3	1350000	1500000
chr3	1500000	2020000
chr3	2020000	2080000
chr3	2080000	2550000
chr3	2550000	2630000
chr3	2630000	3180000
chr3	3180000	3700000
chr3	3700000	4970000
chr3	4970000	5430000
chr3	5430000	7010000
chr3	7010000	8630000
chr3	8630000	9970000
chr3	9970000	11370000
chr3	11370000	12680000
chr3	12680000	14470000
chr3	14470000	15200000
chr3	15200000	15820000
chr3	15820000	16560000
chr3	16560000	17240000
chr3	17240000	17420000
chr3	17420000	18000000
chr3	18000000	19070000
chr3	19070000	19880000
chr3	19880000	20310000
chr3	20310000	20430000
chr3	20430000	20530000
chr3	20530000	20800000
chr3	20800000	21060000
chr3	21060000	22880000
chr3	22880000	22960000
chr3	22960000	23120000
chr3	23120000	24060000
chr3	24060000	24270000
chr3	24270000	24370000
chr3	24370000	25330000
chr3	25330000	25770000
chr3	25770000	25850000
chr3	25850000	26730000
chr3	26730000	26860000
chr3	26860000	27290000
chr3	27290000	27480000
chr3	27480000	27880000
chr3	27880000	28860000
chr3	28860000	28910000
chr3	28910000	31540000
chr3	31540000	31880000
chr3	31880000	33450000
chr3	33450000	34110000
chr3	34110000	36500000
chr3	36500000	37440000
chr3	37440000	37970000
chr3	37970000	38230000
chr3	38230000	39185000
chr3	39185000	39290000
chr3	39290000	39630000
chr3	39630000	39720000
chr3	39720000	41650000
chr3	41650000	41890000
chr3	41890000	43170000
chr3	43170000	43290000
chr3	43290000	45040000
chr3	45040000	45230000
chr3	45230000	45980000
chr3	45980000	46080000
chr3	46080000	46570000
chr3	46570000	47030000
chr3	47030000	47170000
chr3	47170000	47300000
chr3	47300000	47390000
chr3	47390000	48150000
chr3	48150000	48300000
chr3	48300000	48770000
chr3	48770000	49520000
chr3	49520000	50610000
chr3	50610000	51200000
chr3	51200000	51700000
chr3	51700000	52230000
chr3	52230000	52480000
chr3	52480000	53370000
chr3	53370000	53450000
chr3	53450000	53520000
chr3	53520000	55050000
chr3	55050000	55790000
chr3	55790000	56450000
chr3	56450000	56680000
chr3	56680000	56800000
chr3	56800000	57000000
chr3	57000000	57760000
chr3	57760000	57840000
chr3	57840000	57930000
chr3	57930000	58170000
chr3	58170000	58630000
chr3	58630000	58760000
chr3	58760000	58820000
chr3	58820000	59050000
chr3	59050000	62510000
chr3	62510000	64550000
chr3	64550000	65470000
chr3	65470000	66400000
chr3	66400000	70870000
chr3	70870000	71310000
chr3	71310000	71590000
chr3	71590000	71700000
chr3	71700000	74020000
chr3	74020000	74500000
chr3	74500000	74760000
chr3	74760000	75420000
chr3	75420000	78520000
chr3	78520000	79400000
chr3	79400000	79470000
chr3	79470000	84000000
chr3	84000000	84130000
chr3	84130000	84890000
chr3	84890000	85290000
chr3	85290000	85370000
chr3	85370000	85610000
chr3	85610000	85850000
chr3	85850000	87000000
chr3	87000000	87540000
chr3	87540000	87660000
chr3	87660000	88010000
chr3	88010000	88730000
chr3	88730000	90360000
chr3	90360000	91400000
chr3	91400000	94100000
chr3	94100000	94240000
chr3	94240000	96650000
chr3	96650000	96970000
chr3	96970000	97180000
chr3	97180000	97930000
chr3	97930000	98030000
chr3	98030000	98920000
chr3	98920000	99820000
chr3	99820000	100590000
chr3	100590000	102230000
chr3	102230000	102430000
chr3	102430000	103220000
chr3	103220000	104140000
chr3	104140000	107020000
chr3	107020000	107120000
chr3	107120000	108080000
chr3	108080000	108470000
chr3	108470000	109190000
[truncated: 1,507 more rows]
