# Supplementary material for: Discrete regulatory modules instruct hematopoietic lineage commitment and differentiation
Source: Nat Commun. 2021 Nov 23;12:6790. doi: 10.1038/s41467-021-27159-x (PMC8611072; doi:10.1038/s41467-021-27159-x)
Supplement: Supplementary file 4 — Supplementary Dataset 1-9 [file 41467_2021_27159_MOESM4_ESM.zip › Supplementary_Data_4.bed]

chr1	1120000	1370000
chr1	1370000	1920000
chr1	1920000	2190000
chr1	2190000	2390000
chr1	2390000	2590000
chr1	2590000	3730000
chr1	3730000	3910000
chr1	3910000	4080000
chr1	4080000	4560000
chr1	4560000	5130000
chr1	5130000	5750000
chr1	5750000	5980000
chr1	5980000	6040000
chr1	6040000	6240000
chr1	6240000	6340000
chr1	6340000	6710000
chr1	6710000	7230000
chr1	7230000	7410000
chr1	7410000	7650000
chr1	7650000	8030000
chr1	8030000	8090000
chr1	8090000	8560000
chr1	8560000	9090000
chr1	9090000	9500000
chr1	9500000	9620000
chr1	9620000	9780000
chr1	9780000	9960000
chr1	9960000	10030000
chr1	10030000	10430000
chr1	10430000	11250000
chr1	11250000	11650000
chr1	11650000	11720000
chr1	11720000	11910000
chr1	11910000	12040000
chr1	12040000	12120000
chr1	12120000	12620000
chr1	12620000	13440000
chr1	13440000	13660000
chr1	13660000	14550000
chr1	14550000	14760000
chr1	14760000	14910000
chr1	14910000	15110000
chr1	15110000	15440000
chr1	15440000	16000000
chr1	16000000	16070000
chr1	16070000	16190000
chr1	16190000	16250000
chr1	16250000	17060000
chr1	17060000	17290000
chr1	17290000	17400000
chr1	17400000	17500000
chr1	17500000	18050000
chr1	18050000	18690000
chr1	18690000	19060000
chr1	19060000	19260000
chr1	19260000	19490000
chr1	19490000	19580000
chr1	19580000	19660000
chr1	19660000	19870000
chr1	19870000	19920000
chr1	19920000	20150000
chr1	20150000	20220000
chr1	20220000	20510000
chr1	20510000	20790000
chr1	20790000	20980000
chr1	20980000	21200000
chr1	21200000	21370000
chr1	21370000	21660000
chr1	21660000	21790000
chr1	21790000	22420000
chr1	22420000	22540000
chr1	22540000	23100000
chr1	23100000	23190000
chr1	23190000	23280000
chr1	23280000	23480000
chr1	23480000	23550000
chr1	23550000	24390000
chr1	24390000	24640000
chr1	24640000	24840000
chr1	24840000	25230000
chr1	25230000	25820000
chr1	25820000	26100000
chr1	26100000	26170000
chr1	26170000	26270000
chr1	26270000	26470000
chr1	26470000	26600000
chr1	26600000	26690000
chr1	26690000	26790000
chr1	26790000	27100000
chr1	27100000	27290000
chr1	27290000	27400000
chr1	27400000	27610000
chr1	27610000	27670000
chr1	27670000	27830000
chr1	27830000	28100000
chr1	28100000	28510000
chr1	28510000	28640000
chr1	28640000	28780000
chr1	28780000	28880000
chr1	28880000	29620000
chr1	29620000	30240000
chr1	30240000	30710000
chr1	30710000	30790000
chr1	30790000	31080000
chr1	31080000	31150000
chr1	31150000	31270000
chr1	31270000	31430000
chr1	31430000	31550000
chr1	31550000	31790000
chr1	31790000	31970000
chr1	31970000	32070000
chr1	32070000	32180000
chr1	32180000	32420000
chr1	32420000	32650000
chr1	32650000	33290000
chr1	33290000	33370000
chr1	33370000	34870000
chr1	34870000	35440000
chr1	35440000	35560000
chr1	35560000	35790000
chr1	35790000	36090000
chr1	36090000	36150000
chr1	36150000	36220000
chr1	36220000	37120000
chr1	37120000	37440000
chr1	37440000	37550000
chr1	37550000	37690000
chr1	37690000	37810000
chr1	37810000	37990000
chr1	37990000	38480000
chr1	38480000	38840000
chr1	38840000	39100000
chr1	39100000	39190000
chr1	39190000	39590000
chr1	39590000	39810000
chr1	39810000	39910000
chr1	39910000	40030000
chr1	40030000	40150000
chr1	40150000	40430000
chr1	40430000	40690000
chr1	40690000	40770000
chr1	40770000	40860000
chr1	40860000	40960000
chr1	40960000	41080000
chr1	41080000	41260000
chr1	41260000	41440000
chr1	41440000	42650000
chr1	42650000	42760000
chr1	42760000	42920000
chr1	42920000	43080000
chr1	43080000	43210000
chr1	43210000	43350000
chr1	43350000	43420000
chr1	43420000	43640000
chr1	43640000	43710000
chr1	43710000	43760000
chr1	43760000	43930000
chr1	43930000	44050000
chr1	44050000	44200000
chr1	44200000	44560000
chr1	44560000	44720000
chr1	44720000	44840000
chr1	44840000	45300000
chr1	45300000	45500000
chr1	45500000	45580000
chr1	45580000	45690000
chr1	45690000	45880000
chr1	45880000	46240000
chr1	46240000	46540000
chr1	46540000	46740000
chr1	46740000	47170000
chr1	47170000	47440000
chr1	47440000	47720000
chr1	47720000	48120000
chr1	48120000	50620000
chr1	50620000	51060000
chr1	51060000	51190000
chr1	51190000	51300000
chr1	51300000	51780000
chr1	51780000	51890000
chr1	51890000	52830000
chr1	52830000	53180000
chr1	53180000	53450000
chr1	53450000	53970000
chr1	53970000	54050000
chr1	54050000	54350000
chr1	54350000	54410000
chr1	54410000	54490000
chr1	54490000	55040000
chr1	55040000	55140000
chr1	55140000	55290000
chr1	55290000	56160000
chr1	56160000	58710000
chr1	58710000	59700000
chr1	59700000	59760000
chr1	59760000	59960000
chr1	59960000	60220000
chr1	60220000	60970000
chr1	60970000	61050000
chr1	61050000	61650000
chr1	61650000	61780000
chr1	61780000	61850000
chr1	61850000	62750000
chr1	62750000	62920000
chr1	62920000	63310000
chr1	63310000	64820000
chr1	64820000	64970000
chr1	64970000	65210000
chr1	65210000	65420000
chr1	65420000	65710000
chr1	65710000	66260000
chr1	66260000	66650000
chr1	66650000	66730000
chr1	66730000	66930000
chr1	66930000	67000000
chr1	67000000	67150000
chr1	67150000	67680000
chr1	67680000	67770000
chr1	67770000	69120000
chr1	69120000	70120000
chr1	70120000	70350000
chr1	70350000	71090000
chr1	71090000	71690000
chr1	71690000	71920000
chr1	71920000	72040000
chr1	72040000	72200000
chr1	72200000	73840000
chr1	73840000	73930000
chr1	73930000	74230000
chr1	74230000	74480000
chr1	74480000	75720000
chr1	75720000	75990000
chr1	75990000	76740000
chr1	76740000	77430000
chr1	77430000	77690000
chr1	77690000	77920000
chr1	77920000	78130000
chr1	78130000	83880000
chr1	83880000	84130000
chr1	84130000	84310000
chr1	84310000	84640000
chr1	84640000	84930000
chr1	84930000	86840000
chr1	86840000	87090000
chr1	87090000	89000000
chr1	89000000	89330000
chr1	89330000	89620000
chr1	89620000	89770000
chr1	89770000	91040000
chr1	91040000	92740000
chr1	92740000	92860000
chr1	92860000	93080000
chr1	93080000	93300000
chr1	93300000	93440000
chr1	93440000	93630000
chr1	93630000	95040000
chr1	95040000	95240000
chr1	95240000	96710000
chr1	96710000	97780000
chr1	97780000	99810000
chr1	99810000	100030000
chr1	100030000	100140000
chr1	100140000	100360000
chr1	100360000	100460000
chr1	100460000	101230000
chr1	101230000	101300000
chr1	101300000	101700000
chr1	101700000	103380000
chr1	103380000	103520000
chr1	103520000	108000000
chr1	108000000	108120000
chr1	108120000	108580000
chr1	108580000	108640000
chr1	108640000	108900000
chr1	108900000	108980000
chr1	108980000	109190000
chr1	109190000	109550000
chr1	109550000	109640000
chr1	109640000	109780000
chr1	109780000	109980000
chr1	109980000	110120000
chr1	110120000	110340000
chr1	110340000	110410000
chr1	110410000	110510000
chr1	110510000	111230000
chr1	111230000	111660000
chr1	111660000	111770000
chr1	111770000	111880000
chr1	111880000	112130000
chr1	112130000	112610000
chr1	112610000	112720000
chr1	112720000	112880000
chr1	112880000	113070000
chr1	113070000	113140000
chr1	113140000	113820000
chr1	113820000	114340000
chr1	114340000	114790000
chr1	114790000	115130000
chr1	115130000	115600000
chr1	115600000	115710000
chr1	115710000	115770000
chr1	115770000	115890000
chr1	115890000	115970000
chr1	115970000	116500000
chr1	116500000	116570000
chr1	116570000	116740000
chr1	116740000	117060000
chr1	117060000	117130000
chr1	117130000	117600000
chr1	117600000	117760000
chr1	117760000	117890000
chr1	117890000	119260000
chr1	119260000	119680000
chr1	119680000	145815000
chr1	145815000	145970000
chr1	145970000	147170000
chr1	147170000	147240000
chr1	147240000	147460000
chr1	147460000	147700000
chr1	147700000	149890000
chr1	149890000	149950000
chr1	149950000	150080000
chr1	150080000	150360000
chr1	150360000	150460000
chr1	150460000	150930000
chr1	150930000	151010000
chr1	151010000	151190000
chr1	151190000	151260000
chr1	151260000	151600000
chr1	151600000	151740000
chr1	151740000	152050000
chr1	152050000	152200000
chr1	152200000	152350000
chr1	152350000	152480000
chr1	152480000	152550000
chr1	152550000	153350000
chr1	153350000	153500000
chr1	153500000	153570000
chr1	153570000	153670000
chr1	153670000	154000000
chr1	154000000	154130000
chr1	154130000	154270000
chr1	154270000	154480000
chr1	154480000	154560000
chr1	154560000	154940000
chr1	154940000	155090000
chr1	155090000	155170000
chr1	155170000	155250000
chr1	155250000	155330000
chr1	155330000	155910000
chr1	155910000	156080000
chr1	156080000	156140000
chr1	156140000	156340000
chr1	156340000	156450000
chr1	156450000	156610000
chr1	156610000	156720000
chr1	156720000	156930000
chr1	156930000	157170000
chr1	157170000	157310000
chr1	157310000	157370000
chr1	157370000	157500000
chr1	157500000	158120000
chr1	158120000	158220000
chr1	158220000	158490000
chr1	158490000	158590000
chr1	158590000	158680000
chr1	158680000	159010000
chr1	159010000	159090000
chr1	159090000	159220000
chr1	159220000	159900000
chr1	159900000	160030000
chr1	160030000	160100000
chr1	160100000	160430000
chr1	160430000	160610000
chr1	160610000	160830000
chr1	160830000	160990000
chr1	160990000	161230000
chr1	161230000	161390000
chr1	161390000	161750000
chr1	161750000	162350000
chr1	162350000	162400000
chr1	162400000	162490000
chr1	162490000	162640000
chr1	162640000	164790000
chr1	164790000	165590000
chr1	165590000	165720000
chr1	165720000	165930000
chr1	165930000	166890000
chr1	166890000	167060000
chr1	167060000	167220000
chr1	167220000	167710000
chr1	167710000	167800000
chr1	167800000	167940000
chr1	167940000	168080000
chr1	168080000	168180000
chr1	168180000	168340000
chr1	168340000	168440000
chr1	168440000	169460000
chr1	169460000	169550000
chr1	169550000	169720000
chr1	169720000	170110000
chr1	170110000	170570000
chr1	170570000	171470000
chr1	171470000	171720000
chr1	171720000	171800000
chr1	171800000	172070000
chr1	172070000	172440000
chr1	172440000	172540000
chr1	172540000	172740000
chr1	172740000	172830000
chr1	172830000	173420000
chr1	173420000	174080000
chr1	174080000	174440000
chr1	174440000	175030000
chr1	175030000	175150000
chr1	175150000	175370000
chr1	175370000	176220000
chr1	176220000	177370000
chr1	177370000	178780000
chr1	178780000	178990000
chr1	178990000	179090000
chr1	179090000	179370000
chr1	179370000	180180000
chr1	180180000	180870000
chr1	180870000	181020000
chr1	181020000	182070000
chr1	182070000	182300000
chr1	182300000	182400000
chr1	182400000	182590000
chr1	182590000	182780000
chr1	182780000	182960000
chr1	182960000	183140000
chr1	183140000	183460000
chr1	183460000	184800000
chr1	184800000	184980000
chr1	184980000	185040000
chr1	185040000	185170000
chr1	185170000	186290000
chr1	186290000	186380000
chr1	186380000	186490000
chr1	186490000	187280000
chr1	187280000	190970000
chr1	190970000	191460000
chr1	191460000	192310000
chr1	192310000	192460000
chr1	192460000	193020000
chr1	193020000	193130000
chr1	193130000	193370000
chr1	193370000	193430000
chr1	193430000	194020000
chr1	194020000	194300000
chr1	194300000	195110000
chr1	195110000	195500000
chr1	195500000	197210000
chr1	197210000	197370000
chr1	197370000	197870000
chr1	197870000	198580000
chr1	198580000	198700000
chr1	198700000	198950000
chr1	198950000	200620000
chr1	200620000	200690000
chr1	200690000	200960000
chr1	200960000	201070000
chr1	201070000	201430000
chr1	201430000	201700000
chr1	201700000	201820000
chr1	201820000	202130000
chr1	202130000	202330000
chr1	202330000	202460000
chr1	202460000	202730000
chr1	202730000	203260000
chr1	203260000	203350000
chr1	203350000	203610000
chr1	203610000	204130000
chr1	204130000	204510000
chr1	204510000	204560000
chr1	204560000	205270000
chr1	205270000	205660000
chr1	205660000	205980000
chr1	205980000	206110000
chr1	206110000	206600000
chr1	206600000	206910000
chr1	206910000	206990000
chr1	206990000	207080000
chr1	207080000	207220000
chr1	207220000	207410000
chr1	207410000	207545000
chr1	207545000	207710000
chr1	207710000	207820000
chr1	207820000	207880000
chr1	207880000	208010000
chr1	208010000	208250000
chr1	208250000	209560000
chr1	209560000	209690000
chr1	209690000	210400000
chr1	210400000	210650000
chr1	210650000	211250000
chr1	211250000	211320000
chr1	211320000	211460000
chr1	211460000	211510000
chr1	211510000	211680000
chr1	211680000	211930000
chr1	211930000	212290000
chr1	212290000	212370000
chr1	212370000	212460000
chr1	212460000	212550000
chr1	212550000	213000000
chr1	213000000	213360000
chr1	213360000	213420000
chr1	213420000	213630000
chr1	213630000	214330000
chr1	214330000	214600000
chr1	214600000	214680000
chr1	214680000	214820000
chr1	214820000	217650000
chr1	217650000	217890000
chr1	217890000	219970000
chr1	219970000	222640000
chr1	222640000	223690000
chr1	223690000	223810000
chr1	223810000	224120000
chr1	224120000	224520000
chr1	224520000	224840000
chr1	224840000	225480000
chr1	225480000	225770000
chr1	225770000	226000000
chr1	226000000	226070000
chr1	226070000	226120000
chr1	226120000	226420000
chr1	226420000	226830000
chr1	226830000	227150000
chr1	227150000	227320000
chr1	227320000	227450000
chr1	227450000	227720000
chr1	227720000	228400000
chr1	228400000	228460000
chr1	228460000	228520000
chr1	228520000	229250000
chr1	229250000	229350000
chr1	229350000	229560000
chr1	229560000	230060000
chr1	230060000	230320000
chr1	230320000	230640000
chr1	230640000	230690000
chr1	230690000	230910000
chr1	230910000	230980000
chr1	230980000	231040000
chr1	231040000	231220000
chr1	231220000	231320000
chr1	231320000	231510000
chr1	231510000	232650000
chr1	232650000	233400000
chr1	233400000	234480000
chr1	234480000	234610000
chr1	234610000	234770000
chr1	234770000	235100000
chr1	235100000	235250000
chr1	235250000	235420000
chr1	235420000	235510000
chr1	235510000	235790000
chr1	235790000	235850000
chr1	235850000	236100000
chr1	236100000	236420000
chr1	236420000	236490000
chr1	236490000	236610000
chr1	236610000	237100000
chr1	237100000	237570000
chr1	237570000	237850000
chr1	237850000	238470000
chr1	238470000	238570000
chr1	238570000	239400000
chr1	239400000	239760000
chr1	239760000	239900000
chr1	239900000	240450000
chr1	240450000	241210000
chr1	241210000	241840000
chr1	241840000	241900000
chr1	241900000	243340000
chr1	243340000	243770000
chr1	243770000	244960000
chr1	244960000	246010000
chr1	246010000	246460000
chr1	246460000	246820000
chr1	246820000	246970000
chr1	246970000	247120000
chr1	247120000	247590000
chr1	247590000	247860000
chr1	247860000	248810000
chr10	750000	990000
chr10	990000	2810000
chr10	2810000	3040000
chr10	3040000	3190000
chr10	3190000	3420000
chr10	3420000	3990000
chr10	3990000	4630000
chr10	4630000	4810000
chr10	4810000	5020000
chr10	5020000	5110000
chr10	5110000	5300000
chr10	5300000	5440000
chr10	5440000	5630000
chr10	5630000	5810000
chr10	5810000	5880000
chr10	5880000	6090000
chr10	6090000	6420000
chr10	6420000	6580000
chr10	6580000	6910000
chr10	6910000	8170000
chr10	8170000	10520000
chr10	10520000	10840000
chr10	10840000	11110000
chr10	11110000	11510000
chr10	11510000	11620000
chr10	11620000	11770000
chr10	11770000	12080000
chr10	12080000	12260000
chr10	12260000	12350000
chr10	12350000	12640000
chr10	12640000	13100000
chr10	13100000	13170000
chr10	13170000	13580000
chr10	13580000	13660000
chr10	13660000	13780000
chr10	13780000	14020000
chr10	14020000	14200000
chr10	14200000	14840000
chr10	14840000	15430000
chr10	15430000	16530000
chr10	16530000	16840000
chr10	16840000	17400000
chr10	17400000	17600000
chr10	17600000	17750000
chr10	17750000	18675000
chr10	18675000	19610000
chr10	19610000	21490000
chr10	21490000	22010000
chr10	22010000	22720000
chr10	22720000	22990000
chr10	22990000	23310000
chr10	23310000	23810000
chr10	23810000	23850000
chr10	23850000	24560000
chr10	24560000	24730000
chr10	24730000	24840000
chr10	24840000	25010000
chr10	25010000	25090000
chr10	25090000	25250000
chr10	25250000	26330000
chr10	26330000	26730000
chr10	26730000	27100000
chr10	27100000	27380000
chr10	27380000	27560000
chr10	27560000	28170000
chr10	28170000	28530000
chr10	28530000	30250000
chr10	30250000	30540000
chr10	30540000	32060000
chr10	32060000	32380000
chr10	32380000	32860000
chr10	32860000	33010000
chr10	33010000	34020000
chr10	34020000	35130000
chr10	35130000	36200000
chr10	36200000	37480000
chr10	37480000	37780000
chr10	37780000	37960000
chr10	37960000	42535000
chr10	42535000	42630000
chr10	42630000	43360000
chr10	43360000	43470000
chr10	43470000	44550000
chr10	44550000	45230000
chr10	45230000	45470000
chr10	45470000	45600000
chr10	45600000	46030000
chr10	46030000	46780000
chr10	46780000	47120000
chr10	47120000	47180000
chr10	47180000	50270000
chr10	50270000	50430000
chr10	50430000	50550000
chr10	50550000	51070000
chr10	51070000	51770000
chr10	51770000	52490000
chr10	52490000	52620000
chr10	52620000	52730000
chr10	52730000	53570000
chr10	53570000	54290000
chr10	54290000	54600000
chr10	54600000	56390000
chr10	56390000	56980000
chr10	56980000	58400000
chr10	58400000	59920000
chr10	59920000	60820000
chr10	60820000	61190000
chr10	61190000	61900000
chr10	61900000	62270000
chr10	62270000	62605000
chr10	62605000	63060000
chr10	63060000	63160000
chr10	63160000	63270000
chr10	63270000	63460000
chr10	63460000	63520000
chr10	63520000	63720000
chr10	63720000	64300000
chr10	64300000	65780000
chr10	65780000	66470000
chr10	66470000	66870000
chr10	66870000	67940000
chr10	67940000	68530000
chr10	68530000	68720000
chr10	68720000	68790000
chr10	68790000	68900000
chr10	68900000	69100000
chr10	69100000	69230000
chr10	69230000	69410000
chr10	69410000	69510000
chr10	69510000	69650000
chr10	69650000	70050000
chr10	70050000	70220000
chr10	70220000	70370000
chr10	70370000	70450000
chr10	70450000	71300000
chr10	71300000	71410000
chr10	71410000	71610000
chr10	71610000	71690000
chr10	71690000	71900000
chr10	71900000	72220000
chr10	72220000	72360000
chr10	72360000	72700000
chr10	72700000	73090000
chr10	73090000	73170000
chr10	73170000	73530000
chr10	73530000	73890000
chr10	73890000	73950000
chr10	73950000	74080000
chr10	74080000	74240000
chr10	74240000	75100000
chr10	75100000	75240000
chr10	75240000	77650000
chr10	77650000	77830000
chr10	77830000	78050000
chr10	78050000	78670000
chr10	78670000	78960000
chr10	78960000	79070000
chr10	79070000	79200000
chr10	79200000	79350000
chr10	79350000	79940000
chr10	79940000	80370000
chr10	80370000	80610000
chr10	80610000	82110000
chr10	82110000	84120000
chr10	84120000	84540000
chr10	84540000	86600000
chr10	86600000	87560000
chr10	87560000	87820000
chr10	87820000	88250000
chr10	88250000	88930000
chr10	88930000	89430000
chr10	89430000	89780000
chr10	89780000	90860000
chr10	90860000	91920000
chr10	91920000	92290000
chr10	92290000	92590000
chr10	92590000	92690000
chr10	92690000	92880000
chr10	92880000	92960000
chr10	92960000	93710000
chr10	93710000	93920000
chr10	93920000	94320000
chr10	94320000	94540000
chr10	94540000	94620000
chr10	94620000	95240000
chr10	95240000	95370000
chr10	95370000	95430000
chr10	95430000	95610000
chr10	95610000	95700000
chr10	95700000	96520000
chr10	96520000	96640000
chr10	96640000	96840000
chr10	96840000	97400000
chr10	97400000	97560000
chr10	97560000	97800000
chr10	97800000	98120000
chr10	98120000	98250000
chr10	98250000	98320000
chr10	98320000	98480000
chr10	98480000	98630000
chr10	98630000	98740000
chr10	98740000	99040000
chr10	99040000	99180000
chr10	99180000	99440000
chr10	99440000	99560000
chr10	99560000	99620000
chr10	99620000	99960000
chr10	99960000	100340000
chr10	100340000	100430000
chr10	100430000	100900000
chr10	100900000	101020000
chr10	101020000	101080000
chr10	101080000	101780000
chr10	101780000	101840000
chr10	101840000	102060000
chr10	102060000	102170000
chr10	102170000	102230000
chr10	102230000	102350000
chr10	102350000	102590000
chr10	102590000	102830000
chr10	102830000	102910000
chr10	102910000	103250000
chr10	103250000	103500000
chr10	103500000	103600000
chr10	103600000	103700000
chr10	103700000	103880000
chr10	103880000	104140000
chr10	104140000	104210000
chr10	104210000	104270000
chr10	104270000	104360000
chr10	104360000	104740000
chr10	104740000	105190000
chr10	105190000	107390000
chr10	107390000	107810000
chr10	107810000	108350000
chr10	108350000	110130000
chr10	110130000	110310000
chr10	110310000	110560000
chr10	110560000	110610000
chr10	110610000	110680000
chr10	110680000	110730000
chr10	110730000	110920000
chr10	110920000	112310000
chr10	112310000	113570000
chr10	113570000	113800000
chr10	113800000	113910000
chr10	113910000	114310000
chr10	114310000	114550000
chr10	114550000	114820000
chr10	114820000	115350000
chr10	115350000	116390000
chr10	116390000	116790000
chr10	116790000	117320000
chr10	117320000	117490000
chr10	117490000	117870000
chr10	117870000	118130000
chr10	118130000	118560000
chr10	118560000	119030000
chr10	119030000	119210000
chr10	119210000	119490000
chr10	119490000	119600000
chr10	119600000	120420000
chr10	120420000	122440000
chr10	122440000	123560000
chr10	123560000	124220000
chr10	124220000	124390000
chr10	124390000	124620000
chr10	124620000	124750000
chr10	124750000	124990000
chr10	124990000	125160000
chr10	125160000	125700000
chr10	125700000	126780000
chr10	126780000	128080000
chr10	128080000	128160000
chr10	128160000	128350000
chr10	128350000	130190000
chr10	130190000	130260000
chr10	130260000	130320000
chr10	130320000	131710000
chr10	131710000	131870000
chr10	131870000	132360000
chr10	132360000	132460000
chr10	132460000	132530000
chr10	132530000	132840000
chr10	132840000	133240000
chr10	133240000	133320000
chr10	133320000	133430000
chr10	133430000	133520000
chr11	360000	520000
chr11	520000	980000
chr11	980000	1340000
chr11	1340000	1590000
chr11	1590000	1830000
chr11	1830000	2160000
chr11	2160000	2420000
chr11	2420000	2530000
chr11	2530000	2680000
chr11	2680000	2890000
chr11	2890000	3100000
chr11	3100000	3220000
chr11	3220000	3800000
chr11	3800000	4090000
chr11	4090000	4490000
chr11	4490000	4630000
chr11	4630000	5120000
chr11	5120000	5200000
chr11	5200000	5290000
chr11	5290000	5390000
chr11	5390000	5480000
chr11	5480000	5800000
chr11	5800000	6370000
chr11	6370000	6520000
chr11	6520000	6700000
chr11	6700000	7710000
chr11	7710000	8110000
chr11	8110000	8380000
chr11	8380000	8670000
chr11	8670000	8900000
chr11	8900000	9390000
chr11	9390000	9520000
chr11	9520000	9610000
chr11	9610000	9760000
chr11	9760000	10330000
chr11	10330000	10400000
chr11	10400000	10750000
chr11	10750000	10940000
chr11	10940000	11390000
chr11	11390000	11790000
chr11	11790000	12040000
chr11	12040000	12290000
chr11	12290000	12790000
chr11	12790000	13660000
chr11	13660000	13770000
chr11	13770000	14450000
chr11	14450000	14530000
chr11	14530000	14910000
chr11	14910000	16620000
chr11	16620000	16900000
chr11	16900000	17220000
chr11	17220000	18410000
chr11	18410000	18540000
chr11	18540000	18660000
chr11	18660000	18920000
chr11	18920000	19260000
chr11	19260000	20130000
chr11	20130000	20520000
chr11	20520000	21020000
chr11	21020000	21150000
chr11	21150000	21270000
chr11	21270000	21880000
chr11	21880000	24990000
chr11	24990000	27080000
chr11	27080000	27340000
chr11	27340000	28610000
chr11	28610000	28680000
chr11	28680000	32620000
chr11	32620000	32800000
chr11	32800000	33170000
chr11	33170000	33240000
chr11	33240000	33690000
chr11	33690000	33990000
chr11	33990000	34360000
chr11	34360000	35000000
chr11	35000000	35240000
chr11	35240000	35400000
chr11	35400000	35950000
chr11	35950000	36030000
chr11	36030000	36150000
chr11	36150000	36290000
chr11	36290000	36690000
chr11	36690000	38180000
chr11	38180000	38660000
chr11	38660000	41470000
chr11	41470000	41690000
chr11	41690000	43310000
chr11	43310000	43680000
chr11	43680000	43880000
chr11	43880000	44630000
chr11	44630000	44720000
chr11	44720000	44910000
chr11	44910000	46020000
chr11	46020000	46130000
chr11	46130000	46230000
chr11	46230000	46390000
chr11	46390000	46540000
chr11	46540000	46620000
chr11	46620000	46870000
chr11	46870000	47270000
chr11	47270000	47550000
chr11	47550000	47640000
chr11	47640000	47710000
chr11	47710000	47850000
chr11	47850000	50255000
chr11	50255000	56600000
chr11	56600000	57250000
chr11	57250000	57340000
chr11	57340000	57480000
chr11	57480000	57570000
chr11	57570000	57640000
chr11	57640000	57820000
chr11	57820000	58010000
chr11	58010000	58790000
chr11	58790000	59530000
chr11	59530000	59680000
chr11	59680000	59810000
chr11	59810000	60670000
chr11	60670000	61130000
chr11	61130000	61190000
chr11	61190000	61440000
chr11	61440000	61630000
chr11	61630000	61790000
chr11	61790000	61870000
chr11	61870000	61960000
chr11	61960000	62120000
chr11	62120000	62330000
chr11	62330000	62380000
chr11	62380000	62560000
chr11	62560000	63040000
chr11	63040000	63440000
chr11	63440000	63640000
chr11	63640000	63830000
chr11	63830000	64010000
chr11	64010000	64150000
chr11	64150000	64360000
chr11	64360000	64550000
chr11	64550000	65010000
chr11	65010000	65120000
chr11	65120000	65190000
chr11	65190000	65260000
chr11	65260000	65340000
chr11	65340000	65510000
chr11	65510000	65700000
chr11	65700000	66070000
chr11	66070000	66290000
chr11	66290000	66380000
chr11	66380000	66680000
chr11	66680000	66830000
chr11	66830000	66970000
chr11	66970000	67080000
chr11	67080000	67320000
chr11	67320000	67510000
chr11	67510000	68210000
chr11	68210000	68310000
chr11	68310000	68450000
chr11	68450000	68620000
chr11	68620000	68890000
chr11	68890000	69100000
chr11	69100000	69680000
chr11	69680000	70200000
chr11	70200000	70610000
chr11	70610000	71440000
chr11	71440000	72190000
chr11	72190000	72450000
chr11	72450000	73180000
chr11	73180000	73420000
chr11	73420000	73680000
chr11	73680000	73760000
chr11	73760000	73800000
chr11	73800000	73960000
chr11	73960000	74160000
chr11	74160000	74260000
chr11	74260000	74450000
chr11	74450000	74590000
chr11	74590000	74740000
chr11	74740000	74890000
chr11	74890000	75030000
chr11	75030000	75140000
chr11	75140000	75260000
chr11	75260000	75390000
chr11	75390000	75530000
chr11	75530000	75590000
chr11	75590000	75710000
chr11	75710000	75790000
chr11	75790000	76150000
chr11	76150000	76690000
chr11	76690000	76810000
chr11	76810000	76920000
chr11	76920000	77040000
chr11	77040000	77110000
chr11	77110000	77490000
chr11	77490000	77630000
chr11	77630000	77830000
chr11	77830000	78060000
chr11	78060000	78230000
chr11	78230000	78420000
chr11	78420000	79880000
chr11	79880000	79970000
chr11	79970000	80150000
chr11	80150000	81630000
chr11	81630000	83070000
chr11	83070000	83200000
chr11	83200000	84200000
chr11	84200000	85440000
chr11	85440000	85580000
chr11	85580000	85670000
chr11	85670000	86140000
chr11	86140000	86920000
chr11	86920000	88730000
chr11	88730000	90240000
chr11	90240000	92080000
chr11	92080000	92410000
chr11	92410000	93660000
chr11	93660000	93740000
chr11	93740000	93910000
chr11	93910000	94040000
chr11	94040000	94120000
chr11	94120000	94300000
chr11	94300000	94510000
chr11	94510000	94750000
chr11	94750000	95060000
chr11	95060000	95150000
chr11	95150000	95360000
chr11	95360000	95700000
chr11	95700000	95790000
chr11	95790000	96210000
chr11	96210000	98000000
chr11	98000000	99010000
chr11	99010000	99260000
chr11	99260000	99580000
chr11	99580000	99860000
chr11	99860000	100320000
chr11	100320000	100380000
chr11	100380000	100850000
chr11	100850000	100930000
chr11	100930000	101500000
chr11	101500000	102010000
chr11	102010000	102070000
chr11	102070000	102500000
chr11	102500000	103030000
chr11	103030000	105950000
chr11	105950000	107130000
chr11	107130000	107990000
chr11	107990000	108120000
chr11	108120000	108240000
chr11	108240000	109190000
chr11	109190000	109940000
chr11	109940000	110380000
chr11	110380000	111600000
chr11	111600000	111770000
chr11	111770000	111920000
chr11	111920000	112090000
chr11	112090000	112280000
chr11	112280000	114270000
chr11	114270000	116010000
chr11	116010000	117100000
chr11	117100000	117240000
chr11	117240000	117950000
chr11	117950000	118050000
chr11	118050000	118190000
chr11	118190000	118360000
chr11	118360000	118490000
chr11	118490000	119210000
chr11	119210000	119390000
chr11	119390000	119860000
chr11	119860000	120110000
chr11	120110000	120320000
chr11	120320000	121120000
chr11	121120000	122790000
chr11	122790000	122860000
chr11	122860000	123110000
chr11	123110000	123260000
chr11	123260000	123480000
chr11	123480000	124070000
chr11	124070000	124410000
chr11	124410000	124960000
chr11	124960000	125570000
chr11	125570000	126060000
chr11	126060000	126190000
chr11	126190000	126420000
chr11	126420000	127590000
chr11	127590000	128630000
chr11	128630000	128870000
chr11	128870000	130000000
chr11	130000000	130070000
chr11	130070000	130320000
chr11	130320000	130430000
chr11	130430000	130590000
chr11	130590000	130860000
chr11	130860000	130930000
chr11	130930000	132660000
chr11	132660000	132770000
chr11	132770000	133080000
chr11	133080000	133860000
chr11	133860000	134140000
chr11	134140000	134270000
chr11	134270000	134590000
chr11	134590000	134900000
chr12	220000	560000
chr12	560000	650000
chr12	650000	750000
chr12	750000	820000
chr12	820000	950000
chr12	950000	1280000
chr12	1280000	1580000
chr12	1580000	1790000
chr12	1790000	2680000
chr12	2680000	3890000
chr12	3890000	4280000
chr12	4280000	5170000
chr12	5170000	6190000
chr12	6190000	6290000
chr12	6290000	6420000
chr12	6420000	6470000
chr12	6470000	6610000
chr12	6610000	6730000
chr12	6730000	7110000
chr12	7110000	7220000
chr12	7220000	7660000
chr12	7660000	7820000
chr12	7820000	7930000
chr12	7930000	8890000
chr12	8890000	9630000
chr12	9630000	9740000
chr12	9740000	9810000
chr12	9810000	9950000
chr12	9950000	10010000
chr12	10010000	10680000
chr12	10680000	10760000
chr12	10760000	11190000
chr12	11190000	11650000
chr12	11650000	11830000
chr12	11830000	12910000
chr12	12910000	12990000
chr12	12990000	13100000
chr12	13100000	13570000
chr12	13570000	13780000
chr12	13780000	13830000
chr12	13830000	14180000
chr12	14180000	14240000
chr12	14240000	14360000
chr12	14360000	14510000
chr12	14510000	14610000
chr12	14610000	14760000
chr12	14760000	14850000
chr12	14850000	15010000
chr12	15010000	15220000
chr12	15220000	15530000
chr12	15530000	15590000
chr12	15590000	15870000
chr12	15870000	17770000
chr12	17770000	17860000
chr12	17860000	18420000
chr12	18420000	19680000
chr12	19680000	21700000
chr12	21700000	22020000
chr12	22020000	22090000
chr12	22090000	22450000
chr12	22450000	22630000
chr12	22630000	23490000
chr12	23490000	23630000
chr12	23630000	23960000
chr12	23960000	24960000
chr12	24960000	25250000
chr12	25250000	26330000
chr12	26330000	26620000
chr12	26620000	26890000
chr12	26890000	27020000
chr12	27020000	27700000
chr12	27700000	28170000
chr12	28170000	28250000
chr12	28250000	28310000
chr12	28310000	28950000
chr12	28950000	29010000
chr12	29010000	29390000
chr12	29390000	29890000
chr12	29890000	31410000
chr12	31410000	31640000
chr12	31640000	32060000
chr12	32060000	32120000
chr12	32120000	32670000
chr12	32670000	32760000
chr12	32760000	33310000
chr12	33310000	33960000
chr12	33960000	34030000
chr12	34030000	34120000
chr12	34120000	34230000
chr12	34230000	39700000
chr12	39700000	40000000
chr12	40000000	41570000
chr12	41570000	42140000
chr12	42140000	42330000
chr12	42330000	42460000
chr12	42460000	42720000
chr12	42720000	42990000
chr12	42990000	43430000
chr12	43430000	45650000
chr12	45650000	45720000
chr12	45720000	45990000
chr12	45990000	47310000
chr12	47310000	47640000
chr12	47640000	47710000
chr12	47710000	47850000
chr12	47850000	48730000
chr12	48730000	49060000
chr12	49060000	49140000
chr12	49140000	49270000
chr12	49270000	49360000
chr12	49360000	49510000
chr12	49510000	49620000
chr12	49620000	49860000
chr12	49860000	50080000
chr12	50080000	50190000
chr12	50190000	50330000
chr12	50330000	50500000
chr12	50500000	50640000
chr12	50640000	50760000
chr12	50760000	51040000
chr12	51040000	51260000
chr12	51260000	51350000
chr12	51350000	51420000
chr12	51420000	51880000
chr12	51880000	51980000
chr12	51980000	52580000
chr12	52580000	52710000
chr12	52710000	52880000
chr12	52880000	53000000
chr12	53000000	53150000
chr12	53150000	53680000
chr12	53680000	53760000
chr12	53760000	54220000
chr12	54220000	54390000
chr12	54390000	54490000
chr12	54490000	55000000
chr12	55000000	55650000
chr12	55650000	55740000
chr12	55740000	55920000
chr12	55920000	56050000
chr12	56050000	56120000
chr12	56120000	56190000
chr12	56190000	56470000
chr12	56470000	56750000
chr12	56750000	56830000
chr12	56830000	57000000
chr12	57000000	57060000
chr12	57060000	57120000
chr12	57120000	57190000
chr12	57190000	57580000
chr12	57580000	57680000
chr12	57680000	59010000
chr12	59010000	59480000
chr12	59480000	59940000
chr12	59940000	60290000
chr12	60290000	60790000
chr12	60790000	60990000
chr12	60990000	62200000
chr12	62200000	62260000
chr12	62260000	62800000
chr12	62800000	63340000
chr12	63340000	64400000
chr12	64400000	64540000
chr12	64540000	64890000
chr12	64890000	65120000
chr12	65120000	65290000
chr12	65290000	65690000
chr12	65690000	65810000
chr12	65810000	66110000
chr12	66110000	66420000
chr12	66420000	66710000
chr12	66710000	67260000
chr12	67260000	67320000
chr12	67320000	68330000
chr12	68330000	68610000
chr12	68610000	68740000
chr12	68740000	68860000
chr12	68860000	69140000
chr12	69140000	69570000
chr12	69570000	69980000
chr12	69980000	70030000
chr12	70030000	70240000
chr12	70240000	70580000
chr12	70580000	71010000
chr12	71010000	71210000
chr12	71210000	71400000
chr12	71400000	71760000
chr12	71760000	71840000
chr12	71840000	71940000
chr12	71940000	72760000
chr12	72760000	73980000
chr12	73980000	74240000
chr12	74240000	75280000
chr12	75280000	75340000
chr12	75340000	75520000
chr12	75520000	76030000
chr12	76030000	76340000
chr12	76340000	76470000
chr12	76470000	76610000
chr12	76610000	77010000
chr12	77010000	79310000
chr12	79310000	79540000
chr12	79540000	79770000
chr12	79770000	80520000
chr12	80520000	82500000
chr12	82500000	83910000
chr12	83910000	84480000
chr12	84480000	85090000
chr12	85090000	85570000
chr12	85570000	86050000
chr12	86050000	86110000
chr12	86110000	86610000
chr12	86610000	86860000
chr12	86860000	86920000
chr12	86920000	87710000
chr12	87710000	88380000
chr12	88380000	89460000
chr12	89460000	89540000
chr12	89540000	89710000
chr12	89710000	92090000
chr12	92090000	93570000
chr12	93570000	93740000
chr12	93740000	95220000
chr12	95220000	95550000
chr12	95550000	96060000
chr12	96060000	96400000
chr12	96400000	96530000
chr12	96530000	96730000
chr12	96730000	96990000
chr12	96990000	98210000
chr12	98210000	98490000
chr12	98490000	98520000
chr12	98520000	98980000
chr12	98980000	99340000
chr12	99340000	100140000
chr12	100140000	100220000
chr12	100220000	100340000
chr12	100340000	100560000
chr12	100560000	101770000
chr12	101770000	101920000
chr12	101920000	102040000
chr12	102040000	102750000
chr12	102750000	103110000
chr12	103110000	103280000
chr12	103280000	103770000
chr12	103770000	103990000
chr12	103990000	104380000
chr12	104380000	104450000
chr12	104450000	105100000
chr12	105100000	106750000
chr12	106750000	106910000
chr12	106910000	107670000
chr12	107670000	107770000
chr12	107770000	107880000
chr12	107880000	108510000
chr12	108510000	108740000
chr12	108740000	108870000
chr12	108870000	109040000
chr12	109040000	109420000
chr12	109420000	109600000
chr12	109600000	109780000
chr12	109780000	109850000
chr12	109850000	110280000
chr12	110280000	110610000
chr12	110610000	110700000
chr12	110700000	110900000
chr12	110900000	111690000
chr12	111690000	111830000
chr12	111830000	111940000
chr12	111940000	112030000
chr12	112030000	112100000
chr12	112100000	112420000
chr12	112420000	113180000
chr12	113180000	113310000
chr12	113310000	113430000
chr12	113430000	113980000
chr12	113980000	114540000
chr12	114540000	115340000
chr12	115340000	116140000
chr12	116140000	116280000
chr12	116280000	116360000
chr12	116360000	116610000
chr12	116610000	117020000
chr12	117020000	117510000
chr12	117510000	117740000
chr12	117740000	117840000
chr12	117840000	118000000
chr12	118000000	118070000
chr12	118070000	118380000
chr12	118380000	118530000
chr12	118530000	118620000
chr12	118620000	119650000
chr12	119650000	120200000
chr12	120200000	120430000
chr12	120430000	120580000
chr12	120580000	121230000
chr12	121230000	121620000
chr12	121620000	121680000
chr12	121680000	121790000
chr12	121790000	121890000
chr12	121890000	122030000
chr12	122030000	122130000
chr12	122130000	122380000
chr12	122380000	122470000
chr12	122470000	122630000
chr12	122630000	122750000
chr12	122750000	123160000
chr12	123160000	123390000
chr12	123390000	123590000
chr12	123590000	123890000
chr12	123890000	124050000
chr12	124050000	124150000
chr12	124150000	124450000
chr12	124450000	124570000
chr12	124570000	124990000
chr12	124990000	125080000
chr12	125080000	125910000
chr12	125910000	126870000
chr12	126870000	127790000
chr12	127790000	127960000
chr12	127960000	129540000
chr12	129540000	130610000
chr12	130610000	131090000
chr12	131090000	131150000
chr12	131150000	131830000
chr12	131830000	131950000
chr12	131950000	132090000
chr12	132090000	132150000
chr12	132150000	132680000
chr12	132680000	132760000
chr12	132760000	132890000
chr13	19630000	19960000
chr13	19960000	20180000
chr13	20180000	20490000
chr13	20490000	20710000
chr13	20710000	20930000
chr13	20930000	21180000
chr13	21180000	21290000
chr13	21290000	21480000
chr13	21480000	23020000
chr13	23020000	24230000
chr13	24230000	24290000
chr13	24290000	25120000
chr13	25120000	26180000
chr13	26180000	26500000
chr13	26500000	27170000
chr13	27170000	27270000
chr13	27270000	27370000
chr13	27370000	27470000
chr13	27470000	27720000
chr13	27720000	27830000
chr13	27830000	28130000
chr13	28130000	28420000
chr13	28420000	29610000
chr13	29610000	30110000
chr13	30110000	30460000
chr13	30460000	30610000
chr13	30610000	30970000
chr13	30970000	31040000
chr13	31040000	32310000
chr13	32310000	32450000
chr13	32450000	32580000
chr13	32580000	33740000
chr13	33740000	34920000
chr13	34920000	36270000
chr13	36270000	36350000
chr13	36350000	36990000
chr13	36990000	38240000
chr13	38240000	39510000
chr13	39510000	39610000
chr13	39610000	40130000
chr13	40130000	40930000
chr13	40930000	41070000
chr13	41070000	41650000
chr13	41650000	42060000
chr13	42060000	42120000
chr13	42120000	42970000
chr13	42970000	43890000
chr13	43890000	44050000
chr13	44050000	44140000
chr13	44140000	44440000
chr13	44440000	44820000
chr13	44820000	44910000
chr13	44910000	44970000
chr13	44970000	45040000
chr13	45040000	45110000
chr13	45110000	45810000
chr13	45810000	46130000
chr13	46130000	46220000
chr13	46220000	46550000
chr13	46550000	46720000
chr13	46720000	46960000
chr13	46960000	47380000
chr13	47380000	48340000
chr13	48340000	48470000
chr13	48470000	48590000
chr13	48590000	48970000
chr13	48970000	49300000
chr13	49300000	49440000
chr13	49440000	49510000
chr13	49510000	49790000
chr13	49790000	49850000
chr13	49850000	50080000
chr13	50080000	50910000
chr13	50910000	51080000
chr13	51080000	51290000
chr13	51290000	51450000
chr13	51450000	51810000
chr13	51810000	52450000
chr13	52450000	53060000
chr13	53060000	53400000
chr13	53400000	57610000
chr13	57610000	57690000
chr13	57690000	58040000
chr13	58040000	61310000
chr13	61310000	62940000
chr13	62940000	63040000
chr13	63040000	64110000
chr13	64110000	64520000
chr13	64520000	66850000
chr13	66850000	67240000
chr13	67240000	70640000
chr13	70640000	71410000
chr13	71410000	71490000
chr13	71490000	71770000
chr13	71770000	72710000
chr13	72710000	72830000
chr13	72830000	73060000
chr13	73060000	73130000
chr13	73130000	74540000
chr13	74540000	75480000
chr13	75480000	75550000
chr13	75550000	75870000
chr13	75870000	76980000
chr13	76980000	77340000
chr13	77340000	77780000
chr13	77780000	78120000
chr13	78120000	78590000
chr13	78590000	78670000
chr13	78670000	79420000
chr13	79420000	79550000
chr13	79550000	80770000
chr13	80770000	81130000
chr13	81130000	83600000
chr13	83600000	83680000
chr13	83680000	84880000
chr13	84880000	85570000
chr13	85570000	85720000
chr13	85720000	86860000
chr13	86860000	87390000
chr13	87390000	87700000
chr13	87700000	88560000
chr13	88560000	88780000
chr13	88780000	90680000
chr13	90680000	90870000
chr13	90870000	94160000
chr13	94160000	94610000
chr13	94610000	94730000
chr13	94730000	95180000
chr13	95180000	95300000
chr13	95300000	95410000
chr13	95410000	95830000
chr13	95830000	97010000
chr13	97010000	97110000
chr13	97110000	98040000
chr13	98040000	98590000
chr13	98590000	98690000
chr13	98690000	98840000
chr13	98840000	99030000
chr13	99030000	99090000
chr13	99090000	99270000
chr13	99270000	99440000
chr13	99440000	100080000
chr13	100080000	100440000
chr13	100440000	101510000
chr13	101510000	101760000
chr13	101760000	102570000
chr13	102570000	102690000
chr13	102690000	103820000
chr13	103820000	104160000
chr13	104160000	104390000
chr13	104390000	104780000
chr13	104780000	105700000
chr13	105700000	106780000
chr13	106780000	108720000
chr13	108720000	109800000
chr13	109800000	110340000
chr13	110340000	111220000
chr13	111220000	112610000
chr13	112610000	113150000
chr13	113150000	113580000
chr13	113580000	113950000
chr13	113950000	114230000
chr14	20610000	20700000
chr14	20700000	20860000
chr14	20860000	20970000
chr14	20970000	21130000
chr14	21130000	21270000
chr14	21270000	21580000
chr14	21580000	21850000
chr14	21850000	22380000
chr14	22380000	22480000
chr14	22480000	22550000
chr14	22550000	22660000
chr14	22660000	22810000
chr14	22810000	22930000
chr14	22930000	23060000
chr14	23060000	23120000
chr14	23120000	23250000
chr14	23250000	23330000
chr14	23330000	23470000
chr14	23470000	23580000
chr14	23580000	23970000
chr14	23970000	24100000
chr14	24100000	24230000
chr14	24230000	24310000
chr14	24310000	24450000
chr14	24450000	24590000
chr14	24590000	24670000
chr14	24670000	24810000
chr14	24810000	25400000
chr14	25400000	28030000
chr14	28030000	28730000
chr14	28730000	29550000
chr14	29550000	30140000
chr14	30140000	30280000
chr14	30280000	30560000
chr14	30560000	30630000
chr14	30630000	30980000
chr14	30980000	31090000
chr14	31090000	31350000
chr14	31350000	31460000
chr14	31460000	32060000
chr14	32060000	32720000
chr14	32720000	33090000
chr14	33090000	33560000
chr14	33560000	34330000
chr14	34330000	34760000
chr14	34760000	34880000
chr14	34880000	35120000
chr14	35120000	35430000
chr14	35430000	37150000
chr14	37150000	37240000
chr14	37240000	39100000
chr14	39100000	39190000
chr14	39190000	41480000
chr14	41480000	43440000
chr14	43440000	44300000
chr14	44300000	45280000
chr14	45280000	45430000
chr14	45430000	47760000
chr14	47760000	48415000
chr14	48415000	49450000
chr14	49450000	49580000
chr14	49580000	49630000
chr14	49630000	49770000
chr14	49770000	49860000
chr14	49860000	50110000
chr14	50110000	50540000
chr14	50540000	50870000
chr14	50870000	50960000
chr14	50960000	51290000
chr14	51290000	51530000
chr14	51530000	51990000
chr14	51990000	52820000
chr14	52820000	52900000
chr14	52900000	53170000
chr14	53170000	53380000
chr14	53380000	53900000
chr14	53900000	54370000
chr14	54370000	54440000
chr14	54440000	54490000
chr14	54490000	54570000
chr14	54570000	54790000
chr14	54790000	55190000
chr14	55190000	55440000
chr14	55440000	56570000
chr14	56570000	57300000
chr14	57300000	58100000
chr14	58100000	58200000
chr14	58200000	58850000
chr14	58850000	59110000
chr14	59110000	59450000
chr14	59450000	59720000
chr14	59720000	60060000
chr14	60060000	60190000
chr14	60190000	60250000
chr14	60250000	61460000
chr14	61460000	61680000
chr14	61680000	63260000
chr14	63260000	63550000
chr14	63550000	63630000
chr14	63630000	64310000
chr14	64310000	64660000
chr14	64660000	64760000
chr14	64760000	64910000
chr14	64910000	64980000
chr14	64980000	65410000
chr14	65410000	65880000
chr14	65880000	65980000
chr14	65980000	66500000
chr14	66500000	67290000
chr14	67290000	67360000
chr14	67360000	67430000
chr14	67430000	67570000
chr14	67570000	67830000
chr14	67830000	68250000
chr14	68250000	68710000
chr14	68710000	68850000
chr14	68850000	69240000
chr14	69240000	69460000
chr14	69460000	69580000
chr14	69580000	70610000
chr14	70610000	70820000
chr14	70820000	71320000
chr14	71320000	72120000
chr14	72120000	72710000
chr14	72710000	73060000
chr14	73060000	73210000
chr14	73210000	73290000
chr14	73290000	73490000
chr14	73490000	73630000
chr14	73630000	74090000
chr14	74090000	74310000
chr14	74310000	74730000
chr14	74730000	75130000
chr14	75130000	75300000
chr14	75300000	75660000
chr14	75660000	75890000
chr14	75890000	75990000
chr14	75990000	76130000
chr14	76130000	76550000
chr14	76550000	77070000
chr14	77070000	77320000
chr14	77320000	77650000
chr14	77650000	77760000
chr14	77760000	77800000
chr14	77800000	78160000
chr14	78160000	81160000
chr14	81160000	81220000
chr14	81220000	81270000
chr14	81270000	81460000
chr14	81460000	81540000
chr14	81540000	83100000
chr14	83100000	83780000
chr14	83780000	85930000
chr14	85930000	86750000
chr14	86750000	87070000
chr14	87070000	87930000
chr14	87930000	88610000
chr14	88610000	88690000
chr14	88690000	89420000
chr14	89420000	89930000
chr14	89930000	90240000
chr14	90240000	90410000
chr14	90410000	90590000
chr14	90590000	90760000
chr14	90760000	90830000
chr14	90830000	90900000
chr14	90900000	91180000
chr14	91180000	91310000
chr14	91310000	91420000
chr14	91420000	91520000
chr14	91520000	92500000
chr14	92500000	92690000
chr14	92690000	92950000
chr14	92950000	93350000
chr14	93350000	93930000
chr14	93930000	94020000
chr14	94020000	94130000
chr14	94130000	94280000
chr14	94280000	94420000
chr14	94420000	95090000
chr14	95090000	95420000
chr14	95420000	95560000
chr14	95560000	95780000
chr14	95780000	96280000
chr14	96280000	96430000
chr14	96430000	98380000
chr14	98380000	99520000
chr14	99520000	99960000
chr14	99960000	100190000
chr14	100190000	100380000
chr14	100380000	100660000
chr14	100660000	101950000
chr14	101950000	102100000
chr14	102100000	102320000
chr14	102320000	102520000
chr14	102520000	102590000
chr14	102590000	102690000
chr14	102690000	102950000
chr14	102950000	103070000
chr14	103070000	103290000
chr14	103290000	103400000
chr14	103400000	103500000
chr14	103500000	103570000
chr14	103570000	103800000
chr14	103800000	104070000
chr14	104070000	104130000
chr14	104130000	104640000
chr14	104640000	104750000
chr14	104750000	104840000
chr14	104840000	104970000
chr14	104970000	105360000
chr14	105360000	105950000
chr15	22840000	23045000
chr15	23045000	25110000
chr15	25110000	25460000
chr15	25460000	26420000
chr15	26420000	27940000
chr15	27940000	29000000
chr15	29000000	29140000
chr15	29140000	29300000
chr15	29300000	29820000
chr15	29820000	31130000
chr15	31130000	31200000
chr15	31200000	31330000
chr15	31330000	31440000
chr15	31440000	31490000
chr15	31490000	32990000
chr15	32990000	33310000
chr15	33310000	33970000
chr15	33970000	34040000
chr15	34040000	34210000
chr15	34210000	34620000
chr15	34620000	34720000
chr15	34720000	34990000
chr15	34990000	38000000
chr15	38000000	38440000
chr15	38440000	39120000
chr15	39120000	39880000
chr15	39880000	39940000
chr15	39940000	40040000
chr15	40040000	40160000
chr15	40160000	40280000
chr15	40280000	40520000
chr15	40520000	40900000
chr15	40900000	41610000
chr15	41610000	42480000
chr15	42480000	43180000
chr15	43180000	43330000
chr15	43330000	43900000
chr15	43900000	44080000
chr15	44080000	44420000
chr15	44420000	44660000
chr15	44660000	44850000
chr15	44850000	45160000
chr15	45160000	45210000
chr15	45210000	45280000
chr15	45280000	48000000
chr15	48000000	48640000
chr15	48640000	48810000
chr15	48810000	48860000
chr15	48860000	49240000
chr15	49240000	50360000
chr15	50360000	50560000
chr15	50560000	50680000
chr15	50680000	51210000
chr15	51210000	51650000
chr15	51650000	51780000
chr15	51780000	51970000
chr15	51970000	52520000
chr15	52520000	53280000
chr15	53280000	54840000
chr15	54840000	55170000
chr15	55170000	55320000
chr15	55320000	56250000
chr15	56250000	56730000
chr15	56730000	56870000
chr15	56870000	57070000
chr15	57070000	57140000
chr15	57140000	57970000
chr15	57970000	58210000
chr15	58210000	58430000
chr15	58430000	59980000
chr15	59980000	60350000
chr15	60350000	61020000
chr15	61020000	61840000
chr15	61840000	62070000
chr15	62070000	62500000
chr15	62500000	63040000
chr15	63040000	63100000
chr15	63100000	63280000
chr15	63280000	63600000
chr15	63600000	63760000
chr15	63760000	63900000
chr15	63900000	64060000
chr15	64060000	64160000
chr15	64160000	64730000
chr15	64730000	64810000
chr15	64810000	64910000
chr15	64910000	65030000
chr15	65030000	65120000
chr15	65120000	65190000
chr15	65190000	65310000
chr15	65310000	65870000
chr15	65870000	66290000
chr15	66290000	66500000
chr15	66500000	66700000
chr15	66700000	66780000
chr15	66780000	67450000
chr15	67450000	67840000
chr15	67840000	68040000
chr15	68040000	68230000
chr15	68230000	68310000
chr15	68310000	68550000
chr15	68550000	68670000
chr15	68670000	68920000
chr15	68920000	69060000
chr15	69060000	69160000
chr15	69160000	69470000
chr15	69470000	69570000
chr15	69570000	69930000
chr15	69930000	70030000
chr15	70030000	70100000
chr15	70100000	70510000
chr15	70510000	71650000
chr15	71650000	72310000
chr15	72310000	72470000
chr15	72470000	72790000
chr15	72790000	73280000
chr15	73280000	73490000
chr15	73490000	73640000
chr15	73640000	73970000
chr15	73970000	74370000
[truncated: 4,129 more rows]
