# Supplementary material for: Discrete regulatory modules instruct hematopoietic lineage commitment and differentiation
Source: Nat Commun. 2021 Nov 23;12:6790. doi: 10.1038/s41467-021-27159-x (PMC8611072; doi:10.1038/s41467-021-27159-x)
Supplement: Supplementary file 4 — Supplementary Dataset 1-9 [file 41467_2021_27159_MOESM4_ESM.zip › Supplementary_Data_5.csv]

Motif_Name	Motif_Database	frequency_in_cluster	l2fc	FDR	dhs_cluster
Alx1_MA0854.1	jaspar2018	0.005275	-0.884977	1	E1
Alx1.mouse_homeodomain_1	jolma_taipale_cell_2013	0.009043	0.037681	0	E1
Alx1.mouse_homeodomain_2	jolma_taipale_cell_2013	0.000754	-2.955367	3.8e-05	E1
ALX3_homeodomain_1	jolma_taipale_cell_2013	0.012057	-0.23916	1	E1
ALX3_homeodomain_2	jolma_taipale_cell_2013	0.009797	-0.265344	1	E1
ALX3_homeodomain_3	jolma_taipale_cell_2013	0.001507	-2.016767	1e-06	E1
ALX3_MA0634.1	jaspar2018	0.009797	-0.265344	0.538321	E1
ALX4_homeodomain_1	jolma_taipale_cell_2013	0.000754	-3.075661	0.003902	E1
Alx4_MA0853.1	jaspar2018	0.007536	-0.306274	0.150836	E1
Alx4.mouse_homeodomain_1	jolma_taipale_cell_2013	0	-Inf	0.00028	E1
Arid3b_MA0601.1	jaspar2018	0.003768	-0.279802	0.024199	E1
Arid5a_MA0602.1	jaspar2018	0.003014	-0.912931	0.145519	E1
Ar_MA0007.3	jaspar2018	0.08214	-0.112081	1	E1
Ar.mouse_nuclearreceptor_1	jolma_taipale_cell_2013	0.055011	-0.134776	1	E1
ARNT+HIF1A_MA0259.1	jaspar2018	0.112283	0.235335	0	E1
ARNTL_bHLH_1	jolma_taipale_cell_2013	0.063301	-0.167052	1	E1
Arntl_MA0603.1	jaspar2018	0.100226	0.195816	0	E1
AR_nuclearreceptor_1	jolma_taipale_cell_2013	0.058779	-0.106404	6.2e-05	E1
AR_nuclearreceptor_2	jolma_taipale_cell_2013	0.08214	-0.112081	1	E1
ARX_homeodomain_1	jolma_taipale_cell_2013	0.001507	-1.976125	0	E1
Arx_MA0874.1	jaspar2018	0.004521	-1.192617	0	E1
Arx.mouse_homeodomain_1	jolma_taipale_cell_2013	0.001507	-2.132244	0	E1
ASCL1_MA1100.1	jaspar2018	0.838734	0.101124	0	E1
Ascl2_MA0816.1	jaspar2018	0.552374	0.318232	0	E1
Ascl2.mouse_bHLH_1	jolma_taipale_cell_2013	0.552374	0.318232	0	E1
Atf1_MA0604.1	jaspar2018	0.021854	-0.61457	1	E1
Atf3_MA0605.1	jaspar2018	0.015072	-1.12854	0	E1
ATF4_bZIP_1	jolma_taipale_cell_2013	0.027882	-0.643013	0	E1
ATF4_MA0833.1	jaspar2018	0.027882	-0.643013	1	E1
Atf4.mouse_bZIP_1	jolma_taipale_cell_2013	0.0211	-0.750294	1	E1
ATF7_bZIP_1	jolma_taipale_cell_2013	0.027129	-0.785442	1	E1
ATF7_MA0834.1	jaspar2018	0.027129	-0.785442	0	E1
Atoh1_MA0461.2	jaspar2018	0.070836	0.464573	0	E1
Atoh1.mouse_bHLH_1	jolma_taipale_cell_2013	0.070836	0.464573	0	E1
Bach1+Mafk_MA0591.1	jaspar2018	0.302939	0.36334	0	E1
BACH2_MA1101.1	jaspar2018	0.316503	0.369053	0	E1
Barhl1_MA0877.1	jaspar2018	0.020347	-0.210896	0	E1
Barhl1.mouse_homeodomain_1	jolma_taipale_cell_2013	0.006029	-0.77758	0	E1
Barhl1.mouse_homeodomain_2	jolma_taipale_cell_2013	0.020347	-0.236613	0.004653	E1
Barhl1.mouse_homeodomain_3	jolma_taipale_cell_2013	0.003014	-1.370404	0	E1
BARHL2_homeodomain_1	jolma_taipale_cell_2013	0.002261	-1.934305	0	E1
BARHL2_homeodomain_2	jolma_taipale_cell_2013	0.016579	-0.213959	0	E1
BARHL2_homeodomain_3	jolma_taipale_cell_2013	0.003768	-1.09477	0	E1
BARHL2_homeodomain_4	jolma_taipale_cell_2013	0.001507	-2.519268	0	E1
BARHL2_homeodomain_5	jolma_taipale_cell_2013	0.014318	-0.40627	0	E1
BARHL2_homeodomain_6	jolma_taipale_cell_2013	0.004521	-0.816469	0	E1
BARHL2_MA0635.1	jaspar2018	0.001507	-2.505054	0	E1
BARX1_homeodomain_1	jolma_taipale_cell_2013	0.004521	-0.547282	0	E1
BARX1_homeodomain_2	jolma_taipale_cell_2013	0.016579	-0.220301	0	E1
BARX1_MA0875.1	jaspar2018	0.016579	-0.220301	0.08564	E1
BATF3_bZIP_1	jolma_taipale_cell_2013	0.039186	-0.53872	1	E1
BATF3_MA0835.1	jaspar2018	0.040693	-0.473498	1	E1
BATF+JUN_MA0462.1	jaspar2018	0.178598	0.647438	0	E1
BCL6B_C2H2_1	jolma_taipale_cell_2013	0.045968	0.08108	0	E1
BCL6B_MA0731.1	jaspar2018	0.047476	0.10807	0	E1
Bcl6_MA0463.1	jaspar2018	0.118312	0.143998	0	E1
BHLHA15_bHLH_1	jolma_taipale_cell_2013	0.0211	-0.105577	1	E1
Bhlha15_MA0607.1	jaspar2018	0.070083	0.356926	1	E1
BHLHB2_bHLH_1	jolma_taipale_cell_2013	0.110776	0.350015	0	E1
Bhlhb2.mouse_bHLH_1	jolma_taipale_cell_2013	0.110023	0.337358	0.069726	E1
Bhlhb2.mouse_bHLH_2	jolma_taipale_cell_2013	0.112283	0.375147	0	E1
BHLHB3_bHLH_1	jolma_taipale_cell_2013	0.115298	0.331061	0.000511	E1
BHLHE22_bHLH_1	jolma_taipale_cell_2013	0.019593	0.027049	0	E1
BHLHE22_MA0818.1	jaspar2018	0.018839	-0.054735	1	E1
BHLHE23_bHLH_1	jolma_taipale_cell_2013	0.018839	-0.054735	0.910201	E1
BHLHE23_MA0817.1	jaspar2018	0.019593	0.027049	1	E1
BHLHE40_MA0464.2	jaspar2018	0.110776	0.350015	0.005774	E1
BHLHE41_bHLH_1	jolma_taipale_cell_2013	0.084401	0.065695	0	E1
BHLHE41_MA0636.1	jaspar2018	0.084401	0.065695	0	E1
BSX_homeodomain_1	jolma_taipale_cell_2013	0.011304	-0.583808	1	E1
BSX_MA0876.1	jaspar2018	0.011304	-0.583808	1	E1
CART1_homeodomain_1	jolma_taipale_cell_2013	0.003768	-0.828695	1e-06	E1
CDX1_homeodomain_1	jolma_taipale_cell_2013	0.030143	0.693726	0	E1
CDX1_MA0878.1	jaspar2018	0.030143	0.693726	1	E1
CDX2_homeodomain_1	jolma_taipale_cell_2013	0.025622	0.582409	1	E1
CDX2_MA0465.1	jaspar2018	0.03165	0.614738	1	E1
CEBPA_MA0102.3	jaspar2018	0.034665	-0.431805	1	E1
CEBPB_bZIP_1	jolma_taipale_cell_2013	0.018086	-0.761726	1	E1
CEBPB_bZIP_2	jolma_taipale_cell_2013	0.018086	-0.619432	1	E1
CEBPB_MA0466.2	jaspar2018	0.018086	-0.761726	0.753098	E1
Cebpb.mouse_bZIP_1	jolma_taipale_cell_2013	0.017332	-0.672008	0.614816	E1
CEBPD_bZIP_1	jolma_taipale_cell_2013	0.017332	-0.766224	0	E1
CEBPD_MA0836.1	jaspar2018	0.017332	-0.766224	0	E1
CEBPE_bZIP_1	jolma_taipale_cell_2013	0.020347	-0.680669	0	E1
CEBPE_MA0837.1	jaspar2018	0.020347	-0.680669	5e-06	E1
CEBPG_bZIP_1	jolma_taipale_cell_2013	0.019593	-0.551544	1e-06	E1
CEBPG_bZIP_2	jolma_taipale_cell_2013	0.020347	-0.684412	0	E1
CEBPG_MA0838.1	jaspar2018	0.019593	-0.551544	0.458145	E1
CENPB_CENPB_1	jolma_taipale_cell_2013	0.036172	-0.505054	0.001756	E1
CENPB_MA0637.1	jaspar2018	0.036925	-0.48006	0	E1
CLOCK_bHLH_1	jolma_taipale_cell_2013	0.109269	0.341545	0	E1
CLOCK_MA0819.1	jaspar2018	0.109269	0.341545	0	E1
CPEB1_RRM_1	jolma_taipale_cell_2013	0.012057	-0.006714	0	E1
CREB1_MA0018.3	jaspar2018	0.093444	-0.225801	1	E1
CREB3_bZIP_1	jolma_taipale_cell_2013	0.03994	-0.753733	0	E1
CREB3_bZIP_2	jolma_taipale_cell_2013	0.036172	-0.434307	1	E1
CREB3L1_bZIP_1	jolma_taipale_cell_2013	0.076865	-0.140201	1	E1
CREB3L1_bZIP_2	jolma_taipale_cell_2013	0.076112	-0.22343	1	E1
CREB3L1_bZIP_3	jolma_taipale_cell_2013	0.105501	0.079093	0	E1
CREB3L1_bZIP_4	jolma_taipale_cell_2013	0.102487	-0.06316	1	E1
CREB3L1_bZIP_5	jolma_taipale_cell_2013	0.085154	-0.139103	0.792073	E1
CREB3L1_bZIP_6	jolma_taipale_cell_2013	0.087415	-0.001486	1	E1
CREB3L1_MA0839.1	jaspar2018	0.076865	-0.140201	0.606879	E1
Creb3l2_MA0608.1	jaspar2018	0.05049	-0.325717	1	E1
Creb3l2.mouse_bZIP_1	jolma_taipale_cell_2013	0.089676	-0.023487	1	E1
Creb3l2.mouse_bZIP_2	jolma_taipale_cell_2013	0.066315	-0.395839	1	E1
CREB3_MA0638.1	jaspar2018	0.036172	-0.434307	1	E1
Creb5_MA0840.1	jaspar2018	0.015825	-1.179039	0.464962	E1
Creb5.mouse_bZIP_1	jolma_taipale_cell_2013	0.015825	-1.179039	0.732174	E1
Crem_MA0609.1	jaspar2018	0.009043	-1.327969	0.000978	E1
Crx_MA0467.1	jaspar2018	0.027882	-0.526132	0.000481	E1
CTCF_C2H2_1	jolma_taipale_cell_2013	0.134891	-0.993294	1	E1
CTCFL_MA1102.1	jaspar2018	0.815373	-0.214828	1	E1
CTCF_MA0139.1	jaspar2018	0.449887	-0.469569	1	E1
CUX1_CUT_1	jolma_taipale_cell_2013	0.004521	0.528667	1	E1
CUX1_CUT_2	jolma_taipale_cell_2013	0	-Inf	0	E1
CUX1_CUT_3	jolma_taipale_cell_2013	0.000754	-1.846842	0	E1
CUX1_MA0754.1	jaspar2018	0.000754	-1.846842	0	E1
CUX2_CUT_1	jolma_taipale_cell_2013	0.000754	-1.490698	0	E1
CUX2_CUT_2	jolma_taipale_cell_2013	0.000754	-1.60173	0	E1
CUX2_MA0755.1	jaspar2018	0.000754	-1.60173	0	E1
DBP_bZIP_1	jolma_taipale_cell_2013	0.014318	-0.235539	2.5e-05	E1
DBP_bZIP_2	jolma_taipale_cell_2013	0.015072	0.117534	1	E1
DBP_MA0639.1	jaspar2018	0.015072	0.117534	1	E1
Dbp.mouse_bZIP_1	jolma_taipale_cell_2013	0.014318	0.043533	1	E1
Ddit3+Cebpa_MA0019.1	jaspar2018	0.03165	-0.552557	1	E1
DLX1_homeodomain_1	jolma_taipale_cell_2013	0.004521	-1.441789	0	E1
Dlx1_MA0879.1	jaspar2018	0.004521	-1.441789	0	E1
Dlx1.mouse_homeodomain_1	jolma_taipale_cell_2013	0.01055	-0.258656	0	E1
DLX2_homeodomain_1	jolma_taipale_cell_2013	0.01055	-0.258656	0	E1
Dlx2_MA0885.1	jaspar2018	0.01055	-0.35237	0.635547	E1
Dlx2.mouse_homeodomain_1	jolma_taipale_cell_2013	0.01055	-0.35237	0	E1
DLX3_homeodomain_1	jolma_taipale_cell_2013	0.01055	-0.258656	0	E1
Dlx3_MA0880.1	jaspar2018	0.01055	-0.258656	0	E1
DLX4_homeodomain_1	jolma_taipale_cell_2013	0.009043	-0.509807	0	E1
Dlx4_MA0881.1	jaspar2018	0.009043	-0.509807	0	E1
DLX5_homeodomain_1	jolma_taipale_cell_2013	0.003014	-1.753733	0	E1
DLX6_homeodomain_1	jolma_taipale_cell_2013	0.009043	-0.216076	0	E1
DLX6_MA0882.1	jaspar2018	0.009043	-0.216076	0	E1
DMBX1_homeodomain_1	jolma_taipale_cell_2013	0.006029	-1.141463	0	E1
Dmbx1_MA0883.1	jaspar2018	0.008289	-0.727261	0	E1
DMRT3_MA0610.1	jaspar2018	0.006782	-0.753733	0	E1
DPRX_homeodomain_1	jolma_taipale_cell_2013	0.012057	-0.698591	0	E1
DPRX_homeodomain_2	jolma_taipale_cell_2013	0.011304	-1.006041	0	E1
DRGX_homeodomain_1	jolma_taipale_cell_2013	0.002261	-1.471333	0	E1
DUX4_MA0468.1	jaspar2018	0.011304	-0.279802	0	E1
DUXA_homeodomain_1	jolma_taipale_cell_2013	0.007536	-1.183126	0	E1
DUXA_MA0884.1	jaspar2018	0.007536	-1.183126	2e-05	E1
Dux_MA0611.1	jaspar2018	0.027882	-0.428552	0.017544	E1
E2F1_E2F_1	jolma_taipale_cell_2013	0.058779	-0.714992	0	E1
E2F1_E2F_2	jolma_taipale_cell_2013	0.046722	-0.642515	0	E1
E2F1_E2F_3	jolma_taipale_cell_2013	0.023361	-0.945214	0	E1
E2F1_E2F_4	jolma_taipale_cell_2013	0.022607	-0.760131	1	E1
E2F1_MA0024.3	jaspar2018	0.046722	-0.642515	1	E1
E2F2_E2F_1	jolma_taipale_cell_2013	0.016579	-0.115331	1	E1
E2F2_E2F_2	jolma_taipale_cell_2013	0.018086	-0.386001	1	E1
E2F2_E2F_3	jolma_taipale_cell_2013	0.003768	-1.60173	1	E1
E2F2_MA0864.1	jaspar2018	0.003768	-1.674661	1	E1
E2F3_E2F_1	jolma_taipale_cell_2013	0.017332	-0.224147	1	E1
E2F3_E2F_2	jolma_taipale_cell_2013	0.006029	-1.230547	0.000545	E1
E2F3_E2F_3	jolma_taipale_cell_2013	0.015825	-0.287415	1	E1
E2F3_MA0469.2	jaspar2018	0.006029	-1.221882	0.007652	E1
E2F4_E2F_1	jolma_taipale_cell_2013	0.036172	-0.210247	1	E1
E2F4_E2F_2	jolma_taipale_cell_2013	0.043708	0.065695	1	E1
E2F4_MA0470.1	jaspar2018	0.255463	-0.586359	1	E1
E2F6_MA0471.1	jaspar2018	0.426526	0.014728	0	E1
E2F7_E2F_1	jolma_taipale_cell_2013	0.048983	0.224241	1	E1
E2F7_MA0758.1	jaspar2018	0.048983	0.227158	1	E1
E2F8_E2F_1	jolma_taipale_cell_2013	0.074604	0.122518	0	E1
E2F8_MA0865.1	jaspar2018	0.074604	0.122518	0	E1
EBF1_EBF_1	jolma_taipale_cell_2013	0.24642	0.043291	0	E1
EBF1_MA0154.3	jaspar2018	0.24642	0.04278	0	E1
EGR1_C2H2_1	jolma_taipale_cell_2013	0.431801	-0.224579	1	E1
EGR1_C2H2_2	jolma_taipale_cell_2013	0.232102	-0.363054	1	E1
EGR1_MA0162.3	jaspar2018	0.232102	-0.363054	1	E1
Egr1.mouse_C2H2_1	jolma_taipale_cell_2013	0.725697	-0.004564	1	E1
EGR2_C2H2_1	jolma_taipale_cell_2013	0.247174	-0.369639	1	E1
EGR2_C2H2_2	jolma_taipale_cell_2013	0.463451	-0.180452	1	E1
EGR2_MA0472.2	jaspar2018	0.247174	-0.369639	1	E1
EGR3_C2H2_1	jolma_taipale_cell_2013	0.562924	-0.221672	1	E1
EGR3_MA0732.1	jaspar2018	0.562924	-0.222603	1	E1
Egr3.mouse_C2H2_1	jolma_taipale_cell_2013	0.348154	-0.209716	1	E1
EGR4_C2H2_1	jolma_taipale_cell_2013	0.566692	-0.286607	1	E1
EGR4_C2H2_2	jolma_taipale_cell_2013	0.242653	-0.000245	1	E1
EGR4_MA0733.1	jaspar2018	0.566692	-0.286607	1	E1
EHF_ETS_1	jolma_taipale_cell_2013	0.174077	0.391117	0	E1
EHF_MA0598.2	jaspar2018	0.174077	0.391117	0	E1
ELF1_ETS_1	jolma_taipale_cell_2013	0.196684	0.557182	0	E1
ELF1_ETS_2	jolma_taipale_cell_2013	0.084401	0.217361	0	E1
ELF1_MA0473.2	jaspar2018	0.196684	0.557182	0	E1
ELF3_ETS_1	jolma_taipale_cell_2013	0.179352	0.448063	0	E1
ELF3_ETS_2	jolma_taipale_cell_2013	0.184627	0.489883	0	E1
ELF3_MA0640.1	jaspar2018	0.184627	0.489883	0	E1
ELF4_ETS_1	jolma_taipale_cell_2013	0.204974	0.44783	0	E1
ELF4_MA0641.1	jaspar2018	0.204974	0.44783	0	E1
ELF5_ETS_1	jolma_taipale_cell_2013	0.27581	0.54603	0	E1
ELF5_ETS_2	jolma_taipale_cell_2013	0.278071	0.557807	0	E1
ELF5_MA0136.2	jaspar2018	0.278071	0.557807	0	E1
Elf5.mouse_ETS_1	jolma_taipale_cell_2013	0.269028	0.528339	0	E1
ELK1_ETS_1	jolma_taipale_cell_2013	0.158252	0.570487	0	E1
ELK1_ETS_2	jolma_taipale_cell_2013	0.146948	0.54132	7e-06	E1
ELK1_ETS_3	jolma_taipale_cell_2013	0.217784	0.625045	0	E1
ELK1_ETS_4	jolma_taipale_cell_2013	0.14318	0.522115	0	E1
ELK1_MA0028.2	jaspar2018	0.145441	0.525236	0	E1
ELK3_ETS_1	jolma_taipale_cell_2013	0.149209	0.53934	0	E1
ELK3_MA0759.1	jaspar2018	0.149209	0.53934	0	E1
Elk3.mouse_ETS_1	jolma_taipale_cell_2013	0.147702	0.582992	0	E1
ELK4_ETS_1	jolma_taipale_cell_2013	0.206481	0.716887	0	E1
ELK4_MA0076.2	jaspar2018	0.495855	0.760214	0	E1
EMX1_homeodomain_1	jolma_taipale_cell_2013	0.01055	-0.631944	0.403772	E1
EMX1_homeodomain_2	jolma_taipale_cell_2013	0.003768	-0.591003	0.00033	E1
EMX1_MA0612.1	jaspar2018	0.007536	-0.891236	0.184306	E1
EMX2_homeodomain_1	jolma_taipale_cell_2013	0.006782	-0.846842	0.000128	E1
EMX2_homeodomain_2	jolma_taipale_cell_2013	0.003014	-0.704823	0	E1
EMX2_MA0886.1	jaspar2018	0.006782	-0.846842	1	E1
EN1_homeodomain_1	jolma_taipale_cell_2013	0.012811	-0.459819	0.795263	E1
EN1_homeodomain_2	jolma_taipale_cell_2013	0.006029	-0.461552	0.00043	E1
EN1_homeodomain_3	jolma_taipale_cell_2013	0.008289	-0.495935	0.007265	E1
EN1_homeodomain_4	jolma_taipale_cell_2013	0.008289	-0.672813	0	E1
EN1_MA0027.2	jaspar2018	0.008289	-0.495935	0	E1
EN2_homeodomain_1	jolma_taipale_cell_2013	0.008289	-0.691191	0	E1
EN2_homeodomain_2	jolma_taipale_cell_2013	0.023361	-0.272024	3.2e-05	E1
EN2_MA0642.1	jaspar2018	0.023361	-0.272024	0.0025	E1
En2.mouse_homeodomain_1	jolma_taipale_cell_2013	0.009043	-0.688144	0	E1
EOMES_MA0800.1	jaspar2018	0.035418	-0.496825	1	E1
EOMES_TBX_1	jolma_taipale_cell_2013	0.035418	-0.496825	1	E1
EOMES_TBX_2	jolma_taipale_cell_2013	0.085154	-0.187795	1	E1
ERF_ETS_1	jolma_taipale_cell_2013	0.223813	0.750009	0	E1
ERF_MA0760.1	jaspar2018	0.223813	0.750009	0	E1
ERG_ETS_1	jolma_taipale_cell_2013	0.224567	0.805321	0	E1
ERG_ETS_2	jolma_taipale_cell_2013	0.110776	0.50734	9.8e-05	E1
ERG_ETS_3	jolma_taipale_cell_2013	0.23587	0.789436	0	E1
ERG_ETS_4	jolma_taipale_cell_2013	0.107008	0.466855	0	E1
ERG_MA0474.2	jaspar2018	0.22532	0.799731	0	E1
ESR1_MA0112.3	jaspar2018	0.085154	-0.47478	1	E1
ESR1_nuclearreceptor_1	jolma_taipale_cell_2013	0.085154	-0.476844	1	E1
ESR2_MA0258.2	jaspar2018	0.266014	-0.028526	1	E1
Esrra_MA0592.2	jaspar2018	0.039186	-0.384807	1	E1
Esrra.mouse_nuclearreceptor_1	jolma_taipale_cell_2013	0.06104	-0.255185	1	E1
Esrra.mouse_nuclearreceptor_2	jolma_taipale_cell_2013	0.039186	-0.389576	0.623713	E1
ESRRA_nuclearreceptor_1	jolma_taipale_cell_2013	0.03994	-0.602738	0.727791	E1
ESRRA_nuclearreceptor_2	jolma_taipale_cell_2013	0.055011	-0.554863	0	E1
ESRRA_nuclearreceptor_3	jolma_taipale_cell_2013	0.085908	-0.522737	0	E1
ESRRA_nuclearreceptor_4	jolma_taipale_cell_2013	0.040693	-0.561597	0.80152	E1
ESRRA_nuclearreceptor_5	jolma_taipale_cell_2013	0.097965	-0.305265	1	E1
ESRRA_nuclearreceptor_6	jolma_taipale_cell_2013	0.128862	-0.132028	1	E1
ESRRB_MA0141.3	jaspar2018	0.038433	-0.478198	3e-06	E1
ESRRB_nuclearreceptor_1	jolma_taipale_cell_2013	0.038433	-0.478198	0	E1
Esrrg_MA0643.1	jaspar2018	0.040693	-0.440683	0	E1
ESRRG_nuclearreceptor_1	jolma_taipale_cell_2013	0.089676	-0.308476	0	E1
ESRRG_nuclearreceptor_2	jolma_taipale_cell_2013	0.062547	-0.384692	0	E1
ESRRG_nuclearreceptor_3	jolma_taipale_cell_2013	0.040693	-0.427345	0	E1
ESX1_homeodomain_1	jolma_taipale_cell_2013	0.011304	-0.554661	0	E1
ESX1_homeodomain_2	jolma_taipale_cell_2013	0.012057	-0.338695	0	E1
ESX1_MA0644.1	jaspar2018	0.012057	-0.338695	0	E1
ETS1_ETS_1	jolma_taipale_cell_2013	0.24416	0.79691	0	E1
ETS1_ETS_2	jolma_taipale_cell_2013	0.210249	0.492644	0	E1
ETS1_ETS_3	jolma_taipale_cell_2013	0.218538	0.863425	0	E1
ETS1_ETS_4	jolma_taipale_cell_2013	0.185381	0.541083	0	E1
ETS1_MA0098.3	jaspar2018	0.245667	0.797982	0	E1
ETV1_ETS_1	jolma_taipale_cell_2013	0.125848	0.514494	0	E1
ETV1_MA0761.1	jaspar2018	0.125848	0.514494	0	E1
ETV2_ETS_1	jolma_taipale_cell_2013	0.235117	0.915978	0	E1
ETV2_MA0762.1	jaspar2018	0.236624	0.923237	0	E1
ETV3_ETS_1	jolma_taipale_cell_2013	0.119819	0.491626	0	E1
ETV3_MA0763.1	jaspar2018	0.119819	0.491626	0	E1
ETV4_ETS_1	jolma_taipale_cell_2013	0.131123	0.569578	0	E1
ETV4_MA0764.1	jaspar2018	0.131123	0.569578	0	E1
ETV5_ETS_1	jolma_taipale_cell_2013	0.131876	0.583389	0	E1
ETV5_MA0765.1	jaspar2018	0.13263	0.584683	0	E1
ETV6_ETS_1	jolma_taipale_cell_2013	0.360211	0.454577	0	E1
ETV6_ETS_2	jolma_taipale_cell_2013	0.314243	0.610915	0	E1
ETV6_MA0645.1	jaspar2018	0.3052	0.607922	0	E1
EVX1_homeodomain_1	jolma_taipale_cell_2013	0.008289	-1.282228	0	E1
EVX1_MA0887.1	jaspar2018	0.008289	-1.282228	0	E1
EVX2_homeodomain_1	jolma_taipale_cell_2013	0.01055	-0.958351	0	E1
EVX2_MA0888.1	jaspar2018	0.01055	-0.958351	0	E1
EWSR1-FLI1_MA0149.1	jaspar2018	1.161266	0.431912	0	E1
FEV_ETS_1	jolma_taipale_cell_2013	0.146194	0.584398	0	E1
FEV_MA0156.2	jaspar2018	0.146194	0.584398	0	E1
FIGLA_bHLH_1	jolma_taipale_cell_2013	0.190656	0.141798	0	E1
FIGLA_MA0820.1	jaspar2018	0.190656	0.141798	0	E1
FLI1_ETS_1	jolma_taipale_cell_2013	0.220799	0.793326	0	E1
FLI1_ETS_2	jolma_taipale_cell_2013	0.110776	0.413251	0	E1
FLI1_ETS_3	jolma_taipale_cell_2013	0.213263	0.769362	0	E1
FLI1_ETS_4	jolma_taipale_cell_2013	0.104748	0.389456	0.042995	E1
FLI1_MA0475.2	jaspar2018	0.213263	0.769362	0	E1
FOSB+JUNB_MA1135.1	jaspar2018	0.305953	0.695019	0	E1
FOSB+JUNB_MA1136.1	jaspar2018	0.03165	-0.685746	0	E1
FOSB+JUN_MA1127.1	jaspar2018	0.026375	-0.996009	0	E1
FOS+JUNB_MA1134.1	jaspar2018	0.330821	0.703017	0	E1
FOS+JUND_MA1141.1	jaspar2018	0.248681	0.626937	0	E1
FOS+JUN_MA0099.3	jaspar2018	0.278071	0.638291	0	E1
FOS+JUN_MA1126.1	jaspar2018	0.03994	-0.604751	0	E1
FOSL1+JUNB_MA1137.1	jaspar2018	0.295403	0.646334	0	E1
FOSL1+JUND_MA1142.1	jaspar2018	0.240392	0.63768	0	E1
FOSL1+JUND_MA1143.1	jaspar2018	0.019593	-1.029046	0	E1
FOSL1+JUN_MA1128.1	jaspar2018	0.240392	0.635309	0	E1
FOSL1+JUN_MA1129.1	jaspar2018	0.024115	-0.866433	0	E1
FOSL1_MA0477.1	jaspar2018	0.353429	0.666852	0	E1
FOSL2+JUNB_MA1138.1	jaspar2018	0.297664	0.704056	0	E1
FOSL2+JUNB_MA1139.1	jaspar2018	0.027129	-1.010073	0	E1
FOSL2+JUND_MA1144.1	jaspar2018	0.3052	0.694698	0	E1
FOSL2+JUND_MA1145.1	jaspar2018	0.035418	-0.905122	0	E1
FOSL2+JUN_MA1130.1	jaspar2018	0.287867	0.647107	0	E1
FOSL2+JUN_MA1131.1	jaspar2018	0.036172	-0.717207	0	E1
FOSL2_MA0478.1	jaspar2018	0.318764	0.552929	0	E1
FOS_MA0476.1	jaspar2018	0.31575	0.67785	0.000521	E1
FOXA1_MA0148.3	jaspar2018	0.035418	-0.234768	0	E1
Foxa2_MA0047.2	jaspar2018	0.03165	-0.287415	0	E1
FOXB1_forkhead_1	jolma_taipale_cell_2013	0.052751	-0.274065	0	E1
FOXB1_forkhead_2	jolma_taipale_cell_2013	0.007536	-0.345093	0	E1
FOXB1_forkhead_3	jolma_taipale_cell_2013	0.009043	-0.401431	0	E1
FOXB1_forkhead_4	jolma_taipale_cell_2013	0.018086	-0.436805	0	E1
FOXB1_MA0845.1	jaspar2018	0.009043	-0.401431	0	E1
FOXC1_forkhead_1	jolma_taipale_cell_2013	0.022607	-0.643855	0	E1
FOXC1_forkhead_2	jolma_taipale_cell_2013	0.012057	0.003411	1	E1
FOXC1_forkhead_3	jolma_taipale_cell_2013	0.01055	-0.287415	0	E1
FOXC1_MA0032.2	jaspar2018	0.01055	-0.287415	0	E1
Foxc1.mouse_forkhead_1	jolma_taipale_cell_2013	0.027882	-0.226104	0	E1
FOXC2_forkhead_1	jolma_taipale_cell_2013	0.009797	-0.306274	0	E1
FOXC2_forkhead_2	jolma_taipale_cell_2013	0.022607	-0.362016	0	E1
FOXC2_forkhead_3	jolma_taipale_cell_2013	0.016579	-0.329925	0	E1
FOXC2_MA0846.1	jaspar2018	0.016579	-0.329925	0	E1
FOXD1_MA0031.1	jaspar2018	0.022607	-0.266381	0	E1
FOXD2_forkhead_1	jolma_taipale_cell_2013	0.012811	-0.160259	0	E1
FOXD2_forkhead_2	jolma_taipale_cell_2013	0.022607	-0.26188	0	E1
FOXD2_MA0847.1	jaspar2018	0.022607	-0.26188	0	E1
FOXD3_forkhead_1	jolma_taipale_cell_2013	0.011304	-0.415685	0.142893	E1
FOXD3_forkhead_2	jolma_taipale_cell_2013	0.022607	-0.26188	1	E1
Foxd3_MA0041.1	jaspar2018	0.017332	-0.317634	1	E1
FOXF2_MA0030.1	jaspar2018	0.015072	-0.580197	1	E1
FOXG1_forkhead_1	jolma_taipale_cell_2013	0.015072	-0.654197	1	E1
FOXG1_forkhead_2	jolma_taipale_cell_2013	0.041447	-0.311035	1	E1
FOXG1_MA0613.1	jaspar2018	0.012057	-0.378224	0.116719	E1
Foxg1.mouse_forkhead_1	jolma_taipale_cell_2013	0.013564	-0.55956	1	E1
Foxg1.mouse_forkhead_2	jolma_taipale_cell_2013	0.078372	-0.096229	1	E1
Foxg1.mouse_forkhead_3	jolma_taipale_cell_2013	0.022607	-0.26188	1	E1
FOXH1_MA0479.1	jaspar2018	0.034665	0.000763	1	E1
FOXI1_forkhead_1	jolma_taipale_cell_2013	0.022607	-0.26188	1	E1
FOXI1_forkhead_2	jolma_taipale_cell_2013	0.0211	0.253154	0	E1
FOXI1_MA0042.2	jaspar2018	0.022607	-0.26188	1	E1
FOXJ2_forkhead_1	jolma_taipale_cell_2013	0.023361	-0.518355	0.288445	E1
FOXJ2_forkhead_2	jolma_taipale_cell_2013	0.012057	-0.692332	6.9e-05	E1
FOXJ2_forkhead_3	jolma_taipale_cell_2013	0.017332	-0.447402	1	E1
Foxj2_MA0614.1	jaspar2018	0.012811	-0.623566	0	E1
FOXJ3_forkhead_1	jolma_taipale_cell_2013	0.009043	-0.654197	0	E1
FOXJ3_forkhead_2	jolma_taipale_cell_2013	0.020347	-0.377357	0	E1
FOXJ3_forkhead_3	jolma_taipale_cell_2013	0.03165	0.07787	0	E1
Foxj3_MA0851.1	jaspar2018	0.020347	-0.445102	0	E1
Foxj3.mouse_forkhead_1	jolma_taipale_cell_2013	0.028636	-0.153504	0	E1
Foxj3.mouse_forkhead_2	jolma_taipale_cell_2013	0.038433	0.031167	0	E1
Foxj3.mouse_forkhead_3	jolma_taipale_cell_2013	0.014318	-0.326835	0	E1
Foxj3.mouse_forkhead_4	jolma_taipale_cell_2013	0.033911	-0.317885	0	E1
FOXK1_forkhead_1	jolma_taipale_cell_2013	0.022607	-0.403476	0	E1
FOXK1_MA0852.2	jaspar2018	0.036172	-0.207324	0	E1
Foxk1.mouse_forkhead_1	jolma_taipale_cell_2013	0.02939	-0.483281	0	E1
Foxk1.mouse_forkhead_2	jolma_taipale_cell_2013	0.022607	-0.26188	0	E1
FOXK2_MA1103.1	jaspar2018	0.024868	-0.286264	0	E1
FOXL1_forkhead_1	jolma_taipale_cell_2013	0.022607	-0.26188	0	E1
FOXL1_forkhead_2	jolma_taipale_cell_2013	0.015825	-0.749146	0	E1
FOXL1_MA0033.2	jaspar2018	0.022607	-0.26188	0	E1
FOXO1_forkhead_1	jolma_taipale_cell_2013	0.012057	-0.378224	0	E1
FOXO1_forkhead_2	jolma_taipale_cell_2013	0.017332	-0.084832	0	E1
FOXO1_forkhead_3	jolma_taipale_cell_2013	0.304446	0.226407	0	E1
Foxo1_MA0480.1	jaspar2018	0.101733	0.386052	0	E1
FOXO3_forkhead_1	jolma_taipale_cell_2013	0.023361	0.332567	0	E1
FOXO3_forkhead_2	jolma_taipale_cell_2013	0.022607	-0.266381	0	E1
FOXO3_forkhead_3	jolma_taipale_cell_2013	0.24416	0.209341	0	E1
FOXO3_MA0157.2	jaspar2018	0.022607	-0.266381	0	E1
FOXO4_forkhead_1	jolma_taipale_cell_2013	0.016579	-0.16877	0	E1
FOXO4_forkhead_2	jolma_taipale_cell_2013	0.022607	-0.26188	0	E1
FOXO4_forkhead_3	jolma_taipale_cell_2013	0.236624	0.253022	0	E1
FOXO4_MA0848.1	jaspar2018	0.022607	-0.26188	0	E1
FOXO6_forkhead_1	jolma_taipale_cell_2013	0.014318	-0.228271	0	E1
FOXO6_forkhead_2	jolma_taipale_cell_2013	0.022607	-0.26188	0	E1
FOXO6_forkhead_3	jolma_taipale_cell_2013	0.267521	0.211205	0	E1
FOXO6_MA0849.1	jaspar2018	0.022607	-0.26188	0	E1
FOXP1_MA0481.2	jaspar2018	0.037679	-0.24738	0	E1
FOXP2_MA0593.1	jaspar2018	0.033911	-0.388412	0	E1
FOXP3_forkhead_1	jolma_taipale_cell_2013	0.022607	-0.26188	0	E1
FOXP3_MA0850.1	jaspar2018	0.022607	-0.26188	1	E1
Foxq1_MA0040.1	jaspar2018	0.006782	-0.87659	0.006034	E1
GABPA_ETS_1	jolma_taipale_cell_2013	0.165787	0.533638	0	E1
Gabpa_MA0062.2	jaspar2018	0.401658	0.663291	0	E1
Gata1_MA0035.3	jaspar2018	0.037679	-2.060967	1	E1
GATA1+TAL1_MA0140.2	jaspar2018	0.039186	-2.347301	0	E1
GATA2_MA0036.3	jaspar2018	0.033157	-2.045622	0	E1
GATA3_GATA_1	jolma_taipale_cell_2013	0.02939	-1.956974	0	E1
GATA3_GATA_2	jolma_taipale_cell_2013	0.02939	-1.956974	0	E1
GATA3_MA0037.3	jaspar2018	0.019593	-2.172926	0	E1
GATA4_GATA_1	jolma_taipale_cell_2013	0.027129	-2.012308	0	E1
Gata4_MA0482.1	jaspar2018	0.039186	-2.032099	0	E1
GATA5_GATA_1	jolma_taipale_cell_2013	0.018839	-2.507908	0	E1
GATA5_MA0766.1	jaspar2018	0.018839	-2.507908	0	E1
GATA6_MA1104.1	jaspar2018	0.035418	-2.000475	0	E1
GBX1_homeodomain_1	jolma_taipale_cell_2013	0.01055	-0.414527	0	E1
GBX1_MA0889.1	jaspar2018	0.01055	-0.414527	0	E1
Gbx1.mouse_homeodomain_1	jolma_taipale_cell_2013	0.013564	-0.200479	0	E1
GBX2_homeodomain_1	jolma_taipale_cell_2013	0.012811	-0.313968	0	E1
GBX2_homeodomain_2	jolma_taipale_cell_2013	0.006782	-0.509807	0	E1
GBX2_homeodomain_3	jolma_taipale_cell_2013	0.012811	-0.313968	0	E1
GBX2_MA0890.1	jaspar2018	0.012811	-0.313968	0	E1
Gbx2.mouse_homeodomain_1	jolma_taipale_cell_2013	0.009797	-0.589346	0	E1
GCM1_GCM_1	jolma_taipale_cell_2013	0.10324	0.227435	0	E1
GCM1_GCM_2	jolma_taipale_cell_2013	0.222306	-0.026515	1	E1
GCM1_GCM_3	jolma_taipale_cell_2013	0.137905	0.077335	0	E1
GCM1_MA0646.1	jaspar2018	0.137905	0.077335	0	E1
GCM2_GCM_1	jolma_taipale_cell_2013	0.129616	0.20547	0	E1
GCM2_MA0767.1	jaspar2018	0.129616	0.20547	0	E1
Gfi1b_MA0483.1	jaspar2018	0.122833	0.574108	0	E1
Gfi1_MA0038.1	jaspar2018	0.045215	0.150155	0	E1
GLI2_C2H2_1	jolma_taipale_cell_2013	0.391108	0.023954	0	E1
GLI2_C2H2_2	jolma_taipale_cell_2013	0.195177	0.23849	0	E1
GLI2_MA0734.1	jaspar2018	0.195177	0.23849	0	E1
GLIS1_C2H2_1	jolma_taipale_cell_2013	0.119066	-0.107211	1	E1
GLIS1_MA0735.1	jaspar2018	0.119066	-0.103394	1	E1
GLIS2_C2H2_1	jolma_taipale_cell_2013	0.406933	0.035217	0	E1
GLIS2_MA0736.1	jaspar2018	0.407687	0.031744	0	E1
GLIS3_C2H2_1	jolma_taipale_cell_2013	0.229088	0.131374	0	E1
GLIS3_MA0737.1	jaspar2018	0.228335	0.110352	0	E1
Gmeb1_MA0615.1	jaspar2018	0.052751	-0.505462	1	E1
GMEB2_MA0862.1	jaspar2018	0.002261	-0.87659	0	E1
GMEB2_SAND_1	jolma_taipale_cell_2013	0.013564	0.094264	0.878974	E1
GMEB2_SAND_2	jolma_taipale_cell_2013	0.018839	-0.407557	0	E1
GMEB2_SAND_3	jolma_taipale_cell_2013	0.018086	-0.138397	0	E1
GMEB2_SAND_4	jolma_taipale_cell_2013	0.002261	-0.87659	0	E1
GRHL1_CP2_1	jolma_taipale_cell_2013	0.048983	0.117534	0	E1
GRHL1_CP2_2	jolma_taipale_cell_2013	0.025622	0.132096	1e-05	E1
GRHL1_CP2_3	jolma_taipale_cell_2013	0.026375	0.227158	0.077681	E1
GRHL1_MA0647.1	jaspar2018	0.026375	0.227158	0.353856	E1
GRHL2_MA1105.1	jaspar2018	0.035418	-0.314621	0	E1
GSC2_homeodomain_1	jolma_taipale_cell_2013	0.009043	-1.049782	0	E1
GSC2_MA0891.1	jaspar2018	0.009043	-1.049782	0	E1
GSC_homeodomain_1	jolma_taipale_cell_2013	0.011304	-0.810316	0	E1
GSC_MA0648.1	jaspar2018	0.011304	-0.810316	0	E1
GSX1_homeodomain_1	jolma_taipale_cell_2013	0.018086	-0.016767	0	E1
GSX1_MA0892.1	jaspar2018	0.018086	-0.016767	0	E1
GSX2_homeodomain_1	jolma_taipale_cell_2013	0.013564	-0.103182	0	E1
GSX2_MA0893.1	jaspar2018	0.013564	-0.103182	0	E1
Hand1+Tcf3_MA0092.1	jaspar2018	0.119066	0.218534	0	E1
Hes1_MA1099.1	jaspar2018	0.186888	-0.254041	0.172518	E1
Hes2_MA0616.1	jaspar2018	0.096458	0.170164	0	E1
HES5_bHLH_1	jolma_taipale_cell_2013	0.149962	0.152252	0	E1
HES5_bHLH_2	jolma_taipale_cell_2013	0.181613	0.047151	0	E1
HES5_MA0821.1	jaspar2018	0.148455	0.138585	0	E1
HES7_bHLH_1	jolma_taipale_cell_2013	0.154484	0.099623	0	E1
HES7_MA0822.1	jaspar2018	0.154484	0.099623	0	E1
HESX1_homeodomain_1	jolma_taipale_cell_2013	0.012057	-0.273107	0	E1
HESX1_homeodomain_2	jolma_taipale_cell_2013	0.005275	-0.148012	0	E1
HESX1_MA0894.1	jaspar2018	0.012057	-0.273107	0	E1
HEY1_bHLH_1	jolma_taipale_cell_2013	0.156745	0.175878	0	E1
HEY1_MA0823.1	jaspar2018	0.156745	0.175878	0	E1
HEY2_bHLH_1	jolma_taipale_cell_2013	0.179352	-0.101136	0.413787	E1
HEY2_bHLH_2	jolma_taipale_cell_2013	0.149962	0.216135	0	E1
HEY2_MA0649.1	jaspar2018	0.149962	0.216135	0	E1
Hic1_MA0739.1	jaspar2018	0.229842	0.211682	0	E1
Hic1.mouse_C2H2_1	jolma_taipale_cell_2013	0.402411	-0.038516	1	E1
Hic1.mouse_C2H2_2	jolma_taipale_cell_2013	0.229842	0.211682	0	E1
HIC2_C2H2_1	jolma_taipale_cell_2013	0.229088	0.099018	0	E1
HIC2_MA0738.1	jaspar2018	0.229088	0.099018	0	E1
HIF1A_MA1106.1	jaspar2018	0.076112	0.442863	0	E1
HINFP1_C2H2_1	jolma_taipale_cell_2013	0.134137	-0.51895	1	E1
HINFP1_C2H2_2	jolma_taipale_cell_2013	0.332329	-0.595294	1	E1
HINFP1_C2H2_3	jolma_taipale_cell_2013	0.376036	-0.723937	1	E1
HINFP_MA0131.2	jaspar2018	0.134137	-0.51895	0	E1
HLF_bZIP_1	jolma_taipale_cell_2013	0.017332	0.025668	1	E1
HLF_MA0043.2	jaspar2018	0.017332	0.025668	0.311422	E1
Hlf.mouse_bZIP_1	jolma_taipale_cell_2013	0.006782	-0.291627	0	E1
HLTF_MA0109.1	jaspar2018	0.02939	-0.938651	1.1e-05	E1
HMBOX1_homeodomain_1	jolma_taipale_cell_2013	0.012057	-0.113629	0	E1
HMBOX1_MA0895.1	jaspar2018	0.012057	-0.113629	0	E1
HMX1_homeodomain_1	jolma_taipale_cell_2013	0.009797	-0.15763	0	E1
Hmx1_MA0896.1	jaspar2018	0.015825	-0.031954	0	E1
HMX2_homeodomain_1	jolma_taipale_cell_2013	0.015072	-0.071809	0	E1
Hmx2_MA0897.1	jaspar2018	0.013564	0.075155	1	E1
HMX3_homeodomain_1	jolma_taipale_cell_2013	0.016579	-0.312223	0	E1
Hmx3_MA0898.1	jaspar2018	0.012811	0.090873	1	E1
HNF1A_homeodomain_1	jolma_taipale_cell_2013	0.005275	-0.594076	0	E1
HNF1A_MA0046.2	jaspar2018	0.005275	-0.594076	0	E1
HNF1B_homeodomain_1	jolma_taipale_cell_2013	0.004521	-0.934305	0	E1
HNF1B_homeodomain_2	jolma_taipale_cell_2013	0.005275	-0.739927	0.102073	E1
HNF1B_MA0153.2	jaspar2018	0.004521	-0.934305	0.006157	E1
Hnf4a_MA0114.3	jaspar2018	0.055011	-0.410234	1	E1
Hnf4a.mouse_nuclearreceptor_1	jolma_taipale_cell_2013	0.055011	-0.408562	1	E1
HNF4A_nuclearreceptor_1	jolma_taipale_cell_2013	0.035418	0.168588	1	E1
HNF4A_nuclearreceptor_2	jolma_taipale_cell_2013	0.086662	-0.221731	1	E1
HNF4A_nuclearreceptor_3	jolma_taipale_cell_2013	0.036925	-0.389479	1	E1
HNF4A_nuclearreceptor_4	jolma_taipale_cell_2013	0.065561	-0.136914	1	E1
HNF4A_nuclearreceptor_5	jolma_taipale_cell_2013	0.051997	-0.33637	1	E1
HNF4A_nuclearreceptor_6	jolma_taipale_cell_2013	0.035418	-0.408597	1	E1
HNF4G_MA0484.1	jaspar2018	0.159005	-0.111585	1	E1
HOMEZ_HOMEZ_1	jolma_taipale_cell_2013	0.002261	-0.816469	1e-04	E1
HOXA10_homeodomain_1	jolma_taipale_cell_2013	0.015825	1.336022	1	E1
HOXA10_homeodomain_2	jolma_taipale_cell_2013	0.020347	0.285993	1	E1
HOXA10_MA0899.1	jaspar2018	0.020347	0.285993	1	E1
Hoxa11_MA0911.1	jaspar2018	0.012811	1.174531	1	E1
Hoxa11.mouse_homeodomain_1	jolma_taipale_cell_2013	0.012057	1.108764	1	E1
Hoxa11.mouse_homeodomain_2	jolma_taipale_cell_2013	0.022607	0.394712	1	E1
HOXA13_homeodomain_1	jolma_taipale_cell_2013	0.014318	-0.114615	0.000446	E1
HOXA13_homeodomain_2	jolma_taipale_cell_2013	0.016579	0.327187	1	E1
HOXA13_homeodomain_3	jolma_taipale_cell_2013	0.011304	-0.547282	0.009098	E1
HOXA13_homeodomain_4	jolma_taipale_cell_2013	0.012811	0.263341	1	E1
HOXA13_MA0650.1	jaspar2018	0.011304	-0.547282	0.009098	E1
HOXA1_homeodomain_1	jolma_taipale_cell_2013	0.009797	-0.29615	8e-06	E1
HOXA2_homeodomain_1	jolma_taipale_cell_2013	0.016579	-0.232901	1	E1
HOXA2_MA0900.1	jaspar2018	0.016579	-0.232901	0.012329	E1
Hoxa2.mouse_homeodomain_1	jolma_taipale_cell_2013	0.01055	-0.490698	2.6e-05	E1
HOXA5_MA0158.1	jaspar2018	0.006782	-0.471333	0.006939	E1
Hoxa9_MA0594.1	jaspar2018	0.051243	1.339754	1	E1
HOXB13_homeodomain_1	jolma_taipale_cell_2013	0.016579	0.050347	1	E1
HOXB13_homeodomain_2	jolma_taipale_cell_2013	0.015825	0.250854	1	E1
HOXB13_MA0901.1	jaspar2018	0.016579	0.050347	1	E1
HOXB2_homeodomain_1	jolma_taipale_cell_2013	0.012057	-0.574763	0.000172	E1
HOXB2_MA0902.1	jaspar2018	0.012057	-0.574763	0.010579	E1
HOXB3_homeodomain_1	jolma_taipale_cell_2013	0.015825	-0.460149	0.091415	E1
HOXB3_MA0903.1	jaspar2018	0.015825	-0.431805	0.049714	E1
HOXB5_homeodomain_1	jolma_taipale_cell_2013	0.009797	-0.468331	0	E1
Hoxb5_MA0904.1	jaspar2018	0.005275	-1.248941	0.000549	E1
HOXC10_homeodomain_1	jolma_taipale_cell_2013	0.021854	0.338713	1	E1
HOXC10_homeodomain_2	jolma_taipale_cell_2013	0.016579	0.058001	1	E1
HOXC10_homeodomain_3	jolma_taipale_cell_2013	0.012811	0.900771	1	E1
HOXC10_MA0905.1	jaspar2018	0.012811	0.900771	1	E1
Hoxc10.mouse_homeodomain_1	jolma_taipale_cell_2013	0.012811	0.686032	1	E1
Hoxc10.mouse_homeodomain_2	jolma_taipale_cell_2013	0.015825	0.127623	1	E1
HOXC11_homeodomain_1	jolma_taipale_cell_2013	0.012811	1.011802	1	E1
HOXC11_homeodomain_2	jolma_taipale_cell_2013	0.023361	0.434929	1	E1
HOXC11_homeodomain_3	jolma_taipale_cell_2013	0.009797	0.876318	1	E1
HOXC11_homeodomain_4	jolma_taipale_cell_2013	0.027129	0.515728	1	E1
HOXC11_MA0651.1	jaspar2018	0.009797	0.876318	1	E1
HOXC12_homeodomain_1	jolma_taipale_cell_2013	0.013564	0.028462	1	E1
HOXC12_homeodomain_2	jolma_taipale_cell_2013	0.009797	0.724314	1	E1
HOXC12_MA0906.1	jaspar2018	0.009797	0.724314	1	E1
HOXC13_homeodomain_1	jolma_taipale_cell_2013	0.017332	0.27584	1	E1
HOXC13_homeodomain_2	jolma_taipale_cell_2013	0.023361	0.812733	1	E1
HOXC13_MA0907.1	jaspar2018	0.023361	0.812733	1	E1
Hoxc9_MA0485.1	jaspar2018	0.051997	1.422478	1	E1
HOXD11_homeodomain_1	jolma_taipale_cell_2013	0.008289	0.403136	1	E1
HOXD11_homeodomain_2	jolma_taipale_cell_2013	0.019593	0.353752	1	E1
HOXD11_MA0908.1	jaspar2018	0.008289	0.403136	1	E1
HOXD12_homeodomain_1	jolma_taipale_cell_2013	0.012057	-0.09477	0.029858	E1
HOXD12_homeodomain_2	jolma_taipale_cell_2013	0.015072	1.285261	1	E1
HOXD12_homeodomain_3	jolma_taipale_cell_2013	0.009797	0.946707	1	E1
HOXD12_homeodomain_4	jolma_taipale_cell_2013	0.01055	-0.370404	0	E1
HOXD12_MA0873.1	jaspar2018	0.015072	1.285261	1	E1
HOXD13_homeodomain_1	jolma_taipale_cell_2013	0.018839	0.345803	1	E1
HOXD13_homeodomain_2	jolma_taipale_cell_2013	0.015825	0.345803	1	E1
HOXD13_MA0909.1	jaspar2018	0.018839	0.345803	1	E1
Hoxd13.mouse_homeodomain_1	jolma_taipale_cell_2013	0.017332	0.200986	1	E1
Hoxd13.mouse_homeodomain_2	jolma_taipale_cell_2013	0.014318	0.153158	1	E1
Hoxd3_MA0912.1	jaspar2018	0.009797	-0.716258	9e-06	E1
Hoxd3.mouse_homeodomain_1	jolma_taipale_cell_2013	0.009043	-0.574763	0	E1
HOXD8_homeodomain_1	jolma_taipale_cell_2013	0.009043	-1.082059	3e-06	E1
Hoxd8_MA0910.1	jaspar2018	0.004521	-0.737613	1.9e-05	E1
Hoxd9_MA0913.1	jaspar2018	0.013564	0.094264	1	E1
Hoxd9.mouse_homeodomain_1	jolma_taipale_cell_2013	0.018086	-0.119861	0.03471	E1
Hoxd9.mouse_homeodomain_2	jolma_taipale_cell_2013	0.013564	0.094264	1	E1
Hoxd9.mouse_homeodomain_3	jolma_taipale_cell_2013	0.006782	-0.034469	0	E1
HSF1_HSF_1	jolma_taipale_cell_2013	0.030143	0.019759	1	E1
HSF1_HSF_2	jolma_taipale_cell_2013	0.027882	0.138609	0.001652	E1
HSF1_MA0486.2	jaspar2018	0.027882	0.138609	0	E1
HSF2_HSF_1	jolma_taipale_cell_2013	0.028636	0.00448	2.6e-05	E1
HSF2_MA0770.1	jaspar2018	0.028636	0.00448	1e-06	E1
HSF4_HSF_1	jolma_taipale_cell_2013	0.038433	0.021452	0	E1
HSF4_MA0771.1	jaspar2018	0.038433	0.021452	0	E1
HSFY2_HSF_1	jolma_taipale_cell_2013	0.003014	-0.547282	0	E1
HSFY2_HSF_2	jolma_taipale_cell_2013	0.004521	-0.069235	0	E1
HSFY2_HSF_3	jolma_taipale_cell_2013	0.003768	-0.524914	0	E1
Id2_MA0617.1	jaspar2018	0.10098	0.217839	0	E1
ID4_bHLH_1	jolma_taipale_cell_2013	0.250188	-0.032136	1	E1
ID4_MA0824.1	jaspar2018	0.250188	-0.032136	1	E1
INSM1_MA0155.1	jaspar2018	0.422005	0.279626	0	E1
IRF1_MA0050.2	jaspar2018	0.178598	0.091345	0	E1
IRF2_MA0051.1	jaspar2018	0.033157	-0.353195	1	E1
IRF3_IRF_1	jolma_taipale_cell_2013	0.105501	0.141611	0	E1
IRF3_MA1418.1	jaspar2018	0.105501	0.141611	0	E1
IRF4_IRF_1	jolma_taipale_cell_2013	0.022607	-0.521152	0.259146	E1
IRF4_MA1419.1	jaspar2018	0.022607	-0.524914	0.047217	E1
IRF5_IRF_1	jolma_taipale_cell_2013	0.052751	0.208299	0	E1
IRF5_IRF_2	jolma_taipale_cell_2013	0.027129	0.153158	1	E1
IRF5_MA1420.1	jaspar2018	0.052751	0.208299	0	E1
IRF7_IRF_1	jolma_taipale_cell_2013	0.030897	-0.277193	0.195582	E1
IRF7_IRF_2	jolma_taipale_cell_2013	0.014318	0.088202	0.989915	E1
IRF7_MA0772.1	jaspar2018	0.030897	-0.280453	1	E1
IRF8_IRF_1	jolma_taipale_cell_2013	0.024868	-0.694232	0.000716	E1
IRF8_IRF_2	jolma_taipale_cell_2013	0.026375	-0.482431	0.456692	E1
IRF8_MA0652.1	jaspar2018	0.026375	-0.485744	0.00294	E1
IRF9_IRF_1	jolma_taipale_cell_2013	0.038433	-0.15741	0.622278	E1
IRF9_MA0653.1	jaspar2018	0.038433	-0.160259	1	E1
IRX2_homeodomain_1	jolma_taipale_cell_2013	0.018839	-0.060967	0.009716	E1
Irx3.mouse_homeodomain_1	jolma_taipale_cell_2013	0.015825	-0.031954	0.006863	E1
IRX5_homeodomain_1	jolma_taipale_cell_2013	0.019593	0.092046	1	E1
ISL2_homeodomain_1	jolma_taipale_cell_2013	0.026375	0.210978	1	E1
ISL2_MA0914.1	jaspar2018	0.026375	0.210978	1	E1
ISX_homeodomain_1	jolma_taipale_cell_2013	0.003768	-0.332269	0	E1
ISX_homeodomain_2	jolma_taipale_cell_2013	0.009797	-0.223218	9e-06	E1
ISX_homeodomain_3	jolma_taipale_cell_2013	0.009043	-0.016767	0.041706	E1
ISX_MA0654.1	jaspar2018	0.009043	-0.016767	0.006041	E1
JDP2_bZIP_1	jolma_taipale_cell_2013	0.216277	0.72374	0	E1
JDP2_bZIP_2	jolma_taipale_cell_2013	0.030897	-0.708459	0	E1
JDP2_bZIP_3	jolma_taipale_cell_2013	0.203466	0.74515	0	E1
JDP2_bZIP_4	jolma_taipale_cell_2013	0.033157	-0.628202	0	E1
JDP2_MA0655.1	jaspar2018	0.203466	0.74515	0	E1
JDP2_MA0656.1	jaspar2018	0.033157	-0.628202	1	E1
Jdp2.mouse_bZIP_1	jolma_taipale_cell_2013	0.215524	0.738436	0	E1
Jdp2.mouse_bZIP_2	jolma_taipale_cell_2013	0.032404	-0.66613	1	E1
JUNB_MA0490.1	jaspar2018	0.312735	0.617704	0	E1
JUNB_MA1140.1	jaspar2018	0.026375	-0.812956	0	E1
JUND_MA0491.1	jaspar2018	0.337604	0.6873	0	E1
JUND_MA0492.1	jaspar2018	0.048983	-0.591003	1	E1
JUN+JUNB_MA1132.1	jaspar2018	0.187641	0.629344	0	E1
JUN+JUNB_MA1133.1	jaspar2018	0.034665	-0.852711	1	E1
JUN_MA0488.1	jaspar2018	0.055765	-0.482879	1	E1
JUN_MA0489.1	jaspar2018	0.319518	0.640883	0	E1
Klf12_MA0742.1	jaspar2018	0.33685	-0.702261	1	E1
Klf12.mouse_C2H2_1	jolma_taipale_cell_2013	0.336096	-0.705938	1	E1
KLF13_C2H2_1	jolma_taipale_cell_2013	0.136398	-0.570998	1	E1
KLF13_MA0657.1	jaspar2018	0.136398	-0.563742	1	E1
KLF14_C2H2_1	jolma_taipale_cell_2013	0.44009	-0.547662	1	E1
KLF14_MA0740.1	jaspar2018	0.44009	-0.547662	1	E1
KLF16_C2H2_1	jolma_taipale_cell_2013	0.991711	-0.194413	1	E1
KLF16_MA0741.1	jaspar2018	0.991711	-0.194413	1	E1
Klf1_MA0493.1	jaspar2018	0.486812	-0.589436	1	E1
KLF4_MA0039.3	jaspar2018	0.292389	-0.36002	1	E1
KLF5_MA0599.1	jaspar2018	0.914846	-0.264959	1	E1
KLF9_MA1107.1	jaspar2018	1.17483	0.074814	0	E1
LBX1_MA0618.1	jaspar2018	0.007536	0.082768	1	E1
LBX2_homeodomain_1	jolma_taipale_cell_2013	0.0211	-0.045112	0	E1
LBX2_homeodomain_2	jolma_taipale_cell_2013	0.012057	-0.264695	0	E1
LBX2_MA0699.1	jaspar2018	0.012057	-0.264695	0	E1
LEF1_HMG_1	jolma_taipale_cell_2013	0.032404	-0.303221	0	E1
LEF1_MA0768.1	jaspar2018	0.032404	-0.303221	0	E1
LHX2_homeodomain_1	jolma_taipale_cell_2013	0.006782	-0.846842	0	E1
LHX2_homeodomain_2	jolma_taipale_cell_2013	0.006029	-0.561088	0	E1
LHX2_MA0700.1	jaspar2018	0.006782	-0.856826	0	E1
Lhx3_MA0135.1	jaspar2018	0.007536	0.497806	1	E1
Lhx4_MA0704.1	jaspar2018	0.001507	-0.704823	0	E1
Lhx4.mouse_homeodomain_1	jolma_taipale_cell_2013	0.001507	-0.704823	0	E1
LHX6_homeodomain_1	jolma_taipale_cell_2013	0.005275	-1.306274	0	E1
LHX6_homeodomain_2	jolma_taipale_cell_2013	0.003768	-1.225354	0	E1
LHX6_homeodomain_3	jolma_taipale_cell_2013	0.009797	-1.331278	0	E1
LHX6_MA0658.1	jaspar2018	0.005275	-1.306274	0.002495	E1
Lhx8_MA0705.1	jaspar2018	0.008289	-1.226614	0.064371	E1
Lhx8.mouse_homeodomain_1	jolma_taipale_cell_2013	0.002261	-2.043239	2e-06	E1
Lhx8.mouse_homeodomain_2	jolma_taipale_cell_2013	0.008289	-1.226614	0.017697	E1
Lhx8.mouse_homeodomain_3	jolma_taipale_cell_2013	0.003768	-1.580197	0.017875	E1
LHX9_homeodomain_1	jolma_taipale_cell_2013	0.012057	-0.016767	0.267712	E1
LHX9_homeodomain_2	jolma_taipale_cell_2013	0.003014	-0.846842	7e-06	E1
LHX9_MA0701.1	jaspar2018	0.012057	-0.016767	0.438844	E1
LIN54_MA0619.1	jaspar2018	0.008289	-0.245392	0	E1
LMX1A_homeodomain_1	jolma_taipale_cell_2013	0.007536	0.667731	1	E1
LMX1A_MA0702.1	jaspar2018	0.007536	0.667731	1	E1
LMX1B_homeodomain_1	jolma_taipale_cell_2013	0.001507	-1.654197	0	E1
LMX1B_homeodomain_2	jolma_taipale_cell_2013	0.006782	-0.034469	0	E1
LMX1B_MA0703.1	jaspar2018	0.001507	-1.654197	0	E1
Mafb_MA0117.2	jaspar2018	0.066315	-0.13728	0	E1
Mafb.mouse_bZIP_1	jolma_taipale_cell_2013	0.066315	-0.13728	0	E1
Mafb.mouse_bZIP_2	jolma_taipale_cell_2013	0.168802	0.061156	0	E1
Mafb.mouse_bZIP_3	jolma_taipale_cell_2013	0.096458	0.092462	0.037402	E1
MAFF_bZIP_1	jolma_taipale_cell_2013	0.152977	0.028145	0.001607	E1
MAFF_MA0495.2	jaspar2018	0.154484	0.199643	0	E1
MAFG_bZIP_1	jolma_taipale_cell_2013	0.119819	0.099719	0.971939	E1
MAFG_MA0659.1	jaspar2018	0.119066	0.101587	1	E1
MAFK_bZIP_1	jolma_taipale_cell_2013	0.086662	0.047363	0	E1
MAFK_bZIP_2	jolma_taipale_cell_2013	0.151469	0.129135	0	E1
MAFK_bZIP_3	jolma_taipale_cell_2013	0.064054	-0.070446	0.013129	E1
MAFK_bZIP_4	jolma_taipale_cell_2013	0.173323	0.109905	0	E1
MAFK_MA0496.2	jaspar2018	0.16428	0.218304	0	E1
MAF+NFE2_MA0501.1	jaspar2018	0.159759	0.130371	0	E1
MAX_bHLH_1	jolma_taipale_cell_2013	0.126601	0.217923	0	E1
MAX_bHLH_2	jolma_taipale_cell_2013	0.129616	0.23846	0	E1
MAX_MA0058.3	jaspar2018	0.129616	0.23846	0	E1
MAX+MYC_MA0059.1	jaspar2018	0.123587	0.09814	0	E1
Mecom_MA0029.1	jaspar2018	0.019593	-0.797454	1.6e-05	E1
MEF2A_MA0052.3	jaspar2018	0.017332	-0.356703	0	E1
MEF2A_MADS_1	jaspar2018	0.017332	-0.356703	0	E1
MEF2B_MA0660.1	jaspar2018	0.012811	-0.604869	0	E1
MEF2B_MADS_1	jaspar2018	0.012811	-0.604869	0	E1
MEF2C_MA0497.1	jaspar2018	0.0422	0.267026	1	E1
MEF2D_MA0773.1	jaspar2018	0.015825	-0.379337	0	E1
MEF2D_MADS_1	jaspar2018	0.015825	-0.379337	0	E1
MEIS1_MA0498.2	jaspar2018	0.079879	0.192828	1	E1
MEIS1_MEIS_1	jolma_taipale_cell_2013	0.079879	0.192828	1	E1
MEIS2_MA0774.1	jaspar2018	0.156745	0.354748	0.002014	E1
MEIS2_MEIS_1	jolma_taipale_cell_2013	0.065561	0.310699	1	E1
MEIS2_MEIS_2	jolma_taipale_cell_2013	0.156745	0.354748	0	E1
Meis2.mouse_MEIS_1	jolma_taipale_cell_2013	0.035418	0.289894	1	E1
Meis2.mouse_MEIS_2	jolma_taipale_cell_2013	0.152223	0.242463	0.003244	E1
MEIS3_MA0775.1	jaspar2018	0.100226	0.30155	1	E1
MEIS3_MEIS_1	jolma_taipale_cell_2013	0.100226	0.30155	0.050714	E1
MEIS3_MEIS_2	jolma_taipale_cell_2013	0.146194	0.176586	0	E1
Meis3.mouse_MEIS_1	jolma_taipale_cell_2013	0.035418	0.289894	1	E1
Meis3.mouse_MEIS_2	jolma_taipale_cell_2013	0.138659	0.174883	0	E1
MEOX1_homeodomain_1	jolma_taipale_cell_2013	0.006782	-0.721311	0	E1
MEOX1_MA0661.1	jaspar2018	0.006782	-0.721311	0	E1
MEOX2_homeodomain_1	jolma_taipale_cell_2013	0.003768	-1.252835	0	E1
MEOX2_homeodomain_2	jolma_taipale_cell_2013	0.007536	-0.513599	0	E1
MEOX2_homeodomain_3	jolma_taipale_cell_2013	0.008289	-0.78829	1	E1
MEOX2_MA0706.1	jaspar2018	0.003768	-1.252835	0.000941	E1
Meox2.mouse_homeodomain_1	jolma_taipale_cell_2013	0.005275	-0.448878	0	E1
MESP1_bHLH_1	jolma_taipale_cell_2013	0.239638	0.115654	0	E1
MGA_MA0801.1	jaspar2018	0.042954	-0.388992	1	E1
MGA_TBX_1	jolma_taipale_cell_2013	0.042954	-0.388992	1	E1
MGA_TBX_2	jolma_taipale_cell_2013	0.047476	-0.355392	1	E1
MGA_TBX_3	jolma_taipale_cell_2013	0.062547	0.030345	1	E1
MITF_MA0620.2	jaspar2018	0.120573	-0.071809	1	E1
mix-a_MA0621.1	jaspar2018	0.006029	-0.273107	2e-06	E1
MIXL1_homeodomain_1	jolma_taipale_cell_2013	0.015072	0.032142	1	E1
MIXL1_MA0662.1	jaspar2018	0.015072	0.032142	1	E1
MLX_bHLH_1	jolma_taipale_cell_2013	0.052751	-0.133301	1	E1
MLXIPL_bHLH_1	jolma_taipale_cell_2013	0.077619	0.183233	1	E1
MLXIPL_MA0664.1	jaspar2018	0.077619	0.183233	0	E1
Mlxip_MA0622.1	jaspar2018	0.113037	0.124589	0	E1
MLX_MA0663.1	jaspar2018	0.052751	-0.133301	1	E1
Mlx.mouse_bHLH_1	jolma_taipale_cell_2013	0.08214	0.061807	0	E1
MNT_bHLH_1	jolma_taipale_cell_2013	0.125094	0.213048	0	E1
MNT_MA0825.1	jaspar2018	0.125094	0.213048	1	E1
MNX1_homeodomain_1	jolma_taipale_cell_2013	0.011304	0.189684	1	E1
MNX1_MA0707.1	jaspar2018	0.011304	0.189684	1	E1
MSC_bHLH_1	jolma_taipale_cell_2013	0.238885	0.306046	0	E1
MSC_MA0665.1	jaspar2018	0.238885	0.306046	0	E1
MSX1_homeodomain_1	jolma_taipale_cell_2013	0.006782	-0.349343	0.000284	E1
MSX1_homeodomain_2	jolma_taipale_cell_2013	0.01055	0.102532	1	E1
MSX1_homeodomain_3	jolma_taipale_cell_2013	0.011304	-0.099823	0.036598	E1
MSX1_MA0666.1	jaspar2018	0.011304	-0.099823	0.018077	E1
MSX2_homeodomain_1	jolma_taipale_cell_2013	0.005275	-0.711913	8e-06	E1
MSX2_homeodomain_2	jolma_taipale_cell_2013	0.011304	-0.099823	0.047506	E1
MSX2_MA0708.1	jaspar2018	0.011304	-0.099823	0.047506	E1
Msx3_MA0709.1	jaspar2018	0.011304	-0.099823	0.334912	E1
Msx3.mouse_homeodomain_1	jolma_taipale_cell_2013	0.006782	-0.363418	0.010477	E1
Msx3.mouse_homeodomain_2	jolma_taipale_cell_2013	0.011304	-0.099823	0	E1
MTF1_C2H2_1	jolma_taipale_cell_2013	0.085908	-0.203777	0	E1
MTF1_MA0863.1	jaspar2018	0.086662	-0.188704	1	E1
MXI1_MA1108.1	jaspar2018	0.24642	0.053034	0	E1
MYBL1_MA0776.1	jaspar2018	0.012057	0.044633	1	E1
MYBL1_MYB_1	jolma_taipale_cell_2013	0.013564	-0.060622	0	E1
MYBL1_MYB_2	jolma_taipale_cell_2013	0.012057	0.044633	1	E1
MYBL1_MYB_3	jolma_taipale_cell_2013	0.009043	-0.370404	0	E1
MYBL1_MYB_4	jolma_taipale_cell_2013	0.015072	-0.541722	0	E1
MYBL2_MA0777.1	jaspar2018	0.015825	0.179153	1	E1
MYBL2_MYB_1	jolma_taipale_cell_2013	0.012811	-0.194008	0	E1
MYBL2_MYB_2	jolma_taipale_cell_2013	0.015825	0.136084	1	E1
MYBL2_MYB_3	jolma_taipale_cell_2013	0.008289	-0.691191	0	E1
MYBL2_MYB_4	jolma_taipale_cell_2013	0.015825	0.179153	1	E1
MYB_MA0100.3	jaspar2018	0.099472	0.107439	0	E1
MYC_MA0147.3	jaspar2018	0.262999	0.068372	1e-06	E1
MYCN_MA0104.4	jaspar2018	0.230595	-0.201401	1	E1
MYF6_bHLH_1	jolma_taipale_cell_2013	0.149209	0.597639	1	E1
MYF6_MA0667.1	jaspar2018	0.149209	0.597639	1	E1
Myod1_MA0499.1	jaspar2018	0.467219	0.197161	0	E1
Myog_MA0500.1	jaspar2018	0.453655	0.224071	0	E1
MZF1_MA0057.1	jaspar2018	0.360211	0.164901	0	E1
NEUROD1_MA1109.1	jaspar2018	0.37905	0.268038	0	E1
NEUROD2_bHLH_1	jolma_taipale_cell_2013	0.049736	0.197552	1	E1
NEUROD2_MA0668.1	jaspar2018	0.048983	0.195386	0.347097	E1
Neurog1_MA0623.1	jaspar2018	0.058779	0.317026	1	E1
NEUROG2_bHLH_1	jolma_taipale_cell_2013	0.053504	0.544682	1	E1
NEUROG2_bHLH_2	jolma_taipale_cell_2013	0.133384	0.615139	0	E1
NEUROG2_MA0669.1	jaspar2018	0.133384	0.615139	1	E1
NFAT5_MA0606.1	jaspar2018	0.027882	-0.541271	1	E1
NFAT5_NFAT_1	jolma_taipale_cell_2013	0.048229	-0.011749	1	E1
NFATC1_MA0624.1	jaspar2018	0.027129	-0.531786	0	E1
NFATC1_NFAT_1	jolma_taipale_cell_2013	0.064808	0.350604	1	E1
NFATC1_NFAT_2	jolma_taipale_cell_2013	0.058779	0.673688	1	E1
NFATC1_NFAT_3	jolma_taipale_cell_2013	0.02939	-0.219651	0	E1
NFATC2_MA0152.1	jaspar2018	0.018839	-1.180266	0	E1
NFATC3_MA0625.1	jaspar2018	0.024115	-0.567941	0	E1
NFE2_bZIP_1	jolma_taipale_cell_2013	0.216277	0.603819	0	E1
Nfe2l2_MA0150.2	jaspar2018	0.216277	0.253322	0.922085	E1
NFE2_MA0841.1	jaspar2018	0.216277	0.603819	0.094535	E1
NFIA_MA0670.1	jaspar2018	0.145441	0.385865	0	E1
NFIA_NFI_1	jolma_taipale_cell_2013	0.461944	0.12317	0	E1
NFIA_NFI_2	jolma_taipale_cell_2013	0.145441	0.385865	0	E1
NFIB_NFI_1	jolma_taipale_cell_2013	0.464205	0.118448	0	E1
NFIC_MA0161.2	jaspar2018	0.229088	0.234295	0	E1
NFIC+TLX1_MA0119.1	jaspar2018	0.426526	0.155709	0	E1
NFIL3_bZIP_1	jolma_taipale_cell_2013	0.020347	-0.311123	0	E1
NFIL3_MA0025.1	jaspar2018	0.009797	-0.346075	0	E1
NFIX_MA0671.1	jaspar2018	0.212509	0.269648	0	E1
NFIX_NFI_1	jolma_taipale_cell_2013	0.55162	0.076634	0	E1
NFIX_NFI_2	jolma_taipale_cell_2013	0.212509	0.269648	0	E1
NFIX_NFI_3	jolma_taipale_cell_2013	0.095705	0.331271	0	E1
NFIX_NFI_4	jolma_taipale_cell_2013	0.446119	0.019703	0	E1
NFKB1_MA0105.4	jaspar2018	0.24416	0.080438	0	E1
NFKB1_NFAT_1	jolma_taipale_cell_2013	0.24416	0.083087	0	E1
NFKB2_MA0778.1	jaspar2018	0.238885	0.03209	0	E1
NFKB2_NFAT_1	jolma_taipale_cell_2013	0.238885	0.03209	0	E1
NFYA_MA0060.3	jaspar2018	0.057272	-0.475432	0	E1
NFYB_MA0502.1	jaspar2018	0.045215	-0.726221	0	E1
NHLH1_bHLH_1	jolma_taipale_cell_2013	0.464205	0.13512	0	E1
NHLH1_bHLH_2	jolma_taipale_cell_2013	0.474755	0.209489	0	E1
NHLH1_MA0048.2	jaspar2018	0.474755	0.209489	0	E1
NKX2-3_homeodomain_1	jolma_taipale_cell_2013	0.043708	-0.186078	0	E1
NKX2-3_homeodomain_2	jolma_taipale_cell_2013	0.055011	-0.186448	0	E1
NKX2-3_MA0672.1	jaspar2018	0.055011	-0.186448	0.84483	E1
Nkx2-5_MA0063.1	jaspar2018	0.01055	-0.683344	0	E1
Nkx2-5_MA0503.1	jaspar2018	0.129616	-0.049023	0	E1
NKX2-8_homeodomain_1	jolma_taipale_cell_2013	0.060286	-0.263006	0	E1
NKX2-8_homeodomain_2	jolma_taipale_cell_2013	0.058026	-0.26305	0	E1
NKX2-8_MA0673.1	jaspar2018	0.058026	-0.26305	1	E1
NKX3-1_homeodomain_1	jolma_taipale_cell_2013	0.036925	0.228709	0	E1
Nkx3-1_MA0124.2	jaspar2018	0.033157	0.198961	0.170857	E1
Nkx3-1.mouse_homeodomain_1	jolma_taipale_cell_2013	0.033157	0.198961	0.170857	E1
NKX3-2_homeodomain_1	jolma_taipale_cell_2013	0.027129	0.014744	0.00069	E1
NKX3-2_MA0122.2	jaspar2018	0.027129	0.014744	0.912942	E1
NKX6-1_homeodomain_1	jolma_taipale_cell_2013	0.000754	-2.753733	0	E1
NKX6-1_homeodomain_2	jolma_taipale_cell_2013	0.001507	-1.654197	0.001587	E1
NKX6-1_MA0674.1	jaspar2018	0.001507	-1.654197	0	E1
Nkx6-1.mouse_homeodomain_1	jolma_taipale_cell_2013	0.001507	-1.654197	5e-06	E1
NKX6-2_homeodomain_1	jolma_taipale_cell_2013	0.014318	0.334996	1	E1
NKX6-2_homeodomain_2	jolma_taipale_cell_2013	0.01055	0.274012	1	E1
NKX6-2_MA0675.1	jaspar2018	0.01055	0.274012	1	E1
Nobox_MA0125.1	jaspar2018	0.009797	-0.530107	0.311802	E1
NOTO_homeodomain_1	jolma_taipale_cell_2013	0.009797	-0.662102	0.728134	E1
NOTO_MA0710.1	jaspar2018	0.009797	-0.662102	0.055331	E1
Npas2_MA0626.1	jaspar2018	0.125848	0.198126	0	E1
NR1A4+RXRA_MA1146.1	jaspar2018	0.051997	-0.846842	1	E1
NR1H2+RXRA_MA0115.1	jaspar2018	0.0422	-0.171344	1	E1
Nr1h3+Rxra_MA0494.1	jaspar2018	0.100226	-0.347108	1	E1
NR1H4_MA1110.1	jaspar2018	0.027882	-0.668056	1	E1
NR2C2_MA0504.1	jaspar2018	0.446873	0.077622	0	E1
NR2C2_nuclearreceptor_1	jolma_taipale_cell_2013	0.119819	0.076947	0	E1
Nr2e1_MA0676.1	jaspar2018	0.027129	0.12341	1	E1
Nr2e1.mouse_nuclearreceptor_1	jolma_taipale_cell_2013	0.028636	0.201413	0.67925	E1
Nr2e1.mouse_nuclearreceptor_2	jolma_taipale_cell_2013	0.056518	0.035463	3.1e-05	E1
NR2E1_nuclearreceptor_1	jolma_taipale_cell_2013	0.028636	0.162681	0.67925	E1
NR2E1_nuclearreceptor_2	jolma_taipale_cell_2013	0.039186	-0.07714	1	E1
Nr2e3_MA0164.1	jaspar2018	0.025622	-0.138758	1	E1
NR2F1_MA0017.2	jaspar2018	0.060286	-0.875853	1	E1
NR2F1_nuclearreceptor_1	jolma_taipale_cell_2013	0.102487	-0.097001	1	E1
NR2F1_nuclearreceptor_2	jolma_taipale_cell_2013	0.085908	-0.537514	1	E1
NR2F1_nuclearreceptor_3	jolma_taipale_cell_2013	0.063301	-0.725988	0.171604	E1
NR2F1_nuclearreceptor_4	jolma_taipale_cell_2013	0.060286	-0.875853	0.073088	E1
NR2F2_MA1111.1	jaspar2018	0.033157	-0.907047	1	E1
Nr2f6_MA0677.1	jaspar2018	0.087415	-0.133519	0.103797	E1
Nr2f6_MA0728.1	jaspar2018	0.045215	-0.60351	0.588938	E1
Nr2f6.mouse_nuclearreceptor_1	jolma_taipale_cell_2013	0.0422	-0.703045	7e-06	E1
Nr2f6.mouse_nuclearreceptor_2	jolma_taipale_cell_2013	0.048229	-0.182233	0.00824	E1
NR2F6_nuclearreceptor_1	jolma_taipale_cell_2013	0.067069	-0.471771	1	E1
NR2F6_nuclearreceptor_2	jolma_taipale_cell_2013	0.08214	-0.051638	0	E1
NR2F6_nuclearreceptor_3	jolma_taipale_cell_2013	0.087415	-0.133519	1	E1
NR3C1_MA0113.3	jaspar2018	0.045968	-0.4239	1	E1
NR3C1_nuclearreceptor_1	jolma_taipale_cell_2013	0.045968	-0.4239	1	E1
NR3C2_MA0727.1	jaspar2018	0.045215	-0.453679	1	E1
NR3C2_nuclearreceptor_1	jolma_taipale_cell_2013	0.045215	-0.453679	1	E1
NR4A1_MA1112.1	jaspar2018	0.030143	-0.569308	1	E1
NR4A2_MA0160.1	jaspar2018	0.045215	-0.69984	1	E1
NR4A2_nuclearreceptor_1	jolma_taipale_cell_2013	0.051243	-0.451123	1	E1
NR4A2_nuclearreceptor_2	jolma_taipale_cell_2013	0.017332	-0.667576	1	E1
NR4A2_nuclearreceptor_3	jolma_taipale_cell_2013	0.025622	-0.553795	1	E1
NR4A2+RXRA_MA1147.1	jaspar2018	0.070836	-0.564883	1	E1
Nr5a2_MA0505.1	jaspar2018	0.137905	-0.349343	1	E1
NRF1_MA0506.1	jaspar2018	0.35569	-0.444737	1	E1
NRF1_NRF_1	jolma_taipale_cell_2013	0.188395	0.013034	0	E1
NRL_bZIP_1	jolma_taipale_cell_2013	0.094197	0.002598	0	E1
NRL_MA0842.1	jaspar2018	0.094197	0.002598	0	E1
OLIG1_bHLH_1	jolma_taipale_cell_2013	0.036172	0.514119	3.6e-05	E1
OLIG1_MA0826.1	jaspar2018	0.036172	0.514119	0.003653	E1
OLIG2_bHLH_1	jolma_taipale_cell_2013	0.013564	-0.445102	0.111499	E1
OLIG2_bHLH_2	jolma_taipale_cell_2013	0.017332	-0.199797	0.58656	E1
OLIG2_MA0678.1	jaspar2018	0.017332	-0.199797	1	E1
OLIG3_bHLH_1	jolma_taipale_cell_2013	0.024868	-0.036068	1	E1
OLIG3_MA0827.1	jaspar2018	0.024868	-0.036068	1	E1
ONECUT1_CUT_1	jolma_taipale_cell_2013	0.002261	-0.753733	1e-06	E1
ONECUT1_CUT_2	jolma_taipale_cell_2013	0.000754	-2.273107	0	E1
ONECUT1_MA0679.1	jaspar2018	0.000754	-2.273107	0	E1
ONECUT2_CUT_1	jolma_taipale_cell_2013	0.003014	-0.23916	1e-06	E1
ONECUT2_MA0756.1	jaspar2018	0.003014	-0.23916	1e-06	E1
ONECUT3_CUT_1	jolma_taipale_cell_2013	0.006782	0.44044	1	E1
ONECUT3_MA0757.1	jaspar2018	0.006782	0.44044	1	E1
OTX1_homeodomain_1	jolma_taipale_cell_2013	0.009043	-0.119861	0.000387	E1
OTX1_homeodomain_2	jolma_taipale_cell_2013	0.006029	-0.679732	7e-06	E1
OTX1_MA0711.1	jaspar2018	0.006029	-0.679732	0.010168	E1
Otx1.mouse_homeodomain_1	jolma_taipale_cell_2013	0.007536	-0.23916	0.093942	E1
Otx1.mouse_homeodomain_2	jolma_taipale_cell_2013	0.005275	-0.725988	0.000113	E1
OTX2_homeodomain_1	jolma_taipale_cell_2013	0.005275	-0.53134	0.00043	E1
OTX2_homeodomain_2	jolma_taipale_cell_2013	0.007536	-0.694839	1	E1
OTX2_MA0712.1	jaspar2018	0.007536	-0.694839	1	E1
PAX1_MA0779.1	jaspar2018	0.063301	-0.119861	1	E1
PAX1_PAX_1	jolma_taipale_cell_2013	0.063301	-0.119861	1	E1
Pax2_MA0067.1	jaspar2018	0.053504	0.311383	0	E1
PAX2_PAX_1	jolma_taipale_cell_2013	0.075358	-0.129282	1	E1
PAX3_MA0780.1	jaspar2018	0.003014	-0.519268	1e-06	E1
PAX3_PAX_1	jolma_taipale_cell_2013	0.003014	-0.519268	0.281585	E1
PAX4_MA0068.2	jaspar2018	0.004521	0.345803	1	E1
PAX4_PAX_1	jolma_taipale_cell_2013	0.004521	-0.26188	5e-06	E1
PAX4_PAX_2	jolma_taipale_cell_2013	0.004521	0.345803	1	E1
PAX5_MA0014.3	jaspar2018	0.115298	-0.397614	1	E1
PAX5_PAX_1	jolma_taipale_cell_2013	0.061794	-0.526837	1	E1
Pax6_MA0069.1	jaspar2018	0.0211	-0.100183	1	E1
PAX6_PAX_1	jolma_taipale_cell_2013	0.041447	0.012677	0.047973	E1
PAX7_MA0680.1	jaspar2018	0.002261	-0.816469	0.073823	E1
PAX7_PAX_1	jolma_taipale_cell_2013	0.003014	-0.547282	4.1e-05	E1
PAX7_PAX_2	jolma_taipale_cell_2013	0.002261	-0.816469	2.5e-05	E1
PAX9_MA0781.1	jaspar2018	0.063301	-0.12695	1	E1
PAX9_PAX_1	jolma_taipale_cell_2013	0.063301	-0.128717	1	E1
PBX1_MA0070.1	jaspar2018	0.012057	-0.230547	1	E1
PBX2_MA1113.1	jaspar2018	0.100226	0.180534	0	E1
PBX3_MA1114.1	jaspar2018	0.321778	0.248747	0	E1
PDX1_homeodomain_1	jolma_taipale_cell_2013	0.002261	-1.934305	2e-06	E1
PDX1_homeodomain_2	jolma_taipale_cell_2013	0.006029	-0.273107	0.966773	E1
PDX1_MA0132.2	jaspar2018	0.006029	-0.273107	0.01764	E1
PHOX2A_homeodomain_1	jolma_taipale_cell_2013	0.003014	-1.016767	0.145519	E1
PHOX2A_MA0713.1	jaspar2018	0.003014	-1.016767	0.337738	E1
PHOX2B_homeodomain_1	jolma_taipale_cell_2013	0.003014	-0.955367	8.7e-05	E1
PHOX2B_homeodomain_2	jolma_taipale_cell_2013	0.002261	-1.411627	0.057955	E1
Phox2b_MA0681.1	jaspar2018	0.002261	-1.411627	4e-06	E1
PITX1_homeodomain_1	jolma_taipale_cell_2013	0.012057	-0.976125	0.910746	E1
PITX1_homeodomain_2	jolma_taipale_cell_2013	0.01055	-0.767408	0.199144	E1
PITX1_homeodomain_3	jolma_taipale_cell_2013	0.005275	-1.334108	0.000969	E1
Pitx1_MA0682.1	jaspar2018	0.007536	-1.694839	0.075356	E1
PITX3_homeodomain_1	jolma_taipale_cell_2013	0.012057	-0.912931	0.247969	E1
PITX3_MA0714.1	jaspar2018	0.012057	-0.912931	0.682875	E1
PKNOX1_MA0782.1	jaspar2018	0.126601	0.240554	0	E1
PKNOX1_MEIS_1	jolma_taipale_cell_2013	0.126601	0.240554	0	E1
PKNOX2_MA0783.1	jaspar2018	0.140919	0.153158	0	E1
PKNOX2_MEIS_1	jolma_taipale_cell_2013	0.141673	0.150283	0	E1
Pknox2.mouse_MEIS_1	jolma_taipale_cell_2013	0.11153	0.136199	0	E1
PLAG1_MA0163.1	jaspar2018	0.848531	0.199044	0	E1
POU1F1_MA0784.1	jaspar2018	0.012057	-0.806844	0.049866	E1
POU1F1_POU_1	jolma_taipale_cell_2013	0.012057	-0.247722	1	E1
POU1F1_POU_2	jolma_taipale_cell_2013	0.012057	-0.806844	0.851673	E1
POU2F1_MA0785.1	jaspar2018	0.01055	-1.033841	0.010442	E1
POU2F1_POU_1	jolma_taipale_cell_2013	0.01055	-1.033841	0.513442	E1
POU2F1_POU_2	jolma_taipale_cell_2013	0.021854	0.441283	1	E1
POU2F2_MA0507.1	jaspar2018	0.018839	-0.455651	1	E1
Pou2f2.mouse_POU_1	jolma_taipale_cell_2013	0.017332	0.200986	1	E1
Pou2f2.mouse_POU_2	jolma_taipale_cell_2013	0.009043	-1.16877	0	E1
POU2F2_POU_1	jolma_taipale_cell_2013	0.012057	-0.960584	0.000707	E1
POU2F2_POU_2	jolma_taipale_cell_2013	0.018839	0.174962	1	E1
Pou2f3_MA0627.1	jaspar2018	0.016579	-0.490698	0.033982	E1
POU2F3_POU_1	jolma_taipale_cell_2013	0.007536	-1.490698	0	E1
POU2F3_POU_2	jolma_taipale_cell_2013	0.020347	0.604265	0.17462	E1
POU3F1_MA0786.1	jaspar2018	0.011304	-0.828695	2e-05	E1
POU3F1_POU_1	jolma_taipale_cell_2013	0.011304	-0.828695	0	E1
POU3F1_POU_2	jolma_taipale_cell_2013	0.014318	0.172267	1	E1
POU3F2_MA0787.1	jaspar2018	0.012811	-0.696017	0	E1
POU3F2_POU_1	jolma_taipale_cell_2013	0.013564	0.28966	1	E1
POU3F2_POU_2	jolma_taipale_cell_2013	0.012811	-0.696017	1	E1
POU3F3_MA0788.1	jaspar2018	0.007536	-1.00873	1	E1
POU3F3_POU_1	jolma_taipale_cell_2013	0.007536	-1.00873	1	E1
POU3F3_POU_2	jolma_taipale_cell_2013	0.014318	0.458571	1	E1
POU3F3_POU_3	jolma_taipale_cell_2013	0.013564	0.581616	1	E1
POU3F4_MA0789.1	jaspar2018	0.005275	-1.6394	0	E1
POU3F4_POU_1	jolma_taipale_cell_2013	0.005275	-1.6394	0	E1
POU3F4_POU_2	jolma_taipale_cell_2013	0.013564	0.143174	1	E1
POU4F1_MA0790.1	jaspar2018	0.007536	-0.419732	0	E1
POU4F1_POU_1	jolma_taipale_cell_2013	0.007536	-0.419732	0	E1
POU4F2_MA0683.1	jaspar2018	0.008289	-0.464226	0	E1
POU4F2_POU_1	jolma_taipale_cell_2013	0.009797	-0.201685	0	E1
POU4F2_POU_2	jolma_taipale_cell_2013	0.008289	-0.474873	0	E1
POU4F3_MA0791.1	jaspar2018	0.012057	0.003411	1	E1
POU4F3_POU_1	jolma_taipale_cell_2013	0.012057	0.003411	1	E1
POU5F1B_MA0792.1	jaspar2018	0.009043	-1.227664	0	E1
POU5F1_MA1115.1	jaspar2018	0.025622	-0.520931	0.155724	E1
POU5F1P1_POU_1	jolma_taipale_cell_2013	0.009043	-1.227664	0	E1
POU5F1P1_POU_2	jolma_taipale_cell_2013	0.018839	0.430692	0.888605	E1
Pou5f1+Sox2_MA0142.1	jaspar2018	0.028636	-0.235539	0.001593	E1
POU6F1_MA0628.1	jaspar2018	0.001507	-2.23916	0	E1
POU6F2_MA0793.1	jaspar2018	0.017332	-0.016767	0	E1
POU6F2_POU_1	jolma_taipale_cell_2013	0.017332	-0.016767	1.8e-05	E1
POU6F2_POU_2	jolma_taipale_cell_2013	0.007536	-0.000648	0.050388	E1
POU6F2_POU_3	jolma_taipale_cell_2013	0.012811	-0.374089	0	E1
PPARA+RXRA_MA1148.1	jaspar2018	0.134137	-0.054981	1	E1
PPARG_MA0066.1	jaspar2018	0.100226	-0.214676	1	E1
Pparg+Rxra_MA0065.2	jaspar2018	0.449133	0.133922	0	E1
PRDM1_C2H2_1	jolma_taipale_cell_2013	0.101733	0.085315	1	E1
PRDM1_MA0508.2	jaspar2018	0.048229	-0.129931	1	E1
PRDM4_C2H2_1	jolma_taipale_cell_2013	0.097965	0.162901	0	E1
PROP1_homeodomain_1	jolma_taipale_cell_2013	0.002261	-1.490698	0	E1
PROP1_homeodomain_2	jolma_taipale_cell_2013	0.004521	-0.490698	0	E1
PROP1_MA0715.1	jaspar2018	0.002261	-1.490698	0	E1
PROX1_MA0794.1	jaspar2018	0.020347	-0.62723	1	E1
PROX1_PROX_1	jolma_taipale_cell_2013	0.020347	-0.62723	1	E1
PRRX1_homeodomain_1	jolma_taipale_cell_2013	0.009043	-0.030064	0.00016	E1
PRRX1_homeodomain_2	jolma_taipale_cell_2013	0.009797	-0.223218	0.000414	E1
PRRX1_homeodomain_3	jolma_taipale_cell_2013	0.002261	-1.411627	0.212034	E1
PRRX1_MA0716.1	jaspar2018	0.009043	-0.030064	0.442197	E1
PRRX2_homeodomain_1	jolma_taipale_cell_2013	0.009797	-0.223218	1	E1
Prrx2_MA0075.2	jaspar2018	0.009797	-0.223218	1	E1
Prrx2.mouse_homeodomain_1	jolma_taipale_cell_2013	0.006029	-0.547282	0	E1
RARA_MA0729.1	jaspar2018	0.036172	-0.677622	0.013431	E1
RARA_MA0730.1	jaspar2018	0.113037	-0.350191	0.365446	E1
Rara.mouse_nuclearreceptor_1	jolma_taipale_cell_2013	0.105501	-0.186183	1	E1
Rara.mouse_nuclearreceptor_2	jolma_taipale_cell_2013	0.043708	-0.590632	0	E1
Rara.mouse_nuclearreceptor_3	jolma_taipale_cell_2013	0.051243	-0.608002	0.953872	E1
RARA_nuclearreceptor_1	jolma_taipale_cell_2013	0.09043	-0.284248	1.9e-05	E1
RARA_nuclearreceptor_2	jolma_taipale_cell_2013	0.036925	-0.647874	0.01313	E1
RARA_nuclearreceptor_3	jolma_taipale_cell_2013	0.113037	-0.350191	0	E1
RARA_nuclearreceptor_4	jolma_taipale_cell_2013	0.036925	-0.668844	0.097583	E1
RARA_nuclearreceptor_5	jolma_taipale_cell_2013	0.13263	-0.328458	0	E1
RARA_nuclearreceptor_6	jolma_taipale_cell_2013	0.094951	-0.424151	1	E1
RARA+RXRA_MA0159.1	jaspar2018	0.180106	0.030963	0	E1
RARA+RXRG_MA1149.1	jaspar2018	0.269781	-0.169173	1	E1
Rarb_MA0857.1	jaspar2018	0.048229	-0.712576	0.027078	E1
Rarb_MA0858.1	jaspar2018	0.053504	-0.497995	0.000552	E1
Rarb.mouse_nuclearreceptor_1	jolma_taipale_cell_2013	0.048229	-0.704823	0	E1
Rarb.mouse_nuclearreceptor_2	jolma_taipale_cell_2013	0.099472	-0.237076	0	E1
Rarb.mouse_nuclearreceptor_3	jolma_taipale_cell_2013	0.053504	-0.50445	0	E1
RARB_nuclearreceptor_1	jolma_taipale_cell_2013	0.027129	-0.74838	0	E1
Rarg_MA0859.1	jaspar2018	0.051243	-0.694544	0	E1
Rarg_MA0860.1	jaspar2018	0.065561	-0.54345	0	E1
Rarg.mouse_nuclearreceptor_1	jolma_taipale_cell_2013	0.05049	-0.714444	0	E1
Rarg.mouse_nuclearreceptor_2	jolma_taipale_cell_2013	0.058026	-0.341607	0	E1
Rarg.mouse_nuclearreceptor_3	jolma_taipale_cell_2013	0.065561	-0.54345	0	E1
RARG_nuclearreceptor_1	jolma_taipale_cell_2013	0.065561	-0.340537	0	E1
RARG_nuclearreceptor_2	jolma_taipale_cell_2013	0.079126	-0.373388	0	E1
RARG_nuclearreceptor_3	jolma_taipale_cell_2013	0.098719	-0.348695	0	E1
RARG_nuclearreceptor_4	jolma_taipale_cell_2013	0.070083	-0.427921	0	E1
RARG_nuclearreceptor_5	jolma_taipale_cell_2013	0.073097	-0.253957	1	E1
RARG_nuclearreceptor_6	jolma_taipale_cell_2013	0.101733	-0.32749	1	E1
RAX2_MA0717.1	jaspar2018	0.009797	-0.223218	0.149756	E1
RAX_homeodomain_1	jolma_taipale_cell_2013	0.013564	0.0102	1	E1
RAXL1_homeodomain_1	jolma_taipale_cell_2013	0.009797	-0.223218	0.149756	E1
RAX_MA0718.1	jaspar2018	0.013564	0.0102	1	E1
RBPJ_MA1116.1	jaspar2018	0.146948	-0.014299	1	E1
RELA_MA0107.1	jaspar2018	0.159759	0.324572	0	E1
RELB_MA1117.1	jaspar2018	0.154484	0.24486	0	E1
REL_MA0101.1	jaspar2018	0.135644	0.299606	0	E1
REST_MA0138.2	jaspar2018	0.311228	-0.132692	1	E1
Rfx1_MA0509.1	jaspar2018	0.199699	0.226442	0	E1
RFX2_MA0600.2	jaspar2018	0.105501	0.573357	0	E1
Rfx2.mouse_RFX_1	jolma_taipale_cell_2013	0.113791	0.498261	0	E1
Rfx2.mouse_RFX_2	jolma_taipale_cell_2013	0.094951	0.228063	1	E1
RFX2_RFX_1	jolma_taipale_cell_2013	0.105501	0.573357	1	E1
RFX2_RFX_2	jolma_taipale_cell_2013	0.109269	0.365841	1	E1
RFX3_MA0798.1	jaspar2018	0.125094	0.523977	1	E1
Rfx3.mouse_RFX_1	jolma_taipale_cell_2013	0.100226	0.555595	1	E1
RFX3_RFX_1	jolma_taipale_cell_2013	0.125094	0.523977	0.198833	E1
RFX3_RFX_2	jolma_taipale_cell_2013	0.079126	0.177405	1	E1
RFX4_MA0799.1	jaspar2018	0.110776	0.425052	0.004843	E1
RFX4_RFX_1	jolma_taipale_cell_2013	0.110776	0.425052	0.778993	E1
RFX4_RFX_2	jolma_taipale_cell_2013	0.085908	-0.023781	1	E1
RFX5_MA0510.2	jaspar2018	0.134137	0.565496	1	E1
RFX5_RFX_1	jolma_taipale_cell_2013	0.134137	0.566845	0.002054	E1
RFX5_RFX_2	jolma_taipale_cell_2013	0.134891	0.565511	0.001555	E1
RFX5_RFX_3	jolma_taipale_cell_2013	0.134891	0.565511	1	E1
Rhox11_MA0629.1	jaspar2018	0.022607	-0.423767	1	E1
Rhox11.mouse_homeodomain_1	jolma_taipale_cell_2013	0.02939	-0.39433	1	E1
RHOXF1_homeodomain_1	jolma_taipale_cell_2013	0.055765	-0.227976	1	E1
RHOXF1_homeodomain_2	jolma_taipale_cell_2013	0.048983	-0.384807	1	E1
RHOXF1_homeodomain_3	jolma_taipale_cell_2013	0.055011	-0.122584	1	E1
RHOXF1_homeodomain_4	jolma_taipale_cell_2013	0.05049	-0.438965	1	E1
RHOXF1_MA0719.1	jaspar2018	0.048983	-0.384807	1	E1
RORA_MA0071.1	jaspar2018	0.032404	-0.368945	1	E1
RORA_MA0072.1	jaspar2018	0.025622	-0.151697	1	E1
RORA_nuclearreceptor_1	jolma_taipale_cell_2013	0.126601	-0.238342	1	E1
RORA_nuclearreceptor_2	jolma_taipale_cell_2013	0.053504	-0.121261	1	E1
RORB_MA1150.1	jaspar2018	0.036925	-0.165823	1	E1
RORC_MA1151.1	jaspar2018	0.039186	-0.050284	1	E1
RREB1_MA0073.1	jaspar2018	1.539563	0.466746	0	E1
RUNX1_MA0002.2	jaspar2018	0.494348	0.600442	0	E1
RUNX2_MA0511.2	jaspar2018	0.17483	0.693726	0	E1
RUNX2_RUNX_1	jolma_taipale_cell_2013	0.220045	0.304749	0	E1
RUNX2_RUNX_2	jolma_taipale_cell_2013	0.21477	0.13305	0	E1
RUNX2_RUNX_3	jolma_taipale_cell_2013	0.17483	0.693726	0	E1
RUNX3_MA0684.1	jaspar2018	0.20422	0.730488	0	E1
RUNX3_RUNX_1	jolma_taipale_cell_2013	0.26526	0.317394	0	E1
RUNX3_RUNX_2	jolma_taipale_cell_2013	0.187641	0.697418	0	E1
RUNX3_RUNX_3	jolma_taipale_cell_2013	0.273549	0.020812	0.000181	E1
RUNX3_RUNX_4	jolma_taipale_cell_2013	0.20422	0.730488	0	E1
Rxra_MA0512.2	jaspar2018	0.060286	-0.252835	1	E1
Rxra.mouse_nuclearreceptor_1	jolma_taipale_cell_2013	0.093444	0.009322	1	E1
Rxra.mouse_nuclearreceptor_2	jolma_taipale_cell_2013	0.061794	-0.564769	1	E1
RXRA_nuclearreceptor_1	jolma_taipale_cell_2013	0.074604	-0.127379	1	E1
RXRA_nuclearreceptor_2	jolma_taipale_cell_2013	0.105501	-0.479941	1	E1
RXRA_nuclearreceptor_3	jolma_taipale_cell_2013	0.060286	-0.252835	1	E1
RXRA_nuclearreceptor_4	jolma_taipale_cell_2013	0.077619	-0.602248	1	E1
RXRA+VDR_MA0074.1	jaspar2018	0.036172	-0.259059	1	E1
RXRB_MA0855.1	jaspar2018	0.061794	-0.16701	1	E1
Rxrb.mouse_nuclearreceptor_1	jolma_taipale_cell_2013	0.075358	-0.217007	1	E1
RXRB_nuclearreceptor_1	jolma_taipale_cell_2013	0.061794	-0.16701	0.118221	E1
RXRG_MA0856.1	jaspar2018	0.055765	-0.220472	0.014022	E1
RXRG_nuclearreceptor_1	jolma_taipale_cell_2013	0.055765	-0.220472	0	E1
RXRG_nuclearreceptor_2	jolma_taipale_cell_2013	0.043708	-0.706538	0	E1
RXRG_nuclearreceptor_3	jolma_taipale_cell_2013	0.055765	-0.220472	0	E1
RXRG_nuclearreceptor_4	jolma_taipale_cell_2013	0.057272	-0.674394	0	E1
SCRT1_C2H2_1	jolma_taipale_cell_2013	0.075358	0.374949	1	E1
SCRT1_MA0743.1	jaspar2018	0.075358	0.370749	1	E1
SCRT2_C2H2_1	jolma_taipale_cell_2013	0.082894	0.321649	0.853534	E1
SCRT2_MA0744.1	jaspar2018	0.082894	0.325339	0	E1
SHOX2_homeodomain_1	jolma_taipale_cell_2013	0.012057	-0.016767	0	E1
Shox2_MA0720.1	jaspar2018	0.009043	-0.016767	0	E1
Shox2.mouse_homeodomain_1	jolma_taipale_cell_2013	0.009043	-0.016767	1	E1
SHOX_homeodomain_1	jolma_taipale_cell_2013	0.009043	-0.016767	0	E1
SHOX_MA0630.1	jaspar2018	0.009043	-0.016767	0	E1
SIX1_MA1118.1	jaspar2018	0.032404	-0.145091	0	E1
SIX2_MA1119.1	jaspar2018	0.062547	-0.092023	0	E1
Six3_MA0631.1	jaspar2018	0.012811	-0.507572	0	E1
SMAD2+SMAD3+SMAD4_MA0513.1	jaspar2018	0.356443	0.212703	1	E1
SMAD3_MA0795.1	jaspar2018	0.040693	0.349625	1	E1
SMAD3_MAD_1	jaspar2018	0.040693	0.349625	1	E1
Smad4_MA1153.1	jaspar2018	0.064054	0.291086	1	E1
SNAI2_C2H2_1	jolma_taipale_cell_2013	0.139412	0.016541	0.201922	E1
SNAI2_MA0745.1	jaspar2018	0.139412	0.016541	1	E1
SOX10_HMG_1	jolma_taipale_cell_2013	0.016579	-0.431805	0	E1
SOX10_HMG_2	jolma_taipale_cell_2013	0.028636	-0.274872	0	E1
SOX10_HMG_3	jolma_taipale_cell_2013	0.006782	-0.866742	0	E1
SOX10_HMG_4	jolma_taipale_cell_2013	0.024868	0.142269	1	E1
SOX10_HMG_5	jolma_taipale_cell_2013	0.024115	-0.061161	0	E1
SOX10_MA0442.2	jaspar2018	0.076112	-0.066682	4e-06	E1
Sox10.mouse_HMG_1	jolma_taipale_cell_2013	0.023361	-0.154741	0.025007	E1
Sox10.mouse_HMG_2	jolma_taipale_cell_2013	0.015825	-0.148012	0.107721	E1
Sox10.mouse_HMG_3	jolma_taipale_cell_2013	0.027882	0.291149	1	E1
Sox11_MA0869.1	jaspar2018	0.015825	-0.343268	0.107721	E1
Sox11.mouse_HMG_1	jolma_taipale_cell_2013	0.015825	-0.349343	0.344081	E1
SOX13_MA1120.1	jaspar2018	0.030897	-0.359655	1	E1
SOX14_HMG_1	jolma_taipale_cell_2013	0.014318	-0.292402	3e-06	E1
SOX14_HMG_2	jolma_taipale_cell_2013	0.0211	-0.137519	1	E1
SOX14_HMG_3	jolma_taipale_cell_2013	0.027129	-0.124	1	E1
SOX15_HMG_1	jolma_taipale_cell_2013	0.012057	-0.60173	0	E1
SOX15_HMG_2	jolma_taipale_cell_2013	0.008289	-0.318148	0	E1
SOX15_HMG_3	jolma_taipale_cell_2013	0.014318	-0.213625	0	E1
SOX15_MA1152.1	jaspar2018	0.024115	-0.472551	0	E1
Sox17_MA0078.1	jaspar2018	0.018086	-0.951878	0	E1
Sox17.mouse_HMG_1	jolma_taipale_cell_2013	0.012057	-0.497894	3.6e-05	E1
Sox17.mouse_HMG_2	jolma_taipale_cell_2013	0.013564	0.094264	1	E1
SOX18_HMG_1	jolma_taipale_cell_2013	0.019593	-0.152027	0	E1
SOX18_HMG_2	jolma_taipale_cell_2013	0.006782	-0.699285	0	E1
SOX18_HMG_3	jolma_taipale_cell_2013	0.009043	-0.10737	0	E1
Sox1_MA0870.1	jaspar2018	0.021854	-0.128413	0	E1
Sox1.mouse_HMG_1	jolma_taipale_cell_2013	0.021854	-0.133519	0.115172	E1
Sox1.mouse_HMG_2	jolma_taipale_cell_2013	0.012811	-0.579558	0	E1
Sox1.mouse_HMG_3	jolma_taipale_cell_2013	0.013564	-0.16877	1	E1
Sox1.mouse_HMG_4	jolma_taipale_cell_2013	0.018839	-0.029535	1	E1
SOX21_HMG_1	jolma_taipale_cell_2013	0.020347	-0.152651	1	E1
SOX21_HMG_2	jolma_taipale_cell_2013	0.013564	-0.445102	1	E1
SOX21_HMG_3	jolma_taipale_cell_2013	0.015825	-0.287415	1	E1
SOX21_HMG_4	jolma_taipale_cell_2013	0.017332	-0.162484	1	E1
SOX21_MA0866.1	jaspar2018	0.020347	-0.152651	1	E1
SOX2_HMG_1	jolma_taipale_cell_2013	0.014318	-0.176344	0	E1
SOX2_HMG_2	jolma_taipale_cell_2013	0.016579	-0.155595	0	E1
SOX2_HMG_3	jolma_taipale_cell_2013	0.011304	-0.349343	0	E1
SOX2_HMG_4	jolma_taipale_cell_2013	0.013564	-0.484272	0	E1
SOX2_HMG_5	jolma_taipale_cell_2013	0.012057	0.164473	1	E1
SOX2_HMG_6	jolma_taipale_cell_2013	0.011304	-0.945576	0	E1
Sox2_MA0143.3	jaspar2018	0.055011	-0.076978	0	E1
Sox3_MA0514.1	jaspar2018	0.088169	-0.06394	1	E1
Sox3.mouse_HMG_1	jolma_taipale_cell_2013	0.008289	-0.506352	0.040894	E1
Sox3.mouse_HMG_2	jolma_taipale_cell_2013	0.011304	-0.314991	0.311422	E1
Sox3.mouse_HMG_3	jolma_taipale_cell_2013	0.012811	-0.585928	0	E1
SOX4_HMG_1	jolma_taipale_cell_2013	0.027129	-0.176763	0	E1
SOX4_MA0867.1	jaspar2018	0.027129	-0.176763	0	E1
Sox6_MA0515.1	jaspar2018	0.052751	-0.120571	0	E1
SOX7_HMG_1	jolma_taipale_cell_2013	0.007536	-1.109877	0	E1
SOX7_HMG_2	jolma_taipale_cell_2013	0.012057	-0.753733	0	E1
SOX7_HMG_3	jolma_taipale_cell_2013	0.015825	-0.031954	0	E1
SOX8_HMG_1	jolma_taipale_cell_2013	0.014318	-0.581908	0	E1
SOX8_HMG_2	jolma_taipale_cell_2013	0.025622	-0.329235	1	E1
SOX8_HMG_3	jolma_taipale_cell_2013	0.024868	-0.224513	1	E1
SOX8_HMG_4	jolma_taipale_cell_2013	0.015825	-0.16877	0	E1
SOX8_HMG_5	jolma_taipale_cell_2013	0.032404	-0.096535	0	E1
SOX8_HMG_6	jolma_taipale_cell_2013	0.021854	-0.212863	1	E1
SOX8_HMG_7	jolma_taipale_cell_2013	0.014318	-0.499782	1	E1
SOX8_HMG_8	jolma_taipale_cell_2013	0.018839	0.250119	0	E1
SOX8_MA0868.1	jaspar2018	0.014318	-0.581908	1	E1
SOX9_HMG_1	jolma_taipale_cell_2013	0.018086	-0.365168	1	E1
SOX9_HMG_2	jolma_taipale_cell_2013	0.015825	-0.476893	1	E1
SOX9_HMG_3	jolma_taipale_cell_2013	0.015825	-0.098381	1	E1
SOX9_HMG_4	jolma_taipale_cell_2013	0.021854	0.223236	0.004899	E1
SOX9_HMG_5	jolma_taipale_cell_2013	0.018839	-0.225354	1	E1
SOX9_HMG_6	jolma_taipale_cell_2013	0.011304	-0.583808	0.812464	E1
SOX9_HMG_7	jolma_taipale_cell_2013	0.016579	0.012677	1	E1
SOX9_MA0077.1	jaspar2018	0.015825	-0.515221	1	E1
SP1_C2H2_1	jolma_taipale_cell_2013	0.680482	-0.473404	1	E1
SP1_MA0079.3	jaspar2018	1.220045	-0.097347	1	E1
SP2_MA0516.1	jaspar2018	1.549359	-0.08186	1	E1
SP3_C2H2_1	jolma_taipale_cell_2013	0.944989	-0.285521	1	E1
SP3_MA0746.1	jaspar2018	0.944989	-0.285521	1	E1
SP4_C2H2_1	jolma_taipale_cell_2013	0.543331	-0.44045	1	E1
SP4_MA0685.1	jaspar2018	0.543331	-0.442106	1	E1
SP8_C2H2_1	jolma_taipale_cell_2013	0.862095	-0.189057	1	E1
SP8_MA0747.1	jaspar2018	0.862095	-0.188311	1	E1
SPDEF_ETS_1	jolma_taipale_cell_2013	0.062547	0.335904	0	E1
SPDEF_ETS_2	jolma_taipale_cell_2013	0.024115	-0.465228	1	E1
SPDEF_ETS_3	jolma_taipale_cell_2013	0.045215	0.102946	0	E1
SPDEF_ETS_4	jolma_taipale_cell_2013	0.097965	0.504869	0	E1
SPDEF_ETS_5	jolma_taipale_cell_2013	0.051997	-0.212024	1	E1
SPDEF_ETS_6	jolma_taipale_cell_2013	0.048229	0.210643	0	E1
SPDEF_MA0686.1	jaspar2018	0.097965	0.504869	0	E1
SPI1_ETS_1	jolma_taipale_cell_2013	0.27581	0.719031	0	E1
SPI1_MA0080.4	jaspar2018	0.27581	0.721221	0	E1
SPIB_ETS_1	jolma_taipale_cell_2013	0.316503	0.668958	0	E1
SPIB_MA0081.1	jaspar2018	0.232856	0.75485	0	E1
SPIC_ETS_1	jolma_taipale_cell_2013	0.226827	0.666533	0	E1
SPIC_MA0687.1	jaspar2018	0.226827	0.666533	0	E1
Spic.mouse_ETS_1	jolma_taipale_cell_2013	0.245667	0.664258	0	E1
Spz1_MA0111.1	jaspar2018	0.134891	0.132155	0	E1
SREBF1_MA0595.1	jaspar2018	0.131123	0.171935	0	E1
Srebf1_MA0829.1	jaspar2018	0.055011	-0.097887	1	E1
Srebf1.mouse_bHLH_1	jolma_taipale_cell_2013	0.055011	-0.097887	1	E1
SREBF2_bHLH_1	jolma_taipale_cell_2013	0.047476	-0.177901	1	E1
SREBF2_MA0596.1	jaspar2018	0.119066	0.075396	0	E1
SREBF2_MA0828.1	jaspar2018	0.047476	-0.177901	0	E1
SRF_MA0083.3	jaspar2018	0.019593	-0.51709	0	E1
SRF_MADS_1	jaspar2018	0.020347	-0.422872	0	E1
SRF_MADS_2	jaspar2018	0.019593	-0.51709	0	E1
SRY_HMG_1	jolma_taipale_cell_2013	0.009043	-0.753733	0	E1
SRY_HMG_2	jolma_taipale_cell_2013	0.006029	-0.692332	0	E1
SRY_HMG_3	jolma_taipale_cell_2013	0.01055	-0.801039	0	E1
SRY_HMG_4	jolma_taipale_cell_2013	0.011304	-0.357804	1	E1
SRY_MA0084.1	jaspar2018	0.012057	-0.314448	0	E1
STAT1_MA0137.3	jaspar2018	0.083647	-0.224854	0	E1
STAT1+STAT2_MA0517.1	jaspar2018	0.112283	0.024705	0.219053	E1
STAT3_MA0144.2	jaspar2018	0.102487	-0.221882	1	E1
Stat4_MA0518.1	jaspar2018	0.125094	-0.024472	1	E1
Stat5a+Stat5b_MA0519.1	jaspar2018	0.085154	-0.378707	1	E1
Stat6_MA0520.1	jaspar2018	0.069329	0.277976	1	E1
TAL1+TCF3_MA0091.1	jaspar2018	0.188395	0.416769	0	E1
TBP_MA0108.2	jaspar2018	0.016579	-0.245392	1.4e-05	E1
TBR1_MA0802.1	jaspar2018	0.037679	-0.121849	0	E1
TBR1_TBX_1	jolma_taipale_cell_2013	0.037679	-0.121849	0	E1
TBR1_TBX_2	jolma_taipale_cell_2013	0.03994	-0.214319	0.877806	E1
TBX15_MA0803.1	jaspar2018	0.073851	-0.349775	1	E1
TBX15_TBX_1	jolma_taipale_cell_2013	0.056518	0.11519	1	E1
TBX15_TBX_2	jolma_taipale_cell_2013	0.073851	-0.349775	1	E1
TBX19_MA0804.1	jaspar2018	0.038433	0.06736	1	E1
TBX19_TBX_1	jolma_taipale_cell_2013	0.038433	0.06736	1	E1
TBX1_MA0805.1	jaspar2018	0.047476	-0.184712	0.575272	E1
TBX1_TBX_1	jolma_taipale_cell_2013	0.076865	0.132096	1	E1
TBX1_TBX_2	jolma_taipale_cell_2013	0.063301	0.219046	1	E1
TBX1_TBX_3	jolma_taipale_cell_2013	0.047476	-0.184712	1	E1
TBX1_TBX_4	jolma_taipale_cell_2013	0.094951	0.025839	0	E1
TBX1_TBX_5	jolma_taipale_cell_2013	0.087415	-0.144944	1	E1
TBX20_MA0689.1	jaspar2018	0.044461	-0.247288	1	E1
TBX20_TBX_1	jolma_taipale_cell_2013	0.083647	-0.121205	1	E1
TBX20_TBX_2	jolma_taipale_cell_2013	0.047476	-0.088731	0	E1
TBX20_TBX_3	jolma_taipale_cell_2013	0.0422	-0.500967	0	E1
TBX20_TBX_4	jolma_taipale_cell_2013	0.044461	-0.247288	0	E1
TBX20_TBX_5	jolma_taipale_cell_2013	0.073851	0.072639	0	E1
TBX21_MA0690.1	jaspar2018	0.042954	-0.233121	0	E1
TBX21_TBX_1	jolma_taipale_cell_2013	0.056518	-0.187879	0	E1
TBX21_TBX_2	jolma_taipale_cell_2013	0.039186	-0.40379	0	E1
TBX21_TBX_3	jolma_taipale_cell_2013	0.086662	-0.067441	0	E1
TBX21_TBX_4	jolma_taipale_cell_2013	0.049736	-0.400501	0	E1
TBX21_TBX_5	jolma_taipale_cell_2013	0.042954	-0.233121	0	E1
TBX21_TBX_6	jolma_taipale_cell_2013	0.061794	-0.186258	1	E1
TBX2_MA0688.1	jaspar2018	0.044461	-0.233326	1	E1
TBX2_TBX_1	jolma_taipale_cell_2013	0.091937	-0.303045	0	E1
TBX2_TBX_2	jolma_taipale_cell_2013	0.045968	-0.215313	0	E1
TBX4_MA0806.1	jaspar2018	0.048229	-0.533343	0	E1
TBX4_TBX_1	jolma_taipale_cell_2013	0.048229	-0.533343	5.4e-05	E1
TBX4_TBX_2	jolma_taipale_cell_2013	0.076112	-0.353538	0	E1
TBX5_MA0807.1	jaspar2018	0.060286	-0.477655	0	E1
TBX5_TBX_1	jolma_taipale_cell_2013	0.060286	-0.477655	0	E1
TBX5_TBX_2	jolma_taipale_cell_2013	0.065561	-0.258767	0	E1
Tcf12_MA0521.1	jaspar2018	0.406933	0.214558	0	E1
Tcf21_MA0832.1	jaspar2018	0.247174	0.413336	0	E1
Tcf21.mouse_bHLH_1	jolma_taipale_cell_2013	0.24642	0.408931	0	E1
TCF3_bHLH_1	jolma_taipale_cell_2013	0.334589	0.145461	0	E1
TCF3_MA0522.2	jaspar2018	0.334589	0.145461	0	E1
TCF4_bHLH_1	jolma_taipale_cell_2013	0.323286	0.11213	0	E1
TCF4_bHLH_2	jolma_taipale_cell_2013	0.201959	-0.012574	0.012354	E1
TCF4_MA0830.1	jaspar2018	0.323286	0.11213	0	E1
TCF7L1_HMG_1	jolma_taipale_cell_2013	0.037679	-0.390338	0	E1
TCF7L1_MA1421.1	jaspar2018	0.037679	-0.390338	0	E1
TCF7L2_MA0523.1	jaspar2018	0.045968	-0.187568	0	E1
Tcf7_MA0769.1	jaspar2018	0.03994	-0.124546	0	E1
Tcf7.mouse_HMG_1	jolma_taipale_cell_2013	0.03994	-0.124546	0	E1
Tcfap2a.mouse_TFAP_1	jolma_taipale_cell_2013	0.700075	-0.194169	1	E1
Tcfap2a.mouse_TFAP_2	jolma_taipale_cell_2013	0.669179	-0.197403	1	E1
Tcfap2a.mouse_TFAP_3	jolma_taipale_cell_2013	0.666918	-0.174952	1	E1
Tcfl5_MA0632.1	jaspar2018	0.167295	-0.564179	1	E1
TEAD1_MA0090.2	jaspar2018	0.034665	-0.162484	0	E1
TEAD1_TEA_1	jolma_taipale_cell_2013	0.034665	-0.162484	0	E1
TEAD1_TEA_2	jolma_taipale_cell_2013	0.018086	-0.431805	0	E1
TEAD2_MA1121.1	jaspar2018	0.076865	0.085802	1	E1
TEAD3_MA0808.1	jaspar2018	0.026375	-0.343268	0	E1
TEAD3_TEA_1	jolma_taipale_cell_2013	0.023361	-0.236942	0.081436	E1
TEAD3_TEA_2	jolma_taipale_cell_2013	0.026375	-0.343268	0.589839	E1
TEAD4_MA0809.1	jaspar2018	0.036172	-0.171773	1	E1
TEAD4_TEA_1	jolma_taipale_cell_2013	0.036172	-0.171773	1	E1
TEF_bZIP_1	jolma_taipale_cell_2013	0.011304	-0.058893	8.6e-05	E1
TEF_bZIP_2	jolma_taipale_cell_2013	0.016579	0.345803	1	E1
TEF_MA0843.1	jaspar2018	0.011304	-0.058893	1	E1
TFAP2A_AP2_4	jolma_taipale_cell_2013	0.523738	-0.1185	1	E1
TFAP2A_AP2_5	jolma_taipale_cell_2013	0.623964	-0.139731	1	E1
TFAP2A_AP2_6	jolma_taipale_cell_2013	0.69254	-0.180808	1	E1
TFAP2A_MA0003.3	jaspar2018	0.558402	-0.159786	1	E1
TFAP2A_MA0810.1	jaspar2018	0.727958	-0.148466	1	E1
TFAP2A_MA0872.1	jaspar2018	0.69254	-0.180808	1	E1
TFAP2A_TFAP_1	jolma_taipale_cell_2013	0.727958	-0.148466	1	E1
TFAP2A_TFAP_2	jolma_taipale_cell_2013	0.558402	-0.159786	1	E1
TFAP2A_TFAP_3	jolma_taipale_cell_2013	0.730972	-0.224782	1	E1
TFAP2B_MA0811.1	jaspar2018	0.622457	-0.14996	1	E1
TFAP2B_MA0812.1	jaspar2018	0.51168	-0.120374	1	E1
TFAP2B_MA0813.1	jaspar2018	0.646571	-0.150495	1	E1
TFAP2B_TFAP_1	jolma_taipale_cell_2013	0.62095	-0.151686	1	E1
TFAP2B_TFAP_2	jolma_taipale_cell_2013	0.51168	-0.120374	1	E1
TFAP2B_TFAP_3	jolma_taipale_cell_2013	0.646571	-0.150495	1	E1
TFAP2C_MA0524.2	jaspar2018	0.621703	-0.167546	1	E1
TFAP2C_MA0814.1	jaspar2018	0.484552	-0.108286	1	E1
TFAP2C_MA0815.1	jaspar2018	0.672193	-0.189166	1	E1
TFAP2C_TFAP_1	jolma_taipale_cell_2013	0.621703	-0.167546	1	E1
TFAP2C_TFAP_2	jolma_taipale_cell_2013	0.484552	-0.108286	1	E1
TFAP2C_TFAP_3	jolma_taipale_cell_2013	0.672193	-0.189166	1	E1
TFAP2C_TFAP_4	jolma_taipale_cell_2013	0.660889	-0.121448	1	E1
TFAP2C_TFAP_5	jolma_taipale_cell_2013	0.575735	-0.13592	1	E1
TFAP2C_TFAP_6	jolma_taipale_cell_2013	0.527506	-0.176171	1	E1
TFAP4_bHLH_1	jolma_taipale_cell_2013	0.240392	0.144141	0.026629	E1
TFAP4_bHLH_2	jolma_taipale_cell_2013	0.284099	0.178249	0	E1
TFAP4_MA0691.1	jaspar2018	0.284099	0.178249	0	E1
TFCP2_CP2_1	jolma_taipale_cell_2013	0.018086	-0.267504	0	E1
TFCP2_CP2_2	jolma_taipale_cell_2013	0.047476	-0.026909	0	E1
TFCP2_MA0145.3	jaspar2018	0.018086	-0.267504	0	E1
TFDP1_MA1122.1	jaspar2018	0.24416	-0.64206	1	E1
TFE3_bHLH_1	jolma_taipale_cell_2013	0.118312	0.124724	1	E1
TFE3_MA0831.2	jaspar2018	0.074604	-0.165853	0.007818	E1
TFEB_bHLH_1	jolma_taipale_cell_2013	0.119819	-0.007665	1	E1
TFEB_MA0692.1	jaspar2018	0.119819	-0.007665	1	E1
TFEC_bHLH_1	jolma_taipale_cell_2013	0.107762	-0.008899	1	E1
TFEC_MA0871.1	jaspar2018	0.107762	-0.008899	1	E1
TGIF1_MA0796.1	jaspar2018	0.117558	0.304134	1	E1
TGIF1_MEIS_1	jolma_taipale_cell_2013	0.116805	0.298712	1	E1
TGIF2LX_MEIS_1	jolma_taipale_cell_2013	0.098719	0.036834	1	E1
TGIF2_MA0797.1	jaspar2018	0.128862	0.222282	0	E1
TGIF2_MEIS_1	jolma_taipale_cell_2013	0.128862	0.222282	0	E1
THAP1_MA0597.1	jaspar2018	0.305953	-0.174091	1	E1
THRA_nuclearreceptor_1	jolma_taipale_cell_2013	0.099472	-0.320118	1	E1
THRB_nuclearreceptor_1	jolma_taipale_cell_2013	0.113037	-0.297504	1	E1
THRB_nuclearreceptor_2	jolma_taipale_cell_2013	0.080633	-0.544167	1	E1
THRB_nuclearreceptor_3	jolma_taipale_cell_2013	0.106255	-0.234768	1	E1
T_MA0009.2	jaspar2018	0.047476	0.011497	0	E1
TP53_MA0106.3	jaspar2018	0.079879	-0.199739	1	E1
Tp53.mouse_p53l_1	jolma_taipale_cell_2013	0.097965	0.262636	0	E1
Tp53.mouse_p53l_2	jolma_taipale_cell_2013	0.073851	0.158689	0	E1
Tp53.mouse_p53l_3	jolma_taipale_cell_2013	0.079879	-0.199739	1	E1
TP63_MA0525.2	jaspar2018	0.043708	0.171935	0	E1
TP63_p53l_1	jolma_taipale_cell_2013	0.043708	0.165649	0	E1
TP73_MA0861.1	jaspar2018	0.075358	-0.208611	1	E1
Tp73.mouse_p53l_1	jolma_taipale_cell_2013	0.075358	-0.208611	1	E1
T_TBX_1	jolma_taipale_cell_2013	0.048229	0.018731	0	E1
TWIST1_MA1123.1	jaspar2018	0.231349	0.354557	0	E1
Twist2_MA0633.1	jaspar2018	0.06104	0.135456	0	E1
UNCX_homeodomain_1	jolma_taipale_cell_2013	0.003014	-1.354637	0	E1
UNCX_homeodomain_2	jolma_taipale_cell_2013	0.009797	-0.223218	0	E1
UNCX_MA0721.1	jaspar2018	0.009797	-0.223218	0	E1
Uncx.mouse_homeodomain_1	jolma_taipale_cell_2013	0.003014	-1.09477	0	E1
Uncx.mouse_homeodomain_2	jolma_taipale_cell_2013	0.004521	-0.56566	0	E1
USF1_bHLH_1	jolma_taipale_cell_2013	0.114544	-0.100752	0	E1
USF1_MA0093.2	jaspar2018	0.137151	-0.034276	1	E1
USF2_MA0526.2	jaspar2018	0.166541	-0.094426	1	E1
VAX1_homeodomain_1	jolma_taipale_cell_2013	0.003768	-1.124827	0	E1
VAX1_MA0722.1	jaspar2018	0.003768	-1.124827	0	E1
VAX2_homeodomain_1	jolma_taipale_cell_2013	0.003768	-1.124827	2e-06	E1
VAX2_MA0723.1	jaspar2018	0.003768	-1.124827	0	E1
VDR_MA0693.2	jaspar2018	0.030143	-0.443777	1	E1
Vdr.mouse_nuclearreceptor_1	jolma_taipale_cell_2013	0.097212	0.014638	0	E1
VDR_nuclearreceptor_1	jolma_taipale_cell_2013	0.083647	-0.059454	1	E1
VENTX_homeodomain_1	jolma_taipale_cell_2013	0.006029	-0.490698	0	E1
VENTX_homeodomain_2	jolma_taipale_cell_2013	0.007536	-0.124827	1	E1
VENTX_MA0724.1	jaspar2018	0.006029	-0.490698	1	E1
VSX1_homeodomain_1	jolma_taipale_cell_2013	0.003768	-0.967858	1	E1
VSX1_homeodomain_2	jolma_taipale_cell_2013	0.024868	-0.654197	1	E1
VSX1_MA0725.1	jaspar2018	0.003768	-0.967858	1	E1
Vsx1.mouse_homeodomain_1	jolma_taipale_cell_2013	0.009797	-0.223218	1	E1
VSX2_homeodomain_1	jolma_taipale_cell_2013	0.003768	-0.967858	0.611623	E1
VSX2_MA0726.1	jaspar2018	0.003768	-0.967858	0.015329	E1
XBP1_bZIP_1	jolma_taipale_cell_2013	0.030143	-0.794041	1	E1
XBP1_bZIP_2	jolma_taipale_cell_2013	0.034665	-0.32328	1	E1
XBP1_MA0844.1	jaspar2018	0.034665	-0.32328	1	E1
YY1_C2H2_1	jolma_taipale_cell_2013	0.046722	-0.09477	1	E1
YY1_MA0095.2	jaspar2018	0.056518	-0.418923	1	E1
YY2_C2H2_1	jolma_taipale_cell_2013	0.039186	0.001848	0	E1
YY2_C2H2_2	jolma_taipale_cell_2013	0.091937	-0.002241	1	E1
YY2_C2H2_3	jolma_taipale_cell_2013	0.064808	-0.119282	1	E1
YY2_MA0748.1	jaspar2018	0.039186	0.001848	0	E1
ZBED1_MA0749.1	jaspar2018	0.005275	-0.6394	0	E1
ZBED1_znf_BED_1	jolma_taipale_cell_2013	0.005275	-0.6394	0	E1
ZBTB18_MA0698.1	jaspar2018	0.22532	0.431716	0	E1
ZBTB33_MA0527.1	jaspar2018	0.09043	-0.60262	1	E1
ZBTB49_C2H2_1	jolma_taipale_cell_2013	0.107008	-0.257428	1	E1
ZBTB7A_C2H2_1	jolma_taipale_cell_2013	0.23587	0.04123	0	E1
ZBTB7A_MA0750.2	jaspar2018	0.588546	0.412779	0	E1
ZBTB7B_C2H2_1	jolma_taipale_cell_2013	0.211002	0.079093	0	E1
ZBTB7B_MA0694.1	jaspar2018	0.211002	0.079093	0	E1
ZBTB7C_C2H2_1	jolma_taipale_cell_2013	0.325546	0.236947	0	E1
ZBTB7C_MA0695.1	jaspar2018	0.325546	0.236947	0	E1
ZEB1_MA0103.3	jaspar2018	0.171816	-0.198208	1	E1
Zfp652.mouse_C2H2_1	jolma_taipale_cell_2013	0.022607	-0.243732	1	E1
Zfp740.mouse_C2H2_1	jolma_taipale_cell_2013	0.894499	0.281952	0	E1
Zfx_MA0146.2	jaspar2018	0.738508	-0.160799	1	E1
ZIC1_C2H2_1	jolma_taipale_cell_2013	0.453655	-0.148498	1	E1
ZIC1_MA0696.1	jaspar2018	0.453655	-0.148255	1	E1
ZIC3_C2H2_1	jolma_taipale_cell_2013	0.440844	-0.128002	1	E1
ZIC3_MA0697.1	jaspar2018	0.438583	-0.124214	1	E1
Zic3.mouse_C2H2_1	jolma_taipale_cell_2013	0.48003	-0.128115	1	E1
ZIC4_C2H2_1	jolma_taipale_cell_2013	0.491334	-0.199421	1	E1
ZIC4_MA0751.1	jaspar2018	0.492087	-0.193088	1	E1
ZNF143_C2H2_1	jolma_taipale_cell_2013	0.117558	0.122278	0	E1
ZNF143_MA0088.2	jaspar2018	0.117558	0.126812	0	E1
ZNF232_C2H2_1	jolma_taipale_cell_2013	0.015825	-0.076577	1	E1
ZNF238_C2H2_1	jolma_taipale_cell_2013	0.207988	0.481142	0	E1
ZNF238_C2H2_2	jolma_taipale_cell_2013	0.22532	0.431716	0	E1
ZNF24_MA1124.1	jaspar2018	0.033157	-0.279194	1	E1
ZNF263_MA0528.1	jaspar2018	2.853806	0.300744	0	E1
ZNF282_C2H2_1	jolma_taipale_cell_2013	0.10098	0.142431	0	E1
ZNF282_MA1154.1	jaspar2018	0.10098	0.145105	0	E1
ZNF306_C2H2_1	jolma_taipale_cell_2013	0.080633	-0.152499	1	E1
ZNF384_MA1125.1	jaspar2018	0.195177	-0.465752	1	E1
ZNF410_C2H2_1	jolma_taipale_cell_2013	0.017332	-0.283282	1	E1
ZNF410_MA0752.1	jaspar2018	0.017332	-0.283282	0	E1
Znf423_MA0116.1	jaspar2018	0.277317	-0.039671	1	E1
ZNF435_C2H2_1	jolma_taipale_cell_2013	0.046722	-0.216826	1	E1
ZNF524_C2H2_1	jolma_taipale_cell_2013	0.175584	0.111205	0	E1
ZNF524_C2H2_2	jolma_taipale_cell_2013	0.093444	-0.235832	1	E1
ZNF713_C2H2_1	jolma_taipale_cell_2013	0.058779	0.219391	0	E1
ZNF740_C2H2_1	jolma_taipale_cell_2013	1.104748	0.147878	0	E1
ZNF740_C2H2_2	jolma_taipale_cell_2013	1.245667	0.056942	0	E1
ZNF740_MA0753.1	jaspar2018	1.104748	0.147878	0	E1
ZNF75A_C2H2_1	jolma_taipale_cell_2013	0.165034	0.237074	0	E1
ZNF784_C2H2_1	jolma_taipale_cell_2013	0.05049	0.066962	0	E1
ZSCAN4_C2H2_1	jolma_taipale_cell_2013	0.38734	0.616234	0	E1
ZSCAN4_MA1155.1	jaspar2018	0.386586	0.614392	0	E1
Alx1_MA0854.1	jaspar2018	0.007183	-0.439625	0.697304	E2
Alx1.mouse_homeodomain_1	jolma_taipale_cell_2013	0.005587	-0.657145	0.538227	E2
Alx1.mouse_homeodomain_2	jolma_taipale_cell_2013	0.004789	-0.287622	0.243813	E2
ALX3_homeodomain_1	jolma_taipale_cell_2013	0.007981	-0.83445	1	E2
ALX3_homeodomain_2	jolma_taipale_cell_2013	0.007981	-0.561073	1	E2
ALX3_homeodomain_3	jolma_taipale_cell_2013	0.004789	-0.349023	0.267797	E2
ALX3_MA0634.1	jaspar2018	0.007981	-0.561073	0	E2
ALX4_homeodomain_1	jolma_taipale_cell_2013	0.00399	-0.670951	0	E2
Alx4_MA0853.1	jaspar2018	0.005587	-0.738065	9e-06	E2
Alx4.mouse_homeodomain_1	jolma_taipale_cell_2013	0.005188	-0.253445	0	E2
Arid3b_MA0601.1	jaspar2018	0.003192	-0.518948	0	E2
Arid5a_MA0602.1	jaspar2018	0.003192	-0.830149	0	E2
Ar_MA0007.3	jaspar2018	0.094573	0.09126	0	E2
Ar.mouse_nuclearreceptor_1	jolma_taipale_cell_2013	0.057861	-0.061909	0	E2
ARNT+HIF1A_MA0259.1	jaspar2018	0.102953	0.110176	0	E2
ARNTL_bHLH_1	jolma_taipale_cell_2013	0.079808	0.167269	0	E2
Arntl_MA0603.1	jaspar2018	0.100559	0.200595	0	E2
AR_nuclearreceptor_1	jolma_taipale_cell_2013	0.067039	0.083293	0	E2
AR_nuclearreceptor_2	jolma_taipale_cell_2013	0.094573	0.09126	0	E2
ARX_homeodomain_1	jolma_taipale_cell_2013	0.005188	-0.192904	0	E2
Arx_MA0874.1	jaspar2018	0.00838	-0.30248	0	E2
Arx.mouse_homeodomain_1	jolma_taipale_cell_2013	0.005188	-0.349023	0	E2
ASCL1_MA1100.1	jaspar2018	0.865922	0.147148	0	E2
Ascl2_MA0816.1	jaspar2018	0.461293	0.05827	0	E2
Ascl2.mouse_bHLH_1	jolma_taipale_cell_2013	0.461293	0.05827	0	E2
Atf1_MA0604.1	jaspar2018	0.024741	-0.435573	0	E2
Atf3_MA0605.1	jaspar2018	0.023943	-0.460796	0	E2
ATF4_bZIP_1	jolma_taipale_cell_2013	0.04988	0.196099	0	E2
ATF4_MA0833.1	jaspar2018	0.04988	0.196099	0	E2
Atf4.mouse_bZIP_1	jolma_taipale_cell_2013	0.046289	0.383114	0	E2
ATF7_bZIP_1	jolma_taipale_cell_2013	0.034318	-0.44632	1	E2
ATF7_MA0834.1	jaspar2018	0.034318	-0.44632	1	E2
Atoh1_MA0461.2	jaspar2018	0.052674	0.03716	0	E2
Atoh1.mouse_bHLH_1	jolma_taipale_cell_2013	0.052674	0.03716	0	E2
Bach1+Mafk_MA0591.1	jaspar2018	0.265363	0.172281	0	E2
BACH2_MA1101.1	jaspar2018	0.297686	0.280621	0	E2
Barhl1_MA0877.1	jaspar2018	0.021947	-0.101642	0.744519	E2
Barhl1.mouse_homeodomain_1	jolma_taipale_cell_2013	0.011572	0.163183	1	E2
Barhl1.mouse_homeodomain_2	jolma_taipale_cell_2013	0.022745	-0.075829	0.808158	E2
Barhl1.mouse_homeodomain_3	jolma_taipale_cell_2013	0.007183	-0.117697	0	E2
BARHL2_homeodomain_1	jolma_taipale_cell_2013	0.007981	-0.114558	1.9e-05	E2
BARHL2_homeodomain_2	jolma_taipale_cell_2013	0.018356	-0.067047	0.000959	E2
BARHL2_homeodomain_3	jolma_taipale_cell_2013	0.005986	-0.427025	1e-06	E2
BARHL2_homeodomain_4	jolma_taipale_cell_2013	0.006385	-0.436486	0	E2
BARHL2_homeodomain_5	jolma_taipale_cell_2013	0.017957	-0.079562	0.008211	E2
BARHL2_homeodomain_6	jolma_taipale_cell_2013	0.007183	-0.148724	1e-06	E2
BARHL2_MA0635.1	jaspar2018	0.005986	-0.515381	0	E2
BARX1_homeodomain_1	jolma_taipale_cell_2013	0.00399	-0.727534	0	E2
BARX1_homeodomain_2	jolma_taipale_cell_2013	0.015563	-0.311548	1	E2
BARX1_MA0875.1	jaspar2018	0.015563	-0.311548	0.018604	E2
BATF3_bZIP_1	jolma_taipale_cell_2013	0.049082	-0.213863	1	E2
BATF3_MA0835.1	jaspar2018	0.047486	-0.250785	1	E2
BATF+JUN_MA0462.1	jaspar2018	0.138867	0.284421	0	E2
BCL6B_C2H2_1	jolma_taipale_cell_2013	0.038308	-0.181913	1	E2
BCL6B_MA0731.1	jaspar2018	0.038707	-0.186515	1	E2
Bcl6_MA0463.1	jaspar2018	0.110934	0.0511	0	E2
BHLHA15_bHLH_1	jolma_taipale_cell_2013	0.022346	-0.022795	0.93856	E2
Bhlha15_MA0607.1	jaspar2018	0.055467	0.01949	0	E2
BHLHB2_bHLH_1	jolma_taipale_cell_2013	0.098962	0.187321	0	E2
Bhlhb2.mouse_bHLH_1	jolma_taipale_cell_2013	0.096967	0.155128	0	E2
Bhlhb2.mouse_bHLH_2	jolma_taipale_cell_2013	0.098962	0.192957	0	E2
BHLHB3_bHLH_1	jolma_taipale_cell_2013	0.106145	0.211737	0	E2
BHLHE22_bHLH_1	jolma_taipale_cell_2013	0.018755	-0.03602	1	E2
BHLHE22_MA0818.1	jaspar2018	0.021548	0.139078	0	E2
BHLHE23_bHLH_1	jolma_taipale_cell_2013	0.021548	0.139078	0.63973	E2
BHLHE23_MA0817.1	jaspar2018	0.018755	-0.03602	1	E2
BHLHE40_MA0464.2	jaspar2018	0.098962	0.187321	0	E2
BHLHE41_bHLH_1	jolma_taipale_cell_2013	0.092179	0.192871	0	E2
BHLHE41_MA0636.1	jaspar2018	0.092179	0.192871	0	E2
BSX_homeodomain_1	jolma_taipale_cell_2013	0.015563	-0.122514	1	E2
BSX_MA0876.1	jaspar2018	0.015563	-0.122514	1	E2
CART1_homeodomain_1	jolma_taipale_cell_2013	0.004789	-0.482879	0	E2
CDX1_homeodomain_1	jolma_taipale_cell_2013	0.021149	0.1825	0	E2
CDX1_MA0878.1	jaspar2018	0.021149	0.1825	0.013826	E2
CDX2_homeodomain_1	jolma_taipale_cell_2013	0.016361	-0.06472	0.570631	E2
CDX2_MA0465.1	jaspar2018	0.023144	0.163183	0.000105	E2
CEBPA_MA0102.3	jaspar2018	0.065842	0.493737	0	E2
CEBPB_bZIP_1	jolma_taipale_cell_2013	0.049082	0.678608	0	E2
CEBPB_bZIP_2	jolma_taipale_cell_2013	0.045092	0.698567	0	E2
CEBPB_MA0466.2	jaspar2018	0.049082	0.678608	0	E2
Cebpb.mouse_bZIP_1	jolma_taipale_cell_2013	0.045092	0.707391	0	E2
CEBPD_bZIP_1	jolma_taipale_cell_2013	0.046289	0.650977	0	E2
CEBPD_MA0836.1	jaspar2018	0.046289	0.650977	0	E2
CEBPE_bZIP_1	jolma_taipale_cell_2013	0.050678	0.63591	0	E2
CEBPE_MA0837.1	jaspar2018	0.050678	0.63591	0	E2
CEBPG_bZIP_1	jolma_taipale_cell_2013	0.045491	0.663688	0	E2
CEBPG_bZIP_2	jolma_taipale_cell_2013	0.051077	0.643483	0	E2
CEBPG_MA0838.1	jaspar2018	0.045491	0.663688	0	E2
CENPB_CENPB_1	jolma_taipale_cell_2013	0.05427	0.080229	0	E2
CENPB_MA0637.1	jaspar2018	0.053871	0.064828	0	E2
CLOCK_bHLH_1	jolma_taipale_cell_2013	0.111333	0.368539	0	E2
CLOCK_MA0819.1	jaspar2018	0.111333	0.368539	0	E2
CPEB1_RRM_1	jolma_taipale_cell_2013	0.011173	-0.116577	0.32888	E2
CREB1_MA0018.3	jaspar2018	0.094174	-0.214573	1	E2
CREB3_bZIP_1	jolma_taipale_cell_2013	0.061453	-0.132085	1	E2
CREB3_bZIP_2	jolma_taipale_cell_2013	0.042698	-0.195021	1	E2
CREB3L1_bZIP_1	jolma_taipale_cell_2013	0.091381	0.109359	0	E2
CREB3L1_bZIP_2	jolma_taipale_cell_2013	0.104948	0.24006	0	E2
CREB3L1_bZIP_3	jolma_taipale_cell_2013	0.116121	0.217467	0	E2
CREB3L1_bZIP_4	jolma_taipale_cell_2013	0.117318	0.131831	0	E2
CREB3L1_bZIP_5	jolma_taipale_cell_2013	0.108939	0.216257	0	E2
CREB3L1_bZIP_6	jolma_taipale_cell_2013	0.088587	0.017731	0	E2
CREB3L1_MA0839.1	jaspar2018	0.091381	0.109359	0	E2
Creb3l2_MA0608.1	jaspar2018	0.072626	0.19877	0	E2
Creb3l2.mouse_bZIP_1	jolma_taipale_cell_2013	0.092977	0.028664	0	E2
Creb3l2.mouse_bZIP_2	jolma_taipale_cell_2013	0.10415	0.255417	0	E2
CREB3_MA0638.1	jaspar2018	0.042698	-0.195021	1	E2
Creb5_MA0840.1	jaspar2018	0.024741	-0.534378	1	E2
Creb5.mouse_bZIP_1	jolma_taipale_cell_2013	0.024741	-0.534378	1	E2
Crem_MA0609.1	jaspar2018	0.017159	-0.403885	1	E2
Crx_MA0467.1	jaspar2018	0.032322	-0.312954	1	E2
CTCF_C2H2_1	jolma_taipale_cell_2013	0.262969	-0.030193	1	E2
CTCFL_MA1102.1	jaspar2018	1.023543	0.113212	0	E2
CTCF_MA0139.1	jaspar2018	0.644852	0.049838	0	E2
CUX1_CUT_1	jolma_taipale_cell_2013	0.002793	-0.166159	0	E2
CUX1_CUT_2	jolma_taipale_cell_2013	0.001995	-0.571415	0	E2
CUX1_CUT_3	jolma_taipale_cell_2013	0.001596	-0.76406	0	E2
CUX1_MA0754.1	jaspar2018	0.001596	-0.76406	1.3e-05	E2
CUX2_CUT_1	jolma_taipale_cell_2013	0.000798	-1.407916	0	E2
CUX2_CUT_2	jolma_taipale_cell_2013	0.001197	-0.933985	0	E2
CUX2_MA0755.1	jaspar2018	0.001197	-0.933985	1e-06	E2
DBP_bZIP_1	jolma_taipale_cell_2013	0.017558	0.058747	1	E2
DBP_bZIP_2	jolma_taipale_cell_2013	0.013966	0.007671	1	E2
DBP_MA0639.1	jaspar2018	0.013966	0.007671	0	E2
Dbp.mouse_bZIP_1	jolma_taipale_cell_2013	0.014366	0.048313	0	E2
Ddit3+Cebpa_MA0019.1	jaspar2018	0.047486	0.032725	0	E2
DLX1_homeodomain_1	jolma_taipale_cell_2013	0.008779	-0.484538	4.8e-05	E2
Dlx1_MA0879.1	jaspar2018	0.008779	-0.484538	0	E2
Dlx1.mouse_homeodomain_1	jolma_taipale_cell_2013	0.013168	0.061165	1	E2
DLX2_homeodomain_1	jolma_taipale_cell_2013	0.013168	0.061165	1	E2
Dlx2_MA0885.1	jaspar2018	0.014366	0.092982	1	E2
Dlx2.mouse_homeodomain_1	jolma_taipale_cell_2013	0.014366	0.092982	1	E2
DLX3_homeodomain_1	jolma_taipale_cell_2013	0.013168	0.061165	1	E2
Dlx3_MA0880.1	jaspar2018	0.013168	0.061165	1	E2
DLX4_homeodomain_1	jolma_taipale_cell_2013	0.013168	0.032406	1	E2
Dlx4_MA0881.1	jaspar2018	0.013168	0.032406	1	E2
DLX5_homeodomain_1	jolma_taipale_cell_2013	0.011572	0.18703	1	E2
DLX6_homeodomain_1	jolma_taipale_cell_2013	0.009976	-0.0744	0	E2
DLX6_MA0882.1	jaspar2018	0.009976	-0.0744	0	E2
DMBX1_homeodomain_1	jolma_taipale_cell_2013	0.009577	-0.473719	0	E2
Dmbx1_MA0883.1	jaspar2018	0.006385	-1.10391	0	E2
DMRT3_MA0610.1	jaspar2018	0.01237	0.11332	1	E2
DPRX_homeodomain_1	jolma_taipale_cell_2013	0.013966	-0.486526	0	E2
DPRX_homeodomain_2	jolma_taipale_cell_2013	0.014366	-0.660224	1	E2
DRGX_homeodomain_1	jolma_taipale_cell_2013	0.003591	-0.803589	0.025777	E2
DUX4_MA0468.1	jaspar2018	0.010375	-0.403471	1	E2
DUXA_homeodomain_1	jolma_taipale_cell_2013	0.015563	-0.13687	0	E2
DUXA_MA0884.1	jaspar2018	0.015563	-0.13687	0	E2
Dux_MA0611.1	jaspar2018	0.046688	0.315142	1	E2
E2F1_E2F_1	jolma_taipale_cell_2013	0.106145	0.13767	0	E2
E2F1_E2F_2	jolma_taipale_cell_2013	0.074621	0.032965	0	E2
E2F1_E2F_3	jolma_taipale_cell_2013	0.050279	0.160652	0.00695	E2
E2F1_E2F_4	jolma_taipale_cell_2013	0.034318	-0.157974	1	E2
E2F1_MA0024.3	jaspar2018	0.074621	0.032965	0	E2
E2F2_E2F_1	jolma_taipale_cell_2013	0.016361	-0.134429	1	E2
E2F2_E2F_2	jolma_taipale_cell_2013	0.024741	0.066015	1	E2
E2F2_E2F_3	jolma_taipale_cell_2013	0.009178	-0.317314	1	E2
E2F2_MA0864.1	jaspar2018	0.009976	-0.269951	0.982957	E2
E2F3_E2F_1	jolma_taipale_cell_2013	0.02075	0.035513	1	E2
E2F3_E2F_2	jolma_taipale_cell_2013	0.010774	-0.392877	0.45144	E2
E2F3_E2F_3	jolma_taipale_cell_2013	0.017957	-0.105097	1	E2
E2F3_MA0469.2	jaspar2018	0.010774	-0.384212	1	E2
E2F4_E2F_1	jolma_taipale_cell_2013	0.04589	0.133063	0.086822	E2
E2F4_E2F_2	jolma_taipale_cell_2013	0.045092	0.110675	0.140944	E2
E2F4_MA0470.1	jaspar2018	0.479649	0.322503	0	E2
E2F6_MA0471.1	jaspar2018	0.492418	0.221978	0	E2
E2F7_E2F_1	jolma_taipale_cell_2013	0.039505	-0.085988	0	E2
E2F7_MA0758.1	jaspar2018	0.038308	-0.127465	0	E2
E2F8_E2F_1	jolma_taipale_cell_2013	0.073025	0.091644	0	E2
E2F8_MA0865.1	jaspar2018	0.073025	0.091644	0	E2
EBF1_EBF_1	jolma_taipale_cell_2013	0.274541	0.199191	0	E2
EBF1_MA0154.3	jaspar2018	0.274541	0.19868	0	E2
EGR1_C2H2_1	jolma_taipale_cell_2013	0.539904	0.097758	0	E2
EGR1_C2H2_2	jolma_taipale_cell_2013	0.326018	0.127134	0	E2
EGR1_MA0162.3	jaspar2018	0.326018	0.127134	0	E2
Egr1.mouse_C2H2_1	jolma_taipale_cell_2013	0.802873	0.14124	0	E2
EGR2_C2H2_1	jolma_taipale_cell_2013	0.353951	0.148381	0	E2
EGR2_C2H2_2	jolma_taipale_cell_2013	0.567837	0.112607	0	E2
EGR2_MA0472.2	jaspar2018	0.353951	0.148381	0	E2
EGR3_C2H2_1	jolma_taipale_cell_2013	0.719473	0.132329	0	E2
EGR3_MA0732.1	jaspar2018	0.719473	0.131398	0	E2
Egr3.mouse_C2H2_1	jolma_taipale_cell_2013	0.435754	0.114074	0	E2
EGR4_C2H2_1	jolma_taipale_cell_2013	0.756584	0.13033	0	E2
EGR4_C2H2_2	jolma_taipale_cell_2013	0.277733	0.194564	0	E2
EGR4_MA0733.1	jaspar2018	0.756584	0.13033	0	E2
EHF_ETS_1	jolma_taipale_cell_2013	0.213089	0.682846	1	E2
EHF_MA0598.2	jaspar2018	0.213089	0.682846	0	E2
ELF1_ETS_1	jolma_taipale_cell_2013	0.209098	0.645481	1	E2
ELF1_ETS_2	jolma_taipale_cell_2013	0.112131	0.627215	0	E2
ELF1_MA0473.2	jaspar2018	0.209098	0.645481	0	E2
ELF3_ETS_1	jolma_taipale_cell_2013	0.215084	0.710168	0	E2
ELF3_ETS_2	jolma_taipale_cell_2013	0.209896	0.674946	0	E2
ELF3_MA0640.1	jaspar2018	0.209896	0.674946	1	E2
ELF4_ETS_1	jolma_taipale_cell_2013	0.234637	0.642822	1	E2
ELF4_MA0641.1	jaspar2018	0.234637	0.642822	1	E2
ELF5_ETS_1	jolma_taipale_cell_2013	0.318436	0.753357	0	E2
ELF5_ETS_2	jolma_taipale_cell_2013	0.309657	0.713025	0	E2
ELF5_MA0136.2	jaspar2018	0.309657	0.713025	1	E2
Elf5.mouse_ETS_1	jolma_taipale_cell_2013	0.306864	0.718181	1	E2
ELK1_ETS_1	jolma_taipale_cell_2013	0.164006	0.622018	1	E2
ELK1_ETS_2	jolma_taipale_cell_2013	0.157223	0.638823	1	E2
ELK1_ETS_3	jolma_taipale_cell_2013	0.192737	0.448781	1	E2
ELK1_ETS_4	jolma_taipale_cell_2013	0.150838	0.597284	1	E2
ELK1_MA0028.2	jaspar2018	0.152833	0.596762	1	E2
ELK3_ETS_1	jolma_taipale_cell_2013	0.156425	0.607476	1	E2
ELK3_MA0759.1	jaspar2018	0.156425	0.607476	0	E2
Elk3.mouse_ETS_1	jolma_taipale_cell_2013	0.151636	0.62092	0	E2
ELK4_ETS_1	jolma_taipale_cell_2013	0.203512	0.69599	0	E2
ELK4_MA0076.2	jaspar2018	0.475658	0.700221	0	E2
EMX1_homeodomain_1	jolma_taipale_cell_2013	0.011173	-0.549162	0	E2
EMX1_homeodomain_2	jolma_taipale_cell_2013	0.007183	0.339776	1	E2
EMX1_MA0612.1	jaspar2018	0.010774	-0.375495	0	E2
EMX2_homeodomain_1	jolma_taipale_cell_2013	0.007183	-0.76406	0	E2
EMX2_homeodomain_2	jolma_taipale_cell_2013	0.004789	-0.037079	0	E2
EMX2_MA0886.1	jaspar2018	0.007183	-0.76406	0	E2
EN1_homeodomain_1	jolma_taipale_cell_2013	0.014366	-0.294575	0	E2
EN1_homeodomain_2	jolma_taipale_cell_2013	0.007981	-0.056842	0	E2
EN1_homeodomain_3	jolma_taipale_cell_2013	0.009976	-0.228729	0	E2
EN1_homeodomain_4	jolma_taipale_cell_2013	0.009976	-0.405606	0	E2
EN1_MA0027.2	jaspar2018	0.009976	-0.228729	0	E2
EN2_homeodomain_1	jolma_taipale_cell_2013	0.011173	-0.260486	0	E2
EN2_homeodomain_2	jolma_taipale_cell_2013	0.022745	-0.310549	0	E2
EN2_MA0642.1	jaspar2018	0.022745	-0.310549	0	E2
En2.mouse_homeodomain_1	jolma_taipale_cell_2013	0.00838	-0.798008	0	E2
EOMES_MA0800.1	jaspar2018	0.046688	-0.098267	0	E2
EOMES_TBX_1	jolma_taipale_cell_2013	0.046688	-0.098267	0	E2
EOMES_TBX_2	jolma_taipale_cell_2013	0.10415	0.102714	0	E2
ERF_ETS_1	jolma_taipale_cell_2013	0.216281	0.700621	0	E2
ERF_MA0760.1	jaspar2018	0.216281	0.700621	0	E2
ERG_ETS_1	jolma_taipale_cell_2013	0.217079	0.756397	0	E2
ERG_ETS_2	jolma_taipale_cell_2013	0.102155	0.39045	0	E2
ERG_ETS_3	jolma_taipale_cell_2013	0.228252	0.74207	0	E2
ERG_ETS_4	jolma_taipale_cell_2013	0.107741	0.476705	0	E2
ERG_MA0474.2	jaspar2018	0.218276	0.753908	0	E2
ESR1_MA0112.3	jaspar2018	0.107741	-0.135361	1	E2
ESR1_nuclearreceptor_1	jolma_taipale_cell_2013	0.107342	-0.142778	1	E2
ESR2_MA0258.2	jaspar2018	0.242618	-0.161341	1	E2
Esrra_MA0592.2	jaspar2018	0.044693	-0.19511	0	E2
Esrra.mouse_nuclearreceptor_1	jolma_taipale_cell_2013	0.068635	-0.085988	0.031656	E2
Esrra.mouse_nuclearreceptor_2	jolma_taipale_cell_2013	0.045092	-0.187055	0	E2
ESRRA_nuclearreceptor_1	jolma_taipale_cell_2013	0.048284	-0.329013	0	E2
ESRRA_nuclearreceptor_2	jolma_taipale_cell_2013	0.068236	-0.244053	0	E2
ESRRA_nuclearreceptor_3	jolma_taipale_cell_2013	0.128891	0.062545	0	E2
ESRRA_nuclearreceptor_4	jolma_taipale_cell_2013	0.046688	-0.363337	0	E2
ESRRA_nuclearreceptor_5	jolma_taipale_cell_2013	0.115323	-0.069925	1	E2
ESRRA_nuclearreceptor_6	jolma_taipale_cell_2013	0.144453	0.032747	0	E2
ESRRB_MA0141.3	jaspar2018	0.044693	-0.260486	0	E2
ESRRB_nuclearreceptor_1	jolma_taipale_cell_2013	0.044693	-0.260486	0	E2
Esrrg_MA0643.1	jaspar2018	0.04589	-0.267298	1	E2
ESRRG_nuclearreceptor_1	jolma_taipale_cell_2013	0.119713	0.108306	0	E2
ESRRG_nuclearreceptor_2	jolma_taipale_cell_2013	0.073424	-0.153388	1	E2
ESRRG_nuclearreceptor_3	jolma_taipale_cell_2013	0.045092	-0.279272	1	E2
ESX1_homeodomain_1	jolma_taipale_cell_2013	0.013966	-0.249487	0.784592	E2
ESX1_homeodomain_2	jolma_taipale_cell_2013	0.011971	-0.349023	0	E2
ESX1_MA0644.1	jaspar2018	0.011971	-0.349023	0	E2
ETS1_ETS_1	jolma_taipale_cell_2013	0.232243	0.724717	0	E2
ETS1_ETS_2	jolma_taipale_cell_2013	0.211492	0.501153	0	E2
ETS1_ETS_3	jolma_taipale_cell_2013	0.19992	0.734965	0	E2
ETS1_ETS_4	jolma_taipale_cell_2013	0.150439	0.239772	0	E2
ETS1_MA0098.3	jaspar2018	0.232642	0.719388	0	E2
ETV1_ETS_1	jolma_taipale_cell_2013	0.136872	0.635637	0	E2
ETV1_MA0761.1	jaspar2018	0.136872	0.635637	0	E2
ETV2_ETS_1	jolma_taipale_cell_2013	0.214685	0.784821	0	E2
ETV2_MA0762.1	jaspar2018	0.214685	0.78286	0	E2
ETV3_ETS_1	jolma_taipale_cell_2013	0.122107	0.518913	0	E2
ETV3_MA0763.1	jaspar2018	0.122107	0.518913	0	E2
ETV4_ETS_1	jolma_taipale_cell_2013	0.136872	0.631481	0	E2
ETV4_MA0764.1	jaspar2018	0.136872	0.631481	0	E2
ETV5_ETS_1	jolma_taipale_cell_2013	0.136073	0.628588	0	E2
ETV5_MA0765.1	jaspar2018	0.135674	0.617425	0	E2
ETV6_ETS_1	jolma_taipale_cell_2013	0.409018	0.6379	0	E2
ETV6_ETS_2	jolma_taipale_cell_2013	0.356744	0.793924	0	E2
ETV6_MA0645.1	jaspar2018	0.347566	0.795454	0	E2
EVX1_homeodomain_1	jolma_taipale_cell_2013	0.012769	-0.658878	0	E2
EVX1_MA0887.1	jaspar2018	0.012769	-0.658878	0	E2
EVX2_homeodomain_1	jolma_taipale_cell_2013	0.013966	-0.55364	0	E2
EVX2_MA0888.1	jaspar2018	0.013966	-0.55364	0	E2
EWSR1-FLI1_MA0149.1	jaspar2018	1.087789	0.337613	0	E2
FEV_ETS_1	jolma_taipale_cell_2013	0.156824	0.685653	0	E2
FEV_MA0156.2	jaspar2018	0.156824	0.685653	0	E2
FIGLA_bHLH_1	jolma_taipale_cell_2013	0.147247	-0.230937	1	E2
FIGLA_MA0820.1	jaspar2018	0.147247	-0.230937	1	E2
FLI1_ETS_1	jolma_taipale_cell_2013	0.211093	0.728475	0	E2
FLI1_ETS_2	jolma_taipale_cell_2013	0.118117	0.505814	0	E2
FLI1_ETS_3	jolma_taipale_cell_2013	0.210295	0.749145	0	E2
FLI1_ETS_4	jolma_taipale_cell_2013	0.10814	0.435446	0	E2
FLI1_MA0475.2	jaspar2018	0.210295	0.749145	1e-06	E2
FOSB+JUNB_MA1135.1	jaspar2018	0.2498	0.402484	0	E2
FOSB+JUNB_MA1136.1	jaspar2018	0.041101	-0.308781	0	E2
FOSB+JUN_MA1127.1	jaspar2018	0.0415	-0.34207	0	E2
FOS+JUNB_MA1134.1	jaspar2018	0.269354	0.406466	0	E2
FOS+JUND_MA1141.1	jaspar2018	0.211891	0.395965	0	E2
FOS+JUN_MA0099.3	jaspar2018	0.230247	0.366024	0	E2
FOS+JUN_MA1126.1	jaspar2018	0.053472	-0.1838	0	E2
FOSL1+JUNB_MA1137.1	jaspar2018	0.251796	0.415902	0	E2
FOSL1+JUND_MA1142.1	jaspar2018	0.199521	0.368834	0	E2
FOSL1+JUND_MA1143.1	jaspar2018	0.032322	-0.306853	0	E2
FOSL1+JUN_MA1128.1	jaspar2018	0.19992	0.369346	0	E2
FOSL1+JUN_MA1129.1	jaspar2018	0.034717	-0.340708	0	E2
FOSL1_MA0477.1	jaspar2018	0.294892	0.405621	0	E2
FOSL2+JUNB_MA1138.1	jaspar2018	0.243416	0.413795	0	E2
FOSL2+JUNB_MA1139.1	jaspar2018	0.045092	-0.277037	0	E2
FOSL2+JUND_MA1144.1	jaspar2018	0.245411	0.380144	0	E2
FOSL2+JUND_MA1145.1	jaspar2018	0.057462	-0.207004	0.000156	E2
FOSL2+JUN_MA1130.1	jaspar2018	0.238627	0.376462	0	E2
FOSL2+JUN_MA1131.1	jaspar2018	0.049082	-0.276873	0	E2
FOSL2_MA0478.1	jaspar2018	0.272546	0.326938	0	E2
FOS_MA0476.1	jaspar2018	0.262171	0.409575	0	E2
FOXA1_MA0148.3	jaspar2018	0.03751	-0.151986	0	E2
Foxa2_MA0047.2	jaspar2018	0.034318	-0.170686	0	E2
FOXB1_forkhead_1	jolma_taipale_cell_2013	0.06265	-0.025946	0	E2
FOXB1_forkhead_2	jolma_taipale_cell_2013	0.003591	-1.414314	0	E2
FOXB1_forkhead_3	jolma_taipale_cell_2013	0.00838	-0.511294	0	E2
FOXB1_forkhead_4	jolma_taipale_cell_2013	0.020351	-0.266561	0	E2
FOXB1_MA0845.1	jaspar2018	0.00838	-0.511294	0	E2
FOXC1_forkhead_1	jolma_taipale_cell_2013	0.03751	0.086625	0	E2
FOXC1_forkhead_2	jolma_taipale_cell_2013	0.007183	-0.743882	0	E2
FOXC1_forkhead_3	jolma_taipale_cell_2013	0.009178	-0.488426	0	E2
FOXC1_MA0032.2	jaspar2018	0.009178	-0.488426	0	E2
Foxc1.mouse_forkhead_1	jolma_taipale_cell_2013	0.033919	0.056616	1	E2
FOXC2_forkhead_1	jolma_taipale_cell_2013	0.005986	-1.017041	0	E2
FOXC2_forkhead_2	jolma_taipale_cell_2013	0.027534	-0.077601	0	E2
FOXC2_forkhead_3	jolma_taipale_cell_2013	0.018755	-0.151986	0	E2
FOXC2_MA0846.1	jaspar2018	0.018755	-0.151986	0	E2
FOXD1_MA0031.1	jaspar2018	0.02514	-0.11321	0.07442	E2
FOXD2_forkhead_1	jolma_taipale_cell_2013	0.011173	-0.357585	0	E2
FOXD2_forkhead_2	jolma_taipale_cell_2013	0.02514	-0.108708	0	E2
FOXD2_MA0847.1	jaspar2018	0.02514	-0.108708	0	E2
FOXD3_forkhead_1	jolma_taipale_cell_2013	0.012769	-0.239794	0	E2
FOXD3_forkhead_2	jolma_taipale_cell_2013	0.02514	-0.108708	0	E2
Foxd3_MA0041.1	jaspar2018	0.021548	-0.003526	0	E2
FOXF2_MA0030.1	jaspar2018	0.021548	-0.064455	0	E2
FOXG1_forkhead_1	jolma_taipale_cell_2013	0.021149	-0.165423	0	E2
FOXG1_forkhead_2	jolma_taipale_cell_2013	0.047486	-0.114795	0	E2
FOXG1_MA0613.1	jaspar2018	0.015164	-0.047514	0	E2
Foxg1.mouse_forkhead_1	jolma_taipale_cell_2013	0.021548	0.108184	1	E2
Foxg1.mouse_forkhead_2	jolma_taipale_cell_2013	0.084597	0.014033	1	E2
Foxg1.mouse_forkhead_3	jolma_taipale_cell_2013	0.02514	-0.108708	0	E2
FOXH1_MA0479.1	jaspar2018	0.037111	0.099141	1	E2
FOXI1_forkhead_1	jolma_taipale_cell_2013	0.02514	-0.108708	0	E2
FOXI1_forkhead_2	jolma_taipale_cell_2013	0.021947	0.30994	1	E2
FOXI1_MA0042.2	jaspar2018	0.02514	-0.108708	0	E2
FOXJ2_forkhead_1	jolma_taipale_cell_2013	0.034318	0.036496	0.323391	E2
FOXJ2_forkhead_2	jolma_taipale_cell_2013	0.018755	-0.054961	0	E2
FOXJ2_forkhead_3	jolma_taipale_cell_2013	0.022346	-0.080827	0	E2
Foxj2_MA0614.1	jaspar2018	0.015563	-0.342844	0	E2
FOXJ3_forkhead_1	jolma_taipale_cell_2013	0.010375	-0.455938	0	E2
FOXJ3_forkhead_2	jolma_taipale_cell_2013	0.02514	-0.072183	0	E2
FOXJ3_forkhead_3	jolma_taipale_cell_2013	0.033121	0.143374	1	E2
Foxj3_MA0851.1	jaspar2018	0.027933	0.012076	1	E2
Foxj3.mouse_forkhead_1	jolma_taipale_cell_2013	0.033919	0.090742	1	E2
Foxj3.mouse_forkhead_2	jolma_taipale_cell_2013	0.040303	0.099735	1	E2
Foxj3.mouse_forkhead_3	jolma_taipale_cell_2013	0.013168	-0.447587	0	E2
Foxj3.mouse_forkhead_4	jolma_taipale_cell_2013	0.048284	0.191907	0	E2
FOXK1_forkhead_1	jolma_taipale_cell_2013	0.027933	-0.098302	0	E2
FOXK1_MA0852.2	jaspar2018	0.040303	-0.051293	0	E2
Foxk1.mouse_forkhead_1	jolma_taipale_cell_2013	0.044294	0.108515	1	E2
Foxk1.mouse_forkhead_2	jolma_taipale_cell_2013	0.02514	-0.108708	0	E2
FOXK2_MA1103.1	jaspar2018	0.028332	-0.098129	1e-06	E2
FOXL1_forkhead_1	jolma_taipale_cell_2013	0.02514	-0.108708	0	E2
FOXL1_forkhead_2	jolma_taipale_cell_2013	0.023943	-0.15179	0	E2
FOXL1_MA0033.2	jaspar2018	0.02514	-0.108708	0	E2
FOXO1_forkhead_1	jolma_taipale_cell_2013	0.015164	-0.047514	0	E2
FOXO1_forkhead_2	jolma_taipale_cell_2013	0.022346	0.281743	1e-06	E2
FOXO1_forkhead_3	jolma_taipale_cell_2013	0.280527	0.108358	0	E2
Foxo1_MA0480.1	jaspar2018	0.096967	0.316831	0	E2
FOXO3_forkhead_1	jolma_taipale_cell_2013	0.023543	0.343796	0	E2
FOXO3_forkhead_2	jolma_taipale_cell_2013	0.02514	-0.11321	0	E2
FOXO3_forkhead_3	jolma_taipale_cell_2013	0.247805	0.230722	0	E2
FOXO3_MA0157.2	jaspar2018	0.02514	-0.11321	0	E2
FOXO4_forkhead_1	jolma_taipale_cell_2013	0.023943	0.361471	0	E2
FOXO4_forkhead_2	jolma_taipale_cell_2013	0.02514	-0.108708	0	E2
FOXO4_forkhead_3	jolma_taipale_cell_2013	0.213488	0.104578	0	E2
FOXO4_MA0848.1	jaspar2018	0.02514	-0.108708	0	E2
FOXO6_forkhead_1	jolma_taipale_cell_2013	0.019154	0.191546	1	E2
FOXO6_forkhead_2	jolma_taipale_cell_2013	0.02514	-0.108708	0	E2
FOXO6_forkhead_3	jolma_taipale_cell_2013	0.247007	0.096107	0	E2
FOXO6_MA0849.1	jaspar2018	0.02514	-0.108708	0	E2
FOXP1_MA0481.2	jaspar2018	0.039904	-0.164598	0	E2
FOXP2_MA0593.1	jaspar2018	0.045092	0.022696	1	E2
FOXP3_forkhead_1	jolma_taipale_cell_2013	0.02514	-0.108708	0	E2
FOXP3_MA0850.1	jaspar2018	0.02514	-0.108708	1	E2
Foxq1_MA0040.1	jaspar2018	0.014366	0.206192	1	E2
GABPA_ETS_1	jolma_taipale_cell_2013	0.173583	0.599932	0	E2
Gabpa_MA0062.2	jaspar2018	0.407821	0.685261	0	E2
Gata1_MA0035.3	jaspar2018	0.052275	-1.588618	1	E2
GATA1+TAL1_MA0140.2	jaspar2018	0.062251	-1.679557	1	E2
GATA2_MA0036.3	jaspar2018	0.043895	-1.640912	1	E2
GATA3_GATA_1	jolma_taipale_cell_2013	0.035914	-1.667741	1	E2
GATA3_GATA_2	jolma_taipale_cell_2013	0.035914	-1.667741	0.43013	E2
GATA3_MA0037.3	jaspar2018	0.027135	-1.703121	0	E2
GATA4_GATA_1	jolma_taipale_cell_2013	0.033919	-1.69006	1	E2
Gata4_MA0482.1	jaspar2018	0.050678	-1.661072	0	E2
GATA5_GATA_1	jolma_taipale_cell_2013	0.02913	-1.879157	0.107721	E2
GATA5_MA0766.1	jaspar2018	0.02913	-1.879157	0.107721	E2
GATA6_MA1104.1	jaspar2018	0.043496	-1.704098	0.001738	E2
GBX1_homeodomain_1	jolma_taipale_cell_2013	0.010375	-0.43866	0	E2
GBX1_MA0889.1	jaspar2018	0.010375	-0.43866	0	E2
Gbx1.mouse_homeodomain_1	jolma_taipale_cell_2013	0.011572	-0.429641	1e-06	E2
GBX2_homeodomain_1	jolma_taipale_cell_2013	0.011173	-0.511294	0	E2
GBX2_homeodomain_2	jolma_taipale_cell_2013	0.008779	-0.137519	0.02526	E2
GBX2_homeodomain_3	jolma_taipale_cell_2013	0.014765	-0.109196	0.000349	E2
GBX2_MA0890.1	jaspar2018	0.011173	-0.511294	0	E2
Gbx2.mouse_homeodomain_1	jolma_taipale_cell_2013	0.011173	-0.399649	0	E2
GCM1_GCM_1	jolma_taipale_cell_2013	0.084996	-0.053105	1	E2
GCM1_GCM_2	jolma_taipale_cell_2013	0.242219	0.097248	0	E2
GCM1_GCM_3	jolma_taipale_cell_2013	0.130088	-0.006854	1	E2
GCM1_MA0646.1	jaspar2018	0.130088	-0.006854	1	E2
GCM2_GCM_1	jolma_taipale_cell_2013	0.124501	0.147389	0	E2
GCM2_MA0767.1	jaspar2018	0.124501	0.147389	0	E2
Gfi1b_MA0483.1	jaspar2018	0.111732	0.437445	0	E2
Gfi1_MA0038.1	jaspar2018	0.040303	-0.015742	1	E2
GLI2_C2H2_1	jolma_taipale_cell_2013	0.391061	0.023783	0	E2
GLI2_C2H2_2	jolma_taipale_cell_2013	0.181963	0.137354	0	E2
GLI2_MA0734.1	jaspar2018	0.181963	0.137354	0	E2
GLIS1_C2H2_1	jolma_taipale_cell_2013	0.149641	0.222537	0	E2
GLIS1_MA0735.1	jaspar2018	0.149242	0.222501	0	E2
GLIS2_C2H2_1	jolma_taipale_cell_2013	0.444932	0.164011	0	E2
GLIS2_MA0736.1	jaspar2018	0.446528	0.163035	0	E2
GLIS3_C2H2_1	jolma_taipale_cell_2013	0.227853	0.123576	0	E2
GLIS3_MA0737.1	jaspar2018	0.230646	0.124885	0	E2
Gmeb1_MA0615.1	jaspar2018	0.080607	0.106249	1	E2
GMEB2_MA0862.1	jaspar2018	0.003591	-0.208845	0	E2
GMEB2_SAND_1	jolma_taipale_cell_2013	0.014366	0.177046	1	E2
GMEB2_SAND_2	jolma_taipale_cell_2013	0.022745	-0.135741	0	E2
GMEB2_SAND_3	jolma_taipale_cell_2013	0.018356	-0.117015	0.798219	E2
GMEB2_SAND_4	jolma_taipale_cell_2013	0.003591	-0.208845	0	E2
GRHL1_CP2_1	jolma_taipale_cell_2013	0.043895	-0.040692	1	E2
GRHL1_CP2_2	jolma_taipale_cell_2013	0.019553	-0.257875	0.902422	E2
GRHL1_CP2_3	jolma_taipale_cell_2013	0.019553	-0.204633	1	E2
GRHL1_MA0647.1	jaspar2018	0.019553	-0.204633	1	E2
GRHL2_MA1105.1	jaspar2018	0.048683	0.144309	0	E2
GSC2_homeodomain_1	jolma_taipale_cell_2013	0.010774	-0.797075	0	E2
GSC2_MA0891.1	jaspar2018	0.010774	-0.797075	0	E2
GSC_homeodomain_1	jolma_taipale_cell_2013	0.014366	-0.4645	0.100015	E2
GSC_MA0648.1	jaspar2018	0.014366	-0.4645	1	E2
GSX1_homeodomain_1	jolma_taipale_cell_2013	0.014765	-0.309494	0.000948	E2
GSX1_MA0892.1	jaspar2018	0.014765	-0.309494	1	E2
GSX2_homeodomain_1	jolma_taipale_cell_2013	0.009577	-0.605363	0.629693	E2
GSX2_MA0893.1	jaspar2018	0.009577	-0.605363	0	E2
Hand1+Tcf3_MA0092.1	jaspar2018	0.082203	-0.315964	1	E2
Hes1_MA1099.1	jaspar2018	0.272945	0.292397	0	E2
Hes2_MA0616.1	jaspar2018	0.099761	0.21873	0	E2
HES5_bHLH_1	jolma_taipale_cell_2013	0.132083	-0.030903	1	E2
HES5_bHLH_2	jolma_taipale_cell_2013	0.179968	0.034028	0	E2
HES5_MA0821.1	jaspar2018	0.132482	-0.025645	1	E2
HES7_bHLH_1	jolma_taipale_cell_2013	0.152833	0.084125	0	E2
HES7_MA0822.1	jaspar2018	0.152833	0.084125	0	E2
HESX1_homeodomain_1	jolma_taipale_cell_2013	0.011572	-0.332344	0.000178	E2
HESX1_homeodomain_2	jolma_taipale_cell_2013	0.002793	-1.06523	0	E2
HESX1_MA0894.1	jaspar2018	0.011572	-0.332344	0.000542	E2
HEY1_bHLH_1	jolma_taipale_cell_2013	0.17518	0.336297	0	E2
HEY1_MA0823.1	jaspar2018	0.17518	0.336297	0	E2
HEY2_bHLH_1	jolma_taipale_cell_2013	0.223065	0.213532	0	E2
HEY2_bHLH_2	jolma_taipale_cell_2013	0.138069	0.096921	0	E2
HEY2_MA0649.1	jaspar2018	0.138069	0.096921	0	E2
Hic1_MA0739.1	jaspar2018	0.182761	-0.118998	1	E2
Hic1.mouse_C2H2_1	jolma_taipale_cell_2013	0.427773	0.049659	0	E2
Hic1.mouse_C2H2_2	jolma_taipale_cell_2013	0.182761	-0.118998	1	E2
HIC2_C2H2_1	jolma_taipale_cell_2013	0.213887	-3.9e-05	1	E2
HIC2_MA0738.1	jaspar2018	0.213887	-3.9e-05	1	E2
HIF1A_MA1106.1	jaspar2018	0.063049	0.171214	1	E2
HINFP1_C2H2_1	jolma_taipale_cell_2013	0.221069	0.201841	0	E2
HINFP1_C2H2_2	jolma_taipale_cell_2013	0.555467	0.145797	0	E2
HINFP1_C2H2_3	jolma_taipale_cell_2013	0.67518	0.120463	0	E2
HINFP_MA0131.2	jaspar2018	0.221069	0.201841	0	E2
HLF_bZIP_1	jolma_taipale_cell_2013	0.019154	0.169851	1	E2
HLF_MA0043.2	jaspar2018	0.019154	0.169851	0.073057	E2
Hlf.mouse_bZIP_1	jolma_taipale_cell_2013	0.009577	0.206192	1	E2
HLTF_MA0109.1	jaspar2018	0.029928	-0.912452	1	E2
HMBOX1_homeodomain_1	jolma_taipale_cell_2013	0.011572	-0.172866	0.076143	E2
HMBOX1_MA0895.1	jaspar2018	0.011572	-0.172866	0.00026	E2
HMX1_homeodomain_1	jolma_taipale_cell_2013	0.011173	0.032067	1	E2
Hmx1_MA0896.1	jaspar2018	0.015164	-0.093562	1	E2
HMX2_homeodomain_1	jolma_taipale_cell_2013	0.016361	0.046597	0.374156	E2
Hmx2_MA0897.1	jaspar2018	0.012769	-0.011988	3.4e-05	E2
HMX3_homeodomain_1	jolma_taipale_cell_2013	0.019553	-0.074163	0	E2
Hmx3_MA0898.1	jaspar2018	0.011572	-0.055826	0	E2
HNF1A_homeodomain_1	jolma_taipale_cell_2013	0.005587	-0.511294	0.000163	E2
HNF1A_MA0046.2	jaspar2018	0.005587	-0.511294	2e-06	E2
HNF1B_homeodomain_1	jolma_taipale_cell_2013	0.005986	-0.529595	0	E2
HNF1B_homeodomain_2	jolma_taipale_cell_2013	0.006385	-0.4645	0	E2
HNF1B_MA0153.2	jaspar2018	0.005986	-0.529595	0	E2
Hnf4a_MA0114.3	jaspar2018	0.064645	-0.177427	1	E2
Hnf4a.mouse_nuclearreceptor_1	jolma_taipale_cell_2013	0.064645	-0.175754	1	E2
HNF4A_nuclearreceptor_1	jolma_taipale_cell_2013	0.023144	-0.445238	1	E2
HNF4A_nuclearreceptor_2	jolma_taipale_cell_2013	0.099761	-0.018654	1	E2
HNF4A_nuclearreceptor_3	jolma_taipale_cell_2013	0.037909	-0.351552	1	E2
HNF4A_nuclearreceptor_4	jolma_taipale_cell_2013	0.064645	-0.157226	1	E2
HNF4A_nuclearreceptor_5	jolma_taipale_cell_2013	0.055467	-0.243172	1	E2
HNF4A_nuclearreceptor_6	jolma_taipale_cell_2013	0.037111	-0.341245	1	E2
HNF4G_MA0484.1	jaspar2018	0.174781	0.024885	0	E2
HOMEZ_HOMEZ_1	jolma_taipale_cell_2013	0.003192	-0.318649	0	E2
HOXA10_homeodomain_1	jolma_taipale_cell_2013	0.007582	0.274414	1	E2
HOXA10_homeodomain_2	jolma_taipale_cell_2013	0.021149	0.341808	1	E2
HOXA10_MA0899.1	jaspar2018	0.021149	0.341808	1	E2
Hoxa11_MA0911.1	jaspar2018	0.006784	0.257313	1	E2
Hoxa11.mouse_homeodomain_1	jolma_taipale_cell_2013	0.006784	0.279008	1	E2
Hoxa11.mouse_homeodomain_2	jolma_taipale_cell_2013	0.019952	0.21446	1	E2
HOXA13_homeodomain_1	jolma_taipale_cell_2013	0.017957	0.212093	1	E2
HOXA13_homeodomain_2	jolma_taipale_cell_2013	0.015164	0.198465	0	E2
HOXA13_homeodomain_3	jolma_taipale_cell_2013	0.021149	0.35653	1	E2
HOXA13_homeodomain_4	jolma_taipale_cell_2013	0.013966	0.387943	1	E2
HOXA13_MA0650.1	jaspar2018	0.021149	0.35653	1	E2
HOXA1_homeodomain_1	jolma_taipale_cell_2013	0.007582	-0.66588	0	E2
HOXA2_homeodomain_1	jolma_taipale_cell_2013	0.014765	-0.400097	6e-06	E2
HOXA2_MA0900.1	jaspar2018	0.014765	-0.400097	0.006029	E2
Hoxa2.mouse_homeodomain_1	jolma_taipale_cell_2013	0.010774	-0.460384	0.005467	E2
HOXA5_MA0158.1	jaspar2018	0.007183	-0.388551	0	E2
Hoxa9_MA0594.1	jaspar2018	0.023144	0.193054	1	E2
HOXB13_homeodomain_1	jolma_taipale_cell_2013	0.018356	0.197259	1	E2
HOXB13_homeodomain_2	jolma_taipale_cell_2013	0.015563	0.226721	1	E2
HOXB13_MA0901.1	jaspar2018	0.018356	0.197259	1	E2
HOXB2_homeodomain_1	jolma_taipale_cell_2013	0.013567	-0.404518	1.5e-05	E2
HOXB2_MA0902.1	jaspar2018	0.013567	-0.404518	9.9e-05	E2
HOXB3_homeodomain_1	jolma_taipale_cell_2013	0.018755	-0.215096	1	E2
HOXB3_MA0903.1	jaspar2018	0.018755	-0.186751	0.571576	E2
HOXB5_homeodomain_1	jolma_taipale_cell_2013	0.011572	-0.228007	2e-06	E2
Hoxb5_MA0904.1	jaspar2018	0.007981	-0.651586	4e-06	E2
HOXC10_homeodomain_1	jolma_taipale_cell_2013	0.021548	0.318402	1	E2
HOXC10_homeodomain_2	jolma_taipale_cell_2013	0.018755	0.23594	1	E2
HOXC10_homeodomain_3	jolma_taipale_cell_2013	0.009178	0.419652	1	E2
HOXC10_MA0905.1	jaspar2018	0.009178	0.419652	1	E2
Hoxc10.mouse_homeodomain_1	jolma_taipale_cell_2013	0.010774	0.436238	1	E2
Hoxc10.mouse_homeodomain_2	jolma_taipale_cell_2013	0.015563	0.103489	1	E2
HOXC11_homeodomain_1	jolma_taipale_cell_2013	0.008779	0.466553	1	E2
HOXC11_homeodomain_2	jolma_taipale_cell_2013	0.021548	0.318402	1	E2
HOXC11_homeodomain_3	jolma_taipale_cell_2013	0.007981	0.580588	1	E2
HOXC11_homeodomain_4	jolma_taipale_cell_2013	0.022745	0.261475	1	E2
HOXC11_MA0651.1	jaspar2018	0.007981	0.580588	1	E2
HOXC12_homeodomain_1	jolma_taipale_cell_2013	0.01237	-0.104485	0.022448	E2
HOXC12_homeodomain_2	jolma_taipale_cell_2013	0.007183	0.276582	1	E2
HOXC12_MA0906.1	jaspar2018	0.007183	0.276582	1	E2
HOXC13_homeodomain_1	jolma_taipale_cell_2013	0.015563	0.120463	1	E2
HOXC13_homeodomain_2	jolma_taipale_cell_2013	0.014765	0.150772	1	E2
HOXC13_MA0907.1	jaspar2018	0.014765	0.150772	1	E2
Hoxc9_MA0485.1	jaspar2018	0.025539	0.396736	1	E2
HOXD11_homeodomain_1	jolma_taipale_cell_2013	0.009976	0.670343	1	E2
HOXD11_homeodomain_2	jolma_taipale_cell_2013	0.016361	0.093646	1	E2
HOXD11_MA0908.1	jaspar2018	0.009976	0.670343	1	E2
HOXD12_homeodomain_1	jolma_taipale_cell_2013	0.01237	-0.057791	4e-06	E2
HOXD12_homeodomain_2	jolma_taipale_cell_2013	0.007582	0.294043	1	E2
HOXD12_homeodomain_3	jolma_taipale_cell_2013	0.006784	0.416512	1	E2
HOXD12_homeodomain_4	jolma_taipale_cell_2013	0.013168	-0.050583	0	E2
HOXD12_MA0873.1	jaspar2018	0.007582	0.294043	1	E2
HOXD13_homeodomain_1	jolma_taipale_cell_2013	0.01676	0.177046	1	E2
HOXD13_homeodomain_2	jolma_taipale_cell_2013	0.013966	0.16555	1	E2
HOXD13_MA0909.1	jaspar2018	0.01676	0.177046	1	E2
Hoxd13.mouse_homeodomain_1	jolma_taipale_cell_2013	0.017957	0.252059	1	E2
Hoxd13.mouse_homeodomain_2	jolma_taipale_cell_2013	0.015164	0.23594	1	E2
Hoxd3_MA0912.1	jaspar2018	0.013966	-0.204633	0	E2
Hoxd3.mouse_homeodomain_1	jolma_taipale_cell_2013	0.009178	-0.553381	0	E2
HOXD8_homeodomain_1	jolma_taipale_cell_2013	0.010774	-0.829352	0	E2
Hoxd8_MA0910.1	jaspar2018	0.007981	0.082134	1	E2
Hoxd9_MA0913.1	jaspar2018	0.013567	0.094584	1	E2
Hoxd9.mouse_homeodomain_1	jolma_taipale_cell_2013	0.021947	0.159318	1	E2
Hoxd9.mouse_homeodomain_2	jolma_taipale_cell_2013	0.013567	0.094584	1	E2
Hoxd9.mouse_homeodomain_3	jolma_taipale_cell_2013	0.010774	0.633275	1	E2
HSF1_HSF_1	jolma_taipale_cell_2013	0.026337	-0.174993	0	E2
HSF1_HSF_2	jolma_taipale_cell_2013	0.021548	-0.233174	0	E2
HSF1_MA0486.2	jaspar2018	0.021548	-0.233174	0	E2
HSF2_HSF_1	jolma_taipale_cell_2013	0.025539	-0.160665	0	E2
HSF2_MA0770.1	jaspar2018	0.025539	-0.160665	0	E2
HSF4_HSF_1	jolma_taipale_cell_2013	0.036313	-0.060397	1.5e-05	E2
HSF4_MA0771.1	jaspar2018	0.036313	-0.060397	1	E2
HSFY2_HSF_1	jolma_taipale_cell_2013	0.003192	-0.4645	0	E2
HSFY2_HSF_2	jolma_taipale_cell_2013	0.003192	-0.571415	0	E2
HSFY2_HSF_3	jolma_taipale_cell_2013	0.005986	0.14283	1	E2
Id2_MA0617.1	jaspar2018	0.113328	0.384279	0	E2
ID4_bHLH_1	jolma_taipale_cell_2013	0.243017	-0.074095	1	E2
ID4_MA0824.1	jaspar2018	0.243017	-0.074095	1	E2
INSM1_MA0155.1	jaspar2018	0.385475	0.149004	0	E2
IRF1_MA0050.2	jaspar2018	0.247007	0.559179	0	E2
IRF2_MA0051.1	jaspar2018	0.051875	0.292523	0	E2
IRF3_IRF_1	jolma_taipale_cell_2013	0.136872	0.517175	1	E2
IRF3_MA1418.1	jaspar2018	0.136872	0.517175	0	E2
IRF4_IRF_1	jolma_taipale_cell_2013	0.042298	0.38266	1	E2
IRF4_MA1419.1	jaspar2018	0.042298	0.378898	1	E2
IRF5_IRF_1	jolma_taipale_cell_2013	0.050279	0.139078	2e-06	E2
IRF5_IRF_2	jolma_taipale_cell_2013	0.028731	0.23594	1	E2
IRF5_MA1420.1	jaspar2018	0.050279	0.139078	0	E2
IRF7_IRF_1	jolma_taipale_cell_2013	0.047087	0.33068	0	E2
IRF7_IRF_2	jolma_taipale_cell_2013	0.013567	0.01052	1	E2
IRF7_MA0772.1	jaspar2018	0.047486	0.339595	0	E2
IRF8_IRF_1	jolma_taipale_cell_2013	0.053073	0.399438	0	E2
[truncated: 5,071 more rows]
