# Supplementary material for: Discrete regulatory modules instruct hematopoietic lineage commitment and differentiation
Source: Nat Commun. 2021 Nov 23;12:6790. doi: 10.1038/s41467-021-27159-x (PMC8611072; doi:10.1038/s41467-021-27159-x)
Supplement: Supplementary file 4 — Supplementary Dataset 1-9 [file 41467_2021_27159_MOESM4_ESM.zip › Supplementary_Data_6.csv]

dhs_name	ENSID	gname	dist	pearson	pearson_pval
chr1:842834-843056	ENSG00000227232	WASH7P	-813264	0.844167391549454	0.000553707591325355
chr1:906822-907005	ENSG00000227232	WASH7P	-877252	-0.765115352317146	0.00373672473863039
chr1:911280-911493	ENSG00000227232	WASH7P	-881710	0.803658963061149	0.00163544617643185
chr1:1024284-1024427	ENSG00000227232	WASH7P	-994714	0.888425011154532	0.000112606822225978
chr1:842834-843056	ENSG00000228794	LINC01128	17695	0.844968070502608	0.000540393648747306
chr1:906822-907005	ENSG00000228794	LINC01128	81683	-0.708896402896819	0.0098470754133999
chr1:911280-911493	ENSG00000228794	LINC01128	86141	0.792575582066129	0.00210958778327675
chr1:960465-960629	ENSG00000228794	LINC01128	135326	0.738187496587112	0.00611890867238957
chr1:1024284-1024427	ENSG00000228794	LINC01128	199145	0.807334878842654	0.00149784718746295
chr1:1262136-1262398	ENSG00000228794	LINC01128	436997	0.764212171633305	0.00380283676052032
chr1:842834-843056	ENSG00000188976	NOC2L	104003	-0.819341663026176	0.00110940664123589
chr1:906822-907005	ENSG00000188976	NOC2L	40054	0.871256193648856	0.000223533588697181
chr1:911280-911493	ENSG00000188976	NOC2L	35566	-0.839716392783102	0.000632423573225144
chr1:960465-960629	ENSG00000188976	NOC2L	-13405	-0.753404517638961	0.00466470297453777
chr1:1024284-1024427	ENSG00000188976	NOC2L	-77224	-0.799508943935705	0.00180222623127969
chr1:1258733-1258895	ENSG00000188976	NOC2L	-311673	-0.721400567571365	0.00809286827548821
chr1:1262136-1262398	ENSG00000188976	NOC2L	-315076	-0.811735095836508	0.00134502440662202
chr1:1434333-1434534	ENSG00000188976	NOC2L	-487273	0.796525350456136	0.00192996047517243
chr1:1899749-1899961	ENSG00000188976	NOC2L	-952689	0.819047394000501	0.00111788298192222
chr1:906822-907005	ENSG00000188157	AGRN	-113115	-0.784607751883544	0.00251062931924693
chr1:911280-911493	ENSG00000188157	AGRN	-108627	0.834480173937255	0.000735824305852252
chr1:1024284-1024427	ENSG00000188157	AGRN	4163	0.770252451579944	0.00337712035136062
chr1:1258733-1258895	ENSG00000188157	AGRN	238612	0.828947325963209	0.000858809671068871
chr1:1262136-1262398	ENSG00000188157	AGRN	242015	0.771211854682072	0.00331298634674333
chr1:1434333-1434534	ENSG00000188157	AGRN	414212	-0.736423400915124	0.00630724659369992
chr1:1614306-1614580	ENSG00000188157	AGRN	594185	0.75283855968591	0.00471357568173258
chr1:1647963-1648217	ENSG00000188157	AGRN	627842	0.840344467514079	0.000620820740497513
chr1:1064232-1064439	ENSG00000131591	C1orf159	51641	-0.757062049601845	0.00435803463517075
chr1:1899749-1899961	ENSG00000131591	C1orf159	-783668	-0.717291972345292	0.00864109239401644
chr1:842834-843056	ENSG00000176022	B3GALT6	-389181	-0.921368880432518	2.07224130259105e-05
chr1:906822-907005	ENSG00000176022	B3GALT6	-325232	0.801042611886422	0.00173914208848006
chr1:911280-911493	ENSG00000176022	B3GALT6	-320744	-0.893050584807194	9.18576112937324e-05
chr1:1024284-1024427	ENSG00000176022	B3GALT6	-207810	-0.910467302572057	3.89247302768404e-05
chr1:1258733-1258895	ENSG00000176022	B3GALT6	26495	-0.720354624577584	0.00822988990227247
chr1:1262136-1262398	ENSG00000176022	B3GALT6	29898	-0.870875445099923	0.000226707310935433
chr1:1371360-1371593	ENSG00000176022	B3GALT6	139122	0.750020213759203	0.00496273805494606
chr1:1647963-1648217	ENSG00000176022	B3GALT6	415725	-0.705807416061789	0.0103208867466474
chr1:1960096-1960359	ENSG00000176022	B3GALT6	727858	0.855565647889422	0.000386445071101497
chr1:2050206-2050443	ENSG00000176022	B3GALT6	817968	0.738696333120425	0.00606537923053008
chr1:2212791-2212975	ENSG00000176022	B3GALT6	980553	-0.806380947887099	0.00153266689014964
chr1:2229198-2229347	ENSG00000176022	B3GALT6	996960	-0.771828129594809	0.00327228083797244
chr1:1064232-1064439	ENSG00000160087	UBE2J2	209413	-0.813983245751709	0.00127172855988545
chr1:1258733-1258895	ENSG00000160087	UBE2J2	14957	0.759976030444002	0.00412483504250152
chr1:1261296-1261501	ENSG00000160087	UBE2J2	12351	0.826975943389888	0.000906262558285148
chr1:1434333-1434534	ENSG00000160087	UBE2J2	-160480	-0.82167044080686	0.00104405993862635
chr1:1614306-1614580	ENSG00000160087	UBE2J2	-340453	0.767986944993201	0.00353230769477641
chr1:1647963-1648217	ENSG00000160087	UBE2J2	-374110	0.730131558777649	0.00701464426581261
chr1:1899749-1899961	ENSG00000160087	UBE2J2	-625896	-0.828326037795796	0.000873552369889361
chr1:2233025-2233154	ENSG00000160087	UBE2J2	-959172	0.794114295190433	0.00203815357221186
chr1:1064232-1064439	ENSG00000175756	AURKAIP1	310717	-0.821591559621796	0.00104622361939085
chr1:1258733-1258895	ENSG00000175756	AURKAIP1	116261	0.715077957375991	0.00894777337999056
chr1:1261296-1261501	ENSG00000175756	AURKAIP1	113655	0.836958101925334	0.000685381398733035
chr1:1434333-1434534	ENSG00000175756	AURKAIP1	-59176	-0.786675585723266	0.00240139251946518
chr1:1614306-1614580	ENSG00000175756	AURKAIP1	-239149	0.780809272679792	0.00272112748487957
chr1:1647963-1648217	ENSG00000175756	AURKAIP1	-272806	0.737190848818839	0.00622478466039668
chr1:1899749-1899961	ENSG00000175756	AURKAIP1	-524592	-0.776105896205621	0.00300011116219145
chr1:2050206-2050443	ENSG00000175756	AURKAIP1	-675049	-0.704241134550967	0.0105675141101461
chr1:2233025-2233154	ENSG00000175756	AURKAIP1	-857868	0.744742029165825	0.0054559790377149
chr1:2279258-2279421	ENSG00000175756	AURKAIP1	-904101	-0.824868945861962	0.000959190992723728
chr1:2300949-2301336	ENSG00000175756	AURKAIP1	-925792	-0.740737863025768	0.00585414624087175
chr1:960465-960629	ENSG00000248333	CDK11B	698382	0.774523098256782	0.00309872430028657
chr1:1064232-1064439	ENSG00000248333	CDK11B	594572	-0.883790130124266	0.000136911359287903
chr1:1434333-1434534	ENSG00000248333	CDK11B	224477	-0.840177073993139	0.00062389686015517
chr1:1614306-1614580	ENSG00000248333	CDK11B	44431	0.785362695245256	0.00247031785814692
chr1:1647963-1648217	ENSG00000248333	CDK11B	10794	0.705780645990946	0.0103250656505634
chr1:1899749-1899961	ENSG00000248333	CDK11B	-240737	-0.865967997673538	0.000270848033456482
chr1:2050206-2050443	ENSG00000248333	CDK11B	-391194	-0.776333546709678	0.00298612677807328
chr1:2279258-2279421	ENSG00000248333	CDK11B	-620246	-0.875280453990105	0.000192062791369181
chr1:2290694-2291047	ENSG00000248333	CDK11B	-631682	-0.758087896094698	0.00427482938224516
chr1:2300949-2301336	ENSG00000248333	CDK11B	-641937	-0.798385155724668	0.00184955282260325
chr1:2555672-2555881	ENSG00000248333	CDK11B	-896660	-0.797090660605108	0.00190524200262407
chr1:2556007-2556264	ENSG00000248333	CDK11B	-896995	-0.858350884983096	0.000352318843045483
chr1:906822-907005	ENSG00000008128	CDK11A	815825	-0.748467943808175	0.00510414787962998
chr1:960465-960629	ENSG00000008128	CDK11A	762201	0.815679825932436	0.00121848074392891
chr1:1064232-1064439	ENSG00000008128	CDK11A	658391	-0.925694740982229	1.57322383438938e-05
chr1:1258733-1258895	ENSG00000008128	CDK11A	463935	0.71468153392623	0.00900353137245734
chr1:1434333-1434534	ENSG00000008128	CDK11A	288296	-0.892018548275504	9.6203345635262e-05
chr1:1614306-1614580	ENSG00000008128	CDK11A	108250	0.847957155417987	0.000492868650683293
chr1:1647963-1648217	ENSG00000008128	CDK11A	74613	0.739822752068377	0.00594813423172165
chr1:1899749-1899961	ENSG00000008128	CDK11A	-176918	-0.911819077243361	3.61578854603584e-05
chr1:2050206-2050443	ENSG00000008128	CDK11A	-327375	-0.807407876426988	0.00149520792870556
chr1:2279258-2279421	ENSG00000008128	CDK11A	-556427	-0.915244007118117	2.98363024654745e-05
chr1:2290694-2291047	ENSG00000008128	CDK11A	-567863	-0.793064432135878	0.00208668885620653
chr1:2300949-2301336	ENSG00000008128	CDK11A	-578118	-0.843480891424424	0.000565324165737375
chr1:2555672-2555881	ENSG00000008128	CDK11A	-832841	-0.843429527170263	0.000566200856498201
chr1:2556007-2556264	ENSG00000008128	CDK11A	-833176	-0.901251559825094	6.25246192999412e-05
chr1:2578352-2578598	ENSG00000008128	CDK11A	-855521	-0.701111945887345	0.0110733285672327
chr1:1064232-1064439	ENSG00000215790	SLC35E2	681479	-0.846592556131771	0.000514144534357284
chr1:1434333-1434534	ENSG00000215790	SLC35E2	311384	-0.753632262120927	0.00464514481629447
chr1:1614306-1614580	ENSG00000215790	SLC35E2	131338	0.792195839041392	0.00212750810318833
chr1:1858701-1858974	ENSG00000215790	SLC35E2	-112782	0.741367766108563	0.00579010382836122
chr1:1899749-1899961	ENSG00000215790	SLC35E2	-153830	-0.758589821876452	0.00423455969262462
chr1:2279258-2279421	ENSG00000215790	SLC35E2	-533339	-0.746436334875085	0.00529379469871196
chr1:2556007-2556264	ENSG00000215790	SLC35E2	-810088	-0.71320455193721	0.00921355819275157
chr1:1064232-1064439	ENSG00000008130	NADK	714030	-0.788209347628004	0.00232274216123489
chr1:1261296-1261501	ENSG00000008130	NADK	516968	0.733395104797476	0.00664067431619113
chr1:1434333-1434534	ENSG00000008130	NADK	343935	-0.702196299958335	0.0108960571823289
chr1:1614306-1614580	ENSG00000008130	NADK	163889	0.745426503914265	0.00539001440019697
chr1:1899749-1899961	ENSG00000008130	NADK	-121279	-0.706233315776283	0.0102545714039539
chr1:2279258-2279421	ENSG00000008130	NADK	-500788	-0.727273132999667	0.00735497968881566
chr1:1258733-1258895	ENSG00000067606	PRKCZ	-791516	-0.891272077142679	9.94457861249666e-05
chr1:1262136-1262398	ENSG00000067606	PRKCZ	-788013	-0.910417290766149	3.9030198267113e-05
chr1:1647963-1648217	ENSG00000067606	PRKCZ	-402194	-0.75989295063616	0.00413134984373646
chr1:1780364-1780609	ENSG00000067606	PRKCZ	-269802	0.861371673723377	0.000318005981943492
chr1:1960096-1960359	ENSG00000067606	PRKCZ	-90052	0.877164827940696	0.000178572798960353
chr1:2050206-2050443	ENSG00000067606	PRKCZ	0	0.784850981134885	0.00249758728868565
chr1:2212791-2212975	ENSG00000067606	PRKCZ	162379	-0.870264247863723	0.000231875323013769
chr1:2229198-2229347	ENSG00000067606	PRKCZ	178786	-0.790228503424435	0.00222221932205335
chr1:2233025-2233154	ENSG00000067606	PRKCZ	182613	-0.910237203028849	3.94118423980049e-05
chr1:2255806-2256208	ENSG00000067606	PRKCZ	205394	0.803801624926175	0.00162993165219823
chr1:2290176-2290436	ENSG00000067606	PRKCZ	239764	-0.870735171187622	0.000227885380021424
chr1:2290694-2291047	ENSG00000067606	PRKCZ	240282	0.896396413962451	7.88169100860654e-05
chr1:2300949-2301336	ENSG00000067606	PRKCZ	250537	0.831688575983626	0.000796041115328695
chr1:2345707-2346013	ENSG00000067606	PRKCZ	295295	-0.886984388321346	0.000119766007857523
chr1:2390363-2390617	ENSG00000067606	PRKCZ	339951	-0.901529649492971	6.16788625202116e-05
chr1:2529087-2529240	ENSG00000067606	PRKCZ	478675	-0.893908778445545	8.83624250707669e-05
chr1:2555672-2555881	ENSG00000067606	PRKCZ	505260	0.762719962201373	0.00391400438199829
chr1:2578352-2578598	ENSG00000067606	PRKCZ	527940	0.796489867301967	0.00193152014169601
chr1:1434333-1434534	ENSG00000116151	MORN1	957019	-0.718828676584534	0.00843289605315332
chr1:1614306-1614580	ENSG00000116151	MORN1	776973	0.754586462471305	0.00456387357237827
chr1:1647963-1648217	ENSG00000116151	MORN1	743336	0.807996805468481	0.00147404534405802
chr1:2050206-2050443	ENSG00000116151	MORN1	341110	-0.764615067914201	0.00377323642824933
chr1:2233025-2233154	ENSG00000116151	MORN1	158399	0.808681522213611	0.00144973077265038
chr1:2290694-2291047	ENSG00000116151	MORN1	100506	-0.784073103983104	0.0025394799419951
chr1:2300949-2301336	ENSG00000116151	MORN1	90217	-0.788808544311395	0.00229255629268158
chr1:2345707-2346013	ENSG00000116151	MORN1	45540	0.745337501514098	0.00539855760238716
chr1:2529087-2529240	ENSG00000116151	MORN1	-137533	0.764324343381402	0.00379457800039688
chr1:2555672-2555881	ENSG00000116151	MORN1	-164118	-0.813048964209666	0.00130180547980184
chr1:2556007-2556264	ENSG00000116151	MORN1	-164453	-0.72025172694746	0.0082434629094724
chr1:2578352-2578598	ENSG00000116151	MORN1	-186798	-0.730293590071149	0.00699571280170743
chr1:3093988-3094160	ENSG00000116151	MORN1	-702434	-0.705912861521009	0.0103044385723495
chr1:3171135-3171340	ENSG00000116151	MORN1	-779581	-0.799855413898191	0.00178782405066518
chr1:3182016-3182227	ENSG00000116151	MORN1	-790462	-0.716486734535401	0.00875170886822787
chr1:3222298-3222590	ENSG00000116151	MORN1	-830744	-0.707576199325411	0.0100475507030178
chr1:3313128-3313446	ENSG00000116151	MORN1	-921574	-0.743090670100066	0.00561762981318646
chr1:1614306-1614580	ENSG00000157870	FAM213B	-971911	0.876928885164761	0.000180220077096579
chr1:1647963-1648217	ENSG00000157870	FAM213B	-938274	0.894723564124564	8.51413635551432e-05
chr1:1858701-1858974	ENSG00000157870	FAM213B	-727517	0.737781119823325	0.00616191401240118
chr1:1899749-1899961	ENSG00000157870	FAM213B	-686530	-0.803247009733433	0.00165145039177914
chr1:2050206-2050443	ENSG00000157870	FAM213B	-536048	-0.839322560914833	0.000639784277013203
chr1:2233025-2233154	ENSG00000157870	FAM213B	-353337	0.897578957025698	7.45730922677023e-05
chr1:2279258-2279421	ENSG00000157870	FAM213B	-307070	-0.846550775109278	0.000514807004960788
chr1:2290176-2290436	ENSG00000157870	FAM213B	-296055	0.759682606588527	0.0041478790693191
chr1:2290694-2291047	ENSG00000157870	FAM213B	-295444	-0.897185387398341	7.59650800844934e-05
chr1:2300949-2301336	ENSG00000157870	FAM213B	-285155	-0.899584433686596	6.77877182667884e-05
chr1:2345707-2346013	ENSG00000157870	FAM213B	-240478	0.865537123769917	0.000275021460461514
chr1:2390363-2390617	ENSG00000157870	FAM213B	-195874	0.789186692593868	0.00227366108444988
chr1:2529087-2529240	ENSG00000157870	FAM213B	-57251	0.812565884312936	0.00131757003703301
chr1:2555672-2555881	ENSG00000157870	FAM213B	-30610	-0.890129189407811	0.000104575415395359
chr1:2556007-2556264	ENSG00000157870	FAM213B	-30227	-0.862008470048732	0.000311117114903743
chr1:2578352-2578598	ENSG00000157870	FAM213B	-7893	-0.736166246814956	0.00633506054340241
chr1:2840469-2840705	ENSG00000157870	FAM213B	253977	-0.797265628018625	0.0018976408160525
chr1:2845896-2846194	ENSG00000157870	FAM213B	259404	-0.815698945054223	0.00121789062963728
chr1:2888509-2888793	ENSG00000157870	FAM213B	302017	-0.802901951854097	0.00166494796454356
chr1:2912752-2912951	ENSG00000157870	FAM213B	326260	-0.761510740197304	0.00400588276124268
chr1:3093988-3094160	ENSG00000157870	FAM213B	507496	-0.846462484990104	0.000516209091156945
chr1:3171135-3171340	ENSG00000157870	FAM213B	584643	-0.897300048194518	7.55574579259772e-05
chr1:3182016-3182227	ENSG00000157870	FAM213B	595524	-0.821189311765399	0.001057310929573
chr1:3222298-3222590	ENSG00000157870	FAM213B	635806	-0.801927895350254	0.0017035068247685
chr1:3313128-3313446	ENSG00000157870	FAM213B	726636	-0.815725442081122	0.00121707315897151
chr1:3424785-3424956	ENSG00000157870	FAM213B	838293	-0.752854707843725	0.00471217588374338
chr1:3516243-3516522	ENSG00000157870	FAM213B	929751	-0.850803188011995	0.000450695598241024
chr1:3531414-3531678	ENSG00000157870	FAM213B	944922	-0.789120588165504	0.00227695555877392
chr1:2555672-2555881	ENSG00000162591	MEGF6	975566	0.916220103913023	2.82047242017553e-05
chr1:2556007-2556264	ENSG00000162591	MEGF6	975183	0.912621277900187	3.45906655919377e-05
chr1:2578352-2578598	ENSG00000162591	MEGF6	952849	0.875508260811058	0.000190390972722445
chr1:2840469-2840705	ENSG00000162591	MEGF6	690742	0.885495846177405	0.000127532725296726
chr1:2845896-2846194	ENSG00000162591	MEGF6	685253	0.882126138163911	0.000146572228303465
chr1:2888509-2888793	ENSG00000162591	MEGF6	642654	0.900945875904584	6.34647783562014e-05
chr1:2912752-2912951	ENSG00000162591	MEGF6	618496	0.888272393066506	0.000113348970728991
chr1:3093988-3094160	ENSG00000162591	MEGF6	437287	0.914239588416976	3.15919104485509e-05
chr1:3171135-3171340	ENSG00000162591	MEGF6	360107	0.938038541566526	6.47847650955433e-06
chr1:3182016-3182227	ENSG00000162591	MEGF6	349220	0.915671368047019	2.91130547892e-05
chr1:3222298-3222590	ENSG00000162591	MEGF6	308857	0.906151914384044	4.88886769953365e-05
chr1:3313128-3313446	ENSG00000162591	MEGF6	218001	0.905174330869854	5.14016351448439e-05
chr1:3424785-3424956	ENSG00000162591	MEGF6	106491	0.812307174083188	0.0013260727742786
chr1:3516243-3516522	ENSG00000162591	MEGF6	14925	0.926856538004752	1.45691917134487e-05
chr1:3531414-3531678	ENSG00000162591	MEGF6	0	0.85083317873891	0.000450266648727963
chr1:3611577-3611787	ENSG00000162591	MEGF6	-80129	0.954345882784465	1.44648680465997e-06
chr1:3625669-3625866	ENSG00000162591	MEGF6	-94221	-0.945576684613472	3.43059394977933e-06
chr1:3759892-3760035	ENSG00000162591	MEGF6	-228444	-0.86574396314813	0.000273011816767046
chr1:3774843-3775105	ENSG00000162591	MEGF6	-243395	-0.947271889797847	2.93702672504704e-06
chr1:3776044-3776209	ENSG00000162591	MEGF6	-244596	-0.937280349468941	6.87576105944937e-06
chr1:3793666-3793871	ENSG00000162591	MEGF6	-262218	-0.846151428493656	0.000521172419690928
chr1:3881168-3881394	ENSG00000162591	MEGF6	-349720	0.947388240273989	2.90533986997378e-06
chr1:3171135-3171340	ENSG00000158109	TPRG1L	-453675	-0.87565820756394	0.00018929676718218
chr1:3313128-3313446	ENSG00000158109	TPRG1L	-311569	-0.914460860181146	3.11983437390558e-05
chr1:3516243-3516522	ENSG00000158109	TPRG1L	-108493	-0.765018247634834	0.00374379056468976
chr1:3531414-3531678	ENSG00000158109	TPRG1L	-93337	-0.919560633648807	2.31452384770039e-05
chr1:3611577-3611787	ENSG00000158109	TPRG1L	-13228	-0.743638830478345	0.00556357590215681
chr1:3625669-3625866	ENSG00000158109	TPRG1L	653	0.877521123240642	0.000176107574970124
chr1:3759892-3760035	ENSG00000158109	TPRG1L	134876	0.823863016521308	0.000985285904761574
chr1:3776044-3776209	ENSG00000158109	TPRG1L	151028	0.84281268133851	0.000576811785794025
chr1:3881168-3881394	ENSG00000158109	TPRG1L	256152	-0.848273192507268	0.000488040141501674
chr1:4585324-4585525	ENSG00000158109	TPRG1L	960308	0.846123855211177	0.000521614168011017
chr1:2840469-2840705	ENSG00000116213	WRAP73	809352	-0.790371827237602	0.00221521260195561
chr1:2845896-2846194	ENSG00000116213	WRAP73	803863	-0.827873868173937	0.000884404296216347
chr1:2888509-2888793	ENSG00000116213	WRAP73	761264	-0.815132685818847	0.00123546176403394
chr1:2912752-2912951	ENSG00000116213	WRAP73	737106	-0.808181936030642	0.00146744062207422
chr1:3093988-3094160	ENSG00000116213	WRAP73	555897	-0.760188957762822	0.00410817362575459
chr1:3171135-3171340	ENSG00000116213	WRAP73	478717	-0.715231391299985	0.00892626183683252
chr1:3182016-3182227	ENSG00000116213	WRAP73	467830	-0.811627124626957	0.00134862447846873
chr1:3222298-3222590	ENSG00000116213	WRAP73	427467	-0.809464947284185	0.00142229023798543
chr1:3516243-3516522	ENSG00000116213	WRAP73	133535	-0.713904809661839	0.00911353100983156
chr1:3611577-3611787	ENSG00000116213	WRAP73	38270	-0.777308567229372	0.00292679261829632
chr1:2840469-2840705	ENSG00000235169	SMIM1	-932056	-0.770320528367227	0.00337253872128782
chr1:2845896-2846194	ENSG00000235169	SMIM1	-926567	-0.77143651567252	0.00329810296761166
chr1:2888509-2888793	ENSG00000235169	SMIM1	-883968	-0.777856770945281	0.00289382882460905
chr1:2912752-2912951	ENSG00000235169	SMIM1	-859810	-0.733414613347928	0.006638484868657
chr1:3093988-3094160	ENSG00000235169	SMIM1	-678601	-0.822482799346679	0.00102197733140095
chr1:3171135-3171340	ENSG00000235169	SMIM1	-601421	-0.952363394674532	1.78302685882454e-06
chr1:3182016-3182227	ENSG00000235169	SMIM1	-590534	-0.801660373270862	0.00171421578205119
chr1:3222298-3222590	ENSG00000235169	SMIM1	-550171	-0.776822518693262	0.00295625741887402
chr1:3313128-3313446	ENSG00000235169	SMIM1	-459315	-0.94099010332158	5.10123864084112e-06
chr1:3516243-3516522	ENSG00000235169	SMIM1	-256239	-0.883282133591781	0.000139806205267571
chr1:3531414-3531678	ENSG00000235169	SMIM1	-241083	-0.94631109729437	3.20929554867146e-06
chr1:3611577-3611787	ENSG00000235169	SMIM1	-160974	-0.888729963560097	0.00011113530602145
chr1:3625669-3625866	ENSG00000235169	SMIM1	-146895	0.968940683756784	2.16070071360056e-07
chr1:3759892-3760035	ENSG00000235169	SMIM1	-12726	0.906804204938138	4.72663732822992e-05
chr1:3774843-3775105	ENSG00000235169	SMIM1	2081	0.942730392791892	4.40514795119357e-06
chr1:3776044-3776209	ENSG00000235169	SMIM1	3282	0.961652729504415	6.12296390503391e-07
chr1:3793666-3793871	ENSG00000235169	SMIM1	20904	0.830883409776078	0.000814097015810181
chr1:3881168-3881394	ENSG00000235169	SMIM1	108406	-0.95602857861954	1.20228196115215e-06
chr1:4585324-4585525	ENSG00000235169	SMIM1	812562	0.769985985381094	0.00339509927283097
chr1:3881168-3881394	ENSG00000116198	CEP104	-23957	-0.701715328505965	0.0109744246732888
chr1:5771125-5771384	ENSG00000069424	KCNAB2	-219543	0.799874734334329	0.0017870235368173
chr1:6028168-6028391	ENSG00000069424	KCNAB2	37240	0.806741844426413	0.00151942142088936
chr1:6348672-6348878	ENSG00000069424	KCNAB2	357744	0.74669351166307	0.00526949850046832
chr1:6359776-6360007	ENSG00000069424	KCNAB2	368848	-0.902366776976387	5.91870080361371e-05
chr1:6440368-6440548	ENSG00000069424	KCNAB2	449440	-0.851755577741211	0.000437227852272281
chr1:6603584-6603781	ENSG00000069424	KCNAB2	612656	-0.749261654725125	0.00503146709134791
chr1:6666768-6667011	ENSG00000069424	KCNAB2	675840	-0.902319180620005	5.93265302979087e-05
chr1:6672541-6672881	ENSG00000069424	KCNAB2	681613	-0.935483116034139	7.89471511819902e-06
chr1:6743598-6744080	ENSG00000069424	KCNAB2	752670	0.959162269974068	8.3515518130281e-07
chr1:5771125-5771384	ENSG00000041988	THAP3	-853482	-0.835969630508783	0.000705171830420872
chr1:6027182-6027349	ENSG00000041988	THAP3	-597517	-0.939236428195661	5.88801556430345e-06
chr1:6028168-6028391	ENSG00000041988	THAP3	-596475	-0.871499755775881	0.000221521633008472
chr1:6138424-6138600	ENSG00000041988	THAP3	-486266	-0.89506980189317	8.38008078324392e-05
chr1:6348672-6348878	ENSG00000041988	THAP3	-275988	-0.861822493955411	0.000313116874680395
chr1:6359776-6360007	ENSG00000041988	THAP3	-264859	0.716899908858537	0.00869481934439155
chr1:6440368-6440548	ENSG00000041988	THAP3	-184318	0.786089291680563	0.00243198838734213
chr1:6969170-6969383	ENSG00000041988	THAP3	344303	-0.916319375601574	2.80428108757691e-05
chr1:7127745-7127959	ENSG00000041988	THAP3	502878	-0.720069375872425	0.0082675575608667
chr1:7207961-7208236	ENSG00000041988	THAP3	583094	-0.858073868775105	0.00035560388644688
chr1:6359776-6360007	ENSG00000171735	CAMTA1	-425447	-0.806351196863636	0.00153376274084495
chr1:6666768-6667011	ENSG00000171735	CAMTA1	-118443	-0.831630377847208	0.000797335738335817
chr1:6672541-6672881	ENSG00000171735	CAMTA1	-112573	-0.793533167393122	0.00206491117586748
chr1:6743598-6744080	ENSG00000171735	CAMTA1	-41374	0.874830168294178	0.000195401039384288
chr1:7207961-7208236	ENSG00000171735	CAMTA1	422506	0.720580347263342	0.00820017385246969
chr1:7942342-7942623	ENSG00000142599	RERE	874841	0.792043247263275	0.00213474170092943
chr1:8525892-8526217	ENSG00000142599	RERE	291247	0.765702258745309	0.00369423360363081
chr1:8542249-8542442	ENSG00000142599	RERE	275022	-0.786773127135686	0.00239633095315169
chr1:8858125-8858401	ENSG00000142599	RERE	-40660	0.903641694770047	5.55446270151745e-05
chr1:8873657-8873886	ENSG00000142599	RERE	-56192	0.74616398537379	0.00531961632996352
chr1:8877943-8878197	ENSG00000142599	RERE	-60478	0.898444197717459	7.15832389466215e-05
chr1:9005163-9005430	ENSG00000142599	RERE	-187698	0.811732674851705	0.00134510504818114
chr1:9129494-9129732	ENSG00000142599	RERE	-312029	0.72595952120375	0.00751546833563916
chr1:9292778-9292986	ENSG00000142599	RERE	-475313	0.786755460458855	0.00239724709817223
chr1:9410932-9411235	ENSG00000142599	RERE	-593467	0.853167347402089	0.00041784137779056
chr1:9426359-9426616	ENSG00000142599	RERE	-608894	0.968995507986235	2.14189619646985e-07
chr1:9629763-9630003	ENSG00000142599	RERE	-812298	0.790601295652414	0.00220402967511321
chr1:9687441-9687659	ENSG00000142599	RERE	-869976	0.915252105046152	2.98224676524988e-05
chr1:9717557-9717945	ENSG00000142599	RERE	-900092	0.90981660337587	4.03146230997179e-05
chr1:9719159-9719391	ENSG00000142599	RERE	-901694	-0.759618727153404	0.00415290873572039
chr1:7942342-7942623	ENSG00000074800	ENO1	936566	0.771394512239093	0.00330088174760195
chr1:8525892-8526217	ENSG00000074800	ENO1	352972	0.76183365536665	0.00398118892706086
chr1:8542249-8542442	ENSG00000074800	ENO1	336747	-0.747439747212177	0.0051994755965477
chr1:8873657-8873886	ENSG00000074800	ENO1	5303	0.84641163303623	0.000517017985807941
chr1:9005163-9005430	ENSG00000074800	ENO1	-125973	0.795557974409502	0.00197282824230751
chr1:9129494-9129732	ENSG00000074800	ENO1	-250304	0.825589600687854	0.00094082666067495
chr1:9196528-9196774	ENSG00000074800	ENO1	-317338	0.797939217612649	0.00186859433780308
chr1:9239746-9240000	ENSG00000074800	ENO1	-360556	0.700677388030347	0.0111449684311684
chr1:9292778-9292986	ENSG00000074800	ENO1	-413588	0.74207849216689	0.00571847919795582
chr1:9593503-9593761	ENSG00000074800	ENO1	-714313	0.888938679553211	0.000110136881325934
chr1:9717557-9717945	ENSG00000074800	ENO1	-838367	0.768375139687784	0.00350533941152002
chr1:8525892-8526217	ENSG00000142583	SLC2A5	543417	0.94334013155625	4.17992404535276e-06
chr1:8542249-8542442	ENSG00000142583	SLC2A5	527192	-0.837834593799458	0.000668194958723266
chr1:8858125-8858401	ENSG00000142583	SLC2A5	211233	0.733213080207662	0.00666112911266409
chr1:8873657-8873886	ENSG00000142583	SLC2A5	195748	0.854057758979722	0.00040596212929862
chr1:9005163-9005430	ENSG00000142583	SLC2A5	64204	0.853593153056466	0.000412127361368951
chr1:9129494-9129732	ENSG00000142583	SLC2A5	-59859	0.924336197902124	1.71838872125419e-05
chr1:9196528-9196774	ENSG00000142583	SLC2A5	-126893	0.904947379020768	5.19992922236004e-05
chr1:9239746-9240000	ENSG00000142583	SLC2A5	-170111	0.922601983764257	1.91883199273506e-05
chr1:9292778-9292986	ENSG00000142583	SLC2A5	-223143	0.83863385153926	0.000652815483479395
chr1:9593503-9593761	ENSG00000142583	SLC2A5	-523868	0.824852628695305	0.000959609977134118
chr1:9629763-9630003	ENSG00000142583	SLC2A5	-560128	0.881500350138271	0.000150340257463612
chr1:9717557-9717945	ENSG00000142583	SLC2A5	-647922	0.838032345129548	0.000664363953596318
chr1:8858125-8858401	ENSG00000171608	PIK3CD	-793330	0.854520967376944	0.00039988702400627
chr1:8873657-8873886	ENSG00000171608	PIK3CD	-777845	0.84835649116587	0.000486773613482533
chr1:8877943-8878197	ENSG00000171608	PIK3CD	-773534	0.937911291280174	6.54385309413319e-06
chr1:9005163-9005430	ENSG00000171608	PIK3CD	-646301	0.940532255641824	5.29809412888786e-06
chr1:9129494-9129732	ENSG00000171608	PIK3CD	-521999	0.866944589261739	0.00026157145072771
chr1:9196528-9196774	ENSG00000171608	PIK3CD	-454957	0.787720763076053	0.00234757961038463
chr1:9239746-9240000	ENSG00000171608	PIK3CD	-411731	0.75663636377302	0.0043929190080771
chr1:9292778-9292986	ENSG00000171608	PIK3CD	-358745	0.871192532368253	0.000224061808013336
chr1:9410932-9411235	ENSG00000171608	PIK3CD	-240496	0.752603885892483	0.00473395379927434
chr1:9426359-9426616	ENSG00000171608	PIK3CD	-225115	0.914351981845192	3.13915155196123e-05
chr1:9593503-9593761	ENSG00000171608	PIK3CD	-57970	0.723047693540392	0.0078805591356802
chr1:9629763-9630003	ENSG00000171608	PIK3CD	-21728	0.851690085686129	0.000438143841351844
chr1:9687441-9687659	ENSG00000171608	PIK3CD	35709	0.768598269483558	0.00348990929410267
chr1:9717557-9717945	ENSG00000171608	PIK3CD	65825	0.977811528104338	4.08092645492613e-08
chr1:10074429-10074668	ENSG00000171608	PIK3CD	422697	0.828800216296139	0.000862282978008365
chr1:10415440-10415606	ENSG00000171608	PIK3CD	763708	0.703527871534335	0.0106812653559881
chr1:10459261-10459416	ENSG00000171608	PIK3CD	807529	-0.928627214747421	1.29282254900925e-05
chr1:10510952-10511159	ENSG00000171608	PIK3CD	859220	0.84262012779394	0.000580155430147419
chr1:8873657-8873886	ENSG00000231789	PIK3CD-AS2	813668	0.752479669087334	0.00474476719381134
chr1:9005163-9005430	ENSG00000231789	PIK3CD-AS2	682124	0.728461657170433	0.00721199976503714
chr1:9129494-9129732	ENSG00000231789	PIK3CD-AS2	557822	0.832356975706007	0.000781288651909279
chr1:9196528-9196774	ENSG00000231789	PIK3CD-AS2	490780	0.923638277062884	1.7969625595321e-05
chr1:9239746-9240000	ENSG00000231789	PIK3CD-AS2	447554	0.719753024303917	0.00830948301831427
chr1:9593503-9593761	ENSG00000231789	PIK3CD-AS2	93793	0.903618887619571	5.5608198775404e-05
chr1:10510952-10511159	ENSG00000231789	PIK3CD-AS2	-823397	0.753683586855201	0.00464074574284985
chr1:8858125-8858401	ENSG00000171603	CLSTN1	965563	0.769638686183944	0.00341864118582232
chr1:8873657-8873886	ENSG00000171603	CLSTN1	950078	0.86825549502459	0.000249510645218178
chr1:8877943-8878197	ENSG00000171603	CLSTN1	945767	0.856451502623147	0.00037532426953025
chr1:9005163-9005430	ENSG00000171603	CLSTN1	818534	0.937331809035776	6.84820218149438e-06
chr1:9129494-9129732	ENSG00000171603	CLSTN1	694232	0.891628692551634	9.7886249248428e-05
chr1:9196528-9196774	ENSG00000171603	CLSTN1	627190	0.800345227201683	0.00176761400372618
chr1:9239746-9240000	ENSG00000171603	CLSTN1	583964	0.725940625838544	0.00751779582417018
chr1:9292778-9292986	ENSG00000171603	CLSTN1	530978	0.819592121835431	0.00110223132133356
chr1:9410932-9411235	ENSG00000171603	CLSTN1	412729	0.720033981288412	0.00827224046051721
chr1:9426359-9426616	ENSG00000171603	CLSTN1	397348	0.825549258732978	0.000941847462301444
chr1:9593503-9593761	ENSG00000171603	CLSTN1	230203	0.811959579861183	0.0013375631130204
chr1:9629763-9630003	ENSG00000171603	CLSTN1	193961	0.792109864994548	0.002131581384919
chr1:9717557-9717945	ENSG00000171603	CLSTN1	106019	0.941697396517502	4.80855660377159e-06
chr1:10074429-10074668	ENSG00000171603	CLSTN1	-250464	0.812158518182856	0.00133097752928938
chr1:10415440-10415606	ENSG00000171603	CLSTN1	-591475	0.738362671005809	0.0061004404273735
chr1:10459261-10459416	ENSG00000171603	CLSTN1	-635296	-0.90085633868668	6.37422493791231e-05
chr1:10510952-10511159	ENSG00000171603	CLSTN1	-686987	0.844521575358216	0.000547787118397744
chr1:10692484-10692631	ENSG00000171603	CLSTN1	-868519	-0.884199987981065	0.000134610123539328
chr1:9426359-9426616	ENSG00000178585	CTNNBIP1	483652	0.826654337621355	0.000914192008488894
chr1:9687441-9687659	ENSG00000178585	CTNNBIP1	222609	0.807719659089451	0.00148397546948955
chr1:9719159-9719391	ENSG00000178585	CTNNBIP1	190877	-0.866015123104335	0.000270394589893363
chr1:10074429-10074668	ENSG00000178585	CTNNBIP1	-164160	0.746470209404899	0.00529058965627813
chr1:10692484-10692631	ENSG00000178585	CTNNBIP1	-782215	-0.702563441467637	0.0108365171089632
chr1:9239746-9240000	ENSG00000130939	UBE4B	-792832	-0.772534555464495	0.00322608973009744
chr1:9292778-9292986	ENSG00000130939	UBE4B	-739846	-0.801275623590143	0.00172970779063755
chr1:9426359-9426616	ENSG00000130939	UBE4B	-606216	-0.874936625447246	0.000194607748626868
chr1:9629763-9630003	ENSG00000130939	UBE4B	-402829	-0.869070850849625	0.000242230755651452
chr1:9687441-9687659	ENSG00000130939	UBE4B	-345173	-0.816047534127144	0.00120716989141091
chr1:9717557-9717945	ENSG00000130939	UBE4B	-314887	-0.805756138377224	0.00155580776659917
chr1:9719159-9719391	ENSG00000130939	UBE4B	-313441	0.723699945112237	0.00779764901894561
chr1:10074429-10074668	ENSG00000130939	UBE4B	41596	-0.825297018127486	0.000948249479817835
chr1:10459261-10459416	ENSG00000130939	UBE4B	426428	0.839516583804052	0.000636149753766858
chr1:10510952-10511159	ENSG00000130939	UBE4B	478119	-0.745864544314982	0.00534811604894047
chr1:10692484-10692631	ENSG00000130939	UBE4B	659651	0.821917483644072	0.00103730595733145
chr1:9687441-9687659	ENSG00000251503	CENPS-CORT	-742443	-0.746225197117007	0.00531380454701562
chr1:9593503-9593761	ENSG00000160049	DFFA	878767	0.752277712944957	0.00476238783297445
chr1:10692484-10692631	ENSG00000160049	DFFA	-219955	-0.729443532563143	0.00709546056105095
chr1:10692484-10692631	ENSG00000132879	FBXO44	-961744	-0.721938769723932	0.0080230308923295
chr1:11298770-11299089	ENSG00000132879	FBXO44	-355286	-0.770173659399046	0.00338242904033593
chr1:11648903-11649087	ENSG00000132879	FBXO44	-5288	-0.888863678788115	0.000110494846775046
chr1:11740961-11741166	ENSG00000132879	FBXO44	86585	0.730776079670324	0.00693956653711951
chr1:11742238-11742378	ENSG00000132879	FBXO44	87862	-0.705841679497759	0.0103155399378183
chr1:11790927-11791081	ENSG00000132879	FBXO44	136551	-0.751091213677123	0.00486691046270046
chr1:11797837-11798029	ENSG00000132879	FBXO44	143461	-0.73232383156275	0.00676173844953302
chr1:11841319-11841585	ENSG00000132879	FBXO44	186943	-0.770054372202355	0.0033904781787287
chr1:11882836-11883237	ENSG00000132879	FBXO44	228460	-0.710379222307959	0.00962547589876649
chr1:11894035-11894196	ENSG00000132879	FBXO44	239659	-0.864805022053818	0.00028222729375019
chr1:11908859-11909076	ENSG00000132879	FBXO44	254483	-0.711312685843705	0.00948789442046255
chr1:12031350-12031510	ENSG00000132879	FBXO44	376974	-0.746272386146545	0.00530932742855629
chr1:12173834-12174031	ENSG00000132879	FBXO44	519458	0.765621907728742	0.00370002912617061
chr1:12510452-12510677	ENSG00000132879	FBXO44	856076	0.743184687010228	0.00560833084094497
chr1:12604466-12604642	ENSG00000132879	FBXO44	950090	0.775770251643881	0.00302082039747001
chr1:11908454-11908684	ENSG00000177674	AGTRAP	172369	0.768445077190619	0.00350049745292631
chr1:11983492-11983753	ENSG00000177674	AGTRAP	247407	0.794426448932558	0.00202389065407098
chr1:11298770-11299089	ENSG00000177000	MTHFR	506323	0.859091723819669	0.000343649365351624
chr1:11697243-11697433	ENSG00000177000	MTHFR	107979	0.797760844741907	0.00187625273821303
chr1:11719373-11719659	ENSG00000177000	MTHFR	85753	-0.841848962275443	0.000593697329204509
chr1:11731848-11732039	ENSG00000177000	MTHFR	73373	0.724427431258024	0.00770594785343805
chr1:11742238-11742378	ENSG00000177000	MTHFR	63034	0.897621544118644	7.44236776445633e-05
chr1:11790927-11791081	ENSG00000177000	MTHFR	14331	0.848789005824348	0.000480238319088176
chr1:11797837-11798029	ENSG00000177000	MTHFR	7383	0.845833251838956	0.000526287571037091
chr1:11882836-11883237	ENSG00000177000	MTHFR	-77423	0.81939556918243	0.00110785926972366
chr1:11908859-11909076	ENSG00000177000	MTHFR	-103446	0.834435401157306	0.000736761394266804
chr1:12133028-12133320	ENSG00000177000	MTHFR	-327615	-0.856358252117351	0.000376483050653981
chr1:12215545-12215746	ENSG00000177000	MTHFR	-410132	0.877987590660539	0.000172920346489591
chr1:12218575-12218801	ENSG00000177000	MTHFR	-413162	0.915164616018504	2.99722051684171e-05
chr1:12448852-12449033	ENSG00000177000	MTHFR	-643439	0.924489149092242	1.70153704858981e-05
chr1:12473333-12473511	ENSG00000177000	MTHFR	-667920	-0.720551798916652	0.00820392775942255
chr1:12478256-12478562	ENSG00000177000	MTHFR	-672843	0.925294826428611	1.6149097666502e-05
chr1:12529477-12529721	ENSG00000177000	MTHFR	-724064	0.903979772277345	5.460896128076e-05
chr1:12604466-12604642	ENSG00000177000	MTHFR	-799053	-0.725381409418671	0.00758692368044722
chr1:12617970-12618534	ENSG00000177000	MTHFR	-812557	0.82837118082901	0.000872474623291777
chr1:11908454-11908684	ENSG00000116685	KIAA2013	17742	0.88918215961158	0.000108981050328101
chr1:11983492-11983753	ENSG00000116685	KIAA2013	-57065	0.812584489436128	0.00131696018341657
chr1:11983492-11983753	ENSG00000083444	PLOD1	49286	0.841988933716065	0.000591221381423327
chr1:11298770-11299089	ENSG00000120949	TNFRSF8	-764214	-0.849710382661185	0.000466543405216868
chr1:11648903-11649087	ENSG00000120949	TNFRSF8	-414216	-0.850313833619166	0.000457739640434634
chr1:11697243-11697433	ENSG00000120949	TNFRSF8	-365870	-0.85340292933287	0.000414672478683414
chr1:11719373-11719659	ENSG00000120949	TNFRSF8	-343644	0.757299258125719	0.00433868691472249
chr1:11731848-11732039	ENSG00000120949	TNFRSF8	-331264	-0.71090397899342	0.00954795131064357
chr1:11740961-11741166	ENSG00000120949	TNFRSF8	-322137	0.888809442882582	0.00011075427244283
chr1:11742238-11742378	ENSG00000120949	TNFRSF8	-320925	-0.806929945023373	0.00151255276983684
chr1:11790927-11791081	ENSG00000120949	TNFRSF8	-272222	-0.822248027766057	0.00102832184550031
chr1:11797837-11798029	ENSG00000120949	TNFRSF8	-265274	-0.830106974644182	0.000831806735457682
chr1:11841319-11841585	ENSG00000120949	TNFRSF8	-221718	-0.842682767082506	0.00057906607069299
chr1:11882836-11883237	ENSG00000120949	TNFRSF8	-180066	-0.876031033739455	0.000186597423301234
chr1:11894035-11894196	ENSG00000120949	TNFRSF8	-169107	-0.836531059624026	0.000693877860763069
chr1:11908859-11909076	ENSG00000120949	TNFRSF8	-154227	-0.832273302865456	0.000783123758250057
chr1:12031350-12031510	ENSG00000120949	TNFRSF8	-31793	-0.752299710946459	0.00476046611498307
chr1:12133028-12133320	ENSG00000120949	TNFRSF8	69724	0.723336696125271	0.00784374194428756
chr1:12173834-12174031	ENSG00000120949	TNFRSF8	110530	0.806813771406441	0.00151679212512449
chr1:12215545-12215746	ENSG00000120949	TNFRSF8	152241	-0.824178590153833	0.000977041367398116
chr1:12218575-12218801	ENSG00000120949	TNFRSF8	155271	-0.714808853341757	0.00898559537616207
chr1:12448852-12449033	ENSG00000120949	TNFRSF8	385548	-0.77893210929885	0.00282999010173916
chr1:12478256-12478562	ENSG00000120949	TNFRSF8	414952	-0.729576279205442	0.0070798138941879
chr1:12510452-12510677	ENSG00000120949	TNFRSF8	447148	0.740677961601249	0.00586026408507747
chr1:12529477-12529721	ENSG00000120949	TNFRSF8	466173	-0.834872150079641	0.000727659596220242
chr1:12604466-12604642	ENSG00000120949	TNFRSF8	541162	0.838152451501526	0.000662045464596661
chr1:11298770-11299089	ENSG00000028137	TNFRSF1B	-867902	0.703878879073716	0.0106251734814939
chr1:11719373-11719659	ENSG00000028137	TNFRSF1B	-447332	-0.912262155504695	3.52855108120586e-05
chr1:11742238-11742378	ENSG00000028137	TNFRSF1B	-424613	0.784599028416699	0.00251109803765314
chr1:11790927-11791081	ENSG00000028137	TNFRSF1B	-375910	0.749861812866029	0.00497703100160893
chr1:11797837-11798029	ENSG00000028137	TNFRSF1B	-368962	0.746351495270161	0.00530182823488446
chr1:11882836-11883237	ENSG00000028137	TNFRSF1B	-283754	0.745582988568345	0.00537501840558421
chr1:11908859-11909076	ENSG00000028137	TNFRSF1B	-257915	0.805251625881185	0.00157468815939587
chr1:11983492-11983753	ENSG00000028137	TNFRSF1B	-183238	0.721545260982323	0.00807404826376679
chr1:12133028-12133320	ENSG00000028137	TNFRSF1B	-33671	-0.897493518778664	7.48735577224513e-05
chr1:12215545-12215746	ENSG00000028137	TNFRSF1B	48553	0.757698108091011	0.00430630168636477
chr1:12218575-12218801	ENSG00000028137	TNFRSF1B	51583	0.750683579680344	0.00490321718315396
chr1:12448852-12449033	ENSG00000028137	TNFRSF1B	281860	0.831682659257818	0.000796172659218714
chr1:12473333-12473511	ENSG00000028137	TNFRSF1B	306341	-0.763391820061891	0.00386365117678265
chr1:12478256-12478562	ENSG00000028137	TNFRSF1B	311264	0.88534585076669	0.000128336685399209
chr1:12529477-12529721	ENSG00000028137	TNFRSF1B	362485	0.814380918484015	0.00125908990131674
chr1:12617970-12618534	ENSG00000028137	TNFRSF1B	450978	0.869987928859294	0.000234241697011638
chr1:11298770-11299089	ENSG00000048707	VPS13D	-930941	0.851704436723689	0.000437942996589964
chr1:11648903-11649087	ENSG00000048707	VPS13D	-580943	0.855031752802041	0.00039327009154802
chr1:11697243-11697433	ENSG00000048707	VPS13D	-532597	0.884163991763974	0.000134811011196181
chr1:11719373-11719659	ENSG00000048707	VPS13D	-510371	-0.902304321356685	5.93701410856118e-05
chr1:11740961-11741166	ENSG00000048707	VPS13D	-488864	-0.841051482299602	0.000607957578848916
chr1:11742238-11742378	ENSG00000048707	VPS13D	-487652	0.87254691404481	0.000213031919135825
chr1:11790927-11791081	ENSG00000048707	VPS13D	-438949	0.819140515384847	0.0011151952689196
chr1:11797837-11798029	ENSG00000048707	VPS13D	-432001	0.869799060520355	0.000235869956620701
chr1:11841319-11841585	ENSG00000048707	VPS13D	-388445	0.870839797207244	0.000227006243024419
chr1:11882836-11883237	ENSG00000048707	VPS13D	-346793	0.91366269600608	3.26364090146685e-05
chr1:11894035-11894196	ENSG00000048707	VPS13D	-335834	0.777864458822353	0.00289336856791608
chr1:11908859-11909076	ENSG00000048707	VPS13D	-320954	0.897516568848104	7.47924028566209e-05
chr1:12031350-12031510	ENSG00000048707	VPS13D	-198520	0.818853997728246	0.00112348081593212
chr1:12133028-12133320	ENSG00000048707	VPS13D	-96710	-0.875958086450193	0.000187123197236462
chr1:12173834-12174031	ENSG00000048707	VPS13D	-55999	-0.77302333437264	0.00319442131364459
chr1:12215545-12215746	ENSG00000048707	VPS13D	-14284	0.867685899750769	0.000254696636894585
chr1:12218575-12218801	ENSG00000048707	VPS13D	-11229	0.789679393905917	0.00224922071155757
chr1:12448852-12449033	ENSG00000048707	VPS13D	218821	0.875673318315679	0.000189186772573985
chr1:12473333-12473511	ENSG00000048707	VPS13D	243302	-0.767642748270482	0.00355635090897944
chr1:12478256-12478562	ENSG00000048707	VPS13D	248225	0.845829159966524	0.000526353606390639
chr1:12510452-12510677	ENSG00000048707	VPS13D	280421	-0.838192673602778	0.00066127043355888
chr1:12529477-12529721	ENSG00000048707	VPS13D	299446	0.876672674406124	0.000182022278245164
chr1:12604466-12604642	ENSG00000048707	VPS13D	374435	-0.87852120437925	0.000169329789463799
chr1:12617970-12618534	ENSG00000048707	VPS13D	387939	0.825143547125924	0.000952161060687273
chr1:11983492-11983753	ENSG00000162496	DHRS3	634456	0.777081041800268	0.00294055748706275
chr1:15949676-15949947	ENSG00000235084	CHCHD2P6	345078	0.745353349311052	0.00539703565030224
chr1:15950969-15951202	ENSG00000235084	CHCHD2P6	346371	0.760175847306161	0.00410919803453991
chr1:14779264-14779405	ENSG00000197312	DDI2	-838053	0.881563726547945	0.000149955241794815
chr1:14784043-14784239	ENSG00000197312	DDI2	-833219	0.954978238215354	1.35049473921851e-06
chr1:15076017-15076198	ENSG00000197312	DDI2	-541260	-0.785946685309303	0.00243947511366785
chr1:15106729-15106923	ENSG00000197312	DDI2	-510535	-0.899740672606886	6.72802039498875e-05
chr1:15112306-15112564	ENSG00000197312	DDI2	-504894	-0.801650698168246	0.00171460404284853
chr1:15128570-15128821	ENSG00000197312	DDI2	-488637	-0.871342419338377	0.000222819694395868
chr1:15177815-15178001	ENSG00000197312	DDI2	-439457	-0.871841880045433	0.00021871939307727
chr1:15345995-15346174	ENSG00000197312	DDI2	-271284	-0.853966650417278	0.000407165436179802
chr1:15411781-15411929	ENSG00000197312	DDI2	-205529	-0.846254308301783	0.000519526754684258
chr1:15424154-15424467	ENSG00000197312	DDI2	-192991	0.748375406121933	0.00511267292799705
chr1:15684924-15685081	ENSG00000197312	DDI2	67465	0.939535428230598	5.7474990175568e-06
chr1:15741451-15741639	ENSG00000197312	DDI2	123992	0.785425280453165	0.00246699833190546
chr1:15837032-15837353	ENSG00000197312	DDI2	219573	-0.869070813640113	0.000242231084051511
chr1:16013306-16013485	ENSG00000197312	DDI2	395847	-0.799619627818578	0.00179761565819253
chr1:16143807-16144182	ENSG00000197312	DDI2	526348	0.920271595849077	2.21673892661958e-05
chr1:16145914-16146070	ENSG00000197312	DDI2	528455	0.969322848922327	2.03231112370052e-07
chr1:16175996-16176170	ENSG00000197312	DDI2	558537	-0.918989971470072	2.39544538617057e-05
chr1:16236262-16236400	ENSG00000197312	DDI2	618803	0.775942438661974	0.00301018293114079
chr1:16243262-16243461	ENSG00000197312	DDI2	625803	0.923852613631248	1.7725365811292e-05
chr1:16454947-16455211	ENSG00000197312	DDI2	837488	0.785065518268261	0.0024861267085586
chr1:15323166-15323360	ENSG00000132881	RSG1	913822	0.730624794970548	0.00695713467939508
chr1:15345995-15346174	ENSG00000132881	RSG1	891008	-0.728260565437629	0.00723604342607633
chr1:15411781-15411929	ENSG00000132881	RSG1	825253	-0.733553995614442	0.00662285774820814
chr1:15424154-15424467	ENSG00000132881	RSG1	812715	0.909417002772675	4.11873254424762e-05
chr1:15684924-15685081	ENSG00000132881	RSG1	552101	0.739063073152422	0.00602701735380056
chr1:16013306-16013485	ENSG00000132881	RSG1	223697	-0.712877388076728	0.00926057105085567
chr1:16054204-16054433	ENSG00000132881	RSG1	182749	0.819363107347781	0.0011087908845686
chr1:16143807-16144182	ENSG00000132881	RSG1	93000	0.793253666906319	0.00207787587186656
chr1:16145914-16146070	ENSG00000132881	RSG1	91112	0.815869347166684	0.0012126408558568
chr1:16236262-16236400	ENSG00000132881	RSG1	782	0.707704266660002	0.0100279715039868
chr1:16243262-16243461	ENSG00000132881	RSG1	-6079	0.737186697552419	0.0062252285192643
chr1:16454947-16455211	ENSG00000132881	RSG1	-217764	0.921910380141039	2.00372691777177e-05
chr1:16625041-16625197	ENSG00000132881	RSG1	-387858	0.738464549244276	0.00608971893940568
chr1:16644087-16644267	ENSG00000132881	RSG1	-406904	0.786420821615764	0.00241465110675091
chr1:16678098-16678413	ENSG00000132881	RSG1	-440915	-0.713416980072302	0.00918312813318469
chr1:16889495-16889747	ENSG00000132881	RSG1	-652312	-0.797843636587911	0.00187269510476007
chr1:16921810-16921976	ENSG00000132881	RSG1	-684627	-0.80807065046004	0.00147140811721326
chr1:17013962-17014174	ENSG00000132881	RSG1	-776779	-0.850262878986821	0.000458477993791996
chr1:17212794-17213032	ENSG00000132881	RSG1	-975611	-0.897425811589288	7.51123413728125e-05
chr1:16921810-16921976	ENSG00000055070	SZRD1	569234	-0.733464782584583	0.00663285685785669
chr1:17212794-17213032	ENSG00000055070	SZRD1	860218	-0.738189042001215	0.00611874555918492
chr1:17250677-17250905	ENSG00000055070	SZRD1	898101	-0.809033460153172	0.00143735381949136
chr1:17276643-17276914	ENSG00000055070	SZRD1	924067	-0.766705715957496	0.00362243533941688
chr1:16013306-16013485	ENSG00000157191	NECAP2	-427239	-0.810143028996174	0.00139886325182775
chr1:16054204-16054433	ENSG00000157191	NECAP2	-386291	0.928563872276765	1.2984286593823e-05
chr1:16143807-16144182	ENSG00000157191	NECAP2	-296542	0.779975266175594	0.00276909259727215
chr1:16145914-16146070	ENSG00000157191	NECAP2	-294654	0.760988197118615	0.00404608814896842
chr1:16236262-16236400	ENSG00000157191	NECAP2	-204324	0.777208533418827	0.00293283842201087
chr1:16243262-16243461	ENSG00000157191	NECAP2	-197263	0.709031135263348	0.0098267849390164
chr1:16454947-16455211	ENSG00000157191	NECAP2	14222	0.952017527050286	1.84761727729836e-06
chr1:16625041-16625197	ENSG00000157191	NECAP2	184316	0.717798696938224	0.00857202058601413
chr1:16644087-16644267	ENSG00000157191	NECAP2	203362	0.796158931420314	0.00194611298597253
chr1:16678098-16678413	ENSG00000157191	NECAP2	237373	-0.714558480479517	0.00902089178451726
chr1:16889495-16889747	ENSG00000157191	NECAP2	448770	-0.736267053666432	0.00632414624464844
chr1:16921810-16921976	ENSG00000157191	NECAP2	481085	-0.858018837971277	0.000356259305192078
chr1:17013962-17014174	ENSG00000157191	NECAP2	573237	-0.888475268162247	0.000112363268115716
chr1:17212794-17213032	ENSG00000157191	NECAP2	772069	-0.912333561093837	3.51464848630783e-05
chr1:17239483-17239684	ENSG00000157191	NECAP2	798758	-0.822754648419515	0.00101466857928352
chr1:17250677-17250905	ENSG00000157191	NECAP2	809952	-0.848343667666965	0.000486968424177319
chr1:17276643-17276914	ENSG00000157191	NECAP2	835918	-0.916040809020929	2.84990218508798e-05
chr1:17281919-17282120	ENSG00000157191	NECAP2	841194	-0.859398776062342	0.000340105210811115
chr1:17355971-17356230	ENSG00000157191	NECAP2	915246	-0.903565001274064	5.57586265748295e-05
chr1:17359887-17360131	ENSG00000157191	NECAP2	919162	0.820963704881201	0.00106356892753445
chr1:17409359-17409619	ENSG00000157191	NECAP2	968634	0.826641443157856	0.000914511044528441
chr1:17431694-17431884	ENSG00000157191	NECAP2	990969	-0.789441319789694	0.00226100514175597
chr1:16013306-16013485	ENSG00000206652	RNU1-1	500799	0.764055101050916	0.00381442414642277
chr1:16054204-16054433	ENSG00000206652	RNU1-1	459851	-0.706909553182291	0.0101499289580135
chr1:16236262-16236400	ENSG00000206652	RNU1-1	277884	-0.802316756202509	0.00168803221636257
chr1:16454947-16455211	ENSG00000206652	RNU1-1	59073	-0.765350320860909	0.00371966910516639
chr1:16625041-16625197	ENSG00000206652	RNU1-1	-110756	-0.717696942661946	0.00858585752785131
chr1:16921810-16921976	ENSG00000206652	RNU1-1	-407525	0.912897908123706	3.40628108578359e-05
chr1:17013962-17014174	ENSG00000206652	RNU1-1	-499677	0.852815749564094	0.000422605805408202
chr1:17212794-17213032	ENSG00000206652	RNU1-1	-698509	0.880884523563622	0.000154121836084231
chr1:17239483-17239684	ENSG00000206652	RNU1-1	-725198	0.868545434048958	0.0002469026582916
chr1:17250677-17250905	ENSG00000206652	RNU1-1	-736392	0.880114179642325	0.00015895650316907
chr1:17276643-17276914	ENSG00000206652	RNU1-1	-762358	0.904456501695304	5.33106551217727e-05
chr1:17281919-17282120	ENSG00000206652	RNU1-1	-767634	0.844215195733654	0.000552905622903606
chr1:17355971-17356230	ENSG00000206652	RNU1-1	-841686	0.92900622672159	1.25967626194215e-05
chr1:15684924-15685081	ENSG00000215908	CROCCP2	941304	0.955875695475657	1.22301175166805e-06
chr1:15741451-15741639	ENSG00000215908	CROCCP2	884746	0.842058076522279	0.000590001273679103
chr1:15837032-15837353	ENSG00000215908	CROCCP2	789032	-0.907116938424976	4.65037464196688e-05
chr1:15949676-15949947	ENSG00000215908	CROCCP2	676438	-0.76404196773124	0.00381539422728342
chr1:16013306-16013485	ENSG00000215908	CROCCP2	612900	-0.712184204555087	0.00936077121004668
chr1:16143807-16144182	ENSG00000215908	CROCCP2	482203	0.91670605360246	2.74191013824271e-05
chr1:16145914-16146070	ENSG00000215908	CROCCP2	480315	0.919541010292727	2.3172702160451e-05
chr1:16175996-16176170	ENSG00000215908	CROCCP2	450215	-0.927979630250324	1.35104737480846e-05
chr1:16236262-16236400	ENSG00000215908	CROCCP2	389985	0.723515177781772	0.00782106886410102
chr1:16243262-16243461	ENSG00000215908	CROCCP2	382924	0.968348289491762	2.37239566569454e-07
chr1:16454947-16455211	ENSG00000215908	CROCCP2	171174	0.713202218694423	0.00921389284388039
chr1:16625041-16625197	ENSG00000215908	CROCCP2	1188	0.829967880733743	0.000835010509518738
chr1:16644087-16644267	ENSG00000215908	CROCCP2	-17701	0.852179188686763	0.000431338979556204
chr1:16645275-16645466	ENSG00000215908	CROCCP2	-18889	0.961474039139743	6.26506457276672e-07
chr1:16678098-16678413	ENSG00000215908	CROCCP2	-51712	-0.903920057694521	5.47733205315133e-05
chr1:16873396-16873538	ENSG00000215908	CROCCP2	-247010	0.873547622968805	0.000205158151027917
chr1:16889495-16889747	ENSG00000215908	CROCCP2	-263109	-0.846805593133868	0.000510776941440749
chr1:17013962-17014174	ENSG00000215908	CROCCP2	-387576	-0.701606141749743	0.0109922732724746
chr1:17239483-17239684	ENSG00000215908	CROCCP2	-613097	-0.822933779214434	0.00100987466144528
chr1:17281919-17282120	ENSG00000215908	CROCCP2	-655533	-0.753329541424462	0.00467115535524745
chr1:17359887-17360131	ENSG00000215908	CROCCP2	-733501	0.831724978506	0.000795232164010726
chr1:17409359-17409619	ENSG00000215908	CROCCP2	-782973	0.840088299608284	0.000625533011869009
chr1:17431694-17431884	ENSG00000215908	CROCCP2	-805308	-0.830898665841489	0.000813751983615926
chr1:17439635-17439899	ENSG00000215908	CROCCP2	-813249	0.842681573790919	0.000579086808397497
chr1:16013306-16013485	ENSG00000207513	RNU1-3	653462	0.764609484379737	0.0037736454460487
chr1:16054204-16054433	ENSG00000207513	RNU1-3	612514	-0.707112171945275	0.0101187306156987
chr1:16236262-16236400	ENSG00000207513	RNU1-3	430547	-0.802381458131988	0.00168546791762961
chr1:16454947-16455211	ENSG00000207513	RNU1-3	211736	-0.76537094876374	0.00371817461550543
chr1:16625041-16625197	ENSG00000207513	RNU1-3	41750	-0.718347132302891	0.00849772892111715
chr1:16921810-16921976	ENSG00000207513	RNU1-3	-254862	0.913296645761809	3.3313134874741e-05
chr1:17013962-17014174	ENSG00000207513	RNU1-3	-347014	0.852826255372585	0.000422462834628088
chr1:17212794-17213032	ENSG00000207513	RNU1-3	-545846	0.881454495367717	0.000150619309712748
chr1:17239483-17239684	ENSG00000207513	RNU1-3	-572535	0.868452574731229	0.000247735598462946
chr1:17250677-17250905	ENSG00000207513	RNU1-3	-583729	0.880764495848765	0.000154867465782605
chr1:17276643-17276914	ENSG00000207513	RNU1-3	-609695	0.905060085072231	5.17018123532538e-05
chr1:17281919-17282120	ENSG00000207513	RNU1-3	-614971	0.84456840857232	0.000547007951586389
chr1:17355971-17356230	ENSG00000207513	RNU1-3	-689023	0.929387335913897	1.22702696672463e-05
chr1:16013306-16013485	ENSG00000207389	RNU1-4	-727031	0.766408883194005	0.00364356267649219
chr1:16054204-16054433	ENSG00000207389	RNU1-4	-686083	-0.707708483238485	0.0100273273481522
chr1:16236262-16236400	ENSG00000207389	RNU1-4	-504116	-0.802308764641923	0.00168834914928798
chr1:16454947-16455211	ENSG00000207389	RNU1-4	-285305	-0.765621877643428	0.00370003129744206
chr1:16625041-16625197	ENSG00000207389	RNU1-4	-115319	-0.720208847561281	0.00824912397645962
chr1:16921810-16921976	ENSG00000207389	RNU1-4	181293	0.914518025242344	3.10972970254917e-05
chr1:17013962-17014174	ENSG00000207389	RNU1-4	273445	0.852591559628539	0.000425665716550733
chr1:17212794-17213032	ENSG00000207389	RNU1-4	472277	0.882695692616376	0.000143207377060821
chr1:17239483-17239684	ENSG00000207389	RNU1-4	498966	0.868282419823195	0.000249267557418726
chr1:17250677-17250905	ENSG00000207389	RNU1-4	510160	0.882469072521774	0.000144538900125316
chr1:17276643-17276914	ENSG00000207389	RNU1-4	536126	0.906441069323892	4.81642106771053e-05
chr1:17281919-17282120	ENSG00000207389	RNU1-4	541402	0.845052110740222	0.000539010730248642
chr1:17355971-17356230	ENSG00000207389	RNU1-4	615454	0.930205122281295	1.15922306731816e-05
chr1:15949676-15949947	ENSG00000238142	BX284668.5	939425	0.750198812050495	0.00494665984294342
chr1:16143807-16144182	ENSG00000238142	BX284668.5	745190	-0.709824669995131	0.00970791111236684
chr1:16145914-16146070	ENSG00000238142	BX284668.5	743302	-0.728496827197302	0.0072078008014531
chr1:16243262-16243461	ENSG00000238142	BX284668.5	645911	-0.776668664243759	0.00296563113668305
chr1:16644087-16644267	ENSG00000238142	BX284668.5	245105	-0.775969358862597	0.00300852242057782
chr1:16645275-16645466	ENSG00000238142	BX284668.5	243906	-0.817952108086479	0.00114987162752393
chr1:16873396-16873538	ENSG00000238142	BX284668.5	15834	-0.727371624788009	0.0073430510137388
chr1:17013962-17014174	ENSG00000238142	BX284668.5	-124589	0.717112077877508	0.00866571359267089
chr1:17359887-17360131	ENSG00000238142	BX284668.5	-470514	-0.717646417984862	0.00859273426666707
chr1:17431694-17431884	ENSG00000238142	BX284668.5	-542321	0.794420459869773	0.00202416358544108
chr1:16013306-16013485	ENSG00000207005	RNU1-2	-882495	0.766408883194005	0.00364356267649219
chr1:16054204-16054433	ENSG00000207005	RNU1-2	-841547	-0.707708483238485	0.0100273273481522
chr1:16236262-16236400	ENSG00000207005	RNU1-2	-659580	-0.802308764641923	0.00168834914928798
chr1:16454947-16455211	ENSG00000207005	RNU1-2	-440769	-0.765621877643428	0.00370003129744206
chr1:16625041-16625197	ENSG00000207005	RNU1-2	-270783	-0.720208847561281	0.00824912397645962
chr1:16921810-16921976	ENSG00000207005	RNU1-2	25829	0.914518025242344	3.10972970254917e-05
chr1:17013962-17014174	ENSG00000207005	RNU1-2	117981	0.852591559628539	0.000425665716550733
chr1:17212794-17213032	ENSG00000207005	RNU1-2	316813	0.882695692616376	0.000143207377060821
chr1:17239483-17239684	ENSG00000207005	RNU1-2	343502	0.868282419823195	0.000249267557418726
chr1:17250677-17250905	ENSG00000207005	RNU1-2	354696	0.882469072521774	0.000144538900125316
chr1:17276643-17276914	ENSG00000207005	RNU1-2	380662	0.906441069323892	4.81642106771053e-05
chr1:17281919-17282120	ENSG00000207005	RNU1-2	385938	0.845052110740222	0.000539010730248642
chr1:17355971-17356230	ENSG00000207005	RNU1-2	459990	0.930205122281295	1.15922306731816e-05
chr1:18926696-18926857	ENSG00000169991	IFFO2	29818	0.814944863011569	0.00124133281004256
chr1:19068886-19069182	ENSG00000169991	IFFO2	-112210	-0.743046929996971	0.00562195999257562
chr1:19123972-19124159	ENSG00000169991	IFFO2	-167296	0.926497161261549	1.49214451421764e-05
chr1:19209674-19209867	ENSG00000169991	IFFO2	-252998	-0.806113858501618	0.00154252642855425
chr1:19391362-19391563	ENSG00000169991	IFFO2	-434686	0.937463352900301	6.77815163445455e-06
chr1:19436788-19436989	ENSG00000169991	IFFO2	-480112	0.900859845559306	6.37313638774459e-05
chr1:19509029-19509237	ENSG00000169991	IFFO2	-552353	0.764182297772066	0.0038050385514039
chr1:19647779-19647945	ENSG00000169991	IFFO2	-691103	0.743529740420567	0.00557430186074
chr1:19209674-19209867	ENSG00000158747	NBL1	-387112	-0.701729994313441	0.0109720289164821
chr1:19436788-19436989	ENSG00000162543	UBXN10	-749107	-0.710286980368228	0.00963915152763193
chr1:19647779-19647945	ENSG00000162543	UBXN10	-538151	-0.896404635182412	7.87867670255106e-05
chr1:20185955-20186142	ENSG00000162543	UBXN10	0	0.908038679297881	4.43121409453425e-05
chr1:20187234-20187411	ENSG00000162543	UBXN10	1137	0.932447650858084	9.88366881802704e-06
chr1:20187940-20188099	ENSG00000162543	UBXN10	1843	0.912245989293378	3.53170462667896e-05
chr1:20197568-20197717	ENSG00000162543	UBXN10	11471	0.730539305298478	0.00696707703142454
chr1:20717984-20718145	ENSG00000158828	PINK1	84525	0.847215184425671	0.000504350395168165
chr1:21340288-21340433	ENSG00000158828	PINK1	706829	0.851457881161407	0.000441403529784907
chr1:20197568-20197717	ENSG00000075151	EIF4G3	853276	-0.839820156955577	0.000630495184346895
chr1:20717984-20718145	ENSG00000075151	EIF4G3	332848	-0.877629669029268	0.000175361851045865
chr1:21216970-21217133	ENSG00000075151	EIF4G3	-165976	-0.793417547255197	0.0020702667161233
chr1:21237779-21238014	ENSG00000075151	EIF4G3	-186785	-0.936041709388892	7.5660327344428e-06
chr1:21261880-21262144	ENSG00000075151	EIF4G3	-210886	0.911206892962897	3.73910444650618e-05
chr1:21266228-21266544	ENSG00000075151	EIF4G3	-215234	-0.855492476085575	0.000387374973576494
chr1:21320134-21320316	ENSG00000075151	EIF4G3	-269140	-0.773224370235899	0.00318146486780587
chr1:21334197-21334586	ENSG00000075151	EIF4G3	-283203	0.758237867309005	0.00426276689654975
chr1:21340288-21340433	ENSG00000075151	EIF4G3	-289294	-0.930913048468346	1.10294967254067e-05
chr1:21353500-21353681	ENSG00000075151	EIF4G3	-302506	-0.736394671062697	0.00631034946814975
chr1:21389859-21390088	ENSG00000075151	EIF4G3	-338865	-0.707647876665106	0.010036589019643
chr1:21531259-21531641	ENSG00000075151	EIF4G3	-480265	-0.823331459885742	0.000999294314425227
chr1:21669848-21670054	ENSG00000075151	EIF4G3	-618854	-0.82990869431501	0.000836376647715232
chr1:21675996-21676287	ENSG00000075151	EIF4G3	-625002	-0.778473762965882	0.00285706777087415
chr1:21687869-21688060	ENSG00000075151	EIF4G3	-636875	-0.860706861576139	0.000325324009872551
chr1:21768319-21768496	ENSG00000075151	EIF4G3	-717325	0.800666713644121	0.00175444473907635
chr1:21814375-21814702	ENSG00000075151	EIF4G3	-763381	0.707220453933441	0.0101020871297141
chr1:21866344-21866632	ENSG00000075151	EIF4G3	-815350	-0.734527355740542	0.00651449651749981
chr1:21896874-21897063	ENSG00000075151	EIF4G3	-845880	-0.937614993128032	6.69810389525638e-06
chr1:21906903-21907051	ENSG00000075151	EIF4G3	-855909	-0.897762417931791	7.39311021533116e-05
chr1:21920255-21920418	ENSG00000075151	EIF4G3	-869261	-0.890346392888424	0.000103584936547294
chr1:22019081-22019342	ENSG00000075151	EIF4G3	-968087	0.79002163499583	0.00223236242210617
chr1:22025808-22026075	ENSG00000075151	EIF4G3	-974814	0.743187443444852	0.00560805838417567
chr1:21216970-21217133	ENSG00000117298	ECE1	128370	0.796054664743395	0.00195072813540547
chr1:21261880-21262144	ENSG00000117298	ECE1	83359	-0.714825170911864	0.00898329858417408
chr1:21266228-21266544	ENSG00000117298	ECE1	78959	0.764736772588422	0.00376432939250269
chr1:21320134-21320316	ENSG00000117298	ECE1	25187	0.861933320731602	0.000311923978107835
chr1:21334197-21334586	ENSG00000117298	ECE1	10917	-0.903280605619335	5.65578434102664e-05
chr1:21353500-21353681	ENSG00000117298	ECE1	-7996	0.82545419385636	0.000944256337238539
chr1:21389859-21390088	ENSG00000117298	ECE1	-44355	0.849933638631943	0.000463271136513242
chr1:21531259-21531641	ENSG00000117298	ECE1	-185755	0.738633769956635	0.00607194178560256
chr1:21534905-21535098	ENSG00000117298	ECE1	-189401	0.740617563493836	0.00586643752892894
chr1:21595605-21595797	ENSG00000117298	ECE1	-250101	0.807364382609873	0.00149678003580671
chr1:21647979-21648219	ENSG00000117298	ECE1	-302475	0.840608268040708	0.000615996845973539
chr1:21675996-21676287	ENSG00000117298	ECE1	-330492	0.8488227903363	0.000479730717569504
chr1:21749901-21750296	ENSG00000117298	ECE1	-404397	0.916137855155004	2.8339429965834e-05
chr1:21814375-21814702	ENSG00000117298	ECE1	-468871	-0.894855396115488	8.46289717063417e-05
chr1:21815788-21815983	ENSG00000117298	ECE1	-470284	-0.931835855155946	1.03285965870735e-05
chr1:21866344-21866632	ENSG00000117298	ECE1	-520840	0.756605284456528	0.00439547416641525
chr1:21906903-21907051	ENSG00000117298	ECE1	-561399	0.799617836873497	0.00179769018857535
chr1:21909971-21910129	ENSG00000117298	ECE1	-564467	-0.924570592061026	1.69261728362388e-05
chr1:22019081-22019342	ENSG00000117298	ECE1	-673577	-0.876179900692328	0.000185528031850023
chr1:20717984-20718145	ENSG00000187952	HS6ST1P1	-710158	-0.717225504993727	0.008650183331478
chr1:21216970-21217133	ENSG00000187952	HS6ST1P1	-211170	-0.706562994470847	0.0102034564193165
chr1:21237779-21238014	ENSG00000187952	HS6ST1P1	-190289	-0.881165430261777	0.000152387772050982
chr1:21261880-21262144	ENSG00000187952	HS6ST1P1	-166159	0.823873246090785	0.000985017813010121
chr1:21266228-21266544	ENSG00000187952	HS6ST1P1	-161759	-0.777729290423901	0.00290146894083807
chr1:21340288-21340433	ENSG00000187952	HS6ST1P1	-87870	-0.862596421265601	0.000304860335557444
chr1:21531259-21531641	ENSG00000187952	HS6ST1P1	102955	-0.796358083611988	0.00193732115951704
chr1:21534905-21535098	ENSG00000187952	HS6ST1P1	106601	-0.717654287322327	0.00859166292794009
chr1:21687869-21688060	ENSG00000187952	HS6ST1P1	259565	-0.827559811567383	0.000892002589184714
chr1:21768319-21768496	ENSG00000187952	HS6ST1P1	340015	0.926878203450206	1.45481674754502e-05
chr1:21866344-21866632	ENSG00000187952	HS6ST1P1	438040	-0.719993478795121	0.00827760159793854
chr1:21896874-21897063	ENSG00000187952	HS6ST1P1	468570	-0.85829699792477	0.000352956014980912
chr1:21906903-21907051	ENSG00000187952	HS6ST1P1	478599	-0.779279355780898	0.00280960637334851
chr1:21920255-21920418	ENSG00000187952	HS6ST1P1	491951	-0.845915245318601	0.000524965699589361
chr1:22019081-22019342	ENSG00000187952	HS6ST1P1	590777	0.700959028775659	0.0110984988885565
chr1:22025808-22026075	ENSG00000187952	HS6ST1P1	597504	0.85485419721314	0.000395560497731057
chr1:21353500-21353681	ENSG00000142794	NBPF3	-86456	0.729035525692674	0.00714371419451637
chr1:21389859-21390088	ENSG00000142794	NBPF3	-50049	0.770117674315948	0.0033862049337504
chr1:21647979-21648219	ENSG00000142794	NBPF3	207841	0.793986741753071	0.00204400382044463
chr1:21749901-21750296	ENSG00000142794	NBPF3	309763	0.923595223650394	1.80190083088972e-05
chr1:21764773-21764927	ENSG00000142794	NBPF3	324635	0.83637102442008	0.000697082837028115
chr1:21814375-21814702	ENSG00000142794	NBPF3	374237	-0.757026013806291	0.00436097956920019
chr1:21815788-21815983	ENSG00000142794	NBPF3	375650	-0.740321924532338	0.00589672620709195
chr1:20717984-20718145	ENSG00000076864	RAP1GAP	901895	0.896886743822339	7.7034869252612e-05
chr1:21216970-21217133	ENSG00000076864	RAP1GAP	402907	0.756440799402433	0.00440901589060229
chr1:21237779-21238014	ENSG00000076864	RAP1GAP	382026	0.858303846597964	0.000352874985146003
chr1:21261880-21262144	ENSG00000076864	RAP1GAP	357896	-0.83713493306284	0.000681886820869478
chr1:21266228-21266544	ENSG00000076864	RAP1GAP	353496	0.782166945338502	0.00264440309624789
chr1:21334197-21334586	ENSG00000076864	RAP1GAP	285454	-0.751932238387651	0.00479264502735812
chr1:21340288-21340433	ENSG00000076864	RAP1GAP	279607	0.935597670653345	7.82640683399959e-06
chr1:21531259-21531641	ENSG00000076864	RAP1GAP	88399	0.723059188610821	0.00787909226744476
chr1:21669848-21670054	ENSG00000076864	RAP1GAP	-49807	0.876896726091332	0.000180445517630106
chr1:21675996-21676287	ENSG00000076864	RAP1GAP	-55955	0.73452706062522	0.00651452916852913
chr1:21687869-21688060	ENSG00000076864	RAP1GAP	-67828	0.756570091884493	0.00439836884999618
chr1:21768319-21768496	ENSG00000076864	RAP1GAP	-148278	-0.741462687066049	0.00578049912722784
chr1:21896874-21897063	ENSG00000076864	RAP1GAP	-276833	0.926402934877202	1.50149069148934e-05
chr1:21906903-21907051	ENSG00000076864	RAP1GAP	-286862	0.830198762543805	0.000829697775191794
chr1:21920255-21920418	ENSG00000076864	RAP1GAP	-300214	0.897054252133132	7.64333823907677e-05
chr1:22019081-22019342	ENSG00000076864	RAP1GAP	-399040	-0.795419233303324	0.00197903559573984
chr1:22025808-22026075	ENSG00000076864	RAP1GAP	-405767	-0.752164302252931	0.00477230455353111
chr1:21647979-21648219	ENSG00000090686	USP48	134929	0.782601395533434	0.00262020348576413
chr1:21749901-21750296	ENSG00000090686	USP48	32852	0.75952494316678	0.00416030136058963
chr1:21764773-21764927	ENSG00000090686	USP48	18221	0.714097392536694	0.00908616445436202
chr1:21815788-21815983	ENSG00000090686	USP48	-32639	-0.751161413011155	0.00486067857802065
chr1:21909971-21910129	ENSG00000090686	USP48	-126822	-0.733659942010846	0.00661099785415713
chr1:23452096-23452304	ENSG00000169641	LUZP1	-274288	-0.718702994914659	0.00844978146712012
chr1:23514161-23514435	ENSG00000169641	LUZP1	-336353	-0.847732708075504	0.000496320272527839
chr1:23529885-23530026	ENSG00000169641	LUZP1	-352077	-0.88481339006422	0.00013122270360504
chr1:23559466-23559735	ENSG00000169641	LUZP1	-381658	0.829830871302579	0.000838175581692149
chr1:23913407-23913546	ENSG00000169641	LUZP1	-735599	0.731511384043195	0.00685465202895965
chr1:23452096-23452304	ENSG00000249087	ZNF436-AS1	83098	0.713403665278467	0.00918503325487138
chr1:23514161-23514435	ENSG00000249087	ZNF436-AS1	145163	0.74576179907542	0.00535792145418896
chr1:23529885-23530026	ENSG00000249087	ZNF436-AS1	160887	0.765817910067621	0.00368590405219411
chr1:23793490-23793662	ENSG00000249087	ZNF436-AS1	424492	0.751338651237033	0.00484497123213091
chr1:23913407-23913546	ENSG00000249087	ZNF436-AS1	544409	-0.72969058273066	0.0070663618441133
chr1:24322241-24322498	ENSG00000249087	ZNF436-AS1	953243	-0.813432866593392	0.0012893812048039
chr1:23452096-23452304	ENSG00000007968	E2F2	78928	0.781794662951249	0.00266527511853551
chr1:23514161-23514435	ENSG00000007968	E2F2	16797	0.909127252606133	4.18293630278263e-05
chr1:23529885-23530026	ENSG00000007968	E2F2	1206	0.97915911792329	2.99010025942251e-08
chr1:23559466-23559735	ENSG00000007968	E2F2	-28233	-0.852277067909713	0.000429987105697253
chr1:23913407-23913546	ENSG00000007968	E2F2	-382174	-0.759006915635215	0.00420131518703631
chr1:24322241-24322498	ENSG00000007968	E2F2	-791008	-0.909331970956229	4.137493224579e-05
chr1:22848449-22848660	ENSG00000236810	ELOA-AS1	929626	-0.835099181378178	0.000722962775061709
chr1:23452096-23452304	ENSG00000057757	PITHD1	-326114	0.744285935265828	0.00550027066651974
chr1:23514161-23514435	ENSG00000057757	PITHD1	-263983	0.797765698006302	0.00187604404675393
chr1:23529885-23530026	ENSG00000057757	PITHD1	-248392	0.844514969784293	0.000547897084901497
chr1:23559466-23559735	ENSG00000057757	PITHD1	-218683	-0.850001679651788	0.000462277408529062
chr1:23913407-23913546	ENSG00000057757	PITHD1	134988	-0.711224429166144	0.00950083927503276
chr1:24322241-24322498	ENSG00000057757	PITHD1	543822	-0.81512794793572	0.00123560959960977
chr1:22848449-22848660	ENSG00000117305	HMGCL	976768	-0.762181092482113	0.00395474889421351
chr1:23920079-23920327	ENSG00000117305	HMGCL	-94650	0.748806171109096	0.00507307988561965
chr1:24046394-24046634	ENSG00000117305	HMGCL	-220965	0.899596920402487	6.77470472443787e-05
chr1:23793490-23793662	ENSG00000169504	CLIC4	-951785	0.754093517518739	0.00460572328564413
chr1:24322241-24322498	ENSG00000169504	CLIC4	-422949	-0.895937617785114	8.05134797668517e-05
chr1:24695534-24695735	ENSG00000169504	CLIC4	-49712	-0.720897984206323	0.0081584934352042
chr1:24705344-24705595	ENSG00000169504	CLIC4	-39852	-0.804764115100928	0.00159309886860773
chr1:25413271-25413468	ENSG00000169504	CLIC4	667823	0.725503953060197	0.00757173480437061
chr1:24322241-24322498	ENSG00000117616	RSRP1	924955	-0.905121873629715	5.1539294315119e-05
chr1:24705344-24705595	ENSG00000117616	RSRP1	541858	-0.810064320490038	0.00140156722466085
chr1:24930277-24930552	ENSG00000117616	RSRP1	316901	-0.776257944266103	0.00299076545911579
chr1:25022874-25023092	ENSG00000117616	RSRP1	224361	-0.728899095952132	0.00715990406954477
chr1:25413271-25413468	ENSG00000117616	RSRP1	-165817	0.807214974254823	0.00150219015135723
chr1:25798079-25798256	ENSG00000117616	RSRP1	-550625	0.729230140302984	0.00712066716360505
chr1:25933478-25933676	ENSG00000117616	RSRP1	-686024	0.707155168350175	0.010112119410725
chr1:24322241-24322498	ENSG00000261349	AL031432.2	944637	-0.824782248766852	0.000961418777381161
chr1:24416952-24417155	ENSG00000261349	AL031432.2	849980	0.716357065500528	0.00876962003307555
chr1:24705344-24705595	ENSG00000261349	AL031432.2	561540	-0.853589691268746	0.000412173570005013
chr1:25413271-25413468	ENSG00000261349	AL031432.2	-146135	0.823187384465501	0.00100311753659485
chr1:25798079-25798256	ENSG00000261349	AL031432.2	-530943	0.717678224813837	0.00858840466966545
chr1:25933478-25933676	ENSG00000261349	AL031432.2	-666342	0.738099775564913	0.00612817269200642
chr1:24322241-24322498	ENSG00000187010	RHD	-949895	-0.925782823163079	1.5641576051755e-05
chr1:24695534-24695735	ENSG00000187010	RHD	-576658	-0.720218416338354	0.00824786042549538
chr1:24705344-24705595	ENSG00000187010	RHD	-566798	-0.830996155391265	0.000811549820447084
chr1:24930277-24930552	ENSG00000187010	RHD	-341841	-0.726457108483291	0.0074543707397747
chr1:25022874-25023092	ENSG00000187010	RHD	-249301	-0.708057000388609	0.00997419170052882
chr1:25413271-25413468	ENSG00000187010	RHD	140877	0.78648627158384	0.00241123959870315
chr1:25861343-25861511	ENSG00000187010	RHD	588949	-0.719011210834444	0.00840841738791508
chr1:25933478-25933676	ENSG00000187010	RHD	661084	0.7128471235527	0.00926492903181241
chr1:24695534-24695735	ENSG00000188672	RHCE	725178	-0.71540377825702	0.00890213914545899
chr1:24705344-24705595	ENSG00000188672	RHCE	715318	-0.819874655122492	0.00109418008008916
chr1:24930277-24930552	ENSG00000188672	RHCE	490361	-0.725901004063582	0.0075226780987083
chr1:25413271-25413468	ENSG00000188672	RHCE	7445	0.759096242027955	0.00419422118946344
chr1:25861343-25861511	ENSG00000188672	RHCE	-440429	-0.706900492951935	0.0101513256825161
chr1:26278436-26278676	ENSG00000188672	RHCE	-857522	0.935928013228676	7.63203906623074e-06
chr1:26285950-26286102	ENSG00000188672	RHCE	-865036	0.845082861463954	0.000538505400080675
chr1:26288691-26288941	ENSG00000188672	RHCE	-867777	0.870359302593646	0.000231065607190087
chr1:26336408-26336602	ENSG00000188672	RHCE	-915494	0.825837763733043	0.000934565975216857
chr1:24705344-24705595	ENSG00000204178	TMEM57	-725302	-0.784374124947774	0.00252320533882584
chr1:25413271-25413468	ENSG00000204178	TMEM57	-17429	0.701501602896403	0.0110093822848063
chr1:26278436-26278676	ENSG00000204178	TMEM57	847538	0.891008893711564	0.000100609164398859
chr1:26285950-26286102	ENSG00000204178	TMEM57	855052	0.779891581596009	0.00277394076263163
chr1:26288691-26288941	ENSG00000204178	TMEM57	857793	0.801656320458977	0.00171437841273838
chr1:26336408-26336602	ENSG00000204178	TMEM57	905510	0.828885899925176	0.000860258643384603
chr1:24870774-24870939	ENSG00000157978	LDLRAP1	-672667	-0.875217200715087	0.000192529018780357
chr1:24872575-24872825	ENSG00000157978	LDLRAP1	-670781	-0.844711240998021	0.000544636945486069
chr1:24997703-24997888	ENSG00000157978	LDLRAP1	-545718	-0.870437145093534	0.000230404156364938
chr1:25022368-25022678	ENSG00000157978	LDLRAP1	-520928	-0.859728170982648	0.000336334851090597
chr1:25022874-25023092	ENSG00000157978	LDLRAP1	-520514	-0.814471807798587	0.00125621491384163
chr1:25033915-25034300	ENSG00000157978	LDLRAP1	-509306	-0.850258095044895	0.000458547362506423
chr1:25642751-25642942	ENSG00000157978	LDLRAP1	99144	-0.879976265565768	0.000159834418836378
chr1:25771412-25771653	ENSG00000157978	LDLRAP1	227805	-0.87064998492792	0.000228603130873116
chr1:25798079-25798256	ENSG00000157978	LDLRAP1	254472	0.716347809984349	0.0087708995420467
chr1:25861343-25861511	ENSG00000157978	LDLRAP1	317736	-0.701064600833509	0.011081117077877
chr1:26276325-26276467	ENSG00000157978	LDLRAP1	732718	-0.828168864098721	0.000877312763122738
chr1:26287549-26287652	ENSG00000157978	LDLRAP1	743942	-0.891426765444714	9.87669363323335e-05
chr1:26289193-26289385	ENSG00000157978	LDLRAP1	745586	-0.892008979923176	9.62443762971417e-05
chr1:26385696-26385834	ENSG00000157978	LDLRAP1	842089	-0.793462789513661	0.00206816982480333
chr1:24870774-24870939	ENSG00000127423	AUNIP	966607	-0.758060060926297	0.00427707106090086
chr1:24930277-24930552	ENSG00000127423	AUNIP	906994	-0.940990537675448	5.10105467771553e-06
chr1:24997703-24997888	ENSG00000127423	AUNIP	839658	-0.781197509329469	0.00269901659968002
chr1:25022368-25022678	ENSG00000127423	AUNIP	814868	-0.82494752711873	0.00095717519671783
chr1:25022874-25023092	ENSG00000127423	AUNIP	814454	-0.862550857201777	0.00030534168120299
chr1:25033915-25034300	ENSG00000127423	AUNIP	803246	-0.83204860484831	0.000788068306577403
chr1:25413271-25413468	ENSG00000127423	AUNIP	424078	0.89852625406152	7.13046532805471e-05
chr1:25642751-25642942	ENSG00000127423	AUNIP	194604	-0.79092609509415	0.00218827470747231
chr1:25798079-25798256	ENSG00000127423	AUNIP	39290	0.856475643837382	0.000375024730134102
chr1:25861343-25861511	ENSG00000127423	AUNIP	-23796	-0.745907008057048	0.00534406751244891
chr1:25933478-25933676	ENSG00000127423	AUNIP	-95931	0.890806103138794	0.000101512834101457
chr1:26278436-26278676	ENSG00000127423	AUNIP	-440889	0.891797775128709	9.71535552430932e-05
chr1:26285950-26286102	ENSG00000127423	AUNIP	-448403	0.901596976408762	6.14754580435127e-05
chr1:26288691-26288941	ENSG00000127423	AUNIP	-451144	0.918421054868678	2.47832282333888e-05
chr1:26289193-26289385	ENSG00000127423	AUNIP	-451646	-0.795094271292232	0.00199363308595619
chr1:26336408-26336602	ENSG00000127423	AUNIP	-498861	0.859764272868401	0.000335923603374458
chr1:26385696-26385834	ENSG00000127423	AUNIP	-548149	-0.894191815527255	8.7232862611032e-05
chr1:26538817-26539003	ENSG00000127423	AUNIP	-701270	0.913956794997518	3.21005826873463e-05
chr1:26544881-26545099	ENSG00000127423	AUNIP	-707334	0.875246214743983	0.000192315052514462
chr1:26553993-26554196	ENSG00000127423	AUNIP	-716446	0.937270588604022	6.88099831900954e-06
chr1:26557014-26557250	ENSG00000127423	AUNIP	-719467	0.925351868190834	1.60891119690705e-05
chr1:26584216-26584452	ENSG00000127423	AUNIP	-746669	0.759125411959787	0.00419190657890702
chr1:26695913-26696095	ENSG00000127423	AUNIP	-858366	0.806961410550871	0.00151140611130031
chr1:26833609-26833864	ENSG00000127423	AUNIP	-996062	-0.868300172679233	0.000249107378601273
chr1:24872575-24872825	ENSG00000182749	PAQR7	998427	0.801177660318107	0.00173366938542081
chr1:24930277-24930552	ENSG00000182749	PAQR7	940700	0.888672387362428	0.000111411974019138
chr1:24997703-24997888	ENSG00000182749	PAQR7	873364	0.858056735623109	0.000355807842245618
chr1:25022368-25022678	ENSG00000182749	PAQR7	848574	0.87666017726003	0.000182110542536776
chr1:25022874-25023092	ENSG00000182749	PAQR7	848160	0.918446084283239	2.4746297818886e-05
chr1:25033915-25034300	ENSG00000182749	PAQR7	836952	0.857786760510733	0.000359033698697033
chr1:25413271-25413468	ENSG00000182749	PAQR7	457784	-0.936953239964916	7.05300076819953e-06
chr1:25642751-25642942	ENSG00000182749	PAQR7	228310	0.862374510340702	0.000307210215652778
chr1:25798079-25798256	ENSG00000182749	PAQR7	72996	-0.902523770430093	5.87286291930148e-05
chr1:25861343-25861511	ENSG00000182749	PAQR7	9741	0.885906447230822	0.000125352095424835
chr1:25933478-25933676	ENSG00000182749	PAQR7	-62225	-0.925356518318223	1.6084229610852e-05
chr1:26070386-26070783	ENSG00000182749	PAQR7	-199133	-0.712648186770896	0.00929361328777671
chr1:26278436-26278676	ENSG00000182749	PAQR7	-407183	-0.914242096476718	3.1587427675025e-05
chr1:26285950-26286102	ENSG00000182749	PAQR7	-414697	-0.907970830354459	4.44706386990563e-05
chr1:26287549-26287652	ENSG00000182749	PAQR7	-416296	0.756515898728137	0.00440282920343558
chr1:26288691-26288941	ENSG00000182749	PAQR7	-417438	-0.912793919750954	3.42604880670423e-05
chr1:26289193-26289385	ENSG00000182749	PAQR7	-417940	0.854680752164621	0.000397807876009781
chr1:26336408-26336602	ENSG00000182749	PAQR7	-465155	-0.886281205665319	0.000123387395600346
chr1:26385696-26385834	ENSG00000182749	PAQR7	-514443	0.944383857716887	3.81563499585277e-06
chr1:26538817-26539003	ENSG00000182749	PAQR7	-667564	-0.956707659524319	1.11354804521775e-06
chr1:26544881-26545099	ENSG00000182749	PAQR7	-673628	-0.902500069467812	5.87976503428263e-05
chr1:26553993-26554196	ENSG00000182749	PAQR7	-682740	-0.953270413668929	1.62211653242338e-06
chr1:26557014-26557250	ENSG00000182749	PAQR7	-685761	-0.923718155786838	1.78782867183178e-05
chr1:26584216-26584452	ENSG00000182749	PAQR7	-712963	-0.844204631396932	0.000553082773860358
chr1:26695913-26696095	ENSG00000182749	PAQR7	-824660	-0.72049074809773	0.00821195982589649
chr1:26833609-26833864	ENSG00000182749	PAQR7	-962356	0.899293632623695	6.87403330853778e-05
chr1:26855091-26855255	ENSG00000182749	PAQR7	-983838	-0.823566348791582	0.000993085346173057
chr1:25413271-25413468	ENSG00000175087	PDIK1L	-697705	0.865349720091336	0.000276852202273377
chr1:25798079-25798256	ENSG00000175087	PDIK1L	-312917	0.741540227156729	0.0057726620402412
chr1:25933478-25933676	ENSG00000175087	PDIK1L	-177497	0.829789483710653	0.000839133501710014
chr1:26278436-26278676	ENSG00000175087	PDIK1L	167262	0.93887387191899	6.06203259510069e-06
chr1:26285950-26286102	ENSG00000175087	PDIK1L	174776	0.849904120272933	0.000463702762708687
chr1:26288691-26288941	ENSG00000175087	PDIK1L	177517	0.925235860302735	1.62112924338364e-05
chr1:26336408-26336602	ENSG00000175087	PDIK1L	225234	0.865156919849931	0.000278745557486219
chr1:26385696-26385834	ENSG00000175087	PDIK1L	274522	-0.785366562240092	0.0024701126535632
chr1:26538817-26539003	ENSG00000175087	PDIK1L	427643	0.908271116028368	4.37725246293721e-05
chr1:26544881-26545099	ENSG00000175087	PDIK1L	433707	0.842316293553365	0.000585461961888438
chr1:26553993-26554196	ENSG00000175087	PDIK1L	442819	0.91570530750025	2.90562146039463e-05
chr1:26557014-26557250	ENSG00000175087	PDIK1L	445840	0.92551490750895	1.5918627230501e-05
chr1:26695913-26696095	ENSG00000175087	PDIK1L	584739	0.774292504364871	0.00311329426829033
chr1:26833609-26833864	ENSG00000175087	PDIK1L	722435	-0.756537657259057	0.00440103796224844
chr1:26855091-26855255	ENSG00000175087	PDIK1L	743917	0.912144802651488	3.55149355377404e-05
chr1:27001931-27002171	ENSG00000175087	PDIK1L	890757	-0.713093512438418	0.00922949436278302
chr1:25413271-25413468	ENSG00000169442	CD52	-904490	-0.722620773464608	0.00793518266964149
chr1:25798079-25798256	ENSG00000169442	CD52	-519702	-0.738679681841267	0.00606712534289115
chr1:26276325-26276467	ENSG00000169442	CD52	-41491	0.734239783497993	0.00654637136026879
chr1:26278436-26278676	ENSG00000169442	CD52	-39282	-0.72322378998419	0.0078581101479773
chr1:26285950-26286102	ENSG00000169442	CD52	-31856	-0.781243100716841	0.00269642908991305
chr1:26288691-26288941	ENSG00000169442	CD52	-29017	-0.718035926405733	0.00853982590926339
chr1:26336408-26336602	ENSG00000169442	CD52	18449	-0.807167130237183	0.00150392576575534
chr1:26385696-26385834	ENSG00000169442	CD52	67737	0.763058273197193	0.0038885874619447
chr1:26538817-26539003	ENSG00000169442	CD52	220858	-0.760952505022992	0.00404884547363137
chr1:26553993-26554196	ENSG00000169442	CD52	236034	-0.763329882800883	0.00386827247234311
chr1:26557014-26557250	ENSG00000169442	CD52	239055	-0.722459008747562	0.00795595397512832
chr1:26833609-26833864	ENSG00000169442	CD52	515650	0.79705648557766	0.00190672940107631
chr1:27112135-27112407	ENSG00000169442	CD52	794176	0.801068423804283	0.00173809506395383
chr1:25642751-25642942	ENSG00000117676	RPS6KA1	-886819	-0.939143082017247	5.93243630931206e-06
chr1:25771412-25771653	ENSG00000117676	RPS6KA1	-758108	-0.827601898485787	0.000890981423834768
chr1:25798079-25798256	ENSG00000117676	RPS6KA1	-731505	0.817021677164697	0.00117759527036529
chr1:25933478-25933676	ENSG00000117676	RPS6KA1	-596085	0.824246009018815	0.000975286931508443
chr1:26070386-26070783	ENSG00000117676	RPS6KA1	-458978	0.903330625404818	5.64166281638872e-05
chr1:26276325-26276467	ENSG00000117676	RPS6KA1	-253294	-0.817388626139294	0.00116660069255858
chr1:26285950-26286102	ENSG00000117676	RPS6KA1	-243659	0.752787181078218	0.00471803151111443
chr1:26287549-26287652	ENSG00000117676	RPS6KA1	-242109	-0.921285448039421	2.08295995069252e-05
chr1:26289193-26289385	ENSG00000117676	RPS6KA1	-240376	-0.922821244315013	1.89251863936797e-05
chr1:26336408-26336602	ENSG00000117676	RPS6KA1	-193159	0.721482851326828	0.0080821617552943
chr1:26385696-26385834	ENSG00000117676	RPS6KA1	-143927	-0.892175741889089	9.55312341176281e-05
chr1:26538817-26539003	ENSG00000117676	RPS6KA1	9055	0.787095284916795	0.00237967157695269
chr1:26584216-26584452	ENSG00000117676	RPS6KA1	54454	0.889387895011517	0.000108011823103256
chr1:26833609-26833864	ENSG00000117676	RPS6KA1	303847	-0.901449022176643	6.19231445271414e-05
chr1:27001931-27002171	ENSG00000117676	RPS6KA1	472169	-0.910188658064416	3.95152201626016e-05
chr1:27112135-27112407	ENSG00000117676	RPS6KA1	582373	-0.909962039717238	4.00006359597097e-05
chr1:27343410-27343631	ENSG00000117676	RPS6KA1	813648	-0.757608269368598	0.00431358025791327
chr1:27403369-27403696	ENSG00000117676	RPS6KA1	873607	-0.929762791637262	1.19551921213372e-05
chr1:27521492-27521637	ENSG00000117676	RPS6KA1	991730	-0.846184683147797	0.000520640036823175
chr1:27557308-27557542	ENSG00000204160	ZDHHC18	730619	0.820672763750983	0.00107168129765391
chr1:25933478-25933676	ENSG00000198746	GPATCH3	959771	0.760083287419656	0.00411643587233938
chr1:26070386-26070783	ENSG00000198746	GPATCH3	822664	0.813854896680088	0.00127582845248327
chr1:26276325-26276467	ENSG00000198746	GPATCH3	616980	-0.912684635285244	3.44692049784135e-05
chr1:26285950-26286102	ENSG00000198746	GPATCH3	607345	0.806958152138942	0.00151152482250703
chr1:26287549-26287652	ENSG00000198746	GPATCH3	605795	-0.936403373082319	7.35906540110578e-06
chr1:26289193-26289385	ENSG00000198746	GPATCH3	604062	-0.937864274109009	6.56814042701939e-06
chr1:26336408-26336602	ENSG00000198746	GPATCH3	556845	0.767701372445918	0.00355224707394406
chr1:26385696-26385834	ENSG00000198746	GPATCH3	507613	-0.878904884725698	0.000166784306896877
chr1:26538817-26539003	ENSG00000198746	GPATCH3	354444	0.771593981617657	0.00328770147264958
chr1:26584216-26584452	ENSG00000198746	GPATCH3	308995	0.814589903940065	0.00125248687473212
chr1:26833609-26833864	ENSG00000198746	GPATCH3	59583	-0.928336331070561	1.31872568173457e-05
chr1:27001931-27002171	ENSG00000198746	GPATCH3	-108483	-0.890265614792908	0.000103952433871436
chr1:27112135-27112407	ENSG00000198746	GPATCH3	-218687	-0.937834742082699	6.58343200645586e-06
chr1:27343410-27343631	ENSG00000198746	GPATCH3	-449962	-0.805944632926539	0.00154879849767822
chr1:27403369-27403696	ENSG00000198746	GPATCH3	-509921	-0.917451297937303	2.62478786896306e-05
chr1:27521492-27521637	ENSG00000198746	GPATCH3	-628044	-0.893551383247989	8.98050887715599e-05
chr1:27599285-27599490	ENSG00000198746	GPATCH3	-705837	-0.91139809570528	3.70023942420668e-05
chr1:27662760-27663002	ENSG00000198746	GPATCH3	-769312	-0.877184734631722	0.000178434356696108
chr1:26278436-26278676	ENSG00000142784	WDTC1	-955992	0.756277351737664	0.00442250345585911
chr1:26285950-26286102	ENSG00000142784	WDTC1	-948566	0.775780083640689	0.003020212221776
chr1:26287549-26287652	ENSG00000142784	WDTC1	-947016	-0.836453656416249	0.000695426564351414
chr1:26288691-26288941	ENSG00000142784	WDTC1	-945727	0.81028594383625	0.00139396376737463
chr1:26289193-26289385	ENSG00000142784	WDTC1	-945283	-0.884540455327178	0.000132721604645983
chr1:26336408-26336602	ENSG00000142784	WDTC1	-898066	0.766307201963325	0.00365082139090844
chr1:26385696-26385834	ENSG00000142784	WDTC1	-848834	-0.903283274408509	5.65503019114911e-05
chr1:26538817-26539003	ENSG00000142784	WDTC1	-695665	0.845922466859981	0.000524849399810379
chr1:26544881-26545099	ENSG00000142784	WDTC1	-689569	0.833412265589536	0.000758428181136299
chr1:26553993-26554196	ENSG00000142784	WDTC1	-680472	0.866195102238827	0.000268668261355446
chr1:26557014-26557250	ENSG00000142784	WDTC1	-677418	0.787516805233343	0.0023580077102752
chr1:26584216-26584452	ENSG00000142784	WDTC1	-650216	0.849773317654335	0.000465619155254556
chr1:26833609-26833864	ENSG00000142784	WDTC1	-400804	-0.86794877590595	0.000252292893707669
chr1:27001931-27002171	ENSG00000142784	WDTC1	-232497	-0.933336080882553	9.26467076939309e-06
chr1:27112135-27112407	ENSG00000142784	WDTC1	-122261	-0.851868464550914	0.00043565247934248
chr1:27137285-27137477	ENSG00000142784	WDTC1	-97191	-0.822959892732182	0.00100917726978633
chr1:27341860-27342057	ENSG00000142784	WDTC1	107191	-0.777644246939305	0.00290657427128287
chr1:27343410-27343631	ENSG00000142784	WDTC1	108741	-0.789475783753501	0.00225929629620673
chr1:27403369-27403696	ENSG00000142784	WDTC1	168700	-0.906536816581816	4.79261891943747e-05
chr1:27599285-27599490	ENSG00000142784	WDTC1	364616	-0.75196632286459	0.00478965341512611
chr1:27662760-27663002	ENSG00000142784	WDTC1	428091	-0.939217661818442	5.8969247312523e-06
chr1:27872414-27872577	ENSG00000142784	WDTC1	637745	0.733950447502514	0.00657855981505179
chr1:27940420-27940613	ENSG00000142784	WDTC1	705751	-0.840866310823079	0.000611306375614416
chr1:27959813-27960089	ENSG00000142784	WDTC1	725144	-0.780707083479051	0.00272697025794747
chr1:28115350-28115558	ENSG00000142784	WDTC1	880681	-0.87321383287717	0.000207758781886455
chr1:28154915-28155111	ENSG00000142784	WDTC1	920246	-0.706865760604143	0.0101566813443245
chr1:26385696-26385834	ENSG00000142765	SYTL1	-956186	0.778883864812932	0.00283283099181383
chr1:26538817-26539003	ENSG00000142765	SYTL1	-803017	-0.836440075413927	0.000695698572153417
chr1:26544881-26545099	ENSG00000142765	SYTL1	-796921	-0.839249834550059	0.000641150754402681
chr1:26553993-26554196	ENSG00000142765	SYTL1	-787824	-0.87809684386086	0.000172180410111331
chr1:26557014-26557250	ENSG00000142765	SYTL1	-784770	-0.916186002390392	2.82605138058169e-05
chr1:26695913-26696095	ENSG00000142765	SYTL1	-645925	-0.790094755780652	0.00222877315522434
chr1:26855091-26855255	ENSG00000142765	SYTL1	-486765	-0.84270382458046	0.000578700216105273
chr1:27116372-27116501	ENSG00000142765	SYTL1	-225519	-0.825027624148177	0.000955123882451184
chr1:27137285-27137477	ENSG00000142765	SYTL1	-204543	0.890868369866185	0.000101234689038243
chr1:27341860-27342057	ENSG00000142765	SYTL1	0	0.918903108718335	2.40795581295334e-05
chr1:27343410-27343631	ENSG00000142765	SYTL1	1389	0.843402284553796	0.000566666263919482
chr1:27557308-27557542	ENSG00000142765	SYTL1	215287	0.780057061689884	0.00276436011538685
chr1:27872414-27872577	ENSG00000142765	SYTL1	530393	-0.791935427236066	0.00213986422653476
chr1:27940420-27940613	ENSG00000142765	SYTL1	598399	0.860862804753856	0.000323595793868673
chr1:28115350-28115558	ENSG00000142765	SYTL1	773329	0.910370002435923	3.9130129510635e-05
chr1:28154915-28155111	ENSG00000142765	SYTL1	812894	0.967025835076169	2.9046987081976e-07
chr1:28172686-28172940	ENSG00000142765	SYTL1	830665	0.895834727442376	8.0897857361394e-05
chr1:28236972-28237201	ENSG00000142765	SYTL1	894951	-0.853284859076256	0.000416258342334847
chr1:28249622-28249736	ENSG00000142765	SYTL1	907601	-0.809513621072127	0.00142059863891534
chr1:26695913-26696095	ENSG00000000938	FGR	939089	-0.743953836247141	0.00553269117976746
chr1:26855091-26855255	ENSG00000000938	FGR	779929	-0.733933826099372	0.00658041254049367
chr1:27116372-27116501	ENSG00000000938	FGR	518683	-0.705762423040853	0.010327911038385
chr1:27341860-27342057	ENSG00000000938	FGR	293127	0.706668418570279	0.0101871510405176
chr1:27557308-27557542	ENSG00000000938	FGR	77642	0.834976411146124	0.000725499723307334
chr1:28154915-28155111	ENSG00000000938	FGR	-519730	0.847715148050046	0.000496591104991877
chr1:28172686-28172940	ENSG00000000938	FGR	-537501	0.865704823161464	0.000273391218863648
chr1:28249622-28249736	ENSG00000000938	FGR	-614437	-0.736779314979537	0.00626890230806771
chr1:28437964-28438206	ENSG00000000938	FGR	-802779	0.79678492559298	0.00191858012473512
chr1:26695913-26696095	ENSG00000235912	AL031729.1	-953324	0.746740493147473	0.00526506913349052
chr1:26855091-26855255	ENSG00000235912	AL031729.1	-794164	0.717901013086163	0.00855812404531922
chr1:28437964-28438206	ENSG00000235912	AL031729.1	788544	-0.738280496015325	0.00610909872204451
chr1:26695913-26696095	ENSG00000126709	IFI6	976096	-0.829689583050816	0.000841449196726911
chr1:26855091-26855255	ENSG00000126709	IFI6	816936	-0.905183157624733	5.13785002583906e-05
chr1:27116372-27116501	ENSG00000126709	IFI6	555690	-0.836137269130436	0.000701784752015175
chr1:27137285-27137477	ENSG00000126709	IFI6	534714	0.718664582311069	0.00845494726361032
chr1:27341860-27342057	ENSG00000126709	IFI6	330134	0.779076781033391	0.00282148407737629
chr1:27557308-27557542	ENSG00000126709	IFI6	114649	0.750280292675487	0.00493933767674081
chr1:27872414-27872577	ENSG00000126709	IFI6	-200222	-0.841099335373765	0.000607094478757671
chr1:27940420-27940613	ENSG00000126709	IFI6	-268228	0.844388011145958	0.000550013960418279
chr1:27959813-27960089	ENSG00000126709	IFI6	-287621	0.799742648768487	0.00179250179207667
chr1:28115350-28115558	ENSG00000126709	IFI6	-443158	0.715566750900301	0.00887937861605699
chr1:28154915-28155111	ENSG00000126709	IFI6	-482723	0.78471369365204	0.00250494231561112
chr1:28236972-28237201	ENSG00000126709	IFI6	-564780	-0.813956037099403	0.00127259684622592
chr1:28249622-28249736	ENSG00000126709	IFI6	-577430	-0.913893072678208	3.22160878312585e-05
chr1:28437964-28438206	ENSG00000126709	IFI6	-765772	0.888619024778808	0.000111668875927943
chr1:27001931-27002171	ENSG00000130775	THEMIS2	-870373	-0.867337978818242	0.000257905438640854
chr1:27112135-27112407	ENSG00000130775	THEMIS2	-760137	-0.887024474428552	0.000119562101005958
chr1:27403369-27403696	ENSG00000130775	THEMIS2	-468848	-0.909896460552417	4.01419778188796e-05
chr1:27521492-27521637	ENSG00000130775	THEMIS2	-350907	-0.825843658128565	0.000934417662641269
chr1:27599285-27599490	ENSG00000130775	THEMIS2	-273054	-0.88215516768335	0.000146399244729364
chr1:27662760-27663002	ENSG00000130775	THEMIS2	-209542	-0.886265581831677	0.00012346882009414
chr1:27959813-27960089	ENSG00000130775	THEMIS2	87268	-0.711835275322567	0.00941151398909237
chr1:28236972-28237201	ENSG00000130775	THEMIS2	364427	0.705008893015523	0.010446081224279
chr1:27557308-27557542	ENSG00000169403	PTAFR	619147	0.877563500454978	0.000175816143687652
chr1:27940420-27940613	ENSG00000169403	PTAFR	236076	0.749954894976693	0.00496862818696189
chr1:28154915-28155111	ENSG00000169403	PTAFR	21578	0.76743413251274	0.00357098372356378
chr1:28172686-28172940	ENSG00000169403	PTAFR	3749	0.753036947453361	0.00469640027276535
chr1:28249622-28249736	ENSG00000169403	PTAFR	-72932	-0.73446757297667	0.00652111328614603
chr1:28437964-28438206	ENSG00000169403	PTAFR	-261274	0.768169608163028	0.00351959834490639
chr1:28888235-28888407	ENSG00000169403	PTAFR	-711545	-0.758905363679995	0.00420939112986525
chr1:27341860-27342057	ENSG00000130770	ATPIF1	-894052	-0.834103616565427	0.000743734395180904
chr1:27343410-27343631	ENSG00000130770	ATPIF1	-892478	-0.883126314172393	0.000140703676870905
chr1:27403369-27403696	ENSG00000130770	ATPIF1	-832413	-0.937087640853934	6.9797454900524e-06
chr1:27521492-27521637	ENSG00000130770	ATPIF1	-714472	-0.721406437470935	0.00809210415016448
chr1:27599285-27599490	ENSG00000130770	ATPIF1	-636619	-0.874439456815065	0.000198334180961463
chr1:27662760-27663002	ENSG00000130770	ATPIF1	-573107	-0.931753038419121	1.03900210807508e-05
chr1:27872414-27872577	ENSG00000130770	ATPIF1	-363532	0.828021337405078	0.000880853710479499
chr1:27940420-27940613	ENSG00000130770	ATPIF1	-295496	-0.869325412804438	0.000239992179385332
chr1:27959813-27960089	ENSG00000130770	ATPIF1	-276020	-0.822340334588179	0.00102582371583952
chr1:28115350-28115558	ENSG00000130770	ATPIF1	-120551	-0.879020290427098	0.000166024542274477
chr1:28154915-28155111	ENSG00000130770	ATPIF1	-80998	-0.773216611740481	0.00318196414795606
chr1:28236972-28237201	ENSG00000130770	ATPIF1	862	0.902010377353411	6.02380326791606e-05
chr1:28437964-28438206	ENSG00000130770	ATPIF1	201854	-0.701508643475066	0.0110082293904587
chr1:28888235-28888407	ENSG00000130770	ATPIF1	652125	0.84378128377909	0.000560218083115975
chr1:29156922-29157164	ENSG00000130770	ATPIF1	920812	0.932277084526301	1.00061594901769e-05
chr1:29196084-29196276	ENSG00000130770	ATPIF1	959974	-0.970116463365245	1.78507376716285e-07
chr1:27557308-27557542	ENSG00000130766	SESN2	-701976	-0.757026963509306	0.00436090193781127
chr1:27872414-27872577	ENSG00000130766	SESN2	-386941	0.806245116465253	0.00153767500835431
chr1:27959813-27960089	ENSG00000130766	SESN2	-299429	-0.718959955669256	0.00841528556630806
chr1:28172686-28172940	ENSG00000130766	SESN2	-86578	-0.75053040485716	0.00491691274177576
chr1:28249622-28249736	ENSG00000130766	SESN2	-9782	0.95087557390422	2.07416937221024e-06
chr1:28437964-28438206	ENSG00000130766	SESN2	178445	-0.799551008911976	0.00180047293485571
chr1:28888235-28888407	ENSG00000130766	SESN2	628716	0.735334369794642	0.00642566884738867
chr1:29181067-29181269	ENSG00000130766	SESN2	921548	0.861613299852381	0.000315378235285915
chr1:27872414-27872577	ENSG00000242125	SNHG3	-633403	-0.718670924450358	0.00845409419859477
chr1:27940420-27940613	ENSG00000242125	SNHG3	-565367	0.834237151344895	0.000740921832738074
chr1:27959813-27960089	ENSG00000242125	SNHG3	-545891	0.784892158158543	0.00249538449073784
chr1:28236972-28237201	ENSG00000242125	SNHG3	-268779	-0.806042398887792	0.00154517257927642
chr1:28249622-28249736	ENSG00000242125	SNHG3	-256244	-0.760185834686639	0.00410841763529563
chr1:28888235-28888407	ENSG00000242125	SNHG3	382254	-0.819953589284139	0.00109193884287713
chr1:27521492-27521637	ENSG00000200087	SNORA73B	-986922	0.862887097353027	0.00030180347947208
chr1:27599285-27599490	ENSG00000200087	SNORA73B	-909069	0.921651221996907	2.03629081919834e-05
chr1:27662760-27663002	ENSG00000200087	SNORA73B	-845557	0.896014544012323	8.02270359957096e-05
chr1:27959813-27960089	ENSG00000200087	SNORA73B	-548470	0.840897957226274	0.000610733045621908
chr1:29156922-29157164	ENSG00000200087	SNORA73B	648362	-0.71448745479866	0.00903092347029916
chr1:29196084-29196276	ENSG00000200087	SNORA73B	687524	0.909366274711976	4.12991667080182e-05
chr1:27599285-27599490	ENSG00000278274	SNORA61	980402	0.828482120407271	0.00086983040897289
chr1:27662760-27663002	ENSG00000278274	SNORA61	916890	0.866544713515096	0.000265339403954423
chr1:27959813-27960089	ENSG00000278274	SNORA61	619803	0.817469620157473	0.00116418462263591
chr1:29156922-29157164	ENSG00000278274	SNORA61	-577029	-0.742061415900924	0.00572019222255281
chr1:29196084-29196276	ENSG00000278274	SNORA61	-616191	0.843770620821332	0.000560398718323756
chr1:27940420-27940613	ENSG00000159023	EPB41	-946478	-0.795098535768741	0.00199344099109693
chr1:27959813-27960089	ENSG00000159023	EPB41	-927002	-0.860102639068485	0.000332088157516266
chr1:28115350-28115558	ENSG00000159023	EPB41	-771533	-0.757579907427892	0.00431588002413528
chr1:28154915-28155111	ENSG00000159023	EPB41	-731980	-0.778426162281503	0.00285989114025789
chr1:28172686-28172940	ENSG00000159023	EPB41	-714151	-0.749372345164989	0.00502139350009261
chr1:28236972-28237201	ENSG00000159023	EPB41	-649890	0.747691342089849	0.00517602623947355
chr1:28249622-28249736	ENSG00000159023	EPB41	-637355	0.939968194465508	5.54883240707084e-06
chr1:28437964-28438206	ENSG00000159023	EPB41	-448885	-0.835446459716619	0.000715823689254064
chr1:28888235-28888407	ENSG00000159023	EPB41	1143	0.835980727480783	0.000704947229988789
chr1:29181067-29181269	ENSG00000159023	EPB41	293975	0.899686221986234	6.74567372634833e-05
chr1:29196084-29196276	ENSG00000159023	EPB41	308992	-0.706059817266783	0.0102815478540789
chr1:29156922-29157164	ENSG00000116350	SRSF4	24735	0.706624431032993	0.0101939519970323
chr1:29196084-29196276	ENSG00000116350	SRSF4	-14184	-0.906698039204607	4.75274906117047e-05
chr1:29793054-29793332	ENSG00000116350	SRSF4	-611154	-0.862095535708842	0.000310184341035018
chr1:29196084-29196276	ENSG00000116353	MECR	34647	-0.723523689803373	0.0078199887827164
chr1:30191225-30191641	ENSG00000116353	MECR	-960301	0.755870694272194	0.00445619595393055
chr1:30869131-30869357	ENSG00000229044	AL451070.1	477441	-0.843818608441757	0.000559586142317667
chr1:31170873-31171162	ENSG00000229044	AL451070.1	175636	0.93501919260767	8.17618667494129e-06
chr1:31346838-31347094	ENSG00000229044	AL451070.1	-39	0.827144942927278	0.000902117073897623
chr1:31368605-31368815	ENSG00000229044	AL451070.1	-21806	0.819464039277545	0.00110589623928975
chr1:31410166-31410548	ENSG00000229044	AL451070.1	-63367	0.884928661908531	0.000130593647906598
chr1:31413685-31413880	ENSG00000229044	AL451070.1	-66886	0.941170213411365	5.02540521812644e-06
chr1:31483157-31483590	ENSG00000229044	AL451070.1	-136358	-0.760127618575535	0.00411296813733238
chr1:31705249-31705484	ENSG00000229044	AL451070.1	-358450	-0.714154704481037	0.0090780321225675
chr1:31762741-31762942	ENSG00000229044	AL451070.1	-415942	-0.87323283849023	0.0002076100178371
chr1:31788109-31788321	ENSG00000229044	AL451070.1	-441310	-0.910933185445076	3.79529818622211e-05
chr1:31889249-31889500	ENSG00000229044	AL451070.1	-542450	-0.944795585799508	3.67905237895489e-06
chr1:31939929-31940121	ENSG00000229044	AL451070.1	-593130	-0.820691751134217	0.00107115041884047
chr1:31956132-31956293	ENSG00000229044	AL451070.1	-609333	-0.8953559978957	8.27052663270348e-05
chr1:31957719-31957928	ENSG00000229044	AL451070.1	-610920	-0.742348071827928	0.00569148718419231
chr1:32208915-32209174	ENSG00000229044	AL451070.1	-862116	0.926985578719622	1.44443232860767e-05
chr1:31573964-31574195	ENSG00000121774	KHDRBS1	-439673	0.724081476828558	0.00774945485315952
chr1:31346838-31347094	ENSG00000084652	TXLNA	-832581	-0.713293645201198	0.00920078655236737
chr1:31368605-31368815	ENSG00000084652	TXLNA	-810860	-0.713284139053366	0.00920214864178991
chr1:31410166-31410548	ENSG00000084652	TXLNA	-769127	-0.762061590496967	0.00396382795464815
chr1:31413685-31413880	ENSG00000084652	TXLNA	-765795	-0.828330556726896	0.000873444438470402
chr1:31483157-31483590	ENSG00000084652	TXLNA	-696085	0.870037748082052	0.00023381366351973
chr1:31705249-31705484	ENSG00000084652	TXLNA	-474191	0.939356446532669	5.83128952168283e-06
chr1:31939929-31940121	ENSG00000084652	TXLNA	-239554	0.741519696480911	0.00577473632540352
chr1:31956132-31956293	ENSG00000084652	TXLNA	-223382	0.736831771652541	0.00626326576187325
chr1:31957719-31957928	ENSG00000084652	TXLNA	-221747	0.903885112967112	5.48696830131941e-05
chr1:32208915-32209174	ENSG00000084652	TXLNA	29239	-0.770574316560018	0.0033555001566754
chr1:32372250-32372420	ENSG00000084652	TXLNA	192574	0.948095888709509	2.71840518062475e-06
chr1:32391096-32391304	ENSG00000084652	TXLNA	211420	-0.741138492927892	0.00581335270695881
chr1:32414062-32414193	ENSG00000084652	TXLNA	234386	-0.882174910121976	0.000146281693047934
chr1:32703140-32703333	ENSG00000084652	TXLNA	523464	-0.769426611662608	0.00343307766084024
chr1:32761609-32761858	ENSG00000084652	TXLNA	581933	-0.769605727302346	0.0034208817518532
chr1:32939862-32940028	ENSG00000084652	TXLNA	760186	-0.822783523108783	0.00101389464793894
chr1:32981250-32981469	ENSG00000084652	TXLNA	801574	0.906934063972748	4.69485166807887e-05
chr1:32992484-32992757	ENSG00000084652	TXLNA	812808	0.941919146899882	4.71958769244922e-06
chr1:33009655-33009868	ENSG00000084652	TXLNA	829979	-0.773434217584821	0.003167983208747
chr1:33099342-33099910	ENSG00000084652	TXLNA	919666	0.787166452213489	0.00237600334112617
chr1:31573964-31574195	ENSG00000160050	CCDC28B	-626191	0.811482515026686	0.00135345777970194
chr1:31346838-31347094	ENSG00000160051	IQCC	-858567	0.901275962776019	6.24500399248424e-05
chr1:31368605-31368815	ENSG00000160051	IQCC	-836846	0.928015362582561	1.34778166005661e-05
chr1:31410166-31410548	ENSG00000160051	IQCC	-795113	0.88229873983453	0.000145546060835271
chr1:31413685-31413880	ENSG00000160051	IQCC	-791781	0.850952342541086	0.000448565411055863
chr1:31483157-31483590	ENSG00000160051	IQCC	-722071	-0.922671697448155	1.91043459732616e-05
chr1:31705249-31705484	ENSG00000160051	IQCC	-500177	-0.895485750675366	8.22122966518754e-05
chr1:31889249-31889500	ENSG00000160051	IQCC	-316161	-0.753074047899578	0.00469319356171355
chr1:31939929-31940121	ENSG00000160051	IQCC	-265540	-0.762594614683493	0.00392345350464106
chr1:31956132-31956293	ENSG00000160051	IQCC	-249368	-0.734110365651755	0.00656075435581016
chr1:31957719-31957928	ENSG00000160051	IQCC	-247733	-0.900816016620391	6.38675159489488e-05
chr1:32133497-32133771	ENSG00000160051	IQCC	-71890	0.867884324484465	0.00025288059496622
chr1:32208915-32209174	ENSG00000160051	IQCC	3253	0.89579691118832	8.10394924341382e-05
chr1:32372250-32372420	ENSG00000160051	IQCC	166588	-0.848362183194325	0.000486687161299148
chr1:32391096-32391304	ENSG00000160051	IQCC	185434	0.931722273840443	1.04129123020506e-05
chr1:32414062-32414193	ENSG00000160051	IQCC	208400	0.916571298431495	2.76352069377267e-05
chr1:32703140-32703333	ENSG00000160051	IQCC	497478	0.925464654258937	1.59710226185594e-05
chr1:32761609-32761858	ENSG00000160051	IQCC	555947	0.873405495554936	0.000206262371242924
chr1:32939862-32940028	ENSG00000160051	IQCC	734200	0.921972841103097	1.99594030676224e-05
chr1:32964123-32964308	ENSG00000160051	IQCC	758461	0.777883517283803	0.00289222781915956
chr1:32981250-32981469	ENSG00000160051	IQCC	775588	-0.927516075407427	1.39398259633363e-05
chr1:32992484-32992757	ENSG00000160051	IQCC	786822	-0.914931088311233	3.03747890893637e-05
chr1:33009655-33009868	ENSG00000160051	IQCC	803993	0.889421794826407	0.000107852769894657
chr1:33099342-33099910	ENSG00000160051	IQCC	893680	-0.881528995160948	0.000150166141538819
chr1:31410166-31410548	ENSG00000160058	BSDC1	983899	0.794162837154199	0.00203593056007064
chr1:31413685-31413880	ENSG00000160058	BSDC1	980567	0.944286447887007	3.84852868479589e-06
chr1:31483157-31483590	ENSG00000160058	BSDC1	910857	-0.792195611359452	0.00212751888244533
chr1:31705249-31705484	ENSG00000160058	BSDC1	688963	-0.776860806414262	0.00295392821507862
chr1:31762741-31762942	ENSG00000160058	BSDC1	631505	-0.773866392354068	0.003140355035259
chr1:31788109-31788321	ENSG00000160058	BSDC1	606126	-0.808664803862631	0.00145032075357373
chr1:31889249-31889500	ENSG00000160058	BSDC1	504947	-0.880305307403163	0.000157746083445365
chr1:31939929-31940121	ENSG00000160058	BSDC1	454326	-0.811420596965687	0.00135553133994006
chr1:31956132-31956293	ENSG00000160058	BSDC1	438154	-0.864649828226667	0.000283773529531254
chr1:31957719-31957928	ENSG00000160058	BSDC1	436519	-0.751470752366904	0.00483328902661361
chr1:32208915-32209174	ENSG00000160058	BSDC1	185273	0.872368612912943	0.000214459232287776
chr1:32372250-32372420	ENSG00000160058	BSDC1	22027	-0.702131693021866	0.0109065597169504
chr1:32391096-32391304	ENSG00000160058	BSDC1	3143	0.757325611766519	0.00433654142107058
chr1:32414062-32414193	ENSG00000160058	BSDC1	-19614	0.898841566898561	7.02420567266441e-05
chr1:32703140-32703333	ENSG00000160058	BSDC1	-308692	0.849017611984463	0.000476811702454441
chr1:32761609-32761858	ENSG00000160058	BSDC1	-367161	0.7305385204774	0.00696716835458858
chr1:32939862-32940028	ENSG00000160058	BSDC1	-545414	0.891173907224142	9.98784977416844e-05
chr1:32964123-32964308	ENSG00000160058	BSDC1	-569675	0.899716520360514	6.73584626700896e-05
chr1:32981250-32981469	ENSG00000160058	BSDC1	-586802	-0.773642590789696	0.00315463929513607
chr1:32992484-32992757	ENSG00000160058	BSDC1	-598036	-0.802998467699381	0.00166116407821454
chr1:33009655-33009868	ENSG00000160058	BSDC1	-615207	0.812759898633172	0.00131122114459901
chr1:33099342-33099910	ENSG00000160058	BSDC1	-704894	-0.856391257373034	0.000376072591975221
chr1:33181995-33182221	ENSG00000160058	BSDC1	-787547	0.72016934307799	0.00825434205096668
chr1:31705249-31705484	ENSG00000160062	ZBTB8A	-833943	0.968843577739076	2.19432998887186e-07
chr1:31939929-31940121	ENSG00000160062	ZBTB8A	-599306	0.717707285956416	0.00858445024506303
chr1:31957719-31957928	ENSG00000160062	ZBTB8A	-581499	0.960601790409837	6.99680450465425e-07
chr1:32133497-32133771	ENSG00000160062	ZBTB8A	-405656	-0.868235855229986	0.000249688077644636
chr1:32208915-32209174	ENSG00000160062	ZBTB8A	-330253	-0.841288202245959	0.000603697250300936
chr1:32372250-32372420	ENSG00000160062	ZBTB8A	-167007	0.966077798433004	3.34162076979828e-07
chr1:32391096-32391304	ENSG00000160062	ZBTB8A	-148123	-0.852074544335309	0.000432787939870669
chr1:32414062-32414193	ENSG00000160062	ZBTB8A	-125234	-0.932489346046168	9.85390683160982e-06
chr1:32703140-32703333	ENSG00000160062	ZBTB8A	163712	-0.842578127611174	0.000580886743933988
chr1:32761609-32761858	ENSG00000160062	ZBTB8A	222181	-0.875549656057417	0.000190088407180119
chr1:32939862-32940028	ENSG00000160062	ZBTB8A	400434	-0.899492031673593	6.80892809421992e-05
chr1:32981250-32981469	ENSG00000160062	ZBTB8A	441822	0.979500657882452	2.75457157732752e-08
chr1:32992484-32992757	ENSG00000160062	ZBTB8A	453056	0.973245155013576	1.03228039418475e-07
chr1:33009655-33009868	ENSG00000160062	ZBTB8A	470227	-0.824618399325985	0.000965639981376821
chr1:33099342-33099910	ENSG00000160062	ZBTB8A	559914	0.872069688977301	0.000216868871737748
chr1:33295530-33295797	ENSG00000160062	ZBTB8A	756102	-0.842963479305354	0.00057420365953966
chr1:33298715-33298982	ENSG00000160062	ZBTB8A	759287	-0.735445819543875	0.00641347354565173
chr1:33433879-33434074	ENSG00000160062	ZBTB8A	894451	0.934931168925165	8.23047653096748e-06
chr1:34625645-34625878	ENSG00000146463	ZMYM4	-642831	0.72193887592411	0.00802301715639765
chr1:35202166-35202370	ENSG00000146463	ZMYM4	-66339	0.772347788193563	0.0032382533692798
chr1:35499838-35500039	ENSG00000146463	ZMYM4	231128	-0.765696670810951	0.00369463642466878
chr1:35533704-35533886	ENSG00000146463	ZMYM4	264994	-0.780104127006653	0.00276163983010105
chr1:35577694-35577953	ENSG00000146463	ZMYM4	308984	0.810447824602654	0.00138843002340016
chr1:35719024-35719317	ENSG00000146463	ZMYM4	450314	0.732375991994939	0.00675580573014643
chr1:36160946-36161147	ENSG00000146463	ZMYM4	892236	0.726631307389304	0.00743306947560159
chr1:34845551-34845761	ENSG00000239636	AC004865.2	727985	0.876560069335785	0.000182818787507207
chr1:35499838-35500039	ENSG00000239636	AC004865.2	73707	-0.763657625524842	0.00384386627719787
chr1:35533704-35533886	ENSG00000239636	AC004865.2	39860	-0.835017769666962	0.000724644314884245
chr1:36160946-36161147	ENSG00000239636	AC004865.2	-587199	0.962619130074454	5.39816501677971e-07
chr1:36373877-36374054	ENSG00000239636	AC004865.2	-800130	0.807381877268674	0.00149614752955908
chr1:36492640-36492843	ENSG00000239636	AC004865.2	-918893	0.711432538741056	0.0094703363168313
chr1:35202166-35202370	ENSG00000142686	C1orf216	516513	0.979753529520903	2.58991512566453e-08
chr1:35499838-35500039	ENSG00000142686	C1orf216	218844	-0.906859095775992	4.71318109432282e-05
chr1:35533704-35533886	ENSG00000142686	C1orf216	184997	-0.814161136353305	0.00126606291430333
chr1:35577694-35577953	ENSG00000142686	C1orf216	140930	0.89939343943241	6.84122062812214e-05
chr1:35719024-35719317	ENSG00000142686	C1orf216	-140	0.962157074117791	5.7356596471248e-07
chr1:36366408-36366617	ENSG00000142686	C1orf216	-647524	0.863390739911708	0.000296563540777519
chr1:36373877-36374054	ENSG00000142686	C1orf216	-654993	0.719605532552867	0.00832908405284551
chr1:36492640-36492843	ENSG00000142686	C1orf216	-773756	0.934130715458513	8.7373660678401e-06
chr1:35202166-35202370	ENSG00000134698	AGO4	-605646	0.82993638672077	0.000835737238130971
chr1:35499838-35500039	ENSG00000134698	AGO4	-307977	-0.852904045435085	0.000421405378877626
chr1:35533704-35533886	ENSG00000134698	AGO4	-274130	-0.858920100430564	0.000345642809212411
chr1:35577694-35577953	ENSG00000134698	AGO4	-230063	0.882783988647509	0.000142691192463155
chr1:35719024-35719317	ENSG00000134698	AGO4	-88699	0.810154610209319	0.00139846572634662
chr1:36160946-36161147	ENSG00000134698	AGO4	352929	0.844544713394756	0.000547402062123916
chr1:36366408-36366617	ENSG00000134698	AGO4	558391	0.857446614230127	0.000363130341423778
chr1:36373877-36374054	ENSG00000134698	AGO4	565860	0.928128946823773	1.33744213747061e-05
chr1:36492640-36492843	ENSG00000134698	AGO4	684623	0.922171663188155	1.97131317647497e-05
chr1:35499838-35500039	ENSG00000092847	AGO1	-369769	-0.746220073531337	0.00531429082496095
chr1:35533704-35533886	ENSG00000092847	AGO1	-335922	-0.815277993957485	0.00123093433830055
chr1:36160946-36161147	ENSG00000092847	AGO1	291137	0.86247368077094	0.000306158334420816
chr1:36373877-36374054	ENSG00000092847	AGO1	504068	0.882295991765539	0.000145562354766679
chr1:36492640-36492843	ENSG00000092847	AGO1	622831	0.743922766007017	0.00553573170176497
chr1:35499838-35500039	ENSG00000142694	EVA1B	824114	-0.811749665072964	0.0013445391925334
chr1:35533704-35533886	ENSG00000142694	EVA1B	790267	-0.887687554941101	0.000116228446798973
chr1:35577694-35577953	ENSG00000142694	EVA1B	746200	0.751265030698394	0.0048514910263057
chr1:36160946-36161147	ENSG00000142694	EVA1B	163006	0.952991665951112	1.67028755888791e-06
chr1:36373877-36374054	ENSG00000142694	EVA1B	-49723	0.865419591360004	0.000276168525028051
chr1:36492640-36492843	ENSG00000142694	EVA1B	-168486	0.78752258561412	0.00235771168070411
chr1:35499838-35500039	ENSG00000196182	STK40	861300	0.73827567471968	0.00610960700052468
chr1:35577694-35577953	ENSG00000196182	STK40	783386	-0.863256551620583	0.000297952668247919
chr1:35719024-35719317	ENSG00000196182	STK40	642022	-0.776399937622121	0.00298205780017478
chr1:36160946-36161147	ENSG00000196182	STK40	200192	-0.701102530443619	0.0110748771332992
chr1:36366408-36366617	ENSG00000196182	STK40	-5068	-0.910842884550141	3.8139825313279e-05
chr1:36373877-36374054	ENSG00000196182	STK40	-12537	-0.794515373557875	0.00201984152580166
chr1:36492640-36492843	ENSG00000196182	STK40	-131300	-0.853338281903202	0.000415540209710767
chr1:35499838-35500039	ENSG00000119535	CSF3R	983238	-0.788472993816433	0.00230942323006492
chr1:35533704-35533886	ENSG00000119535	CSF3R	949391	-0.887567303859925	0.000116827542447459
chr1:35577694-35577953	ENSG00000119535	CSF3R	905324	0.749863805836686	0.00497685097754384
chr1:36160946-36161147	ENSG00000119535	CSF3R	322130	0.927987235342805	1.35035179343922e-05
chr1:36373877-36374054	ENSG00000119535	CSF3R	109223	0.917145879097214	2.67230057123054e-05
chr1:36492640-36492843	ENSG00000119535	CSF3R	-9362	0.800960977592085	0.00174245665297594
chr1:37450080-37450241	ENSG00000119535	CSF3R	-966802	0.801186836931199	0.00173329799194627
chr1:36492640-36492843	ENSG00000233621	LINC01137	981567	0.911020800373807	3.77723851851743e-05
chr1:37450080-37450241	ENSG00000233621	LINC01137	24169	0.887113946286499	0.000119107962915806
chr1:37556751-37556988	ENSG00000233621	LINC01137	-82340	-0.86048563638129	0.00032778801730984
chr1:37689674-37690087	ENSG00000233621	LINC01137	-215263	-0.879500252404838	0.000162893717314254
chr1:37807281-37807522	ENSG00000233621	LINC01137	-332870	-0.866409420982899	0.000266623769584596
chr1:37922893-37923146	ENSG00000233621	LINC01137	-448482	0.821107316464271	0.00105958206483822
chr1:37996666-37996846	ENSG00000233621	LINC01137	-522255	0.873446357965398	0.000205944427915829
chr1:38037690-38037894	ENSG00000233621	LINC01137	-563279	-0.83765699726998	0.000671650060530823
chr1:38046845-38047053	ENSG00000233621	LINC01137	-572434	-0.887885440915285	0.00011524781011342
chr1:38213670-38214044	ENSG00000233621	LINC01137	-739259	0.932321667913305	9.97402717161335e-06
chr1:37450080-37450241	ENSG00000134690	CDCA8	-242275	-0.893584752736442	8.96696130041858e-05
chr1:37556751-37556988	ENSG00000134690	CDCA8	-135528	0.763229575883437	0.00387576551402551
chr1:37689674-37690087	ENSG00000134690	CDCA8	-2429	0.897071352302154	7.63721872142403e-05
chr1:37807281-37807522	ENSG00000134690	CDCA8	114764	0.878569307423415	0.000169009001728734
chr1:37922893-37923146	ENSG00000134690	CDCA8	230376	-0.81391989222868	0.00127375101164333
chr1:37996666-37996846	ENSG00000134690	CDCA8	304149	-0.866877652599401	0.000262199257971356
chr1:38037690-38037894	ENSG00000134690	CDCA8	345173	0.858740810261326	0.000347734899945803
chr1:38046845-38047053	ENSG00000134690	CDCA8	354328	0.913068556613504	3.37403624704055e-05
chr1:38213670-38214044	ENSG00000134690	CDCA8	521153	-0.942221760358661	4.60028377129852e-06
chr1:37922893-37923146	ENSG00000116954	RRAGC	936625	-0.849305727433075	0.000472520152713022
chr1:37996666-37996846	ENSG00000116954	RRAGC	862925	-0.856364075157964	0.000376410609090884
chr1:38037690-38037894	ENSG00000116954	RRAGC	821877	0.7663662149928	0.00364660729473757
chr1:38046845-38047053	ENSG00000116954	RRAGC	812718	0.853077650295401	0.000419052859047051
chr1:38213670-38214044	ENSG00000116954	RRAGC	645727	-0.962862909979387	5.22657850046921e-07
chr1:38915594-38915879	ENSG00000116954	RRAGC	-55822	0.748811400845409	0.00507260062972653
chr1:39098707-39098895	ENSG00000116954	RRAGC	-238935	0.712325493555697	0.00934028249881278
chr1:39192197-39192314	ENSG00000116954	RRAGC	-332425	-0.909060632101342	4.19780897818835e-05
chr1:39205259-39205403	ENSG00000116954	RRAGC	-345487	-0.832435267230676	0.000779574579815838
chr1:39410980-39411167	ENSG00000116954	RRAGC	-551208	0.761087668203012	0.00403841120852076
chr1:39711414-39711775	ENSG00000116954	RRAGC	-851642	0.772506037471124	0.0032279447775856
chr1:39757556-39757844	ENSG00000116954	RRAGC	-897784	0.792503738331231	0.00211296924858999
chr1:38213670-38214044	ENSG00000127603	MACF1	-867272	0.962865752444188	5.22460370640971e-07
chr1:38915594-38915879	ENSG00000127603	MACF1	-165437	-0.832845636384684	0.000770637670632665
chr1:39098707-39098895	ENSG00000127603	MACF1	17390	-0.803854225119255	0.00162790202113701
chr1:39192197-39192314	ENSG00000127603	MACF1	110880	0.967062064457461	2.88895312935315e-07
chr1:39205259-39205403	ENSG00000127603	MACF1	123942	0.886547114922429	0.000122008028042937
chr1:39410980-39411167	ENSG00000127603	MACF1	329663	-0.832499434362346	0.000778171908095156
chr1:39639574-39640124	ENSG00000127603	MACF1	558257	0.752426713151778	0.00474938281619398
chr1:39711414-39711775	ENSG00000127603	MACF1	630097	-0.85505984519021	0.000392908655868388
chr1:39757556-39757844	ENSG00000127603	MACF1	676239	-0.876040539547461	0.000186528994424162
chr1:39098707-39098895	ENSG00000090621	PABPC4	477357	0.838867438878382	0.000648372921136484
chr1:39098707-39098895	ENSG00000084072	PPIE	-593287	0.848927764384627	0.000478156172338005
chr1:40634018-40634393	ENSG00000084072	PPIE	941835	0.738559767118874	0.00607971119934022
chr1:39205259-39205403	ENSG00000168389	MFSD2A	-749727	0.740512367085692	0.00587720161009261
chr1:39639574-39640124	ENSG00000168389	MFSD2A	-315006	0.748196945918851	0.00512914394442426
chr1:39711414-39711775	ENSG00000168389	MFSD2A	-243355	-0.722106977795705	0.0080012969069357
chr1:40774287-40774438	ENSG00000168389	MFSD2A	819156	-0.812012049654146	0.00133582374456723
chr1:40783636-40783839	ENSG00000168389	MFSD2A	828505	-0.808217098468219	0.00146618873907062
chr1:40818704-40818961	ENSG00000168389	MFSD2A	863573	-0.776866519736235	0.00295358076940747
chr1:40820936-40821165	ENSG00000168389	MFSD2A	865805	-0.80695781777746	0.00151153700444582
chr1:39192197-39192314	ENSG00000131236	CAP1	-847919	0.808634639886922	0.00145138568936978
chr1:39205259-39205403	ENSG00000131236	CAP1	-834830	0.832699299017594	0.000773815432003615
chr1:39639574-39640124	ENSG00000131236	CAP1	-400109	0.917890243399349	2.55767141232146e-05
chr1:39711414-39711775	ENSG00000131236	CAP1	-328458	-0.881786146284309	0.00014861012518849
chr1:39757556-39757844	ENSG00000131236	CAP1	-282389	-0.861235242781823	0.000319497212853726
chr1:39940350-39940536	ENSG00000131236	CAP1	-99697	0.705261981125859	0.0104062798317897
chr1:40630627-40630812	ENSG00000131236	CAP1	590393	-0.943536242778786	4.10945771575646e-06
chr1:40774287-40774438	ENSG00000131236	CAP1	734053	-0.951751315729911	1.89858468676011e-06
chr1:40783636-40783839	ENSG00000131236	CAP1	743402	-0.93643614271042	7.34053610678884e-06
chr1:40818704-40818961	ENSG00000131236	CAP1	778470	-0.948026802885304	2.73622335355881e-06
chr1:40820936-40821165	ENSG00000131236	CAP1	780702	-0.872786718789275	0.000211123967161602
chr1:39711414-39711775	ENSG00000084070	SMAP2	-633075	0.709357895837109	0.00977770469361313
chr1:39757556-39757844	ENSG00000084070	SMAP2	-587006	0.739137718841855	0.00601923165453571
chr1:40634018-40634393	ENSG00000084070	SMAP2	289167	0.807620697501083	0.00148753367127106
chr1:40818704-40818961	ENSG00000084070	SMAP2	473853	0.709681697997257	0.00972924918269372
chr1:40820936-40821165	ENSG00000084070	SMAP2	476085	0.704168588601759	0.0105790424052694
chr1:39711414-39711775	ENSG00000164002	EXO5	-796966	0.77286205498044	0.00320484449388607
chr1:39757556-39757844	ENSG00000164002	EXO5	-750897	0.827189438082061	0.000901028065500153
chr1:40630627-40630812	ENSG00000164002	EXO5	121885	0.788011844559924	0.00233275803924088
chr1:40634018-40634393	ENSG00000164002	EXO5	125276	0.806477136316749	0.00152912799348285
chr1:40783636-40783839	ENSG00000164002	EXO5	274894	0.718065628814316	0.00853580133598124
chr1:40818704-40818961	ENSG00000164002	EXO5	309962	0.803411796455268	0.0016450341472441
chr1:40820936-40821165	ENSG00000164002	EXO5	312194	0.72318533154422	0.00786300878557672
chr1:41404401-41404605	ENSG00000164002	EXO5	895659	-0.842691449562078	0.000578915198917402
chr1:39711414-39711775	ENSG00000117016	RIMS3	953906	0.952865732997122	1.69241910581897e-06
chr1:39757556-39757844	ENSG00000117016	RIMS3	907837	0.875488294402148	0.000190537045291353
chr1:40630627-40630812	ENSG00000117016	RIMS3	34869	0.973887667878534	9.15131656176245e-08
chr1:40634018-40634393	ENSG00000117016	RIMS3	31288	0.822721784950913	0.00101554997643632
chr1:40774287-40774438	ENSG00000117016	RIMS3	-108605	0.933521419386445	9.13949297355417e-06
chr1:40783636-40783839	ENSG00000117016	RIMS3	-117954	0.935596277020132	7.82723503148502e-06
chr1:40818704-40818961	ENSG00000117016	RIMS3	-153022	0.95866624998265	8.86377097702408e-07
chr1:40820936-40821165	ENSG00000117016	RIMS3	-155254	0.910489258767759	3.88784985872043e-05
chr1:40840970-40841110	ENSG00000117016	RIMS3	-175288	0.720986520067076	0.00814690402485337
chr1:41565196-41565472	ENSG00000117016	RIMS3	-899514	0.936535192478238	7.28475352293182e-06
chr1:39757556-39757844	ENSG00000066136	NFYC	-933804	0.740178721988513	0.00591143978568934
chr1:40630627-40630812	ENSG00000066136	NFYC	-60836	0.735290796819943	0.00643044152218375
chr1:40634018-40634393	ENSG00000066136	NFYC	-57255	0.756619926223829	0.00439427026647773
chr1:40818704-40818961	ENSG00000066136	NFYC	127055	0.725889192800302	0.00752413396577823
chr1:41404401-41404605	ENSG00000066136	NFYC	712752	-0.919750472237935	2.28808741426533e-05
chr1:41565196-41565472	ENSG00000066136	NFYC	873547	0.733019743941195	0.00668290683175298
chr1:42682984-42683202	ENSG00000177868	SVBP	133601	0.739293691178134	0.0060029878506236
chr1:42737308-42737549	ENSG00000177868	SVBP	79254	-0.726835847906489	0.00740811626521458
chr1:42825400-42825615	ENSG00000177868	SVBP	-8596	0.915469625414532	2.94527339147611e-05
chr1:42936326-42936733	ENSG00000177868	SVBP	-119522	0.866748030274303	0.000263418340458762
chr1:42941868-42942009	ENSG00000177868	SVBP	-125064	0.941961006422237	4.70294038167697e-06
chr1:42952596-42952759	ENSG00000177868	SVBP	-135792	0.917661545740264	2.59246921691615e-05
chr1:42962707-42962980	ENSG00000177868	SVBP	-145903	0.947302843105677	2.92857030080095e-06
chr1:42963115-42963392	ENSG00000177868	SVBP	-146311	0.885139871730565	0.000129447169281998
chr1:42963713-42963976	ENSG00000177868	SVBP	-146909	0.773137789369598	0.00318703995932919
chr1:43367324-43367619	ENSG00000177868	SVBP	-550520	0.857775014010267	0.000359174568824439
chr1:43522813-43523088	ENSG00000177868	SVBP	-706009	0.849696940154031	0.000466741003464927
chr1:43524926-43525097	ENSG00000177868	SVBP	-708122	0.944502659441807	3.77581947454304e-06
chr1:43732154-43732518	ENSG00000177868	SVBP	-915350	0.808850153450931	0.00144379017647483
chr1:42682984-42683202	ENSG00000164010	ERMAP	-133920	0.776143213174188	0.0029978154022728
chr1:42737308-42737549	ENSG00000164010	ERMAP	-79573	-0.717601863180904	0.00859880188044151
chr1:42825400-42825615	ENSG00000164010	ERMAP	8277	0.926408617127567	1.50092577147867e-05
chr1:42936326-42936733	ENSG00000164010	ERMAP	119203	0.897956972040483	7.32550399121777e-05
chr1:42941868-42942009	ENSG00000164010	ERMAP	124745	0.933221567880957	9.34268767125061e-06
chr1:42944352-42944548	ENSG00000164010	ERMAP	127229	-0.732091663231967	0.00678819270866869
chr1:42952596-42952759	ENSG00000164010	ERMAP	135473	0.944438046759269	3.7974328988506e-06
chr1:42962707-42962980	ENSG00000164010	ERMAP	145584	0.954548146251709	1.4152126892181e-06
chr1:42963115-42963392	ENSG00000164010	ERMAP	145992	0.921601150910957	2.0426302056102e-05
chr1:42963713-42963976	ENSG00000164010	ERMAP	146590	0.789799730372652	0.00224328206469875
chr1:43367324-43367619	ENSG00000164010	ERMAP	550201	0.892232289925317	9.529035434719e-05
chr1:43522813-43523088	ENSG00000164010	ERMAP	705690	0.870842736993703	0.000226981579267213
chr1:43524926-43525097	ENSG00000164010	ERMAP	707803	0.957446620632285	1.02298121458368e-06
chr1:43732154-43732518	ENSG00000164010	ERMAP	915031	0.854711649437877	0.000397406806401151
chr1:41920092-41920296	ENSG00000228192	AL512353.1	926125	0.796348068235277	0.00193776257351446
chr1:42737308-42737549	ENSG00000228192	AL512353.1	108872	0.803636077108995	0.00163633215213265
chr1:42825400-42825615	ENSG00000228192	AL512353.1	20806	-0.861961202420536	0.000311624428141713
chr1:42936326-42936733	ENSG00000228192	AL512353.1	-89904	-0.860754723327262	0.000324792827339924
chr1:42941868-42942009	ENSG00000228192	AL512353.1	-95446	-0.828540125087035	0.000868450349220721
chr1:42944352-42944548	ENSG00000228192	AL512353.1	-97930	0.828023062223038	0.000880812247618108
chr1:42952596-42952759	ENSG00000228192	AL512353.1	-106174	-0.785818582956078	0.00244621537865136
chr1:42962707-42962980	ENSG00000228192	AL512353.1	-116285	-0.848343139109845	0.000486976455154313
chr1:42963115-42963392	ENSG00000228192	AL512353.1	-116693	-0.826425822777304	0.000919858688331763
chr1:42963713-42963976	ENSG00000228192	AL512353.1	-117291	-0.82931324012139	0.000850217171591248
chr1:42993914-42994126	ENSG00000228192	AL512353.1	-147492	0.840973865809869	0.000609359526362409
chr1:43069521-43069870	ENSG00000228192	AL512353.1	-223099	-0.745734177287825	0.00536055982698389
chr1:43367324-43367619	ENSG00000228192	AL512353.1	-520902	-0.840172689284876	0.000623977594405918
chr1:43453044-43453447	ENSG00000228192	AL512353.1	-606622	-0.805886024763776	0.00155097527090744
chr1:43522813-43523088	ENSG00000228192	AL512353.1	-676391	-0.819409736098159	0.00110745288566997
chr1:43524926-43525097	ENSG00000228192	AL512353.1	-678504	-0.780465394416188	0.00274082713172606
chr1:43732154-43732518	ENSG00000228192	AL512353.1	-885732	-0.776612060790545	0.00296908543946623
chr1:42825400-42825615	ENSG00000164011	ZNF691	-20994	-0.817224379771208	0.00117151205028467
chr1:42936326-42936733	ENSG00000164011	ZNF691	89716	-0.810686354029973	0.00138030690059751
chr1:42941868-42942009	ENSG00000164011	ZNF691	95258	-0.791766273196124	0.00214791966256515
chr1:42944352-42944548	ENSG00000164011	ZNF691	97742	0.711479778437909	0.00946342249727272
chr1:42952596-42952759	ENSG00000164011	ZNF691	105986	-0.88768483551137	0.000116241968464338
chr1:42962707-42962980	ENSG00000164011	ZNF691	116097	-0.823298664413442	0.00100016359399009
chr1:42963115-42963392	ENSG00000164011	ZNF691	116505	-0.863387203078515	0.000296600089507407
chr1:43367324-43367619	ENSG00000164011	ZNF691	520714	-0.820457202020909	0.00107772253670698
chr1:43522813-43523088	ENSG00000164011	ZNF691	676203	-0.77995974082944	0.00276999155128698
chr1:43524926-43525097	ENSG00000164011	ZNF691	678316	-0.879741266192514	0.000161339074844084
chr1:43732154-43732518	ENSG00000164011	ZNF691	885544	-0.818369928338197	0.00113758682287382
chr1:43834597-43834848	ENSG00000164011	ZNF691	987987	0.892462072430118	9.43164343561407e-05
chr1:43835140-43835360	ENSG00000164011	ZNF691	988530	0.808872744421567	0.00144299575706335
chr1:42825400-42825615	ENSG00000117394	SLC2A1	133252	0.869991815967801	0.000234208278045975
chr1:42936326-42936733	ENSG00000117394	SLC2A1	22134	0.827129582803675	0.000902493245092448
chr1:42941868-42942009	ENSG00000117394	SLC2A1	16858	0.896805043531452	7.73295817701537e-05
chr1:42952596-42952759	ENSG00000117394	SLC2A1	6108	0.896886680846377	7.70350960821006e-05
chr1:42962707-42962980	ENSG00000117394	SLC2A1	-3839	0.915839525788734	2.88322879487631e-05
chr1:42963115-42963392	ENSG00000117394	SLC2A1	-4247	0.854611824736088	0.000398703738971932
chr1:42963713-42963976	ENSG00000117394	SLC2A1	-4845	0.71502728139981	0.00895488668095774
chr1:43367324-43367619	ENSG00000117394	SLC2A1	-408456	0.81107950637606	0.00136699786569396
chr1:43522813-43523088	ENSG00000117394	SLC2A1	-563945	0.798134036983658	0.0018602571907639
chr1:43524926-43525097	ENSG00000117394	SLC2A1	-566058	0.912346714204029	3.5120922985763e-05
chr1:43732154-43732518	ENSG00000117394	SLC2A1	-773286	0.764512005860681	0.00378079158545515
chr1:43853453-43853709	ENSG00000117394	SLC2A1	-894585	-0.732839111286384	0.00670330187195072
chr1:42737308-42737549	ENSG00000227533	SLC2A1-AS1	-221500	-0.707222685109014	0.0101017444012297
chr1:42825400-42825615	ENSG00000227533	SLC2A1-AS1	-133434	0.893913351346886	8.83440845736929e-05
chr1:42936326-42936733	ENSG00000227533	SLC2A1-AS1	-22316	0.862027618439659	0.000310911782448924
chr1:42941868-42942009	ENSG00000227533	SLC2A1-AS1	-17040	0.925843679107586	1.55791787569013e-05
chr1:42944352-42944548	ENSG00000227533	SLC2A1-AS1	-14501	-0.733923485868901	0.00658156532495268
chr1:42952596-42952759	ENSG00000227533	SLC2A1-AS1	-6290	0.892392008831612	9.4612564179282e-05
chr1:42962707-42962980	ENSG00000227533	SLC2A1-AS1	3657	0.938025383528794	6.48521257705003e-06
chr1:42963115-42963392	ENSG00000227533	SLC2A1-AS1	4065	0.875170839781372	0.000192871296946514
chr1:42963713-42963976	ENSG00000227533	SLC2A1-AS1	4663	0.791514370565465	0.00215995869358395
chr1:43367324-43367619	ENSG00000227533	SLC2A1-AS1	408274	0.845030898333742	0.000539359530390317
chr1:43522813-43523088	ENSG00000227533	SLC2A1-AS1	563763	0.851951632503093	0.000434494665966519
chr1:43524926-43525097	ENSG00000227533	SLC2A1-AS1	565876	0.913362093627143	3.31913360911236e-05
chr1:43732154-43732518	ENSG00000227533	SLC2A1-AS1	773104	0.820132641526926	0.00108686798919916
chr1:43853453-43853709	ENSG00000227533	SLC2A1-AS1	894403	-0.736365112360031	0.00631354305758095
chr1:42682984-42683202	ENSG00000066056	TIE1	-617780	-0.736828849318572	0.00626357967065212
chr1:42737308-42737549	ENSG00000066056	TIE1	-563433	0.991542971434194	3.35898658666094e-10
chr1:42825400-42825615	ENSG00000066056	TIE1	-475367	-0.880630899929823	0.000155700696498544
chr1:42936326-42936733	ENSG00000066056	TIE1	-364249	-0.859396566743563	0.000340130609900853
chr1:42941868-42942009	ENSG00000066056	TIE1	-358973	-0.799809183820631	0.00178974064140323
chr1:42944352-42944548	ENSG00000066056	TIE1	-356434	0.833422654605056	0.00075820572809393
chr1:42952596-42952759	ENSG00000066056	TIE1	-348223	-0.716583781542566	0.00873832166516036
chr1:42962707-42962980	ENSG00000066056	TIE1	-338002	-0.808271998089531	0.00146423579644905
chr1:42963115-42963392	ENSG00000066056	TIE1	-337590	-0.785040581443905	0.00248745676904467
chr1:42963713-42963976	ENSG00000066056	TIE1	-337006	-0.886306144398819	0.000123257513078022
chr1:42993914-42994126	ENSG00000066056	TIE1	-306856	0.938129453151892	6.43208673445315e-06
chr1:43069521-43069870	ENSG00000066056	TIE1	-231112	-0.846970476217163	0.000508182309995883
chr1:43367324-43367619	ENSG00000066056	TIE1	66341	-0.837288286127403	0.000678867400137497
chr1:43453044-43453447	ENSG00000066056	TIE1	152061	-0.901338839056215	6.2258201676123e-05
chr1:43522813-43523088	ENSG00000066056	TIE1	221830	-0.811508798528626	0.0013525783149287
chr1:43524926-43525097	ENSG00000066056	TIE1	223943	-0.752198634258896	0.00476930089045753
chr1:43732154-43732518	ENSG00000066056	TIE1	431171	-0.741568516911926	0.00576980474784417
chr1:43853453-43853709	ENSG00000066056	TIE1	552470	0.792424366357812	0.00211670986292113
chr1:43881526-43881702	ENSG00000066056	TIE1	580543	0.928848984139252	1.27334533979371e-05
chr1:44037208-44037358	ENSG00000066056	TIE1	736225	-0.842868282310504	0.000575849073053507
chr1:44227292-44227566	ENSG00000066056	TIE1	926309	-0.703953367524511	0.0106132982682377
chr1:42682984-42683202	ENSG00000117399	CDC20	-675779	0.913767349294104	3.24449377677305e-05
chr1:42737308-42737549	ENSG00000117399	CDC20	-621432	-0.907602626005866	4.53385703784547e-05
chr1:42825400-42825615	ENSG00000117399	CDC20	-533366	0.848266061095589	0.000488148690920669
chr1:42936326-42936733	ENSG00000117399	CDC20	-422248	0.869257327284941	0.000240589325267686
chr1:42941868-42942009	ENSG00000117399	CDC20	-416972	0.768106142017628	0.00352401025316246
chr1:42944352-42944548	ENSG00000117399	CDC20	-414433	-0.711313547760107	0.00948776806563111
chr1:42952596-42952759	ENSG00000117399	CDC20	-406222	0.766298601023487	0.0036514358889529
chr1:42962707-42962980	ENSG00000117399	CDC20	-396001	0.80839700377685	0.00145979642715419
chr1:42963115-42963392	ENSG00000117399	CDC20	-395589	0.829062379735294	0.000856100751610543
chr1:42963713-42963976	ENSG00000117399	CDC20	-395005	0.823546735568598	0.000993602653617347
chr1:42993914-42994126	ENSG00000117399	CDC20	-364855	-0.889617123117335	0.000106939887242599
chr1:43069521-43069870	ENSG00000117399	CDC20	-289111	0.701538365999772	0.0110033633172398
chr1:43367324-43367619	ENSG00000117399	CDC20	8342	0.848645556155984	0.000482398248587826
chr1:43453044-43453447	ENSG00000117399	CDC20	94062	0.812999635827206	0.00130340855037095
chr1:43522813-43523088	ENSG00000117399	CDC20	163831	0.826514243485379	0.000917662837900211
chr1:43524926-43525097	ENSG00000117399	CDC20	165944	0.764228624107815	0.00380162457779744
chr1:43732154-43732518	ENSG00000117399	CDC20	373172	0.795058356387461	0.00199525144772785
chr1:43853453-43853709	ENSG00000117399	CDC20	494471	-0.776974562990584	0.00294701616386825
chr1:43881526-43881702	ENSG00000117399	CDC20	522544	-0.792404000437055	0.00211767047673989
chr1:44031414-44031672	ENSG00000117399	CDC20	672432	0.754563268884667	0.00456583617449439
chr1:44037208-44037358	ENSG00000117399	CDC20	678226	0.861055042382032	0.000321475192914617
chr1:44227292-44227566	ENSG00000117399	CDC20	868310	0.756846836222858	0.00437564477114863
chr1:42682984-42683202	ENSG00000066322	ELOVL1	684808	0.848249191539092	0.000488405542223131
chr1:42737308-42737549	ENSG00000066322	ELOVL1	630461	-0.756795232587682	0.00437987530334184
chr1:42825400-42825615	ENSG00000066322	ELOVL1	542395	0.907735160899561	4.50246385401605e-05
chr1:42936326-42936733	ENSG00000066322	ELOVL1	431277	0.88772689452641	0.000116032978561214
chr1:42941868-42942009	ENSG00000066322	ELOVL1	426001	0.901463043813745	6.18806077455698e-05
chr1:42952596-42952759	ENSG00000066322	ELOVL1	415251	0.925703116383278	1.57235998096988e-05
chr1:42962707-42962980	ENSG00000066322	ELOVL1	405030	0.923984591741767	1.75762705731921e-05
chr1:42963115-42963392	ENSG00000066322	ELOVL1	404618	0.9094625561954	4.10870959812984e-05
chr1:42963713-42963976	ENSG00000066322	ELOVL1	404034	0.780794932543723	0.00272194682086932
chr1:43367324-43367619	ENSG00000066322	ELOVL1	391	0.881452310822312	0.000150632614008563
chr1:43522813-43523088	ENSG00000066322	ELOVL1	-154802	0.866121594879117	0.000269372290399439
chr1:43524926-43525097	ENSG00000066322	ELOVL1	-156915	0.930031263941244	1.17338392145446e-05
chr1:43732154-43732518	ENSG00000066322	ELOVL1	-364143	0.8440468216317	0.000555734291417143
chr1:43853453-43853709	ENSG00000066322	ELOVL1	-485442	-0.812638763441486	0.00131518238676862
chr1:44031414-44031672	ENSG00000066322	ELOVL1	-663403	0.946201981977152	3.24143881273787e-06
chr1:44037208-44037358	ENSG00000066322	ELOVL1	-669197	0.787117928049627	0.00237850399417589
chr1:44227292-44227566	ENSG00000066322	ELOVL1	-859281	0.875760570980582	0.000188552616341418
chr1:42682984-42683202	ENSG00000198198	SZT2	-706680	0.705148560528439	0.0104241027188631
chr1:42737308-42737549	ENSG00000198198	SZT2	-652333	-0.878291360208056	0.00017086913955141
chr1:42825400-42825615	ENSG00000198198	SZT2	-564267	0.77812778557916	0.00287763738928639
chr1:42936326-42936733	ENSG00000198198	SZT2	-453149	0.746394719254064	0.00529773416996448
chr1:42941868-42942009	ENSG00000198198	SZT2	-447873	0.743688074396887	0.00555873923751957
chr1:42962707-42962980	ENSG00000198198	SZT2	-426902	0.711004688402635	0.00953312646536274
chr1:42963713-42963976	ENSG00000198198	SZT2	-425906	0.780894794472871	0.00271624502671332
chr1:42993914-42994126	ENSG00000198198	SZT2	-395756	-0.87593486532505	0.000187290808054767
chr1:43069521-43069870	ENSG00000198198	SZT2	-320012	0.783031575968301	0.00259640847988885
chr1:43367324-43367619	ENSG00000198198	SZT2	-22263	0.722111558912904	0.00800070560261575
chr1:43453044-43453447	ENSG00000198198	SZT2	63161	0.812257059663468	0.0013277246946681
chr1:43881526-43881702	ENSG00000198198	SZT2	491643	-0.909110261519591	4.18672552917235e-05
chr1:44037208-44037358	ENSG00000198198	SZT2	647325	0.715613427881263	0.00887286778593138
chr1:42936326-42936733	ENSG00000178922	HYI	515006	0.719608077694169	0.00832874552142804
chr1:42952596-42952759	ENSG00000178922	HYI	498980	0.804419835110544	0.00160619968985471
chr1:42962707-42962980	ENSG00000178922	HYI	488759	0.740060378678255	0.00592362000502499
chr1:42963115-42963392	ENSG00000178922	HYI	488347	0.800084748044592	0.00177833963686637
chr1:43367324-43367619	ENSG00000178922	HYI	84120	0.702126193665717	0.0109074540421765
chr1:43522813-43523088	ENSG00000178922	HYI	-71073	0.75748108291016	0.00432390059518852
chr1:43524926-43525097	ENSG00000178922	HYI	-73186	0.758706464974008	0.00422524265029101
chr1:43732154-43732518	ENSG00000178922	HYI	-280414	0.758064136293543	0.00427674279950144
chr1:44031414-44031672	ENSG00000178922	HYI	-579674	0.805687275909204	0.00155837451663984
chr1:44227292-44227566	ENSG00000178922	HYI	-775552	0.765390201150735	0.00371678019292418
chr1:42952596-42952759	ENSG00000117408	IPO13	-994191	0.709664335427597	0.00973184286286159
chr1:42962707-42962980	ENSG00000117408	IPO13	-983970	0.75982398470569	0.00413676380662516
chr1:42963115-42963392	ENSG00000117408	IPO13	-983558	0.797790558167782	0.00187497533298061
chr1:42963713-42963976	ENSG00000117408	IPO13	-982974	0.838036449425651	0.000664284622222754
chr1:42993914-42994126	ENSG00000117408	IPO13	-952824	-0.899569907603353	6.78350559169315e-05
chr1:43069521-43069870	ENSG00000117408	IPO13	-877080	0.812765794736723	0.00131102857054575
chr1:43367324-43367619	ENSG00000117408	IPO13	-579331	0.831516070429073	0.000799883253397248
chr1:43453044-43453447	ENSG00000117408	IPO13	-493503	0.879946521204248	0.000160024257536516
chr1:43522813-43523088	ENSG00000117408	IPO13	-423862	0.800674434714702	0.00175412938326385
chr1:43524926-43525097	ENSG00000117408	IPO13	-421853	0.712575603124143	0.00930409543743386
chr1:43732154-43732518	ENSG00000117408	IPO13	-214432	0.772609096844707	0.00322124476720363
chr1:43853453-43853709	ENSG00000117408	IPO13	-93241	-0.826441359467168	0.000919472554959804
chr1:43881526-43881702	ENSG00000117408	IPO13	-65248	-0.81206171707363	0.00133417887723648
chr1:44037208-44037358	ENSG00000117408	IPO13	90257	0.877882857228008	0.000173632002171149
chr1:44227292-44227566	ENSG00000117408	IPO13	280341	0.703387964283788	0.0107036841269732
chr1:44405134-44405369	ENSG00000117408	IPO13	458183	-0.955660773972584	1.25263221959976e-06
chr1:44417483-44417690	ENSG00000117408	IPO13	470532	-0.830212901753068	0.000829373273830749
chr1:44609572-44609700	ENSG00000117408	IPO13	662621	0.734698049539197	0.00649563185675617
chr1:44637928-44638449	ENSG00000117408	IPO13	690977	0.856166305186675	0.000378877041284656
chr1:44672336-44672562	ENSG00000117408	IPO13	725385	-0.877662426575784	0.000175137287693941
chr1:44723561-44723755	ENSG00000117408	IPO13	776610	-0.899946316860547	6.66167574518203e-05
chr1:44826590-44826814	ENSG00000117408	IPO13	879639	-0.787753684823574	0.00234589967120408
chr1:44827819-44827957	ENSG00000117408	IPO13	880868	0.762858426894825	0.00390358650865671
chr1:44831053-44831330	ENSG00000117408	IPO13	884102	0.830191016128304	0.000829875600575398
chr1:44807363-44807579	ENSG00000132768	DPH2	837362	0.715748046227686	0.00885411024496514
chr1:43367324-43367619	ENSG00000196517	SLC6A9	648936	0.817696591227446	0.0011574345463987
chr1:43522813-43523088	ENSG00000196517	SLC6A9	493467	0.818039684810414	0.00114728826336099
chr1:43524926-43525097	ENSG00000196517	SLC6A9	491458	0.94138649809096	4.93552313425399e-06
chr1:43732154-43732518	ENSG00000196517	SLC6A9	284037	0.809084508698196	0.00143556530779106
chr1:43834597-43834848	ENSG00000196517	SLC6A9	181707	-0.717747733225846	0.00857894874530271
chr1:43853453-43853709	ENSG00000196517	SLC6A9	162846	-0.746541035057484	0.00528389320893487
chr1:44031414-44031672	ENSG00000196517	SLC6A9	-14858	0.971963243978485	1.30162728917753e-07
chr1:44227292-44227566	ENSG00000196517	SLC6A9	-210736	0.880541892570599	0.000156257773182354
chr1:44485687-44485936	ENSG00000196517	SLC6A9	-469131	-0.793395286181789	0.00207129907067848
chr1:44609572-44609700	ENSG00000196517	SLC6A9	-593016	0.878920247978206	0.000166683007621472
chr1:44637928-44638449	ENSG00000196517	SLC6A9	-621372	0.762776255942228	0.00390976638678727
chr1:44809646-44809814	ENSG00000196517	SLC6A9	-793090	-0.912183447388795	3.54392558429544e-05
chr1:44827819-44827957	ENSG00000196517	SLC6A9	-811263	0.92793917151875	1.35475259233423e-05
chr1:44831053-44831330	ENSG00000196517	SLC6A9	-814497	0.840158712231541	0.000624235003484046
chr1:43881526-43881702	ENSG00000178028	DMAP1	-331753	-0.868934427860266	0.000243437119125571
chr1:44405134-44405369	ENSG00000178028	DMAP1	191678	-0.786255376916103	0.00242329116215182
chr1:44826590-44826814	ENSG00000178028	DMAP1	613134	-0.828723409639236	0.000864100712893828
chr1:45206209-45206751	ENSG00000178028	DMAP1	992753	-0.929719481720794	1.19912075594067e-05
chr1:43732154-43732518	ENSG00000198520	C1orf228	-942174	-0.802376588582206	0.00168566080600552
chr1:43853453-43853709	ENSG00000198520	C1orf228	-820983	0.7950146595654	0.0019972218261109
chr1:43881526-43881702	ENSG00000198520	C1orf228	-792990	0.875813604458241	0.000188167978623771
chr1:44031414-44031672	ENSG00000198520	C1orf228	-643020	-0.731607293896312	0.00684363393323002
chr1:44037208-44037358	ENSG00000198520	C1orf228	-637334	-0.848286155292855	0.000487842878906318
chr1:44227292-44227566	ENSG00000198520	C1orf228	-447126	-0.777622223713828	0.00290789748399894
chr1:44405134-44405369	ENSG00000198520	C1orf228	-269323	0.874626775844064	0.00019692368516707
chr1:44417483-44417690	ENSG00000198520	C1orf228	-257002	0.867176656738438	0.0002594039281052
chr1:44609572-44609700	ENSG00000198520	C1orf228	-64992	-0.823277926170256	0.00100071358449412
chr1:44637928-44638449	ENSG00000198520	C1orf228	-36243	-0.88896928639632	0.000109991061494458
chr1:44672336-44672562	ENSG00000198520	C1orf228	-2130	0.868371963484422	0.000248460449430435
chr1:44723561-44723755	ENSG00000198520	C1orf228	48868	0.880569438434337	0.0001560852037057
chr1:44807363-44807579	ENSG00000198520	C1orf228	132670	0.800630768890945	0.00175591342195093
chr1:44826590-44826814	ENSG00000198520	C1orf228	151897	0.884940241108419	0.000130530589151315
chr1:44827819-44827957	ENSG00000198520	C1orf228	153126	-0.811767597812424	0.00134394214505719
chr1:44831053-44831330	ENSG00000198520	C1orf228	156360	-0.868997059258644	0.000242882700907756
chr1:45011280-45011479	ENSG00000198520	C1orf228	336587	-0.845132010441629	0.000537698492115624
chr1:45035747-45035925	ENSG00000198520	C1orf228	361054	-0.825619556089523	0.000940069229949811
chr1:45039113-45039301	ENSG00000198520	C1orf228	364420	-0.773601390189805	0.00315727432374946
chr1:45206209-45206751	ENSG00000198520	C1orf228	531516	0.725681942766898	0.00754971415973015
chr1:45543909-45544141	ENSG00000198520	C1orf228	869216	0.896574099975971	7.8167437097457e-05
chr1:43853453-43853709	ENSG00000142945	KIF2C	-886109	-0.755590077731645	0.00447955865878478
chr1:43881526-43881702	ENSG00000142945	KIF2C	-858116	-0.838320388171768	0.000658814183284975
chr1:44031414-44031672	ENSG00000142945	KIF2C	-708146	0.837573930730269	0.000673270840161018
chr1:44037208-44037358	ENSG00000142945	KIF2C	-702460	0.804375678456334	0.00160788593685304
chr1:44227292-44227566	ENSG00000142945	KIF2C	-512252	0.841204338446214	0.000605203921324635
chr1:44405134-44405369	ENSG00000142945	KIF2C	-334449	-0.895653492916745	8.15784125356209e-05
chr1:44417483-44417690	ENSG00000142945	KIF2C	-322128	-0.807803655159118	0.00148096049030067
chr1:44609572-44609700	ENSG00000142945	KIF2C	-130118	0.890020245212109	0.00010507500238262
chr1:44637928-44638449	ENSG00000142945	KIF2C	-101369	0.880948745569183	0.000153724033967968
chr1:44672336-44672562	ENSG00000142945	KIF2C	-67256	-0.825363479986944	0.000946559390319443
chr1:44723561-44723755	ENSG00000142945	KIF2C	-16063	-0.874827554569488	0.000195420547878863
chr1:44807363-44807579	ENSG00000142945	KIF2C	67544	-0.893623336862594	8.95131662924358e-05
chr1:44809646-44809814	ENSG00000142945	KIF2C	69827	-0.769509063895424	0.00342745942700241
chr1:44826590-44826814	ENSG00000142945	KIF2C	86771	-0.787041121921038	0.00238246624259274
chr1:44827819-44827957	ENSG00000142945	KIF2C	88000	0.883879636415105	0.000136406199789439
chr1:44831053-44831330	ENSG00000142945	KIF2C	91234	0.874630942935604	0.000196892396639363
chr1:45011280-45011479	ENSG00000142945	KIF2C	271461	0.82585327679785	0.00093417568028284
chr1:45035747-45035925	ENSG00000142945	KIF2C	295928	0.752310519201396	0.00475952213402927
chr1:45543909-45544141	ENSG00000142945	KIF2C	804090	-0.89358496387344	8.96687563259662e-05
chr1:44031414-44031672	ENSG00000126107	HECTD3	973915	0.783619687980477	0.00256414475539962
chr1:44037208-44037358	ENSG00000126107	HECTD3	968229	0.785465886614584	0.0024648463984654
chr1:44227292-44227566	ENSG00000126107	HECTD3	778021	0.782714267188419	0.0026139440747803
chr1:44405134-44405369	ENSG00000126107	HECTD3	600218	-0.92455639878154	1.69416909363257e-05
chr1:44417483-44417690	ENSG00000126107	HECTD3	587897	-0.920802180608414	2.14590898733817e-05
chr1:44485687-44485936	ENSG00000126107	HECTD3	519651	-0.788165706892145	0.00232495246020812
chr1:44609572-44609700	ENSG00000126107	HECTD3	395887	0.831080801681218	0.000809641507118942
chr1:44637928-44638449	ENSG00000126107	HECTD3	367138	0.896236858354183	7.94037137733998e-05
chr1:44672336-44672562	ENSG00000126107	HECTD3	333025	-0.942463938362073	4.50653726777264e-06
chr1:44723561-44723755	ENSG00000126107	HECTD3	281832	-0.936603080185458	7.24671475198339e-06
chr1:44807363-44807579	ENSG00000126107	HECTD3	198008	-0.734735352852959	0.00649151465758829
chr1:44809646-44809814	ENSG00000126107	HECTD3	195773	-0.798626776860527	0.0018392979085598
chr1:44827819-44827957	ENSG00000126107	HECTD3	177630	0.840687117992582	0.000614560635259006
chr1:44831053-44831330	ENSG00000126107	HECTD3	174257	0.868453378209566	0.000247728381947438
chr1:45011280-45011479	ENSG00000126107	HECTD3	-5692	0.830421024569538	0.00082460809219947
chr1:45035747-45035925	ENSG00000126107	HECTD3	-30159	0.764407137504496	0.00378849093014654
chr1:45039113-45039301	ENSG00000126107	HECTD3	-33525	0.734774277367291	0.00648722061615275
chr1:45543909-45544141	ENSG00000126107	HECTD3	-538321	-0.861334889141894	0.00031840751382517
chr1:44031414-44031672	ENSG00000126088	UROD	-979278	0.937704253238871	6.65133618969775e-06
chr1:44037208-44037358	ENSG00000126088	UROD	-973592	0.818468885384456	0.00113469213789034
chr1:44227292-44227566	ENSG00000126088	UROD	-783384	0.89301761739124	9.19940069813964e-05
chr1:44405134-44405369	ENSG00000126088	UROD	-605581	-0.861855325185112	0.000312763122470852
chr1:44417483-44417690	ENSG00000126088	UROD	-593260	-0.835853749731504	0.000707520542509229
chr1:44485687-44485936	ENSG00000126088	UROD	-525014	-0.803068665122689	0.00165841614667952
chr1:44609572-44609700	ENSG00000126088	UROD	-401250	0.964500740348536	4.18289253131274e-07
chr1:44637928-44638449	ENSG00000126088	UROD	-372501	0.906634741090416	4.76837127364611e-05
chr1:44672336-44672562	ENSG00000126088	UROD	-338388	-0.855363713500818	0.000389015572938875
chr1:44723561-44723755	ENSG00000126088	UROD	-287195	-0.864358211621926	0.000286696824158729
chr1:44807363-44807579	ENSG00000126088	UROD	-203371	-0.784445675211497	0.00251934872999744
chr1:44809646-44809814	ENSG00000126088	UROD	-201136	-0.910065578810137	3.97782769701295e-05
chr1:44827819-44827957	ENSG00000126088	UROD	-182993	0.95689590020818	1.08989599945942e-06
chr1:44831053-44831330	ENSG00000126088	UROD	-179620	0.931949968566627	1.02444300865311e-05
chr1:45011280-45011479	ENSG00000126088	UROD	329	0.859750057893174	0.000336085483816139
chr1:45035747-45035925	ENSG00000126088	UROD	24796	0.785247091005725	0.00247645848286221
chr1:45543909-45544141	ENSG00000126088	UROD	532958	-0.778319711426829	0.00286621281722281
chr1:44809646-44809814	ENSG00000186603	HPDL	-517081	0.786487660107848	0.00241116726329207
chr1:44827819-44827957	ENSG00000186603	HPDL	-498938	-0.703040285608868	0.0107595477010319
chr1:44609572-44609700	ENSG00000070759	TESK2	848098	0.89057240796546	0.000102562094308124
chr1:44637928-44638449	ENSG00000070759	TESK2	819349	0.892807197449338	9.2868319885301e-05
chr1:44672336-44672562	ENSG00000070759	TESK2	785236	-0.827302451699554	0.000898266645537556
chr1:44723561-44723755	ENSG00000070759	TESK2	734043	-0.853506947289075	0.000413279251732561
chr1:44807363-44807579	ENSG00000070759	TESK2	650219	-0.845907643722511	0.000525088141573681
chr1:44809646-44809814	ENSG00000070759	TESK2	647984	-0.855385173244014	0.000388741774124619
chr1:44827819-44827957	ENSG00000070759	TESK2	629841	0.903630955397604	5.55745544049191e-05
chr1:44831053-44831330	ENSG00000070759	TESK2	626468	0.898880703805755	7.01110383440627e-05
chr1:45011280-45011479	ENSG00000070759	TESK2	446319	0.883509154360484	0.000138506657612078
chr1:45035747-45035925	ENSG00000070759	TESK2	421873	0.780884703348759	0.00271682078348483
chr1:45543909-45544141	ENSG00000070759	TESK2	-86110	-0.825467938254227	0.000943907770551819
chr1:46198393-46198599	ENSG00000070759	TESK2	-740594	0.873550035414361	0.000205139448100439
chr1:46248203-46248611	ENSG00000070759	TESK2	-790404	0.944500388891431	3.7765773347474e-06
chr1:46442338-46442589	ENSG00000070759	TESK2	-984539	0.913175743236834	3.35390602685717e-05
chr1:45206209-45206751	ENSG00000132763	MMACHC	-293549	-0.836501157252283	0.00069447583856475
chr1:46413730-46413939	ENSG00000132763	MMACHC	913429	0.805010122752913	0.0015837879313727
chr1:44609572-44609700	ENSG00000117450	PRDX1	912183	-0.88396124744095	0.000135946871991108
chr1:44637928-44638449	ENSG00000117450	PRDX1	883434	-0.941995948388094	4.6890797786102e-06
chr1:44672336-44672562	ENSG00000117450	PRDX1	849321	0.865010712359867	0.00028018807143721
chr1:44723561-44723755	ENSG00000117450	PRDX1	798128	0.880893891383038	0.00015406376012246
chr1:44807363-44807579	ENSG00000117450	PRDX1	714304	0.839798620388883	0.000630895052314778
chr1:44809646-44809814	ENSG00000117450	PRDX1	712069	0.856790189055559	0.000371138876003394
chr1:44827819-44827957	ENSG00000117450	PRDX1	693926	-0.925683360410232	1.57439824660767e-05
chr1:44831053-44831330	ENSG00000117450	PRDX1	690553	-0.93124923701284	1.07699338719131e-05
chr1:45011280-45011479	ENSG00000117450	PRDX1	510404	-0.891923424218469	9.66118630976294e-05
chr1:45035747-45035925	ENSG00000117450	PRDX1	485958	-0.833688464733481	0.000752531248955183
chr1:45543909-45544141	ENSG00000117450	PRDX1	-22025	0.833840875982672	0.000749292438984469
chr1:46198393-46198599	ENSG00000117450	PRDX1	-676509	-0.826978870890811	0.000906190623061891
chr1:46248203-46248611	ENSG00000117450	PRDX1	-726319	-0.934768480702974	8.33156679546025e-06
chr1:46442338-46442589	ENSG00000117450	PRDX1	-920454	-0.947523731090056	2.86878246283474e-06
chr1:46489649-46489881	ENSG00000117450	PRDX1	-967765	-0.924130162241085	1.74129694695493e-05
chr1:44609572-44609700	ENSG00000117448	AKR1A1	-940843	-0.916674381347105	2.74697737633019e-05
chr1:44637928-44638449	ENSG00000117448	AKR1A1	-912094	-0.900330038617125	6.53925403100118e-05
chr1:44672336-44672562	ENSG00000117448	AKR1A1	-877981	0.795623169312235	0.00196991653846234
chr1:44723561-44723755	ENSG00000117448	AKR1A1	-826788	0.770093504145815	0.0033878360714963
chr1:44807363-44807579	ENSG00000117448	AKR1A1	-742964	0.740627683750176	0.00586540277051801
chr1:44809646-44809814	ENSG00000117448	AKR1A1	-740729	0.908988673796758	4.21391998409363e-05
chr1:44827819-44827957	ENSG00000117448	AKR1A1	-722586	-0.954620456548077	1.40416318317307e-06
chr1:44831053-44831330	ENSG00000117448	AKR1A1	-719213	-0.922254066942798	1.96117675118448e-05
chr1:45011280-45011479	ENSG00000117448	AKR1A1	-539064	-0.816431352584747	0.00119544986083844
chr1:45035747-45035925	ENSG00000117448	AKR1A1	-514618	-0.798864976878771	0.00182923088734134
chr1:46198393-46198599	ENSG00000117448	AKR1A1	647849	-0.812997927140454	0.00130346410635326
chr1:46248203-46248611	ENSG00000117448	AKR1A1	697659	-0.908273067792955	4.37680154743047e-05
chr1:46442338-46442589	ENSG00000117448	AKR1A1	891794	-0.858985441730784	0.000344882797909382
chr1:46489649-46489881	ENSG00000117448	AKR1A1	939105	-0.903628867709855	5.55803736311043e-05
chr1:46524008-46524170	ENSG00000117448	AKR1A1	973464	-0.883835585507132	0.000136654633652156
chr1:44807363-44807579	ENSG00000197429	IPP	943070	-0.741405909838204	0.00578624276196092
chr1:44809646-44809814	ENSG00000197429	IPP	940835	-0.715648945342331	0.00886791595177518
chr1:44826590-44826814	ENSG00000197429	IPP	923835	-0.784063919708201	0.00253997774267205
chr1:44827819-44827957	ENSG00000197429	IPP	922692	0.801842657892397	0.00170691331115641
chr1:44831053-44831330	ENSG00000197429	IPP	919319	0.854408660704059	0.000401353424707029
chr1:45011280-45011479	ENSG00000197429	IPP	739170	0.858850258762133	0.000346456606057027
chr1:45035747-45035925	ENSG00000197429	IPP	714724	0.834921413177648	0.000726638442718741
chr1:45039113-45039301	ENSG00000197429	IPP	711348	0.858546651769246	0.000350011581050716
chr1:45206209-45206751	ENSG00000197429	IPP	543898	-0.764595811633531	0.00377464717525457
chr1:45543909-45544141	ENSG00000197429	IPP	206508	-0.925084122162843	1.63722082641746e-05
chr1:46248203-46248611	ENSG00000197429	IPP	-497553	0.867996991806515	0.000251853932937251
chr1:46413730-46413939	ENSG00000197429	IPP	-663080	0.758455999698609	0.00424526809232522
chr1:46442338-46442589	ENSG00000197429	IPP	-691688	0.950991496695452	2.05021529130202e-06
chr1:46487895-46488037	ENSG00000197429	IPP	-737245	0.865921266288453	0.000271298270379028
chr1:46489649-46489881	ENSG00000197429	IPP	-738999	0.879722333086994	0.000161460780075834
chr1:46524008-46524170	ENSG00000197429	IPP	-773358	0.931186930978991	1.08176706614918e-05
chr1:46544898-46545112	ENSG00000197429	IPP	-794248	0.939665386180728	5.687258392622e-06
chr1:46611943-46612280	ENSG00000197429	IPP	-861293	0.894338427891988	8.66522216499462e-05
chr1:46613916-46614075	ENSG00000197429	IPP	-863266	0.813347686278269	0.00129212999800944
chr1:46668330-46668699	ENSG00000197429	IPP	-917680	0.783919941096822	0.00254779132292097
chr1:46673753-46673975	ENSG00000197429	IPP	-923103	0.93443448707583	8.54217804624761e-06
chr1:46489649-46489881	ENSG00000117461	PIK3R3	-357020	0.703492844853175	0.0106868747609089
chr1:46198393-46198599	ENSG00000085998	POMGNT1	0	-0.742656507488994	0.00566072251275961
chr1:46248203-46248611	ENSG00000085998	POMGNT1	-49769	-0.794510809344684	0.00202004920340519
chr1:46442338-46442589	ENSG00000085998	POMGNT1	-243904	-0.812347759855409	0.00132473610502551
chr1:46489649-46489881	ENSG00000085998	POMGNT1	-291215	-0.83484080696943	0.000728309871497655
chr1:46524008-46524170	ENSG00000085998	POMGNT1	-325574	-0.801864264214772	0.00170604932800315
chr1:46611943-46612280	ENSG00000085998	POMGNT1	-413509	-0.833181279865841	0.000763387170401238
chr1:46613916-46614075	ENSG00000085998	POMGNT1	-415482	-0.817983695707956	0.0011489393305868
chr1:46668330-46668699	ENSG00000085998	POMGNT1	-469896	-0.753109771059305	0.00469010745827977
chr1:46673753-46673975	ENSG00000085998	POMGNT1	-475319	-0.768918187784209	0.00346787602242577
chr1:46687390-46687542	ENSG00000085998	POMGNT1	-488956	-0.82692589626863	0.00090749300950682
chr1:47180620-47180783	ENSG00000085998	POMGNT1	-982186	-0.808400290253632	0.00145967985303774
chr1:45543909-45544141	ENSG00000085999	RAD54L	-702320	-0.880039139066879	0.000159433717979681
chr1:46413730-46413939	ENSG00000085999	RAD54L	167268	0.889470829406254	0.000107623031151325
chr1:46442338-46442589	ENSG00000085999	RAD54L	195876	0.795677657494872	0.00196748553749708
chr1:46487895-46488037	ENSG00000085999	RAD54L	241433	0.700472616807083	0.0111788454314902
chr1:46489649-46489881	ENSG00000085999	RAD54L	243187	0.760047857527947	0.0041192089119745
chr1:46524008-46524170	ENSG00000085999	RAD54L	277546	0.754732742828793	0.00455151027219097
chr1:46544898-46545112	ENSG00000085999	RAD54L	298436	0.89398295880658	8.80652788361993e-05
chr1:46611943-46612280	ENSG00000085999	RAD54L	365481	0.708716672470469	0.00987419108121474
chr1:46673753-46673975	ENSG00000085999	RAD54L	427291	0.813937766593157	0.00127318015307062
chr1:47180620-47180783	ENSG00000085999	RAD54L	934158	0.815170275852009	0.00123428932923596
chr1:47213511-47213662	ENSG00000085999	RAD54L	967049	0.834416308379524	0.000737161284173177
chr1:46413730-46413939	ENSG00000079277	MKNK1	190284	0.889990925380908	0.000105209773536189
chr1:46198393-46198599	ENSG00000142961	MOB3C	416533	0.746867566169672	0.00525310288887914
chr1:46248203-46248611	ENSG00000142961	MOB3C	366521	0.788864369291277	0.00228975932478537
chr1:46442338-46442589	ENSG00000142961	MOB3C	172543	0.706018607950091	0.0102879630458594
chr1:46489649-46489881	ENSG00000142961	MOB3C	125251	0.710714514412505	0.00957588785196061
chr1:46611943-46612280	ENSG00000142961	MOB3C	2852	0.756031417424947	0.00444285654929532
chr1:46613916-46614075	ENSG00000142961	MOB3C	1057	0.899483250399801	6.81179941593551e-05
chr1:47229240-47229618	ENSG00000142961	MOB3C	-614107	0.715346958719696	0.00891008471231395
chr1:47231224-47231429	ENSG00000142961	MOB3C	-616091	0.808043067862549	0.00147239275040831
chr1:47231497-47231721	ENSG00000142961	MOB3C	-616364	0.794822135611932	0.00200592086226312
chr1:46198393-46198599	ENSG00000123472	ATPAF1	469854	0.708226771571821	0.00994838411008827
chr1:46248203-46248611	ENSG00000123472	ATPAF1	419842	0.902335412847155	5.92789187292227e-05
chr1:46413730-46413939	ENSG00000123472	ATPAF1	254514	0.76517589324686	0.00373232459882065
chr1:46442338-46442589	ENSG00000123472	ATPAF1	225864	0.946001736539567	3.3010905915684e-06
chr1:46487895-46488037	ENSG00000123472	ATPAF1	180416	0.781206935211767	0.00269848148466566
chr1:46489649-46489881	ENSG00000123472	ATPAF1	178572	0.890306789094046	0.000103764985314146
chr1:46524008-46524170	ENSG00000123472	ATPAF1	144283	0.924175984017467	1.73618150680973e-05
chr1:46544898-46545112	ENSG00000123472	ATPAF1	123341	0.912471053284321	3.48800035298456e-05
chr1:46611943-46612280	ENSG00000123472	ATPAF1	56173	0.903559183380819	5.57748867657475e-05
chr1:46613916-46614075	ENSG00000123472	ATPAF1	54378	0.823236660545689	0.0010018086670469
chr1:46668330-46668699	ENSG00000123472	ATPAF1	0	0.832663790236205	0.000774588041020473
chr1:46673753-46673975	ENSG00000123472	ATPAF1	-5299	0.933531081407838	9.13300409597329e-06
chr1:47180620-47180783	ENSG00000123472	ATPAF1	-512166	0.948371418157661	2.64825503890116e-06
chr1:47213511-47213662	ENSG00000123472	ATPAF1	-545057	0.832359482691044	0.000781233720237511
chr1:47229240-47229618	ENSG00000123472	ATPAF1	-560786	0.906276091352737	4.85765145942418e-05
chr1:47231224-47231429	ENSG00000123472	ATPAF1	-562770	0.877179672248664	0.000178469555386689
chr1:47231497-47231721	ENSG00000123472	ATPAF1	-563043	0.824371856188762	0.000972018522600172
chr1:46198393-46198599	ENSG00000162366	PDZK1IP1	991407	0.821424581146981	0.00105081517611136
chr1:46248203-46248611	ENSG00000162366	PDZK1IP1	941395	0.838279260775153	0.000659604387173713
chr1:46442338-46442589	ENSG00000162366	PDZK1IP1	747417	0.8057961528986	0.00155431777390901
chr1:46489649-46489881	ENSG00000162366	PDZK1IP1	700125	0.854399719511796	0.000401470350177071
chr1:46524008-46524170	ENSG00000162366	PDZK1IP1	665836	0.802123233680918	0.00169571985564772
chr1:46611943-46612280	ENSG00000162366	PDZK1IP1	577726	0.843871076839008	0.0005586987386443
chr1:46613916-46614075	ENSG00000162366	PDZK1IP1	575931	0.771867453014541	0.00326969645885375
chr1:46668330-46668699	ENSG00000162366	PDZK1IP1	521307	0.814466437316394	0.00125638465102356
chr1:46673753-46673975	ENSG00000162366	PDZK1IP1	516031	0.797429309344085	0.00189055098106895
chr1:46687390-46687542	ENSG00000162366	PDZK1IP1	502464	0.801140131016094	0.00173518889643457
chr1:47180620-47180783	ENSG00000162366	PDZK1IP1	9223	0.793060388179923	0.00208687750158578
chr1:47229240-47229618	ENSG00000162366	PDZK1IP1	-39233	0.873282100922038	0.000207224809353977
chr1:47231224-47231429	ENSG00000162366	PDZK1IP1	-41217	0.80385846664655	0.0016277384420831
chr1:47231497-47231721	ENSG00000162366	PDZK1IP1	-41490	0.829472988264096	0.000846486810015035
chr1:46248203-46248611	ENSG00000162367	TAL1	983103	0.961235692598052	6.45867166086196e-07
chr1:46442338-46442589	ENSG00000162367	TAL1	789125	0.879267176896809	0.000164408267027741
chr1:46489649-46489881	ENSG00000162367	TAL1	741833	0.931113063038488	1.08744822177616e-05
chr1:46524008-46524170	ENSG00000162367	TAL1	707544	0.88381716438956	0.000136758628115966
chr1:46611943-46612280	ENSG00000162367	TAL1	619434	0.925034902197408	1.64246750761198e-05
chr1:46613916-46614075	ENSG00000162367	TAL1	617639	0.867965251476504	0.000252142831990134
chr1:46668330-46668699	ENSG00000162367	TAL1	563015	0.935777255470618	7.72026288003332e-06
chr1:46673753-46673975	ENSG00000162367	TAL1	557739	0.854370858101354	0.000401847956317436
chr1:46687390-46687542	ENSG00000162367	TAL1	544172	0.78763750528224	0.00235183221000928
chr1:47180620-47180783	ENSG00000162367	TAL1	50931	0.881084129486908	0.000152888072747999
chr1:47229240-47229618	ENSG00000162367	TAL1	2096	0.949232912202985	2.4381253236371e-06
chr1:47231224-47231429	ENSG00000162367	TAL1	285	0.918661627645418	2.44300593636325e-05
chr1:47231497-47231721	ENSG00000162367	TAL1	0	0.945287035836715	3.52112522545444e-06
chr1:46442338-46442589	ENSG00000123473	STIL	871557	0.770897876174377	0.00333387231027281
chr1:46489649-46489881	ENSG00000123473	STIL	824265	0.795202735764598	0.00198875166541558
chr1:46524008-46524170	ENSG00000123473	STIL	789976	0.770635244286841	0.00335141941078005
chr1:46611943-46612280	ENSG00000123473	STIL	701866	0.832555820169583	0.000776940944463286
chr1:46613916-46614075	ENSG00000123473	STIL	700071	0.805827843646577	0.00155313850517058
chr1:46668330-46668699	ENSG00000123473	STIL	645447	0.876323628010929	0.000184500108651648
chr1:46673753-46673975	ENSG00000123473	STIL	640171	0.750910657348538	0.00488296692066647
chr1:46687390-46687542	ENSG00000123473	STIL	626604	0.741333243433396	0.005793600029048
chr1:47180620-47180783	ENSG00000123473	STIL	133363	0.773050772402577	0.00319265061520975
chr1:47229240-47229618	ENSG00000123473	STIL	84528	0.860801270959636	0.000324276876936077
chr1:47231224-47231429	ENSG00000123473	STIL	82717	0.846527809400914	0.000515171425993203
chr1:47231497-47231721	ENSG00000123473	STIL	82425	0.848055798522888	0.000491357590812646
chr1:48572710-48572969	ENSG00000235105	AL356968.2	136742	-0.936871353777089	7.09793013123093e-06
chr1:48776768-48777192	ENSG00000235105	AL356968.2	340800	-0.782547783928871	0.00262318057215574
chr1:50262467-50262677	ENSG00000123080	CDKN2C	-698068	0.777028018505863	0.00294377236824778
chr1:50620843-50621176	ENSG00000123080	CDKN2C	-339569	0.864712893905602	0.000283144396191415
chr1:50968873-50969074	ENSG00000123080	CDKN2C	8127	0.934597038488408	8.43915634099228e-06
chr1:50970082-50970256	ENSG00000123080	CDKN2C	9336	0.940188205167222	5.44993989019247e-06
chr1:51284523-51284827	ENSG00000123080	CDKN2C	323777	0.821590395689901	0.00104625557145159
chr1:51294929-51295133	ENSG00000123080	CDKN2C	334183	0.970850302712471	1.57835120625455e-07
chr1:51303937-51304182	ENSG00000123080	CDKN2C	343191	-0.885380070067294	0.000128152925196575
chr1:50968873-50969074	ENSG00000123091	RNF11	-267199	0.807745961861369	0.0014830308437385
chr1:50970082-50970256	ENSG00000123091	RNF11	-266017	0.767853843385593	0.00354159057332026
chr1:51294929-51295133	ENSG00000123091	RNF11	58655	0.831950112193496	0.000790243257762209
chr1:51303937-51304182	ENSG00000123091	RNF11	67663	-0.712517935553277	0.00931242976923925
chr1:52075747-52076000	ENSG00000123091	RNF11	839473	0.715154697952456	0.00893700946616379
chr1:50968873-50969074	ENSG00000085831	TTC39A	328915	0.83917915588576	0.000642480921031438
chr1:50970082-50970256	ENSG00000085831	TTC39A	327733	0.808126995551096	0.00146939830310537
chr1:51294929-51295133	ENSG00000085831	TTC39A	2856	0.852813522217521	0.000422636121609298
chr1:51303937-51304182	ENSG00000085831	TTC39A	-5947	-0.776588255523608	0.00297053910292165
chr1:52075747-52076000	ENSG00000085831	TTC39A	-777757	0.778299062834324	0.00286744028341445
chr1:51284523-51284827	ENSG00000227070	AC104170.1	-233482	0.750572248098683	0.00491316861883874
chr1:51518043-51518240	ENSG00000227070	AC104170.1	-69	0.815542502845155	0.00122272570876964
chr1:51284523-51284827	ENSG00000078618	NRDC	529243	0.738903220626633	0.00604371579100474
chr1:51518043-51518240	ENSG00000078618	NRDC	295830	0.838688443071227	0.000651775111758679
chr1:51520394-51520748	ENSG00000078618	NRDC	293322	0.713909893771866	0.00911280775443457
chr1:52403712-52403931	ENSG00000078618	NRDC	-589641	0.766956641885253	0.00360464810552459
chr1:51284523-51284827	ENSG00000117862	TXNDC12	738746	-0.737566859258719	0.00618467974016815
chr1:51294929-51295133	ENSG00000117862	TXNDC12	728440	-0.799212972654172	0.00181459952854829
chr1:51303937-51304182	ENSG00000117862	TXNDC12	719391	0.782100378563764	0.00264812598228636
chr1:52075747-52076000	ENSG00000117862	TXNDC12	-52173	-0.852372029134089	0.000428678681643201
chr1:51518043-51518240	ENSG00000085840	ORC1	886182	0.886153603738257	0.00012405363203758
chr1:51520394-51520748	ENSG00000085840	ORC1	883674	0.778753215370367	0.00284053522940446
chr1:52075747-52076000	ENSG00000085840	ORC1	328422	0.72573444162803	0.00754322824459804
chr1:52403712-52403931	ENSG00000085840	ORC1	491	0.804271303561035	0.00161187718804854
chr1:52686285-52686490	ENSG00000085840	ORC1	-281862	-0.709638874235034	0.00973564727465568
chr1:53183388-53183604	ENSG00000085840	ORC1	-778965	0.702477588508257	0.0108504183432662
chr1:53319675-53319889	ENSG00000085840	ORC1	-915252	0.783416746270689	0.00257524334144784
chr1:52075747-52076000	ENSG00000134744	ZCCHC11	355226	-0.897731435982594	7.40392126845827e-05
chr1:52403712-52403931	ENSG00000134744	ZCCHC11	27295	-0.84917771057916	0.000474423277629509
chr1:52686285-52686490	ENSG00000134744	ZCCHC11	-255058	0.858777502434518	0.000347305948904672
chr1:53183388-53183604	ENSG00000134744	ZCCHC11	-752161	-0.868081228472161	0.000251088465669598
chr1:53319675-53319889	ENSG00000134744	ZCCHC11	-888448	-0.873926945369718	0.000202233688965887
chr1:52075747-52076000	ENSG00000116157	GPX7	-526371	-0.916930978185398	2.70613596899786e-05
chr1:52403712-52403931	ENSG00000116157	GPX7	-198440	-0.839973898631704	0.000627646370970513
chr1:52686285-52686490	ENSG00000116157	GPX7	83913	0.783359018177271	0.00257840709064648
chr1:53183388-53183604	ENSG00000116157	GPX7	581016	-0.876950924764006	0.000180065702889836
chr1:53319675-53319889	ENSG00000116157	GPX7	717303	-0.931281658588846	1.0745159476617e-05
chr1:53579600-53579920	ENSG00000116157	GPX7	977228	-0.9187614075097	2.42847483350174e-05
chr1:52403712-52403931	ENSG00000162384	C1orf123	816702	-0.747051873420644	0.00523578347128507
chr1:53183388-53183604	ENSG00000162384	C1orf123	37029	-0.738143500613209	0.00612355367019295
chr1:53319675-53319889	ENSG00000162384	C1orf123	-99041	-0.758673222396067	0.00422789636791499
chr1:54095974-54096169	ENSG00000162384	C1orf123	-875340	0.711489657062494	0.00946197717579567
chr1:54109836-54110016	ENSG00000162384	C1orf123	-889202	-0.721884035055498	0.00803011261664824
chr1:52403712-52403931	ENSG00000157193	LRP8	924138	-0.800957783868623	0.0017425864248035
chr1:52686285-52686490	ENSG00000157193	LRP8	641579	0.759855162053052	0.00413431565759699
chr1:53183388-53183604	ENSG00000157193	LRP8	144465	-0.875417429716006	0.000191056192030335
chr1:53319675-53319889	ENSG00000157193	LRP8	8180	-0.866417689246398	0.000266545138189349
chr1:53579600-53579920	ENSG00000157193	LRP8	-251530	-0.798810166122543	0.00183154359995511
chr1:53689960-53690285	ENSG00000157193	LRP8	-361890	-0.782297128501457	0.00263713386647027
chr1:54081713-54081959	ENSG00000157193	LRP8	-753643	-0.796825689827096	0.00191679760887611
chr1:54095974-54096169	ENSG00000157193	LRP8	-767904	0.791112025241173	0.00217929467183594
chr1:54109836-54110016	ENSG00000157193	LRP8	-781766	-0.875042722841216	0.000193819642869221
chr1:54132706-54132917	ENSG00000157193	LRP8	-804636	-0.727603995178558	0.00731496531914839
chr1:54212902-54213143	ENSG00000157193	LRP8	-884832	-0.789176268333938	0.00227418036066435
chr1:53682008-53682314	ENSG00000116221	MRPL37	-501727	-0.924141631464834	1.74001543431631e-05
chr1:53689960-53690285	ENSG00000116221	MRPL37	-493756	0.73392695183178	0.00658117890388293
chr1:54095974-54096169	ENSG00000116221	MRPL37	-87872	-0.82445968156087	0.000969742597667589
chr1:54132706-54132917	ENSG00000116221	MRPL37	-51124	0.743870259340561	0.00554087284664085
chr1:54254170-54254317	ENSG00000116221	MRPL37	70128	-0.937126352063303	6.95875796731356e-06
chr1:54287271-54287482	ENSG00000116221	MRPL37	103229	-0.915935388588067	2.86731865613273e-05
chr1:54547055-54547241	ENSG00000116221	MRPL37	363013	-0.777051940573225	0.0029423216065821
chr1:54604632-54604911	ENSG00000116221	MRPL37	420590	-0.900567599221181	6.46435323171906e-05
chr1:54792018-54792171	ENSG00000116221	MRPL37	607976	0.9151136354796	3.00597310305787e-05
chr1:55022117-55022380	ENSG00000116221	MRPL37	838075	0.813256434803021	0.00129507970743539
chr1:53682008-53682314	ENSG00000215883	CYB5RL	513366	-0.853781529518872	0.000409618936760515
chr1:53689960-53690285	ENSG00000215883	CYB5RL	505395	0.749708110307939	0.00499092969848345
chr1:54095974-54096169	ENSG00000215883	CYB5RL	99511	-0.777786553992744	0.002898035143571
chr1:54132706-54132917	ENSG00000215883	CYB5RL	62763	0.748046352917151	0.0051430740815473
chr1:54254170-54254317	ENSG00000215883	CYB5RL	-58489	-0.858420891037928	0.000351492413262837
chr1:54287271-54287482	ENSG00000215883	CYB5RL	-91590	-0.827235292818414	0.000899906843693442
chr1:54547055-54547241	ENSG00000215883	CYB5RL	-351374	-0.709140016100342	0.00981041042916686
chr1:54604632-54604911	ENSG00000215883	CYB5RL	-408951	-0.843482416750146	0.000565298147405056
chr1:54792018-54792171	ENSG00000215883	CYB5RL	-596337	0.83134541242468	0.000803698327011645
chr1:55022117-55022380	ENSG00000215883	CYB5RL	-826436	0.82514297254309	0.000952175728676337
chr1:53579600-53579920	ENSG00000157216	SSBP3	776897	0.819050506600104	0.0011177930640931
chr1:53682008-53682314	ENSG00000157216	SSBP3	674503	-0.81338244982958	0.00129100762442183
chr1:53689960-53690285	ENSG00000157216	SSBP3	666532	0.805113737779295	0.00157987881640569
chr1:54081713-54081959	ENSG00000157216	SSBP3	274858	0.952827446324894	1.69919354396908e-06
chr1:54095974-54096169	ENSG00000157216	SSBP3	260648	-0.870887050343273	0.000226610059278878
chr1:54109836-54110016	ENSG00000157216	SSBP3	246801	0.88891852255985	0.000110232997722425
chr1:54132706-54132917	ENSG00000157216	SSBP3	223900	0.750984674696697	0.00487637989668225
chr1:54212902-54213143	ENSG00000157216	SSBP3	143674	0.807950018728612	0.00147571811700425
chr1:54254170-54254317	ENSG00000157216	SSBP3	102500	-0.72070798432643	0.00818340618464233
chr1:54287271-54287482	ENSG00000157216	SSBP3	69335	-0.819813096234325	0.00109593042653746
chr1:54356040-54356187	ENSG00000157216	SSBP3	630	0.945328782062777	3.50796178405785e-06
chr1:54371687-54371887	ENSG00000157216	SSBP3	-14869	0.907858604700186	4.47337804396203e-05
chr1:54375735-54375926	ENSG00000157216	SSBP3	-18917	0.859586768698075	0.000337949381506579
chr1:54377230-54377397	ENSG00000157216	SSBP3	-20412	0.901391229418629	6.20987101386231e-05
chr1:54397070-54397403	ENSG00000157216	SSBP3	-40252	0.915075025607159	3.01261521874389e-05
chr1:54407633-54407781	ENSG00000157216	SSBP3	-50815	0.769846480492194	0.00340454085619587
chr1:54499983-54500149	ENSG00000157216	SSBP3	-143165	0.855083705572632	0.000392601871838306
chr1:54547055-54547241	ENSG00000157216	SSBP3	-190237	-0.923158441820051	1.85260800258841e-05
chr1:54581681-54581940	ENSG00000157216	SSBP3	-224863	0.870973688629181	0.00022588506048903
chr1:54604632-54604911	ENSG00000157216	SSBP3	-247814	-0.844030571665277	0.000556007881656214
chr1:54792018-54792171	ENSG00000157216	SSBP3	-435200	0.734628159594175	0.00650335095256166
chr1:54965677-54965922	ENSG00000157216	SSBP3	-608859	-0.736417924758888	0.00630783793966934
chr1:55140652-55140808	ENSG00000157216	SSBP3	-783834	0.769319631551135	0.00344037763036461
chr1:55146856-55147112	ENSG00000157216	SSBP3	-790038	0.885876119801109	0.000125512153686679
chr1:55275384-55275625	ENSG00000157216	SSBP3	-918566	0.904086739865482	5.4315511236467e-05
chr1:55022117-55022380	ENSG00000116133	DHCR24	-134922	0.786561135907341	0.002407341890924
chr1:55022117-55022380	ENSG00000169174	PCSK9	-17067	0.79484588580289	0.0020048461645402
chr1:54287271-54287482	ENSG00000162402	USP24	927881	-0.779369747941461	0.00280431865723819
chr1:54356040-54356187	ENSG00000162402	USP24	859176	0.950322908224605	2.19144158677346e-06
chr1:54371687-54371887	ENSG00000162402	USP24	843476	0.944294452533665	3.84581720781671e-06
chr1:54375735-54375926	ENSG00000162402	USP24	839437	0.850632418985243	0.000453144113358338
chr1:54377230-54377397	ENSG00000162402	USP24	837966	0.924656773130163	1.68321881476071e-05
chr1:54397070-54397403	ENSG00000162402	USP24	817960	0.945803698882195	3.36093689782172e-06
chr1:54407633-54407781	ENSG00000162402	USP24	807582	0.716820959955151	0.00870566832444741
chr1:54499983-54500149	ENSG00000162402	USP24	715214	0.903997823043765	5.45593544564103e-05
chr1:54547055-54547241	ENSG00000162402	USP24	668122	-0.91134547601821	3.71090336167582e-05
chr1:54581681-54581940	ENSG00000162402	USP24	633423	0.928017976234149	1.34754303328573e-05
chr1:54604632-54604911	ENSG00000162402	USP24	610452	-0.792802582018362	0.00209893077933928
chr1:54965677-54965922	ENSG00000162402	USP24	249441	-0.733186832538446	0.00666408256245673
chr1:55140652-55140808	ENSG00000162402	USP24	74555	0.803242826698691	0.00165161351461244
chr1:55146856-55147112	ENSG00000162402	USP24	68251	0.924217698556628	1.73153490673712e-05
chr1:55275384-55275625	ENSG00000162402	USP24	-60020	0.943628918762646	4.07648663477641e-06
chr1:59967379-59967676	ENSG00000162599	NFIA	-897583	0.805334033890877	0.00157159224855016
chr1:59971448-59971686	ENSG00000162599	NFIA	-893573	0.800370326151683	0.00176658314059584
chr1:60904530-60904794	ENSG00000162599	NFIA	39270	0.957961383065081	9.63425562824105e-07
chr1:60979057-60979240	ENSG00000162599	NFIA	113797	0.873272040476202	0.000207303431826128
chr1:61013244-61013610	ENSG00000162599	NFIA	147984	0.9707054287655	1.61757001831431e-07
chr1:61048934-61049060	ENSG00000162599	NFIA	183674	0.841390374639971	0.000601865580887411
chr1:61053884-61054069	ENSG00000162599	NFIA	188624	0.98189921209189	1.48453629758886e-08
chr1:61071826-61072027	ENSG00000162599	NFIA	206566	0.964065494833135	4.44241567494796e-07
chr1:61079983-61080157	ENSG00000162599	NFIA	214723	0.832419598947424	0.000779917379828087
chr1:61116391-61116662	ENSG00000162599	NFIA	251131	0.837321964509982	0.000678205682896193
chr1:61162652-61162776	ENSG00000162599	NFIA	297392	0.828887758569771	0.000860214772335282
chr1:61357032-61357273	ENSG00000162599	NFIA	491772	0.94768947596994	2.82455888352706e-06
chr1:61612686-61612881	ENSG00000162599	NFIA	747426	-0.858762656236561	0.000347479459254655
chr1:60904530-60904794	ENSG00000132849	PATJ	-837612	-0.78911058649713	0.00227745433363292
chr1:61013244-61013610	ENSG00000132849	PATJ	-728796	-0.807202352202279	0.00150264788604633
chr1:61053884-61054069	ENSG00000132849	PATJ	-688337	-0.876820861284958	0.000180978215572235
chr1:61071826-61072027	ENSG00000132849	PATJ	-670379	-0.773670607524689	0.00315284841049149
chr1:61079983-61080157	ENSG00000132849	PATJ	-662249	-0.894322211019851	8.67162971642025e-05
chr1:61116391-61116662	ENSG00000132849	PATJ	-625744	-0.747676434086352	0.00517741347925831
chr1:61162652-61162776	ENSG00000132849	PATJ	-579630	-0.756450854185194	0.0044081871957971
chr1:61357032-61357273	ENSG00000132849	PATJ	-385133	-0.719762595196776	0.00830821227956138
chr1:61612686-61612881	ENSG00000132849	PATJ	-129525	0.831712755434517	0.000795503719084333
chr1:62272027-62272276	ENSG00000132849	PATJ	529620	0.931602814306383	1.05021775189223e-05
chr1:63593204-63593903	ENSG00000116641	DOCK7	-904940	-0.904280930513505	5.37859449851749e-05
chr1:63593204-63593903	ENSG00000079739	PGM1	0	0.838249338984098	0.000660179752332048
chr1:64137150-64137421	ENSG00000079739	PGM1	543738	0.783212785171697	0.00258643455940852
chr1:64470043-64470288	ENSG00000162437	RAVER2	-274807	0.908435015188822	4.3395139661608e-05
chr1:64744899-64745145	ENSG00000162437	RAVER2	0	0.858489965614398	0.000350678458385759
chr1:64864217-64864486	ENSG00000162437	RAVER2	119121	0.738031662712062	0.00613537321103465
chr1:65165669-65165881	ENSG00000162437	RAVER2	420573	0.882522195380087	0.000144225907589026
chr1:65174655-65174849	ENSG00000162437	RAVER2	429559	0.75680299768792	0.00437923851270413
chr1:65254303-65254541	ENSG00000162437	RAVER2	509207	-0.894203666121271	8.71858167167221e-05
chr1:65293010-65293366	ENSG00000162437	RAVER2	547914	-0.826717798625821	0.000912623101802724
chr1:65309323-65309569	ENSG00000162437	RAVER2	564227	-0.866024692487709	0.000270302585043868
chr1:65310143-65310340	ENSG00000162437	RAVER2	565047	-0.854926511409038	0.000394626421573702
chr1:65317956-65318193	ENSG00000162437	RAVER2	572860	-0.868958976965215	0.000243219690994851
chr1:65467622-65467810	ENSG00000162437	RAVER2	722526	-0.791166138843276	0.00217668639905871
chr1:65481010-65481264	ENSG00000162437	RAVER2	735914	-0.829245639238101	0.000851799572424607
chr1:64470043-64470288	ENSG00000162434	JAK1	496260	0.939207683093187	5.90166638261781e-06
chr1:64744899-64745145	ENSG00000162434	JAK1	221403	0.852194807088893	0.000431123042556886
chr1:64864217-64864486	ENSG00000162434	JAK1	102062	0.849126373897261	0.000475188128252103
chr1:65165669-65165881	ENSG00000162434	JAK1	-199120	0.959730995915332	7.7934859952961e-07
chr1:65174655-65174849	ENSG00000162434	JAK1	-208106	0.884327740388426	0.000133899052993989
chr1:65254303-65254541	ENSG00000162434	JAK1	-287754	-0.867446566832438	0.000256900591156295
chr1:65293010-65293366	ENSG00000162434	JAK1	-326461	-0.851870854272601	0.000435619177699545
chr1:65309323-65309569	ENSG00000162434	JAK1	-342774	-0.877981821990081	0.000172959484757132
chr1:65309807-65310046	ENSG00000162434	JAK1	-343258	-0.713741017217724	0.00913685472348698
chr1:65310143-65310340	ENSG00000162434	JAK1	-343594	-0.88531990578327	0.000128476149297814
chr1:65317956-65318193	ENSG00000162434	JAK1	-351407	-0.876454912013417	0.000183565071119418
chr1:65467622-65467810	ENSG00000162434	JAK1	-501073	-0.835973808233121	0.000705087267642504
chr1:65481010-65481264	ENSG00000162434	JAK1	-514461	-0.845089320830826	0.000538399299264223
chr1:64470043-64470288	ENSG00000116675	DNAJC6	-777931	-0.88713005211852	0.000119026357139834
chr1:64744899-64745145	ENSG00000116675	DNAJC6	-503074	-0.791576619934109	0.00215697885970832
chr1:64864217-64864486	ENSG00000116675	DNAJC6	-383733	-0.794092351438507	0.0020391591105207
chr1:65165669-65165881	ENSG00000116675	DNAJC6	-82338	-0.884632125057955	0.000132216687209069
chr1:65174655-65174849	ENSG00000116675	DNAJC6	-73370	-0.782037616115662	0.00265163976254934
chr1:65254303-65254541	ENSG00000116675	DNAJC6	6083	0.938009700310454	6.49324861135341e-06
chr1:65293010-65293366	ENSG00000116675	DNAJC6	44790	0.790785968744269	0.00219506118683105
chr1:65309323-65309569	ENSG00000116675	DNAJC6	61103	0.943185235175136	4.23625466931737e-06
chr1:65309807-65310046	ENSG00000116675	DNAJC6	61587	0.70572971445534	0.0103330197214464
chr1:65310143-65310340	ENSG00000116675	DNAJC6	61923	0.871449007842271	0.000221939668665192
chr1:65317956-65318193	ENSG00000116675	DNAJC6	69736	0.894837910035742	8.46967954443176e-05
chr1:65467622-65467810	ENSG00000116675	DNAJC6	219402	0.852644936137831	0.000424935638341909
chr1:65481010-65481264	ENSG00000116675	DNAJC6	232790	0.794833659855704	0.00200539933441933
chr1:66242732-66242967	ENSG00000116675	DNAJC6	994512	-0.822181629778611	0.00103012169406541
chr1:64470043-64470288	ENSG00000213625	LEPROT	-950299	-0.92010248275479	2.23969758524299e-05
chr1:64744899-64745145	ENSG00000213625	LEPROT	-675442	-0.808635278883484	0.00145136312344181
chr1:64864217-64864486	ENSG00000213625	LEPROT	-556101	-0.875658538739533	0.000189294355944356
chr1:65165669-65165881	ENSG00000213625	LEPROT	-254706	-0.972494952646636	1.1838557586191e-07
chr1:65174655-65174849	ENSG00000213625	LEPROT	-245738	-0.917512481096149	2.6153504166964e-05
chr1:65254303-65254541	ENSG00000213625	LEPROT	-166046	0.864800685480194	0.000282270410806893
chr1:65293010-65293366	ENSG00000213625	LEPROT	-127221	0.855790251552071	0.000383601533162989
chr1:65309323-65309569	ENSG00000213625	LEPROT	-111018	0.955778738861574	1.23630465941848e-06
chr1:65309807-65310046	ENSG00000213625	LEPROT	-110541	0.74665822558537	0.0052728270843253
chr1:65310143-65310340	ENSG00000213625	LEPROT	-110247	0.928549076868184	1.29974088498556e-05
chr1:65317956-65318193	ENSG00000213625	LEPROT	-102394	0.947562825425085	2.85830231086524e-06
chr1:65467622-65467810	ENSG00000213625	LEPROT	47034	0.930057691595107	1.17122261423598e-05
chr1:65481010-65481264	ENSG00000213625	LEPROT	60422	0.865096787010946	0.00027933813857253
chr1:66242732-66242967	ENSG00000213625	LEPROT	822144	-0.776225051159132	0.00299278536771928
chr1:66336050-66336304	ENSG00000213625	LEPROT	915462	-0.931679513509645	1.04447954595795e-05
chr1:64470043-64470288	ENSG00000116678	LEPR	-950364	-0.851253209439332	0.0004442922995341
chr1:64744899-64745145	ENSG00000116678	LEPR	-675507	-0.743026826813613	0.00562395100935402
chr1:64864217-64864486	ENSG00000116678	LEPR	-556166	-0.821789254510726	0.00104080743619897
chr1:65165669-65165881	ENSG00000116678	LEPR	-254771	-0.892022528864589	9.61862802559314e-05
chr1:65174655-65174849	ENSG00000116678	LEPR	-245803	-0.829557226503624	0.000844524816768006
chr1:65254303-65254541	ENSG00000116678	LEPR	-166111	0.868535369755562	0.00024699282849424
chr1:65293010-65293366	ENSG00000116678	LEPR	-127286	0.910854521365366	3.81157067964461e-05
chr1:65309323-65309569	ENSG00000116678	LEPR	-111083	0.916514046581417	2.77274262899801e-05
chr1:65310143-65310340	ENSG00000116678	LEPR	-110312	0.934982247005797	8.19893880736233e-06
chr1:65317956-65318193	ENSG00000116678	LEPR	-102459	0.978473267037719	3.51152218726733e-08
chr1:65467622-65467810	ENSG00000116678	LEPR	46969	0.978821087485358	3.23874611292411e-08
chr1:65481010-65481264	ENSG00000116678	LEPR	60357	0.931775764460853	1.03731367029055e-05
chr1:66242732-66242967	ENSG00000116678	LEPR	822079	-0.77197134367694	0.00326287611327837
chr1:66336050-66336304	ENSG00000116678	LEPR	915397	-0.863567717818374	0.000294739170073773
chr1:66242732-66242967	ENSG00000152760	TCTEX1D1	-509492	0.917710436111161	2.58499907273621e-05
chr1:66336050-66336304	ENSG00000152760	TCTEX1D1	-416155	0.96863621399911	2.26753783078323e-07
chr1:66729230-66729454	ENSG00000152760	TCTEX1D1	-23005	0.972784502400149	1.12338854148475e-07
chr1:67688707-67688905	ENSG00000152760	TCTEX1D1	936247	-0.867365322674532	0.000257652117057867
chr1:67733886-67734325	ENSG00000152760	TCTEX1D1	981426	-0.929811474535463	1.19148107043234e-05
chr1:66336050-66336304	ENSG00000116704	SLC35D1	717843	0.735308212088315	0.0064285336576071
chr1:66533795-66534002	ENSG00000116704	SLC35D1	520145	-0.809476202836946	0.00142189892727037
chr1:66729230-66729454	ENSG00000116704	SLC35D1	324693	0.734728353671798	0.00649228701380082
chr1:67685866-67686147	ENSG00000116704	SLC35D1	-631718	-0.761424088782339	0.00401252884145499
chr1:67686685-67686901	ENSG00000116704	SLC35D1	-632537	-0.855073717313847	0.000392730272861542
chr1:67688707-67688905	ENSG00000116704	SLC35D1	-634559	-0.848927526427322	0.000478159737007611
chr1:67733886-67734325	ENSG00000116704	SLC35D1	-679738	-0.760215551141319	0.0041060962991874
chr1:66336050-66336304	ENSG00000081985	IL12RB2	-971060	0.956896997234564	1.08975933951215e-06
chr1:66729230-66729454	ENSG00000081985	IL12RB2	-577910	0.906790764015527	4.72993690688986e-05
chr1:67688707-67688905	ENSG00000081985	IL12RB2	381342	-0.821574649074424	0.0010466879187917
chr1:67733886-67734325	ENSG00000081985	IL12RB2	426521	-0.90301671934307	5.73074478213554e-05
chr1:66729230-66729454	ENSG00000116717	GADD45A	-955747	-0.819770615827098	0.00109713955874043
chr1:67685866-67686147	ENSG00000116717	GADD45A	664	0.83215408506594	0.000785744186781607
chr1:67686685-67686901	ENSG00000116717	GADD45A	1483	0.808611385233624	0.00145220710227277
chr1:67688707-67688905	ENSG00000116717	GADD45A	3505	0.830911026414772	0.000813472518927557
chr1:67733886-67734325	ENSG00000116717	GADD45A	48684	0.777539031055734	0.00291290005527695
chr1:67685866-67686147	ENSG00000024526	DEPDC1	810934	0.775420806235523	0.00304249656372996
chr1:67686685-67686901	ENSG00000024526	DEPDC1	810180	0.905348414376972	5.09468717995478e-05
chr1:67688707-67688905	ENSG00000024526	DEPDC1	808176	0.897114057626885	7.62195285310904e-05
chr1:67733886-67734325	ENSG00000024526	DEPDC1	762756	0.855832469729747	0.000383068861525862
chr1:69567184-69567448	ENSG00000116761	CTH	-843824	0.722403260467613	0.00796312171987283
chr1:71047728-71047978	ENSG00000116761	CTH	636455	0.812625616939679	0.00131561284346121
chr1:72283595-72283937	ENSG00000172260	NEGR1	-1056	0.915832547463443	2.88438968164778e-05
chr1:76040387-76040687	ENSG00000184005	ST6GALNAC3	-34059	-0.767796312061794	0.00354560869752406
chr1:77379012-77379363	ENSG00000036549	ZZZ3	252557	0.752996090686571	0.0046999335705949
chr1:77605350-77605608	ENSG00000036549	ZZZ3	26312	0.818219312400444	0.00114200354200029
chr1:77605350-77605608	ENSG00000180488	MIGA1	-174016	0.725887645120853	0.00752432474979864
chr1:77379012-77379363	ENSG00000219201	AC138392.1	432417	-0.794813054365572	0.00200633190575805
chr1:77605350-77605608	ENSG00000219201	AC138392.1	206172	-0.727026742414778	0.00738488450888371
chr1:77605350-77605608	ENSG00000162616	DNAJB4	-373567	-0.812138720413913	0.00133163178821034
chr1:77978237-77978457	ENSG00000137965	IFI44	-671339	-0.706083781022274	0.0102778187053285
chr1:83860472-83860741	ENSG00000271576	AL359504.2	217189	0.874092377191284	0.00020096849759546
chr1:84724446-84724617	ENSG00000271576	AL359504.2	-646515	-0.792911025053801	0.00209385424415468
chr1:84847371-84847547	ENSG00000271576	AL359504.2	-769440	0.752949143919574	0.0047039960128
chr1:83860472-83860741	ENSG00000142875	PRKACB	-217321	0.793643503377334	0.00205981028737754
chr1:84724446-84724617	ENSG00000142875	PRKACB	646383	-0.909542707566451	4.09112078517588e-05
[truncated: 39,626 more rows]
