# Supplementary material for: Discrete regulatory modules instruct hematopoietic lineage commitment and differentiation
Source: Nat Commun. 2021 Nov 23;12:6790. doi: 10.1038/s41467-021-27159-x (PMC8611072; doi:10.1038/s41467-021-27159-x)
Supplement: Supplementary file 4 — Supplementary Dataset 1-9 [file 41467_2021_27159_MOESM4_ESM.zip › Supplementary_Data_7.bedgraph]

chr1	1030000	1040000	chr1	1330000	1340000	0.17612382300448032	2.111212657236631
chr1	1110000	1120000	chr1	1290000	1300000	0.08552859919692139	2.599207668339954
chr1	1770000	1780000	chr1	1890000	1900000	0.04815138080975268	2.111212657236631
chr1	2190000	2200000	chr1	2380000	2390000	0.0016405277216251515	2.111212657236631
chr1	2200000	2210000	chr1	2550000	2560000	0.18722745161989962	2.599207668339954
chr1	2410000	2420000	chr1	2540000	2550000	0.019000352973967627	2.599207668339954
chr1	2420000	2430000	chr1	2790000	2800000	0.0015898234534600375	2.111212657236631
chr1	3010000	3020000	chr1	3290000	3300000	0.18196284248392827	3.2
chr1	3010000	3020000	chr1	3420000	3430000	0.06930857716969427	2.111212657236631
chr1	3480000	3490000	chr1	3610000	3620000	0.011128211249505839	2.111212657236631
chr1	5630000	5640000	chr1	5910000	5920000	0.18196284248392827	3.2
chr1	6240000	6250000	chr1	6410000	6420000	0.011128211249505839	2.111212657236631
chr1	6250000	6260000	chr1	6340000	6350000	0.00347700885154352	2.111212657236631
chr1	6480000	6490000	chr1	6640000	6650000	0.16446827466845923	2.599207668339954
chr1	6720000	6730000	chr1	6890000	6900000	0.06748689938050877	2.111212657236631
chr1	6720000	6730000	chr1	7210000	7220000	0.011128211249505839	2.111212657236631
chr1	7050000	7060000	chr1	7630000	7640000	0.07153607927084063	2.599207668339954
chr1	7660000	7670000	chr1	7750000	7760000	0.050360737541100715	2.111212657236631
chr1	7670000	7680000	chr1	7900000	7910000	0.07662421355588575	2.111212657236631
chr1	8020000	8030000	chr1	8340000	8350000	0.003977870763952618	3.2
chr1	8370000	8380000	chr1	8720000	8730000	0.14235067704133125	3.2
chr1	8560000	8570000	chr1	8720000	8730000	0.055568381784810994	2.111212657236631
chr1	8560000	8570000	chr1	8840000	8850000	0.16925989903640762	3.2
chr1	9280000	9290000	chr1	9470000	9480000	0.0016405277216251515	3.2
chr1	9620000	9630000	chr1	9860000	9870000	0.06488819181305264	2.599207668339954
chr1	9720000	9730000	chr1	9860000	9870000	0.09367316730803282	2.111212657236631
chr1	10370000	10380000	chr1	10490000	10500000	0.058839066331797196	2.111212657236631
chr1	10510000	10520000	chr1	10860000	10870000	0.011128211249505839	3.2
chr1	10510000	10520000	chr1	10940000	10950000	0.1293096264448783	2.111212657236631
chr1	10680000	10690000	chr1	10860000	10870000	0.11145563164604246	2.111212657236631
chr1	11030000	11040000	chr1	11220000	11230000	0.16284103498220107	2.111212657236631
chr1	11030000	11040000	chr1	11640000	11650000	0.0016405277216251515	2.111212657236631
chr1	11030000	11040000	chr1	11720000	11730000	0.039826433709114074	2.111212657236631
chr1	11240000	11250000	chr1	11640000	11650000	0.1617764456497012	2.111212657236631
chr1	12120000	12130000	chr1	12200000	12210000	0.011128211249505839	2.111212657236631
chr1	12120000	12130000	chr1	12620000	12630000	0.032671201835125334	2.111212657236631
chr1	12300000	12310000	chr1	12630000	12640000	0.01825876298974177	3.2
chr1	12400000	12410000	chr1	12610000	12620000	0.041059214944564555	2.599207668339954
chr1	13660000	13670000	chr1	13950000	13960000	0.1574648517895596	2.111212657236631
chr1	13680000	13690000	chr1	13800000	13810000	0.039826433709114074	2.599207668339954
chr1	14560000	14570000	chr1	15020000	15030000	0.10437187008241469	2.111212657236631
chr1	15120000	15130000	chr1	15280000	15290000	0.08874893242110735	2.599207668339954
chr1	15320000	15330000	chr1	15430000	15440000	0.011128211249505839	2.111212657236631
chr1	15580000	15590000	chr1	15740000	15750000	0.03962140095164046	2.111212657236631
chr1	15800000	15810000	chr1	16050000	16060000	0.007538991869506197	2.111212657236631
chr1	16080000	16090000	chr1	16180000	16190000	0.0018571050345228546	2.111212657236631
chr1	16950000	16960000	chr1	17040000	17050000	0.18722745161989962	2.111212657236631
chr1	17120000	17130000	chr1	17240000	17250000	0.003977870763952618	2.111212657236631
chr1	17120000	17130000	chr1	17330000	17340000	0.17635571109379863	2.111212657236631
chr1	17490000	17500000	chr1	17610000	17620000	0.08552859919692139	2.111212657236631
chr1	17660000	17670000	chr1	17820000	17830000	0.11145563164604246	2.111212657236631
chr1	17670000	17680000	chr1	18240000	18250000	0.17635571109379863	2.599207668339954
chr1	18600000	18610000	chr1	18810000	18820000	0.04815138080975268	2.111212657236631
chr1	18900000	18910000	chr1	19080000	19090000	0.002540812012930549	3.2
chr1	19120000	19130000	chr1	19210000	19220000	0.04423222857808765	5.198415336679908
chr1	19170000	19180000	chr1	19640000	19650000	0.16626537972213645	2.111212657236631
chr1	19250000	19260000	chr1	19650000	19660000	0.1587937707415876	2.111212657236631
chr1	19350000	19360000	chr1	19650000	19660000	0.03695743854121081	3.2
chr1	19910000	19920000	chr1	20150000	20160000	0.026942955731986497	2.111212657236631
chr1	19920000	19930000	chr1	20470000	20480000	0.02878697950633632	3.6758347359905126
chr1	20210000	20220000	chr1	20490000	20500000	0.030212671204125123	2.111212657236631
chr1	20520000	20530000	chr1	20640000	20650000	0.03934611555427299	2.111212657236631
chr1	20700000	20710000	chr1	20960000	20970000	0.15336617804910496	2.599207668339954
chr1	20700000	20710000	chr1	21200000	21210000	0.004353162557819368	2.111212657236631
chr1	20980000	20990000	chr1	21190000	21200000	0.006665256230229338	2.111212657236631
chr1	21230000	21240000	chr1	21480000	21490000	0.02878697950633632	2.111212657236631
chr1	21230000	21240000	chr1	21570000	21580000	0.18830470077185066	3.2
chr1	21240000	21250000	chr1	21360000	21370000	0.0030859288340205015	2.599207668339954
chr1	21380000	21390000	chr1	21470000	21480000	0.030935582157585833	2.111212657236631
chr1	21670000	21680000	chr1	21970000	21980000	0.02878697950633632	2.599207668339954
chr1	22120000	22130000	chr1	22400000	22410000	0.013263756384174274	2.111212657236631
chr1	22120000	22130000	chr1	22650000	22660000	0.04946995552707249	2.599207668339954
chr1	22410000	22420000	chr1	22640000	22650000	0.010581731635734521	2.111212657236631
chr1	22690000	22700000	chr1	22900000	22910000	0.12971487575115273	3.6758347359905126
chr1	22970000	22980000	chr1	23190000	23200000	0.045942208740905786	2.111212657236631
chr1	22980000	22990000	chr1	23280000	23290000	0.09626233579410197	2.111212657236631
chr1	23080000	23090000	chr1	23280000	23290000	0.18903470938634098	2.599207668339954
chr1	23090000	23100000	chr1	23180000	23190000	0.0045512917287010455	2.111212657236631
chr1	23480000	23490000	chr1	23630000	23640000	0.19617649261022907	2.111212657236631
chr1	23550000	23560000	chr1	23640000	23650000	0.1794334401130034	2.111212657236631
chr1	23780000	23790000	chr1	23930000	23940000	0.18848429587738658	2.599207668339954
chr1	24200000	24210000	chr1	24380000	24390000	0.0045512917287010455	2.111212657236631
chr1	24220000	24230000	chr1	25170000	25180000	0.1998568478142459	2.599207668339954
chr1	24680000	24690000	chr1	24830000	24840000	0.0030859288340205015	2.111212657236631
chr1	24850000	24860000	chr1	25090000	25100000	0.04946995552707249	2.111212657236631
chr1	24850000	24860000	chr1	25190000	25200000	0.01642765186877393	2.111212657236631
chr1	25390000	25400000	chr1	25510000	25520000	0.11042341506297347	2.111212657236631
chr1	25520000	25530000	chr1	25800000	25810000	0.01209606920777988	2.599207668339954
chr1	25820000	25830000	chr1	26000000	26010000	0.10686670145550235	2.111212657236631
chr1	25890000	25900000	chr1	26000000	26010000	0.006782770507559199	2.111212657236631
chr1	26030000	26040000	chr1	26160000	26170000	0.02482756162359984	2.111212657236631
chr1	26470000	26480000	chr1	26860000	26870000	0.19251726640757283	2.111212657236631
chr1	26590000	26600000	chr1	26870000	26880000	0.005871786449591597	2.111212657236631
chr1	26600000	26610000	chr1	26780000	26790000	0.01209606920777988	2.599207668339954
chr1	27040000	27050000	chr1	27280000	27290000	0.10686670145550235	2.111212657236631
chr1	27040000	27050000	chr1	27390000	27400000	0.17973329344546754	2.111212657236631
chr1	27100000	27110000	chr1	27280000	27290000	0.007691706670255268	2.111212657236631
chr1	27100000	27110000	chr1	27610000	27620000	0.17973329344546754	2.599207668339954
chr1	27110000	27120000	chr1	27380000	27390000	0.17854085829013983	2.599207668339954
chr1	27300000	27310000	chr1	27390000	27400000	0.009712719103408676	2.111212657236631
chr1	27300000	27310000	chr1	27600000	27610000	0.09902077184057348	2.111212657236631
chr1	27400000	27410000	chr1	27600000	27610000	0.014185774154847782	3.2
chr1	27680000	27690000	chr1	28120000	28130000	0.19850180414530313	2.111212657236631
chr1	27850000	27860000	chr1	27970000	27980000	0.005871786449591597	2.111212657236631
chr1	27850000	27860000	chr1	28210000	28220000	0.08434743743170534	3.2
chr1	28400000	28410000	chr1	28590000	28600000	0.15710053328263435	2.111212657236631
chr1	28640000	28650000	chr1	28870000	28880000	0.12634795434583623	2.111212657236631
chr1	28790000	28800000	chr1	28860000	28870000	0.029019082513400463	2.111212657236631
chr1	28790000	28800000	chr1	29200000	29210000	0.09155651638650929	2.599207668339954
chr1	28880000	28890000	chr1	29030000	29040000	0.006455213699210486	2.111212657236631
chr1	28880000	28890000	chr1	29190000	29200000	0.0034153623209698387	2.111212657236631
chr1	29050000	29060000	chr1	29200000	29210000	0.17469665376880184	2.111212657236631
chr1	29230000	29240000	chr1	29830000	29840000	0.07544424320352854	2.111212657236631
chr1	29240000	29250000	chr1	29440000	29450000	0.09174676073382061	2.111212657236631
chr1	29240000	29250000	chr1	30700000	30710000	0.004897412110860469	2.111212657236631
chr1	29330000	29340000	chr1	30690000	30700000	0.10430300354271538	2.599207668339954
chr1	30390000	30400000	chr1	30690000	30700000	0.13839462655193366	2.599207668339954
chr1	30720000	30730000	chr1	30910000	30920000	0.001076966695925885	2.111212657236631
chr1	30790000	30800000	chr1	30910000	30920000	3.744645364667232e-05	2.111212657236631
chr1	31180000	31190000	chr1	31330000	31340000	0.17558300028045049	2.111212657236631
chr1	31180000	31190000	chr1	31420000	31430000	0.0675310762005991	2.599207668339954
chr1	31190000	31200000	chr1	31540000	31550000	0.07544424320352854	2.599207668339954
chr1	31570000	31580000	chr1	31780000	31790000	0.09324539542533701	2.111212657236631
chr1	31650000	31660000	chr1	31970000	31980000	0.0675310762005991	2.111212657236631
chr1	31660000	31670000	chr1	31780000	31790000	0.17558300028045049	2.111212657236631
chr1	31750000	31760000	chr1	32050000	32060000	0.17558300028045049	2.111212657236631
chr1	31800000	31810000	chr1	31970000	31980000	0.08945330689953966	3.2
chr1	32210000	32220000	chr1	32410000	32420000	0.03169395217173196	2.111212657236631
chr1	32450000	32460000	chr1	32870000	32880000	0.09902077184057348	2.111212657236631
chr1	32700000	32710000	chr1	32770000	32780000	0.011404528331344725	2.111212657236631
chr1	32890000	32900000	chr1	33080000	33090000	0.017592456608916836	4.222425314473262
chr1	33290000	33300000	chr1	33460000	33470000	0.10724937060034706	2.599207668339954
chr1	33360000	33370000	chr1	33460000	33470000	0.18830470077185066	2.111212657236631
chr1	33630000	33640000	chr1	34740000	34750000	0.19850180414530313	2.111212657236631
chr1	34460000	34470000	chr1	34740000	34750000	0.043212553399543226	2.111212657236631
chr1	34860000	34870000	chr1	35270000	35280000	0.185602115942521	2.111212657236631
chr1	35190000	35200000	chr1	35540000	35550000	0.05984671113538714	2.599207668339954
chr1	35450000	35460000	chr1	35540000	35550000	0.0030859288340205015	2.111212657236631
chr1	35570000	35580000	chr1	35720000	35730000	0.005871786449591597	2.599207668339954
chr1	36090000	36100000	chr1	36420000	36430000	0.17469665376880184	2.111212657236631
chr1	36160000	36170000	chr1	36290000	36300000	0.05868683451287715	2.599207668339954
chr1	36340000	36350000	chr1	36420000	36430000	0.013263756384174274	2.111212657236631
chr1	36550000	36560000	chr1	37440000	37450000	0.07616913381999485	2.111212657236631
chr1	37470000	37480000	chr1	37670000	37680000	0.01642765186877393	2.111212657236631
chr1	37570000	37580000	chr1	37690000	37700000	0.07544424320352854	3.2
chr1	37570000	37580000	chr1	37850000	37860000	0.185602115942521	3.2
chr1	37690000	37700000	chr1	37960000	37970000	0.10446811629870174	2.599207668339954
chr1	38030000	38040000	chr1	38820000	38830000	0.0022614349837111374	2.599207668339954
chr1	38600000	38610000	chr1	38810000	38820000	0.003216844089895643	2.599207668339954
chr1	38850000	38860000	chr1	39080000	39090000	0.17522535429700387	2.599207668339954
chr1	38860000	38870000	chr1	39000000	39010000	0.04194808520983377	2.111212657236631
chr1	39100000	39110000	chr1	39180000	39190000	0.17522535429700387	2.111212657236631
chr1	39100000	39110000	chr1	39250000	39260000	0.11086514550076093	2.599207668339954
chr1	39110000	39120000	chr1	39540000	39550000	0.04194808520983377	2.111212657236631
chr1	39700000	39710000	chr1	39800000	39810000	0.18118937676042812	2.111212657236631
chr1	39820000	39830000	chr1	39970000	39980000	0.017903340444689896	2.111212657236631
chr1	40070000	40080000	chr1	40410000	40420000	0.03296325943782146	2.599207668339954
chr1	40110000	40120000	chr1	40360000	40370000	0.04194808520983377	6.4
chr1	40140000	40150000	chr1	40320000	40330000	0.008087068639269196	2.111212657236631
chr1	40140000	40150000	chr1	40410000	40420000	0.02774202369076139	2.111212657236631
chr1	40610000	40620000	chr1	40760000	40770000	0.12053270037855082	2.111212657236631
chr1	40610000	40620000	chr1	40850000	40860000	0.12053270037855082	2.599207668339954
chr1	40770000	40780000	chr1	40840000	40850000	0.011495649626454262	2.111212657236631
chr1	41270000	41280000	chr1	41420000	41430000	0.005346653021842442	2.111212657236631
chr1	41520000	41530000	chr1	41990000	42000000	0.04194808520983377	2.111212657236631
chr1	41810000	41820000	chr1	42080000	42090000	0.16959425143320672	2.111212657236631
chr1	42150000	42160000	chr1	42740000	42750000	0.12053270037855082	2.111212657236631
chr1	42510000	42520000	chr1	42740000	42750000	0.058926617266239135	2.111212657236631
chr1	42580000	42590000	chr1	42740000	42750000	0.04194808520983377	2.599207668339954
chr1	42590000	42600000	chr1	43110000	43120000	0.12441249339249377	3.6758347359905126
chr1	42770000	42780000	chr1	43070000	43080000	0.002413752426079647	2.111212657236631
chr1	42780000	42790000	chr1	42900000	42910000	0.05275759322072404	2.111212657236631
chr1	42910000	42920000	chr1	43070000	43080000	0.0011890235251766912	2.111212657236631
chr1	43220000	43230000	chr1	43420000	43430000	0.0024983280807618496	2.111212657236631
chr1	43220000	43230000	chr1	43580000	43590000	0.17522535429700387	2.599207668339954
chr1	43520000	43530000	chr1	43930000	43940000	0.03226993422826561	2.599207668339954
chr1	43530000	43540000	chr1	44050000	44060000	0.04198304536712746	2.111212657236631
chr1	44020000	44030000	chr1	44630000	44640000	0.16904751285694194	2.111212657236631
chr1	44220000	44230000	chr1	44310000	44320000	0.028183509744487897	2.111212657236631
chr1	44370000	44380000	chr1	44590000	44600000	0.04304300685720991	2.111212657236631
chr1	44730000	44740000	chr1	45500000	45510000	0.0914847071294637	2.111212657236631
chr1	44770000	44780000	chr1	45570000	45580000	0.06846012785735059	2.599207668339954
chr1	44800000	44810000	chr1	45310000	45320000	0.003216844089895643	3.6758347359905126
chr1	44810000	44820000	chr1	45000000	45010000	0.011863793899934118	2.599207668339954
chr1	44830000	44840000	chr1	45480000	45490000	0.1926817921987555	2.599207668339954
chr1	45010000	45020000	chr1	45300000	45310000	0.0011890235251766912	2.111212657236631
chr1	45010000	45020000	chr1	45490000	45500000	0.17522535429700387	2.111212657236631
chr1	45340000	45350000	chr1	45570000	45580000	0.0971436513164585	2.111212657236631
chr1	45350000	45360000	chr1	45490000	45500000	0.020006886828877503	2.599207668339954
chr1	46030000	46040000	chr1	46180000	46190000	0.0022614349837111374	2.599207668339954
chr1	46450000	46460000	chr1	46530000	46540000	0.028183509744487897	2.599207668339954
chr1	46550000	46560000	chr1	46720000	46730000	0.18516257388621388	2.111212657236631
chr1	46930000	46940000	chr1	47130000	47140000	0.006456362400789054	2.111212657236631
chr1	47180000	47190000	chr1	47250000	47260000	0.02200020570886072	2.111212657236631
chr1	47430000	47440000	chr1	47710000	47720000	0.028183509744487897	2.111212657236631
chr1	47520000	47530000	chr1	47710000	47720000	0.18118937676042812	2.111212657236631
chr1	48090000	48100000	chr1	48210000	48220000	0.06567346803194095	3.2
chr1	48670000	48680000	chr1	50330000	50340000	0.17522535429700387	2.111212657236631
chr1	50360000	50370000	chr1	50720000	50730000	0.020006886828877503	2.111212657236631
chr1	50370000	50380000	chr1	50600000	50610000	0.09328176680446097	2.111212657236631
chr1	50760000	50770000	chr1	51170000	51180000	0.18516257388621388	3.6758347359905126
chr1	50770000	50780000	chr1	51050000	51060000	0.0505563943333443	2.599207668339954
chr1	50770000	50780000	chr1	51330000	51340000	0.18118937676042812	2.111212657236631
chr1	50870000	50880000	chr1	51040000	51050000	0.0499476327742931	2.111212657236631
chr1	51320000	51330000	chr1	51750000	51760000	0.18118937676042812	2.599207668339954
chr1	51440000	51450000	chr1	51520000	51530000	0.11724682992895491	2.111212657236631
chr1	51610000	51620000	chr1	51770000	51780000	0.11724682992895491	3.2
chr1	51890000	51900000	chr1	52000000	52010000	0.07189719108689387	2.111212657236631
chr1	52120000	52130000	chr1	52350000	52360000	0.1292714203289122	2.111212657236631
chr1	52140000	52150000	chr1	52280000	52290000	0.1719083378196404	2.111212657236631
chr1	52140000	52150000	chr1	52660000	52670000	0.02200020570886072	2.599207668339954
chr1	52400000	52410000	chr1	52680000	52690000	0.022645270364411704	2.599207668339954
chr1	52910000	52920000	chr1	53180000	53190000	0.04194808520983377	2.111212657236631
chr1	53270000	53280000	chr1	53390000	53400000	0.0004639192764099853	2.111212657236631
chr1	53480000	53490000	chr1	53750000	53760000	0.17522535429700387	2.111212657236631
chr1	53860000	53870000	chr1	53950000	53960000	0.03541165118080014	2.111212657236631
chr1	53870000	53880000	chr1	54790000	54800000	0.058926617266239135	2.111212657236631
chr1	54020000	54030000	chr1	54810000	54820000	0.13347760245819387	3.6758347359905126
chr1	54060000	54070000	chr1	54390000	54400000	0.17522535429700387	2.111212657236631
chr1	54070000	54080000	chr1	54790000	54800000	0.042959814162296245	2.599207668339954
chr1	54090000	54100000	chr1	54490000	54500000	0.008087068639269196	2.599207668339954
chr1	54210000	54220000	chr1	54390000	54400000	0.18118937676042812	2.111212657236631
chr1	54210000	54220000	chr1	54480000	54490000	0.02711635073577496	2.111212657236631
chr1	54270000	54280000	chr1	54790000	54800000	0.18118937676042812	2.599207668339954
chr1	54390000	54400000	chr1	54480000	54490000	0.18118937676042812	3.2
chr1	54500000	54510000	chr1	54800000	54810000	0.04194808520983377	2.111212657236631
chr1	54670000	54680000	chr1	54800000	54810000	0.12441249339249377	2.111212657236631
chr1	55060000	55070000	chr1	55280000	55290000	0.08335324428911718	2.111212657236631
chr1	55140000	55150000	chr1	55270000	55280000	0.0011890235251766912	2.111212657236631
chr1	55280000	55290000	chr1	56580000	56590000	0.029503179592490266	2.111212657236631
chr1	55370000	55380000	chr1	56580000	56590000	0.17631461681119445	2.599207668339954
chr1	56810000	56820000	chr1	58050000	58060000	0.1463631350395805	2.111212657236631
chr1	56830000	56840000	chr1	57350000	57360000	0.14511306719328632	2.111212657236631
chr1	58510000	58520000	chr1	58660000	58670000	0.0033586480522413975	2.111212657236631
chr1	58740000	58750000	chr1	59720000	59730000	0.017837297264347837	3.6758347359905126
chr1	58800000	58810000	chr1	59300000	59310000	0.1344304919640944	2.111212657236631
chr1	58890000	58900000	chr1	59290000	59300000	0.15350982532277208	2.111212657236631
chr1	60830000	60840000	chr1	61600000	61610000	0.1564191761463206	3.6758347359905126
chr1	60840000	60850000	chr1	61850000	61860000	0.07965824217504389	2.111212657236631
chr1	60850000	60860000	chr1	61440000	61450000	0.11324033787770314	2.111212657236631
chr1	60960000	60970000	chr1	61580000	61590000	0.16979303889625413	2.111212657236631
chr1	60970000	60980000	chr1	61450000	61460000	0.020140872467672908	2.111212657236631
chr1	60970000	60980000	chr1	61850000	61860000	0.16979303889625413	3.6758347359905126
chr1	61070000	61080000	chr1	61240000	61250000	0.03299635601459016	2.599207668339954
chr1	61470000	61480000	chr1	61840000	61850000	0.16000436671854912	2.111212657236631
chr1	62170000	62180000	chr1	62400000	62410000	0.0152352057227534	2.111212657236631
chr1	62430000	62440000	chr1	62750000	62760000	0.11257904681398985	3.2
chr1	62500000	62510000	chr1	62750000	62760000	0.0152352057227534	2.599207668339954
chr1	63320000	63330000	chr1	63440000	63450000	0.02107100436745585	2.111212657236631
chr1	63320000	63330000	chr1	63520000	63530000	0.04301077859214813	2.111212657236631
chr1	63610000	63620000	chr1	64130000	64140000	0.020049997749063977	2.111212657236631
chr1	63610000	63620000	chr1	64240000	64250000	0.0031427965828458304	2.111212657236631
chr1	64260000	64270000	chr1	64670000	64680000	0.0073941360796443145	2.111212657236631
chr1	64680000	64690000	chr1	64820000	64830000	0.08464462483998744	2.111212657236631
chr1	64820000	64830000	chr1	65690000	65700000	0.08053649670681083	2.111212657236631
chr1	64850000	64860000	chr1	65030000	65040000	0.1770245977246531	2.599207668339954
chr1	65050000	65060000	chr1	65400000	65410000	0.11907477480884451	2.111212657236631
chr1	65060000	65070000	chr1	65210000	65220000	0.01719993461028519	2.599207668339954
chr1	65060000	65070000	chr1	65680000	65690000	0.010190765068394624	2.111212657236631
chr1	65170000	65180000	chr1	65690000	65700000	0.14511306719328632	2.111212657236631
chr1	65230000	65240000	chr1	65410000	65420000	0.03983273701673111	2.599207668339954
chr1	65230000	65240000	chr1	65680000	65690000	0.0029580020826631692	2.111212657236631
chr1	65320000	65330000	chr1	65390000	65400000	0.18819840985147906	2.111212657236631
chr1	65430000	65440000	chr1	65590000	65600000	0.16000436671854912	3.2
chr1	65430000	65440000	chr1	65680000	65690000	0.010190765068394624	2.111212657236631
chr1	65950000	65960000	chr1	66450000	66460000	0.19101418710166593	2.111212657236631
chr1	65960000	65970000	chr1	66230000	66240000	0.0682017657908432	3.2
chr1	66760000	66770000	chr1	66980000	66990000	0.02107100436745585	2.111212657236631
chr1	66760000	66770000	chr1	67140000	67150000	0.012652182663719874	2.111212657236631
chr1	66760000	66770000	chr1	67210000	67220000	0.03403904188759597	2.111212657236631
chr1	66770000	66780000	chr1	66900000	66910000	0.0634676770090808	2.111212657236631
chr1	67000000	67010000	chr1	67140000	67150000	0.06705554159541541	2.599207668339954
chr1	67220000	67230000	chr1	67500000	67510000	0.03601400395770608	2.111212657236631
chr1	67340000	67350000	chr1	67490000	67500000	0.02107100436745585	2.599207668339954
chr1	67550000	67560000	chr1	67760000	67770000	0.0012510755133751106	2.111212657236631
chr1	67680000	67690000	chr1	67750000	67760000	0.017837297264347837	2.111212657236631
chr1	68120000	68130000	chr1	68340000	68350000	0.0073941360796443145	2.599207668339954
chr1	69480000	69490000	chr1	69640000	69650000	0.18451961617158075	2.111212657236631
chr1	70130000	70140000	chr1	70490000	70500000	0.017837297264347837	3.2
chr1	70220000	70230000	chr1	71060000	71070000	0.019544319279451657	2.599207668339954
chr1	70530000	70540000	chr1	71040000	71050000	0.02107100436745585	2.599207668339954
chr1	70680000	70690000	chr1	70910000	70920000	0.16000436671854912	2.599207668339954
chr1	70700000	70710000	chr1	71030000	71040000	0.1352868525685455	3.6758347359905126
chr1	71770000	71780000	chr1	72040000	72050000	0.09871182373656834	2.599207668339954
chr1	74770000	74780000	chr1	75200000	75210000	0.0022447104939147255	2.111212657236631
chr1	75270000	75280000	chr1	75610000	75620000	0.044872311156182315	3.6758347359905126
chr1	77160000	77170000	chr1	77530000	77540000	0.13470525994746452	2.599207668339954
chr1	77980000	77990000	chr1	78110000	78120000	0.016709766584968484	2.111212657236631
chr1	78140000	78150000	chr1	78600000	78610000	0.008006268795526905	2.111212657236631
chr1	78140000	78150000	chr1	78670000	78680000	0.044872311156182315	2.111212657236631
chr1	83920000	83930000	chr1	84120000	84130000	0.0031713030249002445	2.599207668339954
chr1	83920000	83930000	chr1	84430000	84440000	0.015108550771280772	2.599207668339954
chr1	84130000	84140000	chr1	84760000	84770000	0.13371842696088077	2.599207668339954
chr1	84140000	84150000	chr1	84430000	84440000	0.05357038660622903	2.111212657236631
chr1	84450000	84460000	chr1	84750000	84760000	0.07111451196099115	3.6758347359905126
chr1	84650000	84660000	chr1	84730000	84740000	0.09749953613901936	2.599207668339954
chr1	84940000	84950000	chr1	85250000	85260000	0.005799395834712229	2.111212657236631
chr1	85110000	85120000	chr1	85240000	85250000	0.008006268795526905	2.599207668339954
chr1	86390000	86400000	chr1	86730000	86740000	0.044872311156182315	2.599207668339954
chr1	86400000	86410000	chr1	86500000	86510000	0.008006268795526905	2.111212657236631
chr1	86820000	86830000	chr1	87070000	87080000	0.044872311156182315	3.2
chr1	87130000	87140000	chr1	87280000	87290000	0.18180851086243882	2.111212657236631
chr1	87290000	87300000	chr1	87950000	87960000	0.023401900005754966	2.111212657236631
chr1	87570000	87580000	chr1	87950000	87960000	0.18280658289561472	2.111212657236631
chr1	88990000	89000000	chr1	89350000	89360000	0.013236048529562283	2.599207668339954
chr1	89000000	89010000	chr1	89450000	89460000	0.007066128356734103	2.111212657236631
chr1	89490000	89500000	chr1	89600000	89610000	0.015108550771280772	2.111212657236631
chr1	89500000	89510000	chr1	89750000	89760000	0.022538125168183987	3.2
chr1	89620000	89630000	chr1	89760000	89770000	0.008006268795526905	2.599207668339954
chr1	89800000	89810000	chr1	89980000	89990000	0.0031713030249002445	2.599207668339954
chr1	90720000	90730000	chr1	90960000	90970000	0.016030673601147398	2.111212657236631
chr1	90720000	90730000	chr1	91150000	91160000	0.06786526279850946	2.599207668339954
chr1	91280000	91290000	chr1	91400000	91410000	0.16508352431682977	2.111212657236631
chr1	91530000	91540000	chr1	91910000	91920000	0.044872311156182315	3.2
chr1	91990000	92000000	chr1	92620000	92630000	0.043466761857290086	2.111212657236631
chr1	92000000	92010000	chr1	92290000	92300000	0.020143980017959445	2.111212657236631
chr1	92310000	92320000	chr1	92600000	92610000	0.035855348428925675	3.6758347359905126
chr1	92860000	92870000	chr1	92990000	93000000	0.0019564930592537166	2.111212657236631
chr1	93310000	93320000	chr1	93830000	93840000	0.07005323241082691	3.6758347359905126
chr1	93430000	93440000	chr1	93820000	93830000	0.005544348219072459	2.599207668339954
chr1	93440000	93450000	chr1	93610000	93620000	0.04879228346310259	2.599207668339954
chr1	93630000	93640000	chr1	93820000	93830000	0.0032765483562143816	3.2
chr1	94040000	94050000	chr1	94460000	94470000	0.035855348428925675	2.599207668339954
chr1	94050000	94060000	chr1	94320000	94330000	0.0038952299201950873	2.111212657236631
chr1	94050000	94060000	chr1	94800000	94810000	0.15111287698468795	3.2
chr1	94500000	94510000	chr1	94800000	94810000	0.0009702268920151191	3.2
chr1	94510000	94520000	chr1	95040000	95050000	0.16231388293706772	2.111212657236631
chr1	94850000	94860000	chr1	95030000	95040000	0.0009702268920151191	2.599207668339954
chr1	94850000	94860000	chr1	95230000	95240000	0.19990035745183374	2.599207668339954
chr1	95130000	95140000	chr1	95220000	95230000	0.07516978039601425	2.111212657236631
chr1	96710000	96720000	chr1	96820000	96830000	0.12583788632529605	2.111212657236631
chr1	97150000	97160000	chr1	97840000	97850000	0.11627956591437007	2.111212657236631
chr1	97200000	97210000	chr1	98030000	98040000	0.19150417537437084	2.599207668339954
chr1	99180000	99190000	chr1	99690000	99700000	0.035855348428925675	3.2
chr1	99800000	99810000	chr1	100030000	100040000	0.020143980017959445	2.599207668339954
chr1	99800000	99810000	chr1	100350000	100360000	0.1769493803751802	2.111212657236631
chr1	99800000	99810000	chr1	100460000	100470000	0.01465792989100889	2.599207668339954
chr1	99810000	99820000	chr1	100860000	100870000	0.13989070804216183	2.599207668339954
chr1	100270000	100280000	chr1	100350000	100360000	0.15970187373154857	2.599207668339954
chr1	100270000	100280000	chr1	100450000	100460000	0.04879228346310259	2.111212657236631
chr1	100460000	100470000	chr1	100870000	100880000	0.005449030326987536	2.111212657236631
chr1	100530000	100540000	chr1	100860000	100870000	0.12583788632529605	2.111212657236631
chr1	100920000	100930000	chr1	101280000	101290000	0.0038952299201950873	2.111212657236631
chr1	105330000	105340000	chr1	105490000	105500000	0.09263835947753475	2.111212657236631
chr1	107780000	107790000	chr1	107970000	107980000	0.13985854449608062	2.111212657236631
chr1	107780000	107790000	chr1	108120000	108130000	0.0037330294855490113	3.2
chr1	108500000	108510000	chr1	108640000	108650000	0.09187001557293085	2.111212657236631
chr1	109250000	109260000	chr1	109510000	109520000	0.19150417537437084	3.2
chr1	109260000	109270000	chr1	109400000	109410000	0.003872279399518871	2.111212657236631
chr1	109480000	109490000	chr1	110020000	110030000	0.13375559029930817	2.111212657236631
chr1	109540000	109550000	chr1	109630000	109640000	0.012619090469973695	2.111212657236631
chr1	109540000	109550000	chr1	109760000	109770000	0.042783456662787024	2.111212657236631
chr1	109640000	109650000	chr1	109760000	109770000	0.0038952299201950873	2.111212657236631
chr1	109780000	109790000	chr1	109910000	109920000	0.07335557015391807	2.111212657236631
chr1	110200000	110210000	chr1	110310000	110320000	0.026411973772603407	2.111212657236631
chr1	110200000	110210000	chr1	110480000	110490000	0.0018051332457442726	2.111212657236631
chr1	110300000	110310000	chr1	110480000	110490000	0.07288932142302273	2.111212657236631
chr1	110620000	110630000	chr1	110770000	110780000	0.15200063850923481	2.111212657236631
chr1	110620000	110630000	chr1	110990000	111000000	0.05443145268695193	2.111212657236631
chr1	110820000	110830000	chr1	110990000	111000000	0.19977224528076348	3.2
chr1	111220000	111230000	chr1	111400000	111410000	0.06696046703070234	2.111212657236631
chr1	111480000	111490000	chr1	111750000	111760000	0.001521147691796787	3.2
chr1	111510000	111520000	chr1	111640000	111650000	0.024156874778407014	2.111212657236631
chr1	112380000	112390000	chr1	112700000	112710000	0.014574690015310058	2.111212657236631
chr1	112390000	112400000	chr1	112460000	112470000	0.1264716304305592	2.111212657236631
chr1	112390000	112400000	chr1	112600000	112610000	0.14117065357524405	2.599207668339954
chr1	112500000	112510000	chr1	112700000	112710000	0.07477679919807201	2.111212657236631
chr1	112610000	112620000	chr1	112700000	112710000	0.11882407693144989	2.111212657236631
chr1	112710000	112720000	chr1	113080000	113090000	0.19977224528076348	2.111212657236631
chr1	112880000	112890000	chr1	113040000	113050000	0.0018051332457442726	2.111212657236631
chr1	113130000	113140000	chr1	113680000	113690000	0.0018051332457442726	3.2
chr1	113270000	113280000	chr1	113630000	113640000	0.15200063850923481	2.111212657236631
chr1	113830000	113840000	chr1	113950000	113960000	0.010755645996189112	2.599207668339954
chr1	113990000	114000000	chr1	114290000	114300000	0.011106902252911366	3.6758347359905126
chr1	114330000	114340000	chr1	114550000	114560000	0.059704645491362486	2.599207668339954
chr1	114340000	114350000	chr1	114420000	114430000	0.04622254927378	2.111212657236631
chr1	114420000	114430000	chr1	114560000	114570000	0.18285778261503238	2.111212657236631
chr1	115130000	115140000	chr1	115460000	115470000	0.022027058001596406	2.111212657236631
chr1	115130000	115140000	chr1	115590000	115600000	0.011106902252911366	2.111212657236631
chr1	115600000	115610000	chr1	115700000	115710000	0.11253484757569066	2.111212657236631
chr1	115600000	115610000	chr1	115770000	115780000	0.014574690015310058	2.599207668339954
chr1	115800000	115810000	chr1	115980000	115990000	0.07410111786065077	2.111212657236631
chr1	116140000	116150000	chr1	116480000	116490000	7.539030111569645e-05	2.599207668339954
chr1	116360000	116370000	chr1	116480000	116490000	0.0030744637470145482	2.111212657236631
chr1	116730000	116740000	chr1	116820000	116830000	0.059704645491362486	2.111212657236631
chr1	116730000	116740000	chr1	117040000	117050000	0.0917583085764256	3.2
chr1	117500000	117510000	chr1	117890000	117900000	0.06696046703070234	2.111212657236631
chr1	117520000	117530000	chr1	117750000	117760000	0.0018051332457442726	2.111212657236631
chr1	117530000	117540000	chr1	117680000	117690000	0.01922844406458421	2.111212657236631
chr1	119800000	119810000	chr1	119960000	119970000	0.0999897629323301	2.111212657236631
chr1	145840000	145850000	chr1	146010000	146020000	0.003708590217370895	2.599207668339954
chr1	147270000	147280000	chr1	147380000	147390000	0.04538343147704936	2.111212657236631
chr1	147490000	147500000	chr1	147630000	147640000	0.07064812669949389	2.111212657236631
chr1	147640000	147650000	chr1	147890000	147900000	0.14960843169271457	2.111212657236631
chr1	147710000	147720000	chr1	147880000	147890000	0.14215933903932346	2.111212657236631
chr1	149930000	149940000	chr1	150180000	150190000	0.03648512745229737	5.198415336679908
chr1	149950000	149960000	chr1	150050000	150060000	0.06660809118476367	2.111212657236631
chr1	150250000	150260000	chr1	150990000	151000000	0.051919736409101296	2.111212657236631
chr1	150470000	150480000	chr1	150970000	150980000	0.17153076288200983	2.599207668339954
chr1	150560000	150570000	chr1	150990000	151000000	0.0259352598100542	2.111212657236631
chr1	151300000	151310000	chr1	151410000	151420000	0.03200810619857047	2.599207668339954
chr1	151300000	151310000	chr1	151840000	151850000	0.04077569815567755	2.111212657236631
chr1	151440000	151450000	chr1	151830000	151840000	0.1426890417513378	2.599207668339954
chr1	151530000	151540000	chr1	151730000	151740000	0.14046701490309133	2.111212657236631
chr1	151530000	151540000	chr1	151830000	151840000	0.08621164266644515	2.111212657236631
chr1	151700000	151710000	chr1	151840000	151850000	0.03698183721351754	2.111212657236631
chr1	151920000	151930000	chr1	152000000	152010000	0.023871348647642142	2.599207668339954
chr1	152050000	152060000	chr1	152180000	152190000	0.019324995420654894	2.111212657236631
chr1	152050000	152060000	chr1	152460000	152470000	0.17609406894490975	2.111212657236631
chr1	152190000	152200000	chr1	152440000	152450000	0.015582122733562695	2.599207668339954
chr1	152650000	152660000	chr1	153200000	153210000	0.15980604426271558	2.111212657236631
chr1	152870000	152880000	chr1	153200000	153210000	0.026218994718864574	3.2
chr1	153350000	153360000	chr1	153490000	153500000	0.012440069750635496	2.111212657236631
chr1	153500000	153510000	chr1	153760000	153770000	0.03700875986687955	2.599207668339954
chr1	153510000	153520000	chr1	153640000	153650000	0.13384515166812924	2.111212657236631
chr1	153670000	153680000	chr1	153970000	153980000	0.1168228128646451	2.111212657236631
chr1	153790000	153800000	chr1	153970000	153980000	0.0007927724384885574	2.111212657236631
chr1	153800000	153810000	chr1	154260000	154270000	0.19254725281821639	2.111212657236631
chr1	154180000	154190000	chr1	154330000	154340000	0.13908982675905496	2.111212657236631
chr1	154550000	154560000	chr1	155050000	155060000	0.04538343147704936	2.599207668339954
chr1	154560000	154570000	chr1	154750000	154760000	0.022151523482445208	2.111212657236631
chr1	154560000	154570000	chr1	154870000	154880000	0.021146923459910986	2.111212657236631
chr1	154560000	154570000	chr1	154940000	154950000	0.020078790851615264	2.111212657236631
chr1	154950000	154960000	chr1	155060000	155070000	0.1240730667997446	2.599207668339954
chr1	155080000	155090000	chr1	155160000	155170000	0.08621164266644515	2.599207668339954
chr1	155190000	155200000	chr1	155310000	155320000	0.14419186577822735	2.111212657236631
chr1	155200000	155210000	chr1	155580000	155590000	0.07326984425383162	2.599207668339954
chr1	155330000	155340000	chr1	155590000	155600000	0.019324995420654894	2.111212657236631
chr1	155630000	155640000	chr1	156000000	156010000	0.19254725281821639	2.111212657236631
chr1	156080000	156090000	chr1	156230000	156240000	0.17811185706059138	2.599207668339954
chr1	156090000	156100000	chr1	156280000	156290000	0.19561346084422912	5.198415336679908
chr1	156140000	156150000	chr1	156320000	156330000	0.12567161763094115	2.111212657236631
chr1	156460000	156470000	chr1	156590000	156600000	0.1474292818093068	2.111212657236631
chr1	156690000	156700000	chr1	156850000	156860000	0.19561346084422912	2.599207668339954
chr1	156690000	156700000	chr1	156930000	156940000	0.028250010152999376	2.111212657236631
chr1	157180000	157190000	chr1	157490000	157500000	0.0015298916740891233	2.599207668339954
chr1	157190000	157200000	chr1	157360000	157370000	0.021146923459910986	2.111212657236631
chr1	157300000	157310000	chr1	157490000	157500000	0.01868800918315252	2.111212657236631
chr1	157370000	157380000	chr1	157480000	157490000	0.0007927724384885574	2.111212657236631
chr1	157970000	157980000	chr1	158110000	158120000	0.1168228128646451	2.111212657236631
chr1	158190000	158200000	chr1	159000000	159010000	0.11730273837984231	2.599207668339954
chr1	158500000	158510000	chr1	158990000	159000000	0.14419186577822735	2.599207668339954
chr1	158500000	158510000	chr1	159070000	159080000	0.029514057227928204	2.111212657236631
chr1	158590000	158600000	chr1	158990000	159000000	0.01868800918315252	2.599207668339954
chr1	158600000	158610000	chr1	158880000	158890000	0.13617581193035275	2.111212657236631
chr1	158670000	158680000	chr1	158990000	159000000	0.05795133601865922	2.111212657236631
chr1	158680000	158690000	chr1	158820000	158830000	0.04077569815567755	2.111212657236631
chr1	158770000	158780000	chr1	158980000	158990000	0.14960843169271457	3.6758347359905126
chr1	159130000	159140000	chr1	159880000	159890000	0.1933533500761547	2.111212657236631
chr1	159140000	159150000	chr1	159790000	159800000	0.11343564728703281	2.111212657236631
chr1	159200000	159210000	chr1	159910000	159920000	0.08313070847712592	2.111212657236631
chr1	159790000	159800000	chr1	159890000	159900000	0.14419186577822735	2.111212657236631
chr1	159790000	159800000	chr1	160010000	160020000	0.061364618494147954	2.111212657236631
chr1	159930000	159940000	chr1	160010000	160020000	0.01952294282644096	2.111212657236631
chr1	160090000	160100000	chr1	160370000	160380000	0.1168228128646451	2.111212657236631
chr1	160170000	160180000	chr1	160640000	160650000	0.17123111089009677	3.6758347359905126
chr1	160420000	160430000	chr1	160610000	160620000	0.0028042197717283632	2.111212657236631
chr1	160670000	160680000	chr1	160960000	160970000	0.17153076288200983	2.599207668339954
chr1	160730000	160740000	chr1	161090000	161100000	0.022151523482445208	3.2
chr1	160740000	160750000	chr1	160960000	160970000	0.11970899301103932	2.111212657236631
chr1	160830000	160840000	chr1	160950000	160960000	0.029907202089386364	2.111212657236631
chr1	161210000	161220000	chr1	161370000	161380000	0.026218994718864574	2.599207668339954
chr1	161400000	161410000	chr1	161740000	161750000	0.0259352598100542	2.111212657236631
chr1	161790000	161800000	chr1	162020000	162030000	0.009169029965994618	2.111212657236631
chr1	162060000	162070000	chr1	162380000	162390000	0.019324995420654894	2.111212657236631
chr1	162850000	162860000	chr1	163300000	163310000	0.016981296422888953	2.111212657236631
chr1	162860000	162870000	chr1	163160000	163170000	0.018410707313939522	2.111212657236631
chr1	165390000	165400000	chr1	165580000	165590000	0.0011100773446023199	2.599207668339954
chr1	165600000	165610000	chr1	165900000	165910000	0.026047394855867365	2.599207668339954
chr1	165710000	165720000	chr1	165910000	165920000	0.016337274147371662	2.111212657236631
chr1	166480000	166490000	chr1	166840000	166850000	0.1945339890165985	2.111212657236631
chr1	166900000	166910000	chr1	167050000	167060000	0.006971138787990883	2.599207668339954
chr1	167060000	167070000	chr1	167440000	167450000	0.028091006070729844	2.599207668339954
chr1	167060000	167070000	chr1	167530000	167540000	0.014046927314903592	2.111212657236631
chr1	167240000	167250000	chr1	167530000	167540000	0.11272773966684578	2.599207668339954
chr1	167590000	167600000	chr1	167680000	167690000	0.028091006070729844	2.111212657236631
chr1	167710000	167720000	chr1	167930000	167940000	0.1461495230407323	2.111212657236631
chr1	168340000	168350000	chr1	168570000	168580000	0.06241783731339039	2.111212657236631
chr1	168430000	168440000	chr1	168570000	168580000	0.009417307189978538	2.111212657236631
chr1	168600000	168610000	chr1	169350000	169360000	0.1365279551575268	2.111212657236631
chr1	168890000	168900000	chr1	169400000	169410000	0.18610758459313984	2.111212657236631
chr1	169100000	169110000	chr1	169350000	169360000	0.04676734558326463	2.599207668339954
chr1	169560000	169570000	chr1	169700000	169710000	0.10344736310268732	2.599207668339954
chr1	169900000	169910000	chr1	170070000	170080000	0.14134539262782048	2.111212657236631
chr1	171630000	171640000	chr1	171980000	171990000	0.10344736310268732	2.111212657236631
chr1	171800000	171810000	chr1	171980000	171990000	0.016337274147371662	2.111212657236631
chr1	171820000	171830000	chr1	172400000	172410000	0.16774471766397336	2.599207668339954
chr1	172010000	172020000	chr1	172390000	172400000	0.18030551204242518	2.599207668339954
chr1	172430000	172440000	chr1	172710000	172720000	0.0005436041876387687	2.111212657236631
chr1	172450000	172460000	chr1	172530000	172540000	0.0023089216260420895	2.111212657236631
chr1	172740000	172750000	chr1	173200000	173210000	0.0011100773446023199	2.599207668339954
chr1	172830000	172840000	chr1	173210000	173220000	0.18713509746333973	2.111212657236631
chr1	173420000	173430000	chr1	173850000	173860000	0.16036464764914996	2.111212657236631
chr1	173430000	173440000	chr1	174070000	174080000	0.1945339890165985	2.111212657236631
chr1	174080000	174090000	chr1	174210000	174220000	0.12614609481983816	2.111212657236631
chr1	174260000	174270000	chr1	174730000	174740000	0.0005436041876387687	2.111212657236631
chr1	174260000	174270000	chr1	174990000	175000000	0.18030551204242518	2.111212657236631
chr1	174770000	174780000	chr1	174980000	174990000	0.0009239380898170187	2.111212657236631
chr1	175030000	175040000	chr1	175130000	175140000	0.009417307189978538	2.111212657236631
chr1	175150000	175160000	chr1	175310000	175320000	0.0002868912780007449	2.111212657236631
chr1	175360000	175370000	chr1	175820000	175830000	0.03173354308706923	2.599207668339954
chr1	175370000	175380000	chr1	176060000	176070000	0.018033556108500336	2.111212657236631
chr1	178030000	178040000	chr1	178290000	178300000	0.04149075766910868	2.111212657236631
chr1	178530000	178540000	chr1	178750000	178760000	0.003961266437961353	2.599207668339954
chr1	178530000	178540000	chr1	179090000	179100000	0.15564829649182316	2.599207668339954
chr1	178540000	178550000	chr1	179000000	179010000	0.0005436041876387687	2.111212657236631
chr1	178540000	178550000	chr1	179360000	179370000	0.09456914372086757	2.599207668339954
chr1	178770000	178780000	chr1	179000000	179010000	0.005168597269437462	2.111212657236631
chr1	179090000	179100000	chr1	179360000	179370000	0.018033556108500336	2.111212657236631
chr1	179700000	179710000	chr1	179810000	179820000	0.006971138787990883	2.111212657236631
chr1	179860000	179870000	chr1	180160000	180170000	0.0786514499997241	2.599207668339954
chr1	180250000	180260000	chr1	180410000	180420000	0.0032369121231346407	2.111212657236631
chr1	180250000	180260000	chr1	180480000	180490000	0.016670553073956443	2.111212657236631
chr1	180510000	180520000	chr1	181160000	181170000	0.0030539650312166877	2.111212657236631
chr1	180520000	180530000	chr1	180860000	180870000	0.0002868912780007449	2.599207668339954
chr1	180630000	180640000	chr1	180860000	180870000	0.058714306020181364	2.111212657236631
chr1	180880000	180890000	chr1	181160000	181170000	0.002614026994080254	2.111212657236631
chr1	181040000	181050000	chr1	181150000	181160000	0.018033556108500336	2.111212657236631
chr1	181190000	181200000	chr1	181420000	181430000	0.009417307189978538	2.111212657236631
chr1	181470000	181480000	chr1	182050000	182060000	0.1840569441548861	2.599207668339954
chr1	182080000	182090000	chr1	182570000	182580000	0.06643626119565268	3.2
chr1	182080000	182090000	chr1	182780000	182790000	0.16384549235529003	2.111212657236631
chr1	182090000	182100000	chr1	182410000	182420000	0.00028604392875744566	3.2
chr1	182240000	182250000	chr1	182380000	182390000	0.11802780814321026	2.111212657236631
chr1	182300000	182310000	chr1	182390000	182400000	0.0957634462103655	2.111212657236631
chr1	182440000	182450000	chr1	182570000	182580000	0.07201922122424129	2.599207668339954
chr1	182450000	182460000	chr1	182780000	182790000	0.12847631469482024	2.599207668339954
chr1	182600000	182610000	chr1	182780000	182790000	5.687990462854842e-05	2.111212657236631
chr1	182960000	182970000	chr1	183620000	183630000	0.17163231576355897	2.111212657236631
chr1	183470000	183480000	chr1	183540000	183550000	0.17443677441540456	2.111212657236631
chr1	183470000	183480000	chr1	183620000	183630000	0.1272706879924206	2.599207668339954
chr1	183650000	183660000	chr1	183910000	183920000	0.0047667758777199315	2.111212657236631
chr1	184070000	184080000	chr1	184660000	184670000	0.14398945094355137	2.599207668339954
chr1	184080000	184090000	chr1	184210000	184220000	0.07201922122424129	2.111212657236631
chr1	184730000	184740000	chr1	185150000	185160000	0.1272706879924206	2.111212657236631
chr1	184800000	184810000	chr1	184970000	184980000	0.0024127827611177505	2.111212657236631
chr1	184810000	184820000	chr1	185170000	185180000	0.06126078062691864	3.2
chr1	185030000	185040000	chr1	185160000	185170000	0.10455133957222042	3.2
chr1	185210000	185220000	chr1	185660000	185670000	0.10455133957222042	2.599207668339954
chr1	185320000	185330000	chr1	185570000	185580000	0.08295987252058536	2.111212657236631
chr1	185800000	185810000	chr1	186210000	186220000	0.02550789884738272	2.111212657236631
chr1	186400000	186410000	chr1	186980000	186990000	0.021504530517404745	2.111212657236631
chr1	186480000	186490000	chr1	186980000	186990000	0.010571992060523838	2.111212657236631
chr1	186610000	186620000	chr1	186980000	186990000	0.04932107952705957	2.599207668339954
chr1	192800000	192810000	chr1	193000000	193010000	0.05140472974870991	2.599207668339954
chr1	196150000	196160000	chr1	196300000	196310000	0.11184948657897606	2.111212657236631
chr1	196360000	196370000	chr1	196650000	196660000	0.07201922122424129	2.111212657236631
chr1	197180000	197190000	chr1	197350000	197360000	0.15814558971832096	2.599207668339954
chr1	197520000	197530000	chr1	197910000	197920000	0.08676629667252374	3.2
chr1	197530000	197540000	chr1	197870000	197880000	0.1192624662612968	2.599207668339954
chr1	197610000	197620000	chr1	197900000	197910000	0.1272706879924206	3.2
chr1	197610000	197620000	chr1	198350000	198360000	0.10455133957222042	2.111212657236631
chr1	198160000	198170000	chr1	198670000	198680000	0.05140472974870991	2.111212657236631
chr1	198750000	198760000	chr1	199460000	199470000	0.13872525905502922	3.2
chr1	198760000	198770000	chr1	199110000	199120000	0.03639927347838372	2.111212657236631
chr1	200040000	200050000	chr1	200480000	200490000	0.14867215842255146	2.599207668339954
chr1	200130000	200140000	chr1	200280000	200290000	0.04281348657737141	2.599207668339954
chr1	200280000	200290000	chr1	200490000	200500000	0.1482980836067304	2.111212657236631
chr1	200620000	200630000	chr1	200800000	200810000	0.013759769502954286	2.111212657236631
chr1	200970000	200980000	chr1	201050000	201060000	0.055092656656421345	2.111212657236631
chr1	201540000	201550000	chr1	201700000	201710000	0.006439401801283884	2.111212657236631
chr1	201550000	201560000	chr1	201790000	201800000	0.04306253998404415	2.599207668339954
chr1	201880000	201890000	chr1	201970000	201980000	0.04243548432877547	2.111212657236631
chr1	201880000	201890000	chr1	202120000	202130000	0.017861395126984182	2.599207668339954
chr1	202000000	202010000	chr1	202120000	202130000	0.0003412929399226883	2.111212657236631
chr1	202180000	202190000	chr1	202310000	202320000	0.017861395126984182	2.111212657236631
chr1	202190000	202200000	chr1	202710000	202720000	0.05477910697979325	2.599207668339954
chr1	202470000	202480000	chr1	202630000	202640000	0.1527703393769306	2.599207668339954
chr1	203050000	203060000	chr1	203210000	203220000	0.1721744231271955	3.6758347359905126
chr1	203260000	203270000	chr1	203480000	203490000	0.013759769502954286	2.111212657236631
chr1	203300000	203310000	chr1	203690000	203700000	0.09399879601556199	2.111212657236631
chr1	203340000	203350000	chr1	203480000	203490000	0.030922993583123812	2.111212657236631
chr1	203500000	203510000	chr1	203700000	203710000	0.11147107783248977	2.111212657236631
chr1	203620000	203630000	chr1	203700000	203710000	0.05814376046417686	2.111212657236631
chr1	203860000	203870000	chr1	204120000	204130000	0.0005724428853872143	2.111212657236631
chr1	204160000	204170000	chr1	204360000	204370000	0.0371637305412196	2.111212657236631
chr1	204210000	204220000	chr1	204360000	204370000	0.05318716777484009	2.111212657236631
chr1	204570000	204580000	chr1	204780000	204790000	0.005636990422113519	3.6758347359905126
chr1	204980000	204990000	chr1	205060000	205070000	0.06287798771488655	3.2
chr1	204980000	204990000	chr1	205250000	205260000	0.07564040776987667	2.599207668339954
chr1	204980000	204990000	chr1	205330000	205340000	0.07564040776987667	2.111212657236631
chr1	205780000	205790000	chr1	205910000	205920000	0.17400989948307974	2.111212657236631
chr1	205790000	205800000	chr1	205970000	205980000	0.055092656656421345	2.111212657236631
chr1	205980000	205990000	chr1	206110000	206120000	0.17908212158792863	2.599207668339954
chr1	206480000	206490000	chr1	206580000	206590000	0.025345115804169392	2.111212657236631
chr1	206720000	206730000	chr1	206900000	206910000	0.06436910816524836	3.2
chr1	207070000	207080000	chr1	207500000	207510000	0.017861395126984182	2.111212657236631
chr1	207090000	207100000	chr1	207400000	207410000	0.017861395126984182	2.599207668339954
chr1	207100000	207110000	chr1	207260000	207270000	0.18000050611648646	2.599207668339954
chr1	207820000	207830000	chr1	207960000	207970000	0.055092656656421345	2.111212657236631
chr1	207890000	207900000	chr1	207960000	207970000	0.07466547458136706	2.111212657236631
chr1	208020000	208030000	chr1	208240000	208250000	0.017712098367396623	2.111212657236631
chr1	208120000	208130000	chr1	208240000	208250000	0.0871007637431022	2.599207668339954
chr1	209570000	209580000	chr1	209690000	209700000	0.017861395126984182	2.111212657236631
chr1	209570000	209580000	chr1	209750000	209760000	0.02312146768781465	2.111212657236631
chr1	209860000	209870000	chr1	209980000	209990000	0.017861395126984182	2.111212657236631
chr1	210450000	210460000	chr1	211110000	211120000	0.017712098367396623	2.599207668339954
chr1	210580000	210590000	chr1	211130000	211140000	0.046708920415922006	2.111212657236631
chr1	211310000	211320000	chr1	211650000	211660000	0.18795906163790077	2.111212657236631
chr1	211320000	211330000	chr1	211480000	211490000	0.16451667029697187	2.599207668339954
chr1	211510000	211520000	chr1	211640000	211650000	0.05814376046417686	2.111212657236631
chr1	211560000	211570000	chr1	211650000	211660000	0.09167954510620283	2.599207668339954
chr1	211680000	211690000	chr1	212020000	212030000	0.17908212158792863	2.111212657236631
chr1	211680000	211690000	chr1	212450000	212460000	0.04916922524945968	2.111212657236631
chr1	211690000	211700000	chr1	212370000	212380000	0.05473332986239741	2.599207668339954
chr1	212060000	212070000	chr1	212450000	212460000	0.019098490480765246	2.111212657236631
chr1	212070000	212080000	chr1	212290000	212300000	0.017712098367396623	2.111212657236631
chr1	212070000	212080000	chr1	212360000	212370000	0.006439401801283884	2.111212657236631
chr1	212480000	212490000	chr1	212640000	212650000	0.027232400013998712	3.2
chr1	212670000	212680000	chr1	212980000	212990000	0.12897872309039282	2.111212657236631
chr1	212800000	212810000	chr1	212990000	213000000	0.17933084188737583	2.599207668339954
chr1	214630000	214640000	chr1	215600000	215610000	0.12410558245042956	2.599207668339954
chr1	214640000	214650000	chr1	215520000	215530000	0.07757388053887003	2.111212657236631
chr1	218290000	218300000	chr1	219180000	219190000	0.03250983743324049	2.111212657236631
chr1	219850000	219860000	chr1	219980000	219990000	0.13127736681797375	2.599207668339954
chr1	220870000	220880000	chr1	221200000	221210000	0.00950685792490197	2.111212657236631
chr1	221460000	221470000	chr1	222160000	222170000	0.10472955705905274	2.111212657236631
chr1	222090000	222100000	chr1	222440000	222450000	0.03126469329557621	2.111212657236631
chr1	222760000	222770000	chr1	223080000	223090000	0.11549291688906381	3.2
chr1	223130000	223140000	chr1	223670000	223680000	0.04887278806450558	2.111212657236631
chr1	223530000	223540000	chr1	223670000	223680000	0.158288232352138	2.111212657236631
chr1	223690000	223700000	chr1	224100000	224110000	0.05217841621658047	2.111212657236631
chr1	224110000	224120000	chr1	224320000	224330000	0.008010899350616614	2.599207668339954
chr1	224520000	224530000	chr1	224850000	224860000	0.00950685792490197	2.599207668339954
chr1	225470000	225480000	chr1	225840000	225850000	0.019472400915529816	2.111212657236631
chr1	225470000	225480000	chr1	225910000	225920000	0.040234237410853295	2.111212657236631
chr1	225470000	225480000	chr1	225970000	225980000	0.0033801400369844656	2.111212657236631
chr1	225480000	225490000	chr1	225750000	225760000	0.019472400915529816	2.111212657236631
chr1	225550000	225560000	chr1	225970000	225980000	0.19157381552909086	2.111212657236631
chr1	226620000	226630000	chr1	227430000	227440000	0.09889887471588855	2.111212657236631
chr1	226630000	226640000	chr1	226820000	226830000	0.0008515194862619424	2.111212657236631
chr1	226640000	226650000	chr1	226970000	226980000	0.19153253213228144	2.111212657236631
chr1	226710000	226720000	chr1	226820000	226830000	0.11549291688906381	2.111212657236631
chr1	226880000	226890000	chr1	227440000	227450000	0.03960757739692765	3.2
chr1	227040000	227050000	chr1	227440000	227450000	0.14755394367873817	2.111212657236631
chr1	227140000	227150000	chr1	227430000	227440000	0.09770831083602013	2.111212657236631
chr1	227240000	227250000	chr1	227420000	227430000	0.07360325583023802	2.111212657236631
chr1	227310000	227320000	chr1	227430000	227440000	0.10615664620156534	2.111212657236631
chr1	227470000	227480000	chr1	228040000	228050000	0.1051819605419948	2.111212657236631
chr1	227480000	227490000	chr1	227700000	227710000	0.12004990311222992	2.111212657236631
chr1	227480000	227490000	chr1	227940000	227950000	0.007039648301674439	2.111212657236631
chr1	227760000	227770000	chr1	227940000	227950000	0.007824352171108415	2.111212657236631
chr1	228120000	228130000	chr1	228500000	228510000	0.10472955705905274	2.599207668339954
chr1	228280000	228290000	chr1	228530000	228540000	0.158288232352138	2.599207668339954
chr1	228660000	228670000	chr1	229230000	229240000	0.0011033040061548816	2.599207668339954
chr1	228660000	228670000	chr1	229470000	229480000	0.07360325583023802	2.111212657236631
chr1	228740000	228750000	chr1	229220000	229230000	0.09230327882727311	2.599207668339954
chr1	229260000	229270000	chr1	229470000	229480000	0.0033801400369844656	2.111212657236631
chr1	229650000	229660000	chr1	230180000	230190000	0.10424157342627846	2.111212657236631
chr1	229660000	229670000	chr1	230300000	230310000	0.008565851707852401	2.111212657236631
chr1	229670000	229680000	chr1	230020000	230030000	0.10472955705905274	2.111212657236631
chr1	229680000	229690000	chr1	229840000	229850000	0.11257871829438251	3.6758347359905126
chr1	229860000	229870000	chr1	230320000	230330000	0.03530738125842913	2.599207668339954
chr1	230070000	230080000	chr1	230170000	230180000	0.04434893266780639	2.599207668339954
chr1	230800000	230810000	chr1	231200000	231210000	0.01777793901944675	3.2
chr1	230920000	230930000	chr1	231210000	231220000	0.00950685792490197	2.599207668339954
chr1	231020000	231030000	chr1	231190000	231200000	0.020207369901645858	2.599207668339954
chr1	231360000	231370000	chr1	231590000	231600000	0.0011033040061548816	2.111212657236631
chr1	233370000	233380000	chr1	234060000	234070000	0.07263942151895857	2.111212657236631
chr1	233410000	233420000	chr1	233770000	233780000	0.11257871829438251	2.111212657236631
chr1	233540000	233550000	chr1	233780000	233790000	0.16598702253726663	2.111212657236631
chr1	234490000	234500000	chr1	234720000	234730000	0.025858591224982456	2.599207668339954
chr1	234490000	234500000	chr1	235080000	235090000	0.0011033040061548816	2.111212657236631
chr1	234500000	234510000	chr1	234590000	234600000	0.0011033040061548816	2.111212657236631
chr1	234500000	234510000	chr1	234880000	234890000	0.024075708606494026	3.2
chr1	234600000	234610000	chr1	235080000	235090000	0.0039044328392153975	2.599207668339954
chr1	234610000	234620000	chr1	234730000	234740000	0.03530738125842913	2.111212657236631
chr1	234610000	234620000	chr1	234860000	234870000	0.11549291688906381	3.6758347359905126
chr1	234730000	234740000	chr1	234860000	234870000	0.05644023386891608	2.111212657236631
chr1	234730000	234740000	chr1	235070000	235080000	0.09256789342504118	2.111212657236631
chr1	234900000	234910000	chr1	235060000	235070000	0.18090454606917267	2.599207668339954
chr1	235250000	235260000	chr1	235410000	235420000	0.002935042825151446	2.111212657236631
chr1	235510000	235520000	chr1	235770000	235780000	0.19153253213228144	2.599207668339954
chr1	236090000	236100000	chr1	236560000	236570000	0.07344557480421948	2.111212657236631
chr1	236110000	236120000	chr1	236480000	236490000	0.0015839677311799694	2.599207668339954
chr1	236570000	236580000	chr1	236830000	236840000	0.08913054269802141	3.6758347359905126
chr1	236600000	236610000	chr1	236870000	236880000	0.08448197250535334	2.111212657236631
chr1	236750000	236760000	chr1	236870000	236880000	0.08584322849522466	2.111212657236631
chr1	239380000	239390000	chr1	239830000	239840000	0.19075211924274	2.111212657236631
chr1	239400000	239410000	chr1	239900000	239910000	0.05513438340993532	2.111212657236631
chr1	241520000	241530000	chr1	241620000	241630000	0.031140239373683043	2.111212657236631
chr1	241520000	241530000	chr1	241840000	241850000	0.003958649822104762	2.111212657236631
chr1	241620000	241630000	chr1	241840000	241850000	0.001973790344462069	2.599207668339954
chr1	243340000	243350000	chr1	243730000	243740000	0.05513438340993532	2.599207668339954
chr1	243360000	243370000	chr1	243530000	243540000	0.16524445331753343	2.111212657236631
chr1	243760000	243770000	chr1	244260000	244270000	0.08448197250535334	2.111212657236631
chr1	243980000	243990000	chr1	244260000	244270000	0.14107729602943167	3.6758347359905126
chr1	244600000	244610000	chr1	244780000	244790000	0.001973790344462069	2.599207668339954
chr1	244610000	244620000	chr1	245040000	245050000	0.07022104951167628	3.2
chr1	244650000	244660000	chr1	245030000	245040000	0.17208211640808463	2.111212657236631
chr1	244850000	244860000	chr1	244960000	244970000	0.017865792077321425	2.111212657236631
chr1	244850000	244860000	chr1	245040000	245050000	0.004968497668674576	2.111212657236631
chr1	245130000	245140000	chr1	246460000	246470000	0.1443382943851808	2.111212657236631
chr1	245150000	245160000	chr1	245380000	245390000	0.15443088227110816	2.599207668339954
chr1	245150000	245160000	chr1	246000000	246010000	0.003676971751765623	2.111212657236631
chr1	245150000	245160000	chr1	246270000	246280000	0.09576207388007754	2.111212657236631
chr1	245870000	245880000	chr1	245990000	246000000	0.14447224500346295	2.111212657236631
chr1	246010000	246020000	chr1	246270000	246280000	0.016283987774840535	2.111212657236631
chr1	246010000	246020000	chr1	246450000	246460000	0.017865792077321425	3.6758347359905126
chr1	246290000	246300000	chr1	246450000	246460000	0.1706045881002503	3.6758347359905126
chr1	246510000	246520000	chr1	246720000	246730000	0.03474959778589724	3.2
chr1	246510000	246520000	chr1	246760000	246770000	0.06491336751335006	2.599207668339954
chr1	247380000	247390000	chr1	247580000	247590000	0.03652562988312497	2.111212657236631
chr1	247680000	247690000	chr1	247920000	247930000	0.05513438340993532	2.111212657236631
chr1	247710000	247720000	chr1	248110000	248120000	0.13924155095054938	2.111212657236631
chr10	510000	520000	chr10	780000	790000	0.08997815635626381	2.111212657236631
chr10	3190000	3200000	chr10	4780000	4790000	0.0706637169468825	2.111212657236631
chr10	3220000	3230000	chr10	4650000	4660000	0.05786750939068558	2.111212657236631
chr10	4790000	4800000	chr10	5170000	5180000	0.08509479699834176	2.111212657236631
chr10	4820000	4830000	chr10	5640000	5650000	0.13028242515484917	3.6758347359905126
chr10	4830000	4840000	chr10	5280000	5290000	0.005854595610960384	2.599207668339954
chr10	4830000	4840000	chr10	5400000	5410000	0.002392669505339451	3.6758347359905126
chr10	4840000	4850000	chr10	4980000	4990000	0.011712578872575995	3.2
chr10	4840000	4850000	chr10	5080000	5090000	0.037863188973382644	2.111212657236631
chr10	5000000	5010000	chr10	5350000	5360000	0.13034034940840314	2.111212657236631
chr10	5010000	5020000	chr10	5280000	5290000	0.004366713018228601	2.111212657236631
chr10	5440000	5450000	chr10	5620000	5630000	0.0016139637680955942	2.111212657236631
chr10	5450000	5460000	chr10	5550000	5560000	0.1138332327982863	2.111212657236631
chr10	5930000	5940000	chr10	6040000	6050000	0.15012298694937845	2.111212657236631
chr10	6110000	6120000	chr10	6400000	6410000	0.0016649887439394578	2.111212657236631
chr10	6200000	6210000	chr10	6400000	6410000	0.02568124043855007	2.111212657236631
chr10	6420000	6430000	chr10	6670000	6680000	0.0005518328428046337	2.111212657236631
chr10	6910000	6920000	chr10	7410000	7420000	0.0010320197563049248	2.111212657236631
chr10	7530000	7540000	chr10	7680000	7690000	0.17013306904532527	2.599207668339954
chr10	7860000	7870000	chr10	9300000	9310000	0.03146485410408052	2.111212657236631
chr10	7880000	7890000	chr10	8040000	8050000	0.10445461003397799	2.111212657236631
chr10	7880000	7890000	chr10	9210000	9220000	0.05670779577778927	2.599207668339954
chr10	11430000	11440000	chr10	11750000	11760000	0.0063564844204392	2.111212657236631
chr10	11500000	11510000	chr10	11730000	11740000	0.0006662076868624578	2.599207668339954
chr10	11520000	11530000	chr10	11600000	11610000	0.015119170406392395	2.111212657236631
chr10	11600000	11610000	chr10	11720000	11730000	0.01135040519537026	2.111212657236631
chr10	11790000	11800000	chr10	11980000	11990000	0.02881117779363009	2.111212657236631
chr10	12200000	12210000	chr10	13090000	13100000	0.08902701470925949	2.111212657236631
chr10	12240000	12250000	chr10	12680000	12690000	0.0010320197563049248	3.6758347359905126
chr10	12740000	12750000	chr10	13060000	13070000	0.015211692247464121	3.2
chr10	12780000	12790000	chr10	13070000	13080000	0.02349911738401708	2.111212657236631
chr10	13650000	13660000	chr10	13770000	13780000	0.00034209367636717225	2.111212657236631
chr10	14530000	14540000	chr10	14990000	15000000	0.02687582840744109	2.111212657236631
chr10	14540000	14550000	chr10	14820000	14830000	0.13957273071870457	2.111212657236631
chr10	15210000	15220000	chr10	15370000	15380000	0.013425646217575445	2.599207668339954
chr10	15420000	15430000	chr10	15720000	15730000	0.0006662076868624578	2.599207668339954
chr10	15430000	15440000	chr10	15570000	15580000	0.11167667565488498	2.111212657236631
chr10	15440000	15450000	chr10	15820000	15830000	0.0007466479698271523	2.599207668339954
chr10	15870000	15880000	chr10	16430000	16440000	0.13957273071870457	2.111212657236631
chr10	15870000	15880000	chr10	16790000	16800000	0.0010320197563049248	2.599207668339954
chr10	15890000	15900000	chr10	16520000	16530000	0.020336510479517515	2.111212657236631
chr10	16430000	16440000	chr10	16780000	16790000	0.0908023935800247	2.599207668339954
chr10	16830000	16840000	chr10	17240000	17250000	0.0007466479698271523	3.2
chr10	16830000	16840000	chr10	17480000	17490000	0.01275985075766701	2.111212657236631
chr10	16830000	16840000	chr10	17580000	17590000	0.004009624446679145	2.111212657236631
chr10	17290000	17300000	chr10	17460000	17470000	0.08072242824664472	2.111212657236631
chr10	17430000	17440000	chr10	17660000	17670000	0.002392669505339451	2.111212657236631
chr10	17460000	17470000	chr10	17580000	17590000	0.05122857619709702	2.111212657236631
chr10	17610000	17620000	chr10	17730000	17740000	0.0016139637680955942	2.111212657236631
chr10	21300000	21310000	chr10	21920000	21930000	0.17795282603697912	2.599207668339954
chr10	21500000	21510000	chr10	21730000	21740000	0.002107097112655459	2.599207668339954
chr10	21500000	21510000	chr10	21940000	21950000	0.00859721205394015	2.111212657236631
chr10	21990000	22000000	chr10	22230000	22240000	0.05548129091237847	2.111212657236631
chr10	21990000	22000000	chr10	22320000	22330000	0.019567564495714774	2.599207668339954
chr10	21990000	22000000	chr10	22540000	22550000	0.08341231514303683	2.111212657236631
chr10	22000000	22010000	chr10	22420000	22430000	0.0798048558152161	2.111212657236631
chr10	22000000	22010000	chr10	23070000	23080000	0.024696000659403528	2.111212657236631
chr10	22240000	22250000	chr10	22320000	22330000	0.13215622997493084	2.111212657236631
chr10	22320000	22330000	chr10	22690000	22700000	0.07983999237052475	2.111212657236631
chr10	22360000	22370000	chr10	22990000	23000000	0.06415051723283496	2.111212657236631
chr10	22560000	22570000	chr10	22980000	22990000	0.01223139671519144	2.599207668339954
chr10	22610000	22620000	chr10	22710000	22720000	0.04661556954555588	2.111212657236631
chr10	23160000	23170000	chr10	23290000	23300000	0.04088580238792307	2.111212657236631
chr10	23310000	23320000	chr10	23520000	23530000	0.012382353501289023	2.599207668339954
chr10	23310000	23320000	chr10	23690000	23700000	0.166549932036107	2.111212657236631
chr10	24570000	24580000	chr10	25010000	25020000	0.17079522584692491	2.111212657236631
chr10	24630000	24640000	chr10	24990000	25000000	0.015689826571524453	2.599207668339954
chr10	24630000	24640000	chr10	25070000	25080000	0.03169911376156964	2.111212657236631
chr10	24720000	24730000	chr10	25010000	25020000	0.05770247717738863	2.111212657236631
chr10	26330000	26340000	chr10	26550000	26560000	0.0013565851615541618	2.599207668339954
chr10	26330000	26340000	chr10	26700000	26710000	0.10011512896807995	2.111212657236631
chr10	26720000	26730000	chr10	26870000	26880000	0.002031290257629159	2.111212657236631
chr10	26890000	26900000	chr10	27360000	27370000	0.0761656070685826	2.111212657236631
chr10	27220000	27230000	chr10	27350000	27360000	0.1344952920256594	2.599207668339954
chr10	27430000	27440000	chr10	28160000	28170000	0.16947363583756223	2.111212657236631
chr10	27440000	27450000	chr10	27650000	27660000	0.0018014049356193662	2.111212657236631
chr10	27750000	27760000	chr10	28190000	28200000	0.06415051723283496	3.2
chr10	28240000	28250000	chr10	28380000	28390000	0.023099007491991487	2.111212657236631
chr10	28430000	28440000	chr10	28600000	28610000	0.12921631922066953	2.111212657236631
chr10	28660000	28670000	chr10	29300000	29310000	0.04088580238792307	2.111212657236631
chr10	28670000	28680000	chr10	28990000	29000000	0.01219686782377575	2.599207668339954
chr10	30000000	30010000	chr10	30250000	30260000	0.009840619650810432	2.111212657236631
chr10	30390000	30400000	chr10	30570000	30580000	0.0013565851615541618	3.2
chr10	30740000	30750000	chr10	31490000	31500000	0.009840619650810432	3.2
chr10	30740000	30750000	chr10	31800000	31810000	0.07672888036606001	2.599207668339954
chr10	31020000	31030000	chr10	31310000	31320000	0.1913619892632283	2.111212657236631
chr10	31850000	31860000	chr10	32000000	32010000	0.024310106855059226	2.599207668339954
chr10	32250000	32260000	chr10	32360000	32370000	0.01275939233942558	2.111212657236631
chr10	32450000	32460000	chr10	33010000	33020000	0.1871056793225958	2.111212657236631
chr10	32790000	32800000	chr10	33010000	33020000	0.0013565851615541618	2.111212657236631
chr10	32800000	32810000	chr10	32920000	32930000	0.17795282603697912	2.111212657236631
chr10	32870000	32880000	chr10	33010000	33020000	0.10791348063144984	2.111212657236631
chr10	32910000	32920000	chr10	32980000	32990000	0.047813740696232475	3.2
chr10	33320000	33330000	chr10	34630000	34640000	0.018549994598599493	2.599207668339954
chr10	35110000	35120000	chr10	35210000	35220000	0.033256002800306016	2.111212657236631
chr10	35330000	35340000	chr10	35460000	35470000	0.17795282603697912	2.111212657236631
chr10	42850000	42860000	chr10	43100000	43110000	0.06403025222798389	2.599207668339954
chr10	43290000	43300000	chr10	43460000	43470000	0.08069186020987831	2.111212657236631
chr10	43680000	43690000	chr10	44310000	44320000	0.07724117370198712	2.111212657236631
chr10	43680000	43690000	chr10	44390000	44400000	0.03838973585004392	2.111212657236631
chr10	44390000	44400000	chr10	44860000	44870000	0.19146382120686492	2.111212657236631
chr10	45000000	45010000	chr10	45220000	45230000	0.12745579978854266	2.599207668339954
chr10	45240000	45250000	chr10	46020000	46030000	0.005644324577917821	2.599207668339954
chr10	45260000	45270000	chr10	45440000	45450000	0.01428725819466282	3.6758347359905126
chr10	45460000	45470000	chr10	45660000	45670000	0.11317896062007654	2.111212657236631
chr10	47020000	47030000	chr10	47320000	47330000	1.5252288321221386e-10	2.599207668339954
chr10	48360000	48370000	chr10	48500000	48510000	0.0019347357314424113	2.111212657236631
chr10	48540000	48550000	chr10	48650000	48660000	0.1313870697460447	2.111212657236631
chr10	48650000	48660000	chr10	49510000	49520000	0.1313870697460447	2.111212657236631
chr10	48990000	49000000	chr10	49510000	49520000	0.14285602901364428	2.599207668339954
chr10	49400000	49410000	chr10	49510000	49520000	0.010074970008713035	2.111212657236631
chr10	50300000	50310000	chr10	50610000	50620000	0.12062410240913007	4.222425314473262
chr10	50310000	50320000	chr10	50410000	50420000	0.12745579978854266	2.599207668339954
chr10	50410000	50420000	chr10	50540000	50550000	0.16708834244908538	2.111212657236631
chr10	50410000	50420000	chr10	50620000	50630000	0.17375404333688946	2.599207668339954
chr10	52310000	52320000	chr10	52470000	52480000	0.17268191060052426	2.599207668339954
chr10	52640000	52650000	chr10	52780000	52790000	0.16708834244908538	2.111212657236631
chr10	58170000	58180000	chr10	58380000	58390000	0.080879610300361	2.111212657236631
chr10	58180000	58190000	chr10	58280000	58290000	0.005001752730707789	2.111212657236631
chr10	58940000	58950000	chr10	59590000	59600000	0.1343585948296438	2.111212657236631
chr10	59620000	59630000	chr10	59810000	59820000	0.0006089673858891143	2.111212657236631
chr10	59620000	59630000	chr10	60030000	60040000	0.051358070764014045	2.111212657236631
chr10	59830000	59840000	chr10	60030000	60040000	0.058898998138493995	3.2
chr10	60800000	60810000	chr10	60960000	60970000	0.04268899229396516	2.599207668339954
chr10	60810000	60820000	chr10	61280000	61290000	0.0023363162591244807	2.599207668339954
chr10	61580000	61590000	chr10	61990000	62000000	0.19881668616498704	2.111212657236631
chr10	61720000	61730000	chr10	62240000	62250000	0.15012311665654246	2.111212657236631
chr10	61750000	61760000	chr10	61820000	61830000	0.037946993718446786	2.599207668339954
chr10	61760000	61770000	chr10	61890000	61900000	0.06579181584556987	2.111212657236631
chr10	61900000	61910000	chr10	62240000	62250000	0.11818008500043407	2.111212657236631
chr10	62030000	62040000	chr10	62240000	62250000	0.017676863361361216	2.111212657236631
chr10	62810000	62820000	chr10	63140000	63150000	0.1989644859411881	2.111212657236631
chr10	63170000	63180000	chr10	63710000	63720000	0.005537964294957858	2.599207668339954
chr10	63190000	63200000	chr10	63620000	63630000	0.005001752730707789	2.599207668339954
chr10	67670000	67680000	chr10	67780000	67790000	0.058898998138493995	2.111212657236631
chr10	67790000	67800000	chr10	68200000	68210000	0.058898998138493995	2.111212657236631
chr10	67870000	67880000	chr10	68320000	68330000	0.07525362069447682	3.6758347359905126
chr10	68430000	68440000	chr10	68760000	68770000	0.04952973805357706	2.111212657236631
chr10	68750000	68760000	chr10	68970000	68980000	0.026220606196272186	2.111212657236631
chr10	68980000	68990000	chr10	69200000	69210000	0.024762154808625123	2.599207668339954
chr10	68980000	68990000	chr10	69390000	69400000	0.005001752730707789	2.599207668339954
chr10	68990000	69000000	chr10	69090000	69100000	0.026220606196272186	2.111212657236631
chr10	69110000	69120000	chr10	69400000	69410000	0.051470046751200677	2.111212657236631
chr10	69230000	69240000	chr10	69390000	69400000	4.9079380183281174e-05	2.111212657236631
chr10	69240000	69250000	chr10	69310000	69320000	0.058898998138493995	2.111212657236631
chr10	69510000	69520000	chr10	69630000	69640000	0.004532665440080537	2.111212657236631
chr10	70230000	70240000	chr10	70360000	70370000	0.017676863361361216	2.599207668339954
chr10	70540000	70550000	chr10	70750000	70760000	0.010858222726039306	2.111212657236631
chr10	70540000	70550000	chr10	70870000	70880000	0.1343585948296438	2.111212657236631
chr10	70910000	70920000	chr10	71240000	71250000	0.04371439767577084	3.6758347359905126
chr10	71300000	71310000	chr10	71570000	71580000	0.04394374427767298	3.2
chr10	71310000	71320000	chr10	71690000	71700000	0.058898998138493995	2.111212657236631
chr10	71310000	71320000	chr10	71810000	71820000	0.010438085300790823	2.111212657236631
chr10	71380000	71390000	chr10	71700000	71710000	0.07667113033594938	2.111212657236631
chr10	71380000	71390000	chr10	71800000	71810000	0.04268899229396516	2.111212657236631
chr10	71480000	71490000	chr10	71700000	71710000	0.1943139907221716	2.111212657236631
chr10	71480000	71490000	chr10	71790000	71800000	0.1476926338399822	2.111212657236631
chr10	71920000	71930000	chr10	72060000	72070000	0.19907396563139096	3.2
chr10	72050000	72060000	chr10	72330000	72340000	0.0825717701320062	2.111212657236631
chr10	72130000	72140000	chr10	72330000	72340000	0.03225459704462776	2.111212657236631
chr10	72230000	72240000	chr10	72330000	72340000	0.15012311665654246	2.599207668339954
chr10	72360000	72370000	chr10	73060000	73070000	0.011456091024505744	2.111212657236631
chr10	72370000	72380000	chr10	72840000	72850000	0.0018690114119024326	3.2
chr10	73250000	73260000	chr10	73500000	73510000	0.1343585948296438	2.599207668339954
chr10	73250000	73260000	chr10	73640000	73650000	0.10855753514210134	2.111212657236631
chr10	73520000	73530000	chr10	73640000	73650000	0.00030177525622282486	2.111212657236631
chr10	73780000	73790000	chr10	73870000	73880000	0.10256460921583255	2.111212657236631
chr10	73880000	73890000	chr10	74090000	74100000	0.014025516193644966	3.6758347359905126
chr10	74250000	74260000	chr10	74740000	74750000	0.1047216714909749	3.2
chr10	74250000	74260000	chr10	75020000	75030000	0.054616281365895816	2.599207668339954
chr10	74250000	74260000	chr10	75100000	75110000	0.01899212089038226	2.599207668339954
chr10	74250000	74260000	chr10	75230000	75240000	0.16336152300886905	3.2
chr10	74400000	74410000	chr10	75000000	75010000	0.14712746371887536	2.599207668339954
chr10	74740000	74750000	chr10	75090000	75100000	0.11918077809620264	2.111212657236631
chr10	75100000	75110000	chr10	75220000	75230000	0.1682070830768949	2.599207668339954
chr10	75390000	75400000	chr10	75910000	75920000	0.060417411621235706	2.111212657236631
chr10	75400000	75410000	chr10	76030000	76040000	0.04484987298924791	2.111212657236631
chr10	77170000	77180000	chr10	77640000	77650000	0.0013191865414124981	2.111212657236631
chr10	77840000	77850000	chr10	77990000	78000000	0.05829410011960368	2.599207668339954
chr10	78040000	78050000	chr10	79180000	79190000	0.0977879366304869	2.111212657236631
chr10	78050000	78060000	chr10	78210000	78220000	0.1690152590441207	2.111212657236631
chr10	78950000	78960000	chr10	79180000	79190000	0.18715793711539666	2.599207668339954
chr10	79070000	79080000	chr10	79180000	79190000	0.07813672320492701	2.599207668339954
chr10	79370000	79380000	chr10	79470000	79480000	0.010933306593571168	2.111212657236631
chr10	79380000	79390000	chr10	80150000	80160000	0.1198501286550992	2.111212657236631
chr10	80380000	80390000	chr10	80510000	80520000	0.12324494993676899	2.111212657236631
chr10	80440000	80450000	chr10	80510000	80520000	0.006647156410447136	2.111212657236631
chr10	80700000	80710000	chr10	80920000	80930000	0.04329609195835572	2.111212657236631
chr10	84260000	84270000	chr10	84530000	84540000	0.048635092250245426	2.111212657236631
chr10	84350000	84360000	chr10	84530000	84540000	0.014025516193644966	3.2
chr10	84430000	84440000	chr10	84530000	84540000	0.038464896430401116	2.111212657236631
chr10	86400000	86410000	chr10	86580000	86590000	0.015279621729539783	2.599207668339954
chr10	86680000	86690000	chr10	86960000	86970000	0.11158084122157552	2.111212657236631
chr10	86690000	86700000	chr10	86900000	86910000	0.024788673179904026	2.111212657236631
chr10	87650000	87660000	chr10	87740000	87750000	0.0639338632494144	2.111212657236631
chr10	87850000	87860000	chr10	88100000	88110000	0.010933306593571168	2.111212657236631
chr10	87850000	87860000	chr10	88210000	88220000	0.0532943751719116	2.111212657236631
chr10	87850000	87860000	chr10	88380000	88390000	0.028076504010629975	2.599207668339954
chr10	87850000	87860000	chr10	88550000	88560000	0.08950650774852209	2.599207668339954
chr10	88820000	88830000	chr10	89210000	89220000	0.09079927520038063	2.111212657236631
chr10	88920000	88930000	chr10	89200000	89210000	0.11158084122157552	3.2
chr10	89020000	89030000	chr10	89210000	89220000	0.005120395796640864	2.599207668339954
chr10	89260000	89270000	chr10	89570000	89580000	0.01899212089038226	3.6758347359905126
chr10	89270000	89280000	chr10	89390000	89400000	0.012037541538943682	3.6758347359905126
chr10	89420000	89430000	chr10	89560000	89570000	0.031994755100596205	2.111212657236631
chr10	89780000	89790000	chr10	90870000	90880000	0.018842361474836988	2.111212657236631
chr10	90890000	90900000	chr10	91240000	91250000	0.04329609195835572	2.111212657236631
chr10	91010000	91020000	chr10	91250000	91260000	0.09232960662253513	3.2
chr10	91080000	91090000	chr10	91240000	91250000	0.017301373230461332	2.599207668339954
chr10	92080000	92090000	chr10	92420000	92430000	0.008948001975611504	2.599207668339954
chr10	92670000	92680000	chr10	92870000	92880000	0.04586354851062593	2.111212657236631
chr10	92890000	92900000	chr10	93060000	93070000	0.13127214144894703	2.111212657236631
chr10	92950000	92960000	chr10	93340000	93350000	0.16669920736785826	2.111212657236631
chr10	92960000	92970000	chr10	93060000	93070000	0.14121962873951946	2.599207668339954
chr10	93080000	93090000	chr10	93490000	93500000	0.09272432976252741	2.599207668339954
chr10	93100000	93110000	chr10	93340000	93350000	0.007879279943985651	3.6758347359905126
chr10	93370000	93380000	chr10	93490000	93500000	0.003938657804380699	2.111212657236631
chr10	93690000	93700000	chr10	93890000	93900000	0.16669920736785826	2.111212657236631
chr10	95240000	95250000	chr10	95350000	95360000	0.009790767519621178	2.111212657236631
chr10	95410000	95420000	chr10	95870000	95880000	0.13127214144894703	3.6758347359905126
chr10	95420000	95430000	chr10	95600000	95610000	0.0027240540394740387	2.599207668339954
chr10	95690000	95700000	chr10	95840000	95850000	0.01654623434086678	2.111212657236631
chr10	96010000	96020000	chr10	96320000	96330000	0.008125756548596855	3.2
chr10	96380000	96390000	chr10	96510000	96520000	0.11475338631477187	2.599207668339954
chr10	96630000	96640000	chr10	97020000	97030000	0.017814251851528632	2.599207668339954
chr10	96640000	96650000	chr10	96720000	96730000	0.02101385301314622	2.111212657236631
chr10	96640000	96650000	chr10	96830000	96840000	0.018057493274985067	2.111212657236631
chr10	96750000	96760000	chr10	97020000	97030000	0.04168230466905932	2.599207668339954
chr10	97060000	97070000	chr10	97210000	97220000	0.010249800947649471	2.111212657236631
chr10	97760000	97770000	chr10	97860000	97870000	0.04586354851062593	2.111212657236631
chr10	97910000	97920000	chr10	98030000	98040000	0.0108307030395892	2.111212657236631
chr10	98420000	98430000	chr10	98660000	98670000	0.07911668767157866	2.111212657236631
chr10	98470000	98480000	chr10	98780000	98790000	0.06463875144945386	2.111212657236631
chr10	98470000	98480000	chr10	99040000	99050000	0.18334230309527352	2.111212657236631
chr10	98470000	98480000	chr10	99250000	99260000	0.050739324757259	2.599207668339954
chr10	98750000	98760000	chr10	99040000	99050000	0.0985586336793692	2.111212657236631
chr10	98770000	98780000	chr10	99250000	99260000	0.01672211231819222	3.2
chr10	98780000	98790000	chr10	99150000	99160000	0.0658279116618578	2.599207668339954
chr10	98790000	98800000	chr10	99040000	99050000	0.06513405306883921	3.2
chr10	99410000	99420000	chr10	99710000	99720000	0.156170071614919	3.2
chr10	99420000	99430000	chr10	99610000	99620000	0.18334230309527352	2.599207668339954
chr10	99620000	99630000	chr10	99710000	99720000	0.008125756548596855	2.111212657236631
chr10	99840000	99850000	chr10	100050000	100060000	0.009574459005969833	2.111212657236631
chr10	100320000	100330000	chr10	100500000	100510000	0.029555594327007852	2.599207668339954
chr10	100330000	100340000	chr10	100430000	100440000	0.009284284397662976	2.111212657236631
chr10	100550000	100560000	chr10	101010000	101020000	0.041448837400803046	2.111212657236631
chr10	100560000	100570000	chr10	100730000	100740000	0.04168230466905932	2.111212657236631
chr10	100560000	100570000	chr10	100870000	100880000	0.026230471635347183	2.111212657236631
chr10	101030000	101040000	chr10	101780000	101790000	0.1580056585594724	2.599207668339954
chr10	101220000	101230000	chr10	101560000	101570000	0.0027240540394740387	2.111212657236631
chr10	101220000	101230000	chr10	101770000	101780000	0.0027240540394740387	2.111212657236631
chr10	101290000	101300000	chr10	101440000	101450000	0.10988284867873789	2.111212657236631
chr10	101290000	101300000	chr10	101560000	101570000	0.01043826627082758	2.111212657236631
chr10	101450000	101460000	chr10	101560000	101570000	0.05789342569019371	2.111212657236631
chr10	101590000	101600000	chr10	101780000	101790000	0.00958439906160518	2.111212657236631
chr10	101840000	101850000	chr10	102050000	102060000	0.04586354851062593	3.2
chr10	102150000	102160000	chr10	102400000	102410000	0.15681715663827547	2.599207668339954
chr10	102180000	102190000	chr10	102570000	102580000	0.07084958381544676	2.599207668339954
chr10	102230000	102240000	chr10	102350000	102360000	0.009790767519621178	2.111212657236631
chr10	102390000	102400000	chr10	102590000	102600000	0.1580056585594724	2.111212657236631
chr10	102400000	102410000	chr10	102470000	102480000	0.12482514545141811	2.111212657236631
chr10	102730000	102740000	chr10	103070000	103080000	0.13127214144894703	2.599207668339954
chr10	102830000	102840000	chr10	103060000	103070000	0.009790767519621178	2.111212657236631
chr10	102880000	102890000	chr10	103260000	103270000	0.06463875144945386	4.525483399593905
chr10	102910000	102920000	chr10	103060000	103070000	0.0027240540394740387	2.111212657236631
chr10	103080000	103090000	chr10	103260000	103270000	0.07824359035891305	3.6758347359905126
chr10	103590000	103600000	chr10	103680000	103690000	0.0038832551825205923	2.599207668339954
chr10	103710000	103720000	chr10	103860000	103870000	0.0038832551825205923	2.599207668339954
chr10	103720000	103730000	chr10	104060000	104070000	0.09743673247912844	2.599207668339954
chr10	103720000	103730000	chr10	104180000	104190000	0.08151193448380116	2.599207668339954
chr10	103880000	103890000	chr10	104100000	104110000	0.010480158683046267	2.111212657236631
chr10	103900000	103910000	chr10	104340000	104350000	0.16575576545397835	2.111212657236631
chr10	105950000	105960000	chr10	106170000	106180000	0.18334230309527352	2.111212657236631
chr10	108230000	108240000	chr10	108550000	108560000	0.14121962873951946	2.111212657236631
chr10	108350000	108360000	chr10	108530000	108540000	0.16575576545397835	3.2
chr10	110130000	110140000	chr10	110280000	110290000	0.00042523818537221203	2.111212657236631
chr10	110140000	110150000	chr10	110210000	110220000	0.0433363833976948	2.111212657236631
chr10	110320000	110330000	chr10	110540000	110550000	0.0003866023873243529	3.2
chr10	110600000	110610000	chr10	110890000	110900000	0.19565112569994608	2.599207668339954
chr10	110740000	110750000	chr10	110900000	110910000	0.14951019796805187	2.111212657236631
chr10	110740000	110750000	chr10	111070000	111080000	0.07623058000011555	2.599207668339954
chr10	110740000	110750000	chr10	111110000	111120000	0.18672508924178394	2.111212657236631
chr10	110800000	110810000	chr10	110890000	110900000	0.08103232843049124	2.111212657236631
chr10	112130000	112140000	chr10	112300000	112310000	0.07805115546635077	2.599207668339954
chr10	112170000	112180000	chr10	112430000	112440000	0.00536102851418068	2.111212657236631
chr10	112320000	112330000	chr10	112440000	112450000	0.08379591384260535	2.599207668339954
chr10	112560000	112570000	chr10	113120000	113130000	0.008817608209947814	2.111212657236631
chr10	112570000	112580000	chr10	112950000	112960000	0.08103232843049124	3.2
chr10	112570000	112580000	chr10	113310000	113320000	0.19065286992018338	2.599207668339954
chr10	113700000	113710000	chr10	114100000	114110000	0.03122638109439979	2.111212657236631
chr10	113780000	113790000	chr10	114100000	114110000	0.08238011099808636	3.2
chr10	114470000	114480000	chr10	114700000	114710000	0.18412808511112042	2.111212657236631
chr10	114550000	114560000	chr10	114690000	114700000	0.0031673913385541264	2.111212657236631
chr10	114550000	114560000	chr10	114780000	114790000	0.0900418995685897	2.111212657236631
chr10	114870000	114880000	chr10	115120000	115130000	0.005650408662669748	2.111212657236631
chr10	116680000	116690000	chr10	116780000	116790000	0.07623058000011555	2.111212657236631
chr10	116800000	116810000	chr10	117160000	117170000	0.00042523818537221203	2.111212657236631
chr10	116920000	116930000	chr10	117160000	117170000	0.18412808511112042	2.111212657236631
chr10	117220000	117230000	chr10	117310000	117320000	0.08238011099808636	2.111212657236631
chr10	117220000	117230000	chr10	117460000	117470000	0.004895342450191298	2.599207668339954
chr10	117330000	117340000	chr10	117430000	117440000	0.15355904144366544	3.6758347359905126
chr10	117490000	117500000	chr10	118470000	118480000	0.18412808511112042	2.599207668339954
chr10	117520000	117530000	chr10	118230000	118240000	0.008817608209947814	3.2
chr10	117710000	117720000	chr10	118260000	118270000	0.18672508924178394	2.599207668339954
chr10	117800000	117810000	chr10	118230000	118240000	0.18412808511112042	2.111212657236631
chr10	118570000	118580000	chr10	118710000	118720000	0.0031673913385541264	2.599207668339954
chr10	118570000	118580000	chr10	118850000	118860000	0.07805115546635077	2.111212657236631
chr10	118980000	118990000	chr10	119440000	119450000	0.12878988805116195	2.111212657236631
chr10	119050000	119060000	chr10	119120000	119130000	0.0331276628167919	2.599207668339954
chr10	119130000	119140000	chr10	119440000	119450000	0.13459239270987097	2.111212657236631
chr10	119190000	119200000	chr10	119540000	119550000	0.1591717297785196	3.2
chr10	119200000	119210000	chr10	119420000	119430000	0.0031673913385541264	2.111212657236631
chr10	119670000	119680000	chr10	119850000	119860000	0.09082589623764488	2.599207668339954
chr10	120940000	120950000	chr10	121670000	121680000	0.18412808511112042	2.111212657236631
chr10	120950000	120960000	chr10	121720000	121730000	0.02717098193558858	2.111212657236631
chr10	121270000	121280000	chr10	121590000	121600000	0.19565112569994608	2.111212657236631
chr10	121740000	121750000	chr10	121890000	121900000	0.18740685132103022	2.111212657236631
chr10	122290000	122300000	chr10	122430000	122440000	0.0433363833976948	2.599207668339954
chr10	122860000	122870000	chr10	122960000	122970000	0.15404691717635627	2.111212657236631
chr10	123040000	123050000	chr10	123550000	123560000	0.013592163812688036	2.599207668339954
chr10	123120000	123130000	chr10	123560000	123570000	0.002451142209554145	2.111212657236631
chr10	123580000	123590000	chr10	123960000	123970000	0.002451142209554145	2.111212657236631
chr10	123600000	123610000	chr10	124280000	124290000	0.18412808511112042	2.111212657236631
chr10	123990000	124000000	chr10	124380000	124390000	0.0017333382968443	2.111212657236631
chr10	124250000	124260000	chr10	124380000	124390000	0.19565112569994608	2.111212657236631
chr10	124530000	124540000	chr10	124740000	124750000	0.000199483757268748	2.111212657236631
chr10	124530000	124540000	chr10	124820000	124830000	0.032463710327200586	2.111212657236631
chr10	124530000	124540000	chr10	124970000	124980000	0.19065286992018338	2.111212657236631
chr10	124640000	124650000	chr10	124730000	124740000	0.004143736382707466	2.111212657236631
chr10	125030000	125040000	chr10	125340000	125350000	0.18740685132103022	2.111212657236631
chr10	125730000	125740000	chr10	125830000	125840000	0.0433363833976948	2.599207668339954
chr10	127900000	127910000	chr10	128070000	128080000	0.01988898883419562	2.111212657236631
chr10	128260000	128270000	chr10	128530000	128540000	0.04377978680509349	2.111212657236631
chr10	128270000	128280000	chr10	128860000	128870000	0.13425761481143333	2.599207668339954
chr10	129020000	129030000	chr10	129770000	129780000	0.12555736364548598	2.111212657236631
chr10	129030000	129040000	chr10	129210000	129220000	0.04064864331949153	2.111212657236631
chr10	129030000	129040000	chr10	129330000	129340000	0.003681214625099827	2.111212657236631
chr10	129030000	129040000	chr10	129960000	129970000	0.07101812051188239	2.111212657236631
chr10	132220000	132230000	chr10	132350000	132360000	0.003042757462420498	2.111212657236631
chr10	132220000	132230000	chr10	132450000	132460000	0.08427673588836573	2.111212657236631
chr10	132360000	132370000	chr10	132640000	132650000	0.1341801455102682	2.599207668339954
chr10	132460000	132470000	chr10	132640000	132650000	0.013683682293389338	2.599207668339954
chr10	133140000	133150000	chr10	133300000	133310000	0.07935809631821152	2.599207668339954
chr10	133330000	133340000	chr10	133490000	133500000	0.1341801455102682	2.111212657236631
chr11	290000	300000	chr11	360000	370000	0.11816954710101651	2.111212657236631
chr11	390000	400000	chr11	510000	520000	0.1369422029865922	2.111212657236631
chr11	550000	560000	chr11	710000	720000	0.060810730978680526	2.111212657236631
chr11	850000	860000	chr11	1040000	1050000	0.010318994745147476	2.111212657236631
chr11	1110000	1120000	chr11	1600000	1610000	0.11589823796274716	3.2
chr11	1200000	1210000	chr11	1570000	1580000	0.06271221042174631	2.111212657236631
chr11	1670000	1680000	chr11	2150000	2160000	0.06927219130588909	3.2
chr11	1690000	1700000	chr11	1820000	1830000	0.0010730161532714253	2.111212657236631
chr11	1870000	1880000	chr11	2150000	2160000	0.008756030501223432	2.111212657236631
chr11	2190000	2200000	chr11	2410000	2420000	0.0010730161532714253	2.111212657236631
chr11	2190000	2200000	chr11	2520000	2530000	0.16008123313629036	2.111212657236631
chr11	2300000	2310000	chr11	2410000	2420000	0.06271221042174631	2.111212657236631
chr11	2430000	2440000	chr11	2520000	2530000	0.016921616672818867	2.111212657236631
chr11	2430000	2440000	chr11	2890000	2900000	0.01977439574074591	2.111212657236631
chr11	2530000	2540000	chr11	2890000	2900000	0.0010730161532714253	2.111212657236631
chr11	2680000	2690000	chr11	2860000	2870000	0.1678368146851816	3.6758347359905126
chr11	3030000	3040000	chr11	3200000	3210000	0.15459712225525177	2.111212657236631
chr11	3110000	3120000	chr11	3210000	3220000	0.06449771861418756	2.111212657236631
chr11	3840000	3850000	chr11	4070000	4080000	0.0010730161532714253	2.111212657236631
chr11	3850000	3860000	chr11	3970000	3980000	0.17380575025471892	2.111212657236631
chr11	4170000	4180000	chr11	4610000	4620000	0.11816954710101651	2.111212657236631
chr11	4180000	4190000	chr11	4520000	4530000	0.0010730161532714253	3.2
chr11	4620000	4630000	chr11	5190000	5200000	0.09807705858205203	2.599207668339954
chr11	4630000	4640000	chr11	5010000	5020000	0.027174139957074232	2.111212657236631
chr11	4630000	4640000	chr11	5380000	5390000	0.016011407462827688	2.111212657236631
chr11	4860000	4870000	chr11	5850000	5860000	0.1369422029865922	2.111212657236631
chr11	4960000	4970000	chr11	5400000	5410000	0.18267195770879996	2.111212657236631
chr11	5120000	5130000	chr11	5370000	5380000	0.0010730161532714253	2.111212657236631
chr11	5130000	5140000	chr11	5200000	5210000	0.08660776951834746	2.111212657236631
chr11	5200000	5210000	chr11	5370000	5380000	0.0016290609982225958	2.111212657236631
chr11	5210000	5220000	chr11	5290000	5300000	0.0010730161532714253	2.111212657236631
chr11	5410000	5420000	chr11	5880000	5890000	0.09171116782708	2.599207668339954
chr11	5600000	5610000	chr11	5800000	5810000	0.18854606873033783	2.111212657236631
chr11	6010000	6020000	chr11	6340000	6350000	0.008091944097622303	2.599207668339954
chr11	6380000	6390000	chr11	6500000	6510000	0.12575581025033383	2.111212657236631
chr11	6380000	6390000	chr11	6630000	6640000	0.14331476996895165	2.111212657236631
chr11	6520000	6530000	chr11	6680000	6690000	0.0015732492211180326	2.111212657236631
chr11	7090000	7100000	chr11	7660000	7670000	0.1479487040202124	2.111212657236631
chr11	7100000	7110000	chr11	7430000	7440000	0.16008123313629036	3.2
chr11	7890000	7900000	chr11	7980000	7990000	0.17320576805295437	2.111212657236631
chr11	8010000	8020000	chr11	8090000	8100000	0.01977439574074591	2.111212657236631
chr11	8200000	8210000	chr11	8680000	8690000	0.04800519331400673	2.111212657236631
chr11	8240000	8250000	chr11	8560000	8570000	0.060064690858192174	2.111212657236631
chr11	9160000	9170000	chr11	9500000	9510000	0.022965520894722872	2.111212657236631
chr11	9270000	9280000	chr11	9440000	9450000	0.1773181267464909	2.111212657236631
chr11	9610000	9620000	chr11	9740000	9750000	0.04511622828779834	2.111212657236631
chr11	9750000	9760000	chr11	9970000	9980000	0.01977439574074591	2.111212657236631
chr11	9760000	9770000	chr11	10310000	10320000	0.0032738447146371925	2.599207668339954
chr11	9850000	9860000	chr11	10310000	10320000	0.04741909634165974	2.111212657236631
chr11	10200000	10210000	chr11	10320000	10330000	0.04060800057810494	2.599207668339954
chr11	10400000	10410000	chr11	10650000	10660000	0.009050050211489531	2.111212657236631
chr11	10400000	10410000	chr11	10730000	10740000	0.0014188156696121057	2.599207668339954
chr11	10780000	10790000	chr11	11010000	11020000	0.0014188156696121057	2.111212657236631
chr11	10790000	10800000	chr11	10920000	10930000	0.023654835940735242	2.111212657236631
chr11	10930000	10940000	chr11	11010000	11020000	0.13621568698450487	2.111212657236631
chr11	11030000	11040000	chr11	11780000	11790000	0.0018101157050383807	2.111212657236631
chr11	11390000	11400000	chr11	11780000	11790000	0.06449771861418756	2.111212657236631
chr11	11800000	11810000	chr11	12280000	12290000	0.1369422029865922	2.599207668339954
chr11	11930000	11940000	chr11	12040000	12050000	0.0651819837610137	2.111212657236631
chr11	11930000	11940000	chr11	12280000	12290000	0.055928701398758836	2.599207668339954
chr11	12050000	12060000	chr11	12270000	12280000	0.0010730161532714253	2.111212657236631
chr11	12320000	12330000	chr11	12900000	12910000	0.0012947859748126123	2.599207668339954
chr11	12410000	12420000	chr11	12890000	12900000	0.13233179220297125	2.599207668339954
chr11	12600000	12610000	chr11	12890000	12900000	0.002809300687459618	2.111212657236631
chr11	13210000	13220000	chr11	13340000	13350000	0.054971952247109046	2.111212657236631
chr11	13770000	13780000	chr11	14240000	14250000	0.0010730161532714253	2.111212657236631
chr11	13780000	13790000	chr11	13950000	13960000	0.04800519331400673	2.111212657236631
chr11	13790000	13800000	chr11	14130000	14140000	0.06596487079675861	2.599207668339954
chr11	13950000	13960000	chr11	14250000	14260000	0.01977439574074591	2.111212657236631
chr11	14520000	14530000	chr11	14890000	14900000	0.0010730161532714253	3.2
chr11	14630000	14640000	chr11	14880000	14890000	0.03120376893384915	2.599207668339954
chr11	14640000	14650000	chr11	14770000	14780000	0.0677949061938727	2.111212657236631
chr11	14780000	14790000	chr11	14900000	14910000	0.04800519331400673	2.111212657236631
chr11	15770000	15780000	chr11	16630000	16640000	0.1488082472649	2.111212657236631
chr11	15820000	15830000	chr11	16610000	16620000	0.07124537744408421	2.111212657236631
chr11	15940000	15950000	chr11	16610000	16620000	0.0021342693099142274	2.599207668339954
chr11	16040000	16050000	chr11	16620000	16630000	0.11816954710101651	2.111212657236631
chr11	16170000	16180000	chr11	16620000	16630000	0.11816954710101651	2.599207668339954
chr11	16190000	16200000	chr11	16510000	16520000	0.14568908544027115	2.111212657236631
chr11	16250000	16260000	chr11	16600000	16610000	0.1536906787523604	2.111212657236631
chr11	16380000	16390000	chr11	16600000	16610000	0.06271221042174631	2.599207668339954
chr11	16810000	16820000	chr11	16880000	16890000	0.048483647373014596	2.111212657236631
chr11	17230000	17240000	chr11	17510000	17520000	0.03120376893384915	2.111212657236631
chr11	17380000	17390000	chr11	17500000	17510000	0.0010730161532714253	2.111212657236631
chr11	17590000	17600000	chr11	17970000	17980000	0.03731903616426628	2.599207668339954
chr11	17740000	17750000	chr11	17970000	17980000	0.0013403193328901974	2.599207668339954
chr11	18230000	18240000	chr11	18660000	18670000	0.1998836143751424	2.111212657236631
chr11	18320000	18330000	chr11	18630000	18640000	0.10524300062413403	2.111212657236631
chr11	19070000	19080000	chr11	19540000	19550000	0.0024230488871862946	2.599207668339954
chr11	19300000	19310000	chr11	19540000	19550000	0.055928701398758836	2.599207668339954
chr11	19560000	19570000	chr11	19740000	19750000	0.0651819837610137	2.111212657236631
chr11	19560000	19570000	chr11	19890000	19900000	0.03120376893384915	2.599207668339954
chr11	19940000	19950000	chr11	20120000	20130000	9.145548978173323e-05	2.111212657236631
chr11	19940000	19950000	chr11	20340000	20350000	0.10462671817405546	2.111212657236631
chr11	20130000	20140000	chr11	20350000	20360000	0.10928324285496314	2.599207668339954
chr11	20380000	20390000	chr11	20600000	20610000	0.0017223557996534633	2.111212657236631
chr11	22160000	22170000	chr11	22310000	22320000	0.05526152382634887	2.111212657236631
chr11	22320000	22330000	chr11	22800000	22810000	0.08464363944028808	2.111212657236631
chr11	22540000	22550000	chr11	22730000	22740000	0.11192726907581327	2.599207668339954
chr11	26290000	26300000	chr11	27160000	27170000	0.15119612195604465	2.111212657236631
chr11	27190000	27200000	chr11	27480000	27490000	1.474763427644632e-05	2.111212657236631
chr11	27330000	27340000	chr11	27470000	27480000	0.05230683381933205	3.2
chr11	27690000	27700000	chr11	28530000	28540000	0.17729205695541356	3.2
chr11	27700000	27710000	chr11	28690000	28700000	0.09095771970057212	2.599207668339954
chr11	31480000	31490000	chr11	31870000	31880000	0.17262527775972122	2.111212657236631
chr11	32050000	32060000	chr11	32170000	32180000	0.0021132717820033045	2.111212657236631
chr11	32430000	32440000	chr11	32580000	32590000	0.054989312870708844	2.599207668339954
chr11	32810000	32820000	chr11	33060000	33070000	0.15119612195604465	2.111212657236631
chr11	33160000	33170000	chr11	33330000	33340000	0.019991060874396477	2.599207668339954
chr11	33170000	33180000	chr11	33680000	33690000	0.1545136589815668	2.111212657236631
chr11	33350000	33360000	chr11	33750000	33760000	0.054989312870708844	2.111212657236631
chr11	33360000	33370000	chr11	33680000	33690000	0.12393911267045042	2.599207668339954
chr11	33800000	33810000	chr11	34350000	34360000	0.17845974660543829	3.2
chr11	33870000	33880000	chr11	33960000	33970000	1.474763427644632e-05	2.111212657236631
chr11	33990000	34000000	chr11	34350000	34360000	0.17729205695541356	2.111212657236631
chr11	34090000	34100000	chr11	34450000	34460000	0.054989312870708844	2.599207668339954
chr11	34160000	34170000	chr11	34480000	34490000	0.04080638716903059	2.599207668339954
chr11	34170000	34180000	chr11	34350000	34360000	0.0006987055134860754	2.111212657236631
chr11	34360000	34370000	chr11	34480000	34490000	0.09035666939491661	2.111212657236631
chr11	34580000	34590000	chr11	34890000	34900000	0.05230683381933205	2.111212657236631
chr11	34920000	34930000	chr11	35230000	35240000	0.09035666939491661	2.111212657236631
chr11	34920000	34930000	chr11	35380000	35390000	0.05230683381933205	2.111212657236631
chr11	34930000	34940000	chr11	35300000	35310000	0.17729205695541356	2.111212657236631
chr11	34990000	35000000	chr11	35230000	35240000	0.05526152382634887	2.111212657236631
chr11	35610000	35620000	chr11	36150000	36160000	0.05230683381933205	2.111212657236631
chr11	35610000	35620000	chr11	36260000	36270000	0.01812565290835888	3.6758347359905126
chr11	35820000	35830000	chr11	36260000	36270000	0.054989312870708844	2.599207668339954
chr11	36040000	36050000	chr11	36130000	36140000	0.0017223557996534633	2.111212657236631
chr11	36290000	36300000	chr11	36490000	36500000	0.01027606945101154	2.111212657236631
chr11	36550000	36560000	chr11	36680000	36690000	0.15119612195604465	2.111212657236631
chr11	37940000	37950000	chr11	38790000	38800000	0.030100642050888297	2.111212657236631
chr11	38390000	38400000	chr11	38650000	38660000	0.15897579520281432	2.599207668339954
chr11	42760000	42770000	chr11	43270000	43280000	0.028898230844855197	2.111212657236631
chr11	43320000	43330000	chr11	43410000	43420000	0.035326477249381566	2.111212657236631
chr11	43570000	43580000	chr11	43860000	43870000	0.008122909890580803	2.111212657236631
chr11	43890000	43900000	chr11	44030000	44040000	0.036883280199338155	2.111212657236631
chr11	44100000	44110000	chr11	44520000	44530000	0.055188623182836676	3.2
chr11	44280000	44290000	chr11	44530000	44540000	0.005620124655703513	2.111212657236631
chr11	44320000	44330000	chr11	44830000	44840000	0.18712602195263722	2.111212657236631
chr11	44550000	44560000	chr11	44900000	44910000	0.0008672148112992551	2.111212657236631
chr11	44620000	44630000	chr11	44900000	44910000	0.0006556722004742443	2.111212657236631
chr11	44620000	44630000	chr11	45110000	45120000	0.10356830675009424	2.111212657236631
chr11	44720000	44730000	chr11	44890000	44900000	0.006328957464545261	2.111212657236631
chr11	44780000	44790000	chr11	44900000	44910000	0.13334924541480633	2.111212657236631
chr11	44850000	44860000	chr11	45300000	45310000	0.1816838501083668	2.111212657236631
chr11	44930000	44940000	chr11	45100000	45110000	0.0003289559102895301	2.111212657236631
chr11	44940000	44950000	chr11	45320000	45330000	0.02246415190802624	3.2
chr11	45100000	45110000	chr11	45320000	45330000	0.005432446709923389	2.111212657236631
chr11	45360000	45370000	chr11	45770000	45780000	0.015206133068801064	3.2
chr11	45390000	45400000	chr11	45640000	45650000	0.097728404199873	3.6758347359905126
chr11	46120000	46130000	chr11	46310000	46320000	0.08175874670590891	2.111212657236631
chr11	46380000	46390000	chr11	46530000	46540000	0.002472199656698217	2.111212657236631
chr11	46690000	46700000	chr11	47140000	47150000	0.16639470243249185	2.599207668339954
chr11	46770000	46780000	chr11	47290000	47300000	0.19561914954292692	2.111212657236631
chr11	46770000	46780000	chr11	47810000	47820000	0.062126682341875406	2.111212657236631
chr11	46780000	46790000	chr11	47730000	47740000	0.1294764586939784	3.2
chr11	46880000	46890000	chr11	47340000	47350000	0.19561914954292692	2.599207668339954
chr11	46890000	46900000	chr11	47150000	47160000	3.959828231947515e-05	2.599207668339954
chr11	47250000	47260000	chr11	47350000	47360000	0.1962376816098418	2.111212657236631
chr11	47380000	47390000	chr11	47840000	47850000	0.08543942047386516	2.111212657236631
chr11	47940000	47950000	chr11	48100000	48110000	0.0025985365596975694	2.599207668339954
chr11	56840000	56850000	chr11	57240000	57250000	0.10275387700737988	2.111212657236631
chr11	57120000	57130000	chr11	57250000	57260000	0.03404582219183494	2.599207668339954
chr11	57340000	57350000	chr11	57470000	57480000	0.002636465053070406	2.599207668339954
chr11	57340000	57350000	chr11	57520000	57530000	0.026657396817532143	2.111212657236631
chr11	57340000	57350000	chr11	57640000	57650000	0.00668065465176868	2.111212657236631
chr11	57450000	57460000	chr11	57640000	57650000	0.16562324546028612	2.111212657236631
chr11	57560000	57570000	chr11	57640000	57650000	0.1293629358958152	2.111212657236631
chr11	57690000	57700000	chr11	58510000	58520000	0.13945803489739605	2.111212657236631
chr11	57840000	57850000	chr11	58510000	58520000	0.08244319426596422	2.599207668339954
chr11	57990000	58000000	chr11	58510000	58520000	0.18351222636510206	2.111212657236631
chr11	58570000	58580000	chr11	58770000	58780000	0.11822717908208207	2.111212657236631
chr11	58650000	58660000	chr11	58780000	58790000	0.006213109941059898	2.111212657236631
chr11	58650000	58660000	chr11	58900000	58910000	0.06027753788042336	2.111212657236631
chr11	59170000	59180000	chr11	59430000	59440000	0.08643620715157863	2.599207668339954
chr11	59540000	59550000	chr11	59670000	59680000	0.01711390895372422	2.111212657236631
chr11	59820000	59830000	chr11	60130000	60140000	0.01492302733303533	2.599207668339954
chr11	59920000	59930000	chr11	60130000	60140000	0.11005853289875392	2.111212657236631
chr11	60350000	60360000	chr11	60620000	60630000	0.041417511038714126	2.111212657236631
chr11	61310000	61320000	chr11	61410000	61420000	0.0835233397331499	2.111212657236631
chr11	61700000	61710000	chr11	62270000	62280000	0.1293629358958152	3.2
chr11	61790000	61800000	chr11	62100000	62110000	0.00668065465176868	2.599207668339954
chr11	61880000	61890000	chr11	62090000	62100000	0.00235417329817314	2.599207668339954
chr11	61950000	61960000	chr11	62080000	62090000	0.039553066063891855	2.111212657236631
chr11	62390000	62400000	chr11	62550000	62560000	0.12051321594489588	5.198415336679908
chr11	62390000	62400000	chr11	62690000	62700000	0.08244319426596422	2.111212657236631
chr11	62600000	62610000	chr11	62850000	62860000	0.1490925693675129	2.599207668339954
chr11	62900000	62910000	chr11	63020000	63030000	0.008272743170834996	2.111212657236631
chr11	62900000	62910000	chr11	63210000	63220000	0.05338894063747083	2.111212657236631
chr11	63480000	63490000	chr11	63630000	63640000	0.05570651460514293	2.599207668339954
chr11	63760000	63770000	chr11	64140000	64150000	0.08184284028531771	2.111212657236631
chr11	63830000	63840000	chr11	64150000	64160000	0.07218692079714681	2.599207668339954
chr11	64000000	64010000	chr11	64150000	64160000	0.002636465053070406	2.111212657236631
chr11	64080000	64090000	chr11	64620000	64630000	0.14132432623737767	2.111212657236631
chr11	64200000	64210000	chr11	64290000	64300000	0.013883210753065913	2.111212657236631
chr11	64370000	64380000	chr11	64730000	64740000	0.06257845980715476	2.599207668339954
chr11	64450000	64460000	chr11	64640000	64650000	0.12403110078820741	2.599207668339954
chr11	64780000	64790000	chr11	65110000	65120000	0.10275387700737988	2.599207668339954
chr11	65370000	65380000	chr11	65510000	65520000	0.002636465053070406	2.111212657236631
chr11	65420000	65430000	chr11	65500000	65510000	0.16977532502934628	2.111212657236631
chr11	65620000	65630000	chr11	65850000	65860000	0.08933553963231218	3.2
chr11	65630000	65640000	chr11	65990000	66000000	0.15826771065906653	2.111212657236631
chr11	65700000	65710000	chr11	65810000	65820000	0.15826771065906653	2.599207668339954
chr11	65700000	65710000	chr11	65990000	66000000	0.13945803489739605	2.599207668339954
chr11	65870000	65880000	chr11	65980000	65990000	0.027751895603571514	2.599207668339954
chr11	66050000	66060000	chr11	66270000	66280000	0.10275387700737988	2.111212657236631
chr11	66190000	66200000	chr11	66790000	66800000	0.124488919548227	2.111212657236631
chr11	66410000	66420000	chr11	66680000	66690000	0.002636465053070406	2.111212657236631
chr11	66410000	66420000	chr11	66820000	66830000	0.023075170546071964	3.6758347359905126
chr11	66560000	66570000	chr11	66660000	66670000	0.18191771752558944	2.111212657236631
chr11	66690000	66700000	chr11	66830000	66840000	0.00235417329817314	2.111212657236631
chr11	66700000	66710000	chr11	67010000	67020000	0.16093915221680993	3.6758347359905126
chr11	67260000	67270000	chr11	67380000	67390000	0.19654141693387706	2.111212657236631
chr11	67390000	67400000	chr11	67490000	67500000	0.05753481721210135	2.111212657236631
chr11	68000000	68010000	chr11	68200000	68210000	0.13945803489739605	2.111212657236631
chr11	68610000	68620000	chr11	68860000	68870000	0.13518669836257433	2.599207668339954
chr11	68620000	68630000	chr11	68730000	68740000	0.1293629358958152	2.111212657236631
chr11	68630000	68640000	chr11	69090000	69100000	0.16093915221680993	2.111212657236631
chr11	68920000	68930000	chr11	69070000	69080000	0.09839626425934393	2.599207668339954
chr11	69100000	69110000	chr11	69650000	69660000	0.00012925849511902232	2.111212657236631
chr11	69110000	69120000	chr11	69270000	69280000	0.12051321594489588	2.111212657236631
chr11	69690000	69700000	chr11	69810000	69820000	0.18245117404839867	2.111212657236631
chr11	69690000	69700000	chr11	69890000	69900000	0.003698039125217193	2.111212657236631
chr11	69700000	69710000	chr11	70190000	70200000	0.05338894063747083	2.599207668339954
chr11	69920000	69930000	chr11	70180000	70190000	0.0005384423066312483	2.111212657236631
chr11	70470000	70480000	chr11	70760000	70770000	0.05338894063747083	2.599207668339954
chr11	70580000	70590000	chr11	71380000	71390000	0.18272463064926353	3.2
chr11	70860000	70870000	chr11	71070000	71080000	0.19431764043937505	2.111212657236631
chr11	72010000	72020000	chr11	72160000	72170000	0.026335085001082194	2.111212657236631
chr11	72010000	72020000	chr11	72420000	72430000	0.09364553851349389	2.111212657236631
chr11	72100000	72110000	chr11	72420000	72430000	0.11005853289875392	2.111212657236631
chr11	72230000	72240000	chr11	72420000	72430000	0.08244319426596422	2.111212657236631
chr11	72290000	72300000	chr11	72420000	72430000	0.08960163324515165	2.111212657236631
chr11	72470000	72480000	chr11	72560000	72570000	0.011525512254512574	2.111212657236631
chr11	72470000	72480000	chr11	72650000	72660000	0.13934080619450237	2.111212657236631
chr11	72720000	72730000	chr11	73170000	73180000	0.01711390895372422	2.599207668339954
chr11	72720000	72730000	chr11	73380000	73390000	0.16897839309518267	2.111212657236631
chr11	72830000	72840000	chr11	73170000	73180000	0.0007549770006365364	2.111212657236631
chr11	72830000	72840000	chr11	73240000	73250000	0.017274193891082982	2.111212657236631
chr11	72920000	72930000	chr11	73160000	73170000	0.031100298891139518	2.111212657236631
chr11	73350000	73360000	chr11	73650000	73660000	0.037480494819403125	2.111212657236631
chr11	73650000	73660000	chr11	73930000	73940000	0.16897839309518267	2.599207668339954
chr11	73950000	73960000	chr11	74440000	74450000	0.13634148489880135	2.111212657236631
chr11	73960000	73970000	chr11	74310000	74320000	0.13083697273640457	2.111212657236631
chr11	73970000	73980000	chr11	74200000	74210000	0.03657230918039724	3.6758347359905126
chr11	73980000	73990000	chr11	74090000	74100000	0.12993161771778527	2.599207668339954
chr11	74250000	74260000	chr11	74440000	74450000	0.10712885877291495	2.111212657236631
chr11	74250000	74260000	chr11	74560000	74570000	0.10706725454935787	2.111212657236631
chr11	74450000	74460000	chr11	74570000	74580000	0.0277314793598622	2.111212657236631
chr11	74610000	74620000	chr11	74870000	74880000	0.14780250189230304	2.111212657236631
chr11	74690000	74700000	chr11	74860000	74870000	0.06156719047350628	2.111212657236631
chr11	74910000	74920000	chr11	75230000	75240000	0.04100032488528805	3.6758347359905126
chr11	75020000	75030000	chr11	75220000	75230000	0.04487908861153582	3.2
chr11	75270000	75280000	chr11	75380000	75390000	0.04487908861153582	2.111212657236631
chr11	75440000	75450000	chr11	75520000	75530000	0.011916740639587158	2.111212657236631
chr11	75720000	75730000	chr11	76310000	76320000	0.08606727712749064	2.111212657236631
chr11	75790000	75800000	chr11	76150000	76160000	0.057064024851484554	2.111212657236631
chr11	75900000	75910000	chr11	76150000	76160000	0.0036769712210935612	2.111212657236631
chr11	76200000	76210000	chr11	76670000	76680000	0.03941448185620507	2.111212657236631
chr11	76720000	76730000	chr11	76910000	76920000	0.029145421335275295	2.111212657236631
chr11	76720000	76730000	chr11	77030000	77040000	0.06481852605519706	2.111212657236631
chr11	76800000	76810000	chr11	77090000	77100000	0.14901851199541194	2.111212657236631
chr11	76810000	76820000	chr11	76910000	76920000	0.11461908457983533	3.2
chr11	76920000	76930000	chr11	77030000	77040000	0.07247754427993232	2.111212657236631
chr11	76920000	76930000	chr11	77100000	77110000	0.04487908861153582	2.111212657236631
chr11	77120000	77130000	chr11	77560000	77570000	0.11840274857096465	2.599207668339954
chr11	77190000	77200000	chr11	77550000	77560000	0.03514410818162321	2.599207668339954
chr11	77750000	77760000	chr11	78480000	78490000	0.1972042108415198	2.111212657236631
chr11	77780000	77790000	chr11	78010000	78020000	0.13287698134978776	3.6758347359905126
chr11	78210000	78220000	chr11	78550000	78560000	0.029145421335275295	2.111212657236631
chr11	78230000	78240000	chr11	78410000	78420000	0.0616447681026602	3.2
chr11	78420000	78430000	chr11	78560000	78570000	0.08606727712749064	2.599207668339954
chr11	78630000	78640000	chr11	79080000	79090000	0.0157102630369829	2.599207668339954
chr11	78640000	78650000	chr11	78710000	78720000	0.1453670254655618	2.111212657236631
chr11	82710000	82720000	chr11	82860000	82870000	0.18554628690173425	2.111212657236631
chr11	82900000	82910000	chr11	83170000	83180000	0.032718844508860166	2.111212657236631
chr11	82900000	82910000	chr11	83260000	83270000	0.01292203243058121	2.599207668339954
chr11	83070000	83080000	chr11	83160000	83170000	0.06740987893155884	2.111212657236631
chr11	83080000	83090000	chr11	83260000	83270000	0.1024623240412359	2.111212657236631
chr11	83230000	83240000	chr11	83810000	83820000	0.17330566995657054	2.111212657236631
chr11	85850000	85860000	chr11	86290000	86300000	0.019336725542301095	2.111212657236631
chr11	85910000	85920000	chr11	86400000	86410000	0.14714658656379043	2.111212657236631
chr11	85940000	85950000	chr11	86280000	86290000	0.10384285072556154	2.111212657236631
chr11	86040000	86050000	chr11	86200000	86210000	0.00644060669921056	2.599207668339954
chr11	86130000	86140000	chr11	86200000	86210000	0.04487908861153582	2.111212657236631
chr11	86450000	86460000	chr11	86820000	86830000	0.02972458156206595	2.599207668339954
chr11	86940000	86950000	chr11	87420000	87430000	0.14901851199541194	2.111212657236631
chr11	86960000	86970000	chr11	87290000	87300000	0.019336725542301095	3.6758347359905126
chr11	87080000	87090000	chr11	87290000	87300000	0.13455041538136092	2.599207668339954
chr11	93220000	93230000	chr11	93640000	93650000	0.036844542887125464	2.599207668339954
chr11	93230000	93240000	chr11	93540000	93550000	0.13942284619310508	2.111212657236631
chr11	93890000	93900000	chr11	94420000	94430000	0.16115243635158322	2.111212657236631
chr11	93900000	93910000	chr11	94490000	94500000	0.020209472388170564	2.111212657236631
chr11	93910000	93920000	chr11	94180000	94190000	0.16115243635158322	2.599207668339954
chr11	93920000	93930000	chr11	94100000	94110000	0.010673120524470198	2.599207668339954
chr11	94170000	94180000	chr11	94500000	94510000	0.10572432069419768	2.599207668339954
chr11	94630000	94640000	chr11	94890000	94900000	0.09658081613225246	3.6758347359905126
chr11	95070000	95080000	chr11	95140000	95150000	0.018552705258425062	2.111212657236631
chr11	95070000	95080000	chr11	95770000	95780000	0.011821248002479056	2.111212657236631
chr11	95150000	95160000	chr11	95770000	95780000	0.002850684444947516	2.111212657236631
chr11	95160000	95170000	chr11	95700000	95710000	0.11437951246936905	2.111212657236631
chr11	95820000	95830000	chr11	96390000	96400000	0.08974990251358361	3.2
chr11	100570000	100580000	chr11	100930000	100940000	0.002850684444947516	2.111212657236631
chr11	100680000	100690000	chr11	100930000	100940000	0.08974990251358361	2.599207668339954
chr11	101440000	101450000	chr11	101840000	101850000	0.105885486488735	2.111212657236631
chr11	101860000	101870000	chr11	102000000	102010000	0.09658081613225246	2.111212657236631
chr11	102320000	102330000	chr11	102490000	102500000	0.036844542887125464	3.6758347359905126
chr11	102800000	102810000	chr11	102940000	102950000	0.16115243635158322	2.599207668339954
chr11	103320000	103330000	chr11	103570000	103580000	0.10572432069419768	5.198415336679908
chr11	107560000	107570000	chr11	107690000	107700000	0.07573181545356539	2.599207668339954
chr11	108010000	108020000	chr11	108650000	108660000	0.10572432069419768	2.599207668339954
chr11	108120000	108130000	chr11	108650000	108660000	0.002850684444947516	2.111212657236631
chr11	108220000	108230000	chr11	108650000	108660000	0.034826957703767425	2.111212657236631
chr11	108330000	108340000	chr11	108650000	108660000	0.10572432069419768	2.599207668339954
chr11	110190000	110200000	chr11	110380000	110390000	0.00393829326122195	4.222425314473262
chr11	110450000	110460000	chr11	111220000	111230000	0.018553783697552423	2.599207668339954
chr11	110450000	110460000	chr11	111430000	111440000	0.1800862283607696	2.111212657236631
chr11	111280000	111290000	chr11	111430000	111440000	0.04475270626880236	2.111212657236631
chr11	111580000	111590000	chr11	111840000	111850000	0.0007547753670351653	2.111212657236631
chr11	112210000	112220000	chr11	112540000	112550000	0.17061808437504428	2.111212657236631
chr11	112210000	112220000	chr11	113290000	113300000	0.07138109233239312	2.111212657236631
chr11	112280000	112290000	chr11	112550000	112560000	0.02827594077122955	2.111212657236631
chr11	112300000	112310000	chr11	112450000	112460000	0.12888764911479964	3.2
chr11	112590000	112600000	chr11	113100000	113110000	0.1214712886645157	2.111212657236631
chr11	112590000	112600000	chr11	113280000	113290000	0.013060782286131658	2.111212657236631
chr11	112700000	112710000	chr11	113220000	113230000	0.10803127391151834	2.111212657236631
chr11	112790000	112800000	chr11	113280000	113290000	0.1539343432585917	2.111212657236631
chr11	113310000	113320000	chr11	113530000	113540000	0.04158149259189064	2.111212657236631
chr11	113310000	113320000	chr11	113730000	113740000	0.018178440526888846	2.111212657236631
chr11	113560000	113570000	chr11	113730000	113740000	0.1454895378693053	3.2
chr11	113890000	113900000	chr11	114260000	114270000	0.06951696465681882	2.599207668339954
chr11	113970000	113980000	chr11	114670000	114680000	0.1448515126545134	2.111212657236631
chr11	114000000	114010000	chr11	114260000	114270000	0.0021920171597053745	2.111212657236631
chr11	114050000	114060000	chr11	114160000	114170000	0.04158149259189064	3.2
chr11	114160000	114170000	chr11	114250000	114260000	0.02680369290705774	2.111212657236631
chr11	114320000	114330000	chr11	114750000	114760000	0.06126009523169353	3.6758347359905126
chr11	114330000	114340000	chr11	114680000	114690000	0.19985837782847166	3.6758347359905126
chr11	114350000	114360000	chr11	114580000	114590000	0.02680369290705774	2.111212657236631
chr11	115330000	115340000	chr11	116270000	116280000	0.021327953819927546	2.111212657236631
chr11	116780000	116790000	chr11	117100000	117110000	0.045201383174273246	2.599207668339954
chr11	116780000	116790000	chr11	117220000	117230000	0.018553783697552423	2.111212657236631
chr11	116870000	116880000	chr11	117100000	117110000	0.018178440526888846	2.599207668339954
chr11	117390000	117400000	chr11	118140000	118150000	0.18562273661326315	2.111212657236631
chr11	117420000	117430000	chr11	117800000	117810000	0.018178440526888846	2.111212657236631
chr11	117830000	117840000	chr11	117940000	117950000	0.0023435952813422034	2.111212657236631
chr11	117830000	117840000	chr11	118050000	118060000	0.006821275569610482	2.111212657236631
chr11	118130000	118140000	chr11	118620000	118630000	0.12888764911479964	2.599207668339954
chr11	118190000	118200000	chr11	118500000	118510000	0.018553783697552423	3.6758347359905126
chr11	118200000	118210000	chr11	118350000	118360000	0.020485335723995926	2.111212657236631
chr11	118380000	118390000	chr11	118490000	118500000	0.01724364356616702	2.111212657236631
chr11	118680000	118690000	chr11	118940000	118950000	0.0333541997573833	3.6758347359905126
chr11	118910000	118920000	chr11	119040000	119050000	0.16790530645354035	2.111212657236631
chr11	118910000	118920000	chr11	119310000	119320000	0.10020510667735298	2.111212657236631
chr11	119350000	119360000	chr11	119470000	119480000	0.08345397353632948	2.111212657236631
chr11	119480000	119490000	chr11	120110000	120120000	0.0051404997552146146	2.111212657236631
chr11	119480000	119490000	chr11	120240000	120250000	0.09756275572211627	2.111212657236631
chr11	119660000	119670000	chr11	120000000	120010000	0.018553783697552423	3.2
chr11	119660000	119670000	chr11	120100000	120110000	0.01724364356616702	3.2
chr11	120170000	120180000	chr11	120300000	120310000	0.09828587865528317	2.111212657236631
chr11	120330000	120340000	chr11	120450000	120460000	0.020485335723995926	2.599207668339954
chr11	120510000	120520000	chr11	120680000	120690000	0.024366287429295315	2.111212657236631
chr11	120920000	120930000	chr11	121110000	121120000	0.041949504817667266	2.111212657236631
chr11	121240000	121250000	chr11	121590000	121600000	0.016996586491146104	2.599207668339954
chr11	121320000	121330000	chr11	121590000	121600000	0.018553783697552423	2.111212657236631
chr11	121650000	121660000	chr11	122200000	122210000	0.00393829326122195	2.111212657236631
chr11	121660000	121670000	chr11	122100000	122110000	0.1518710799084946	3.2
chr11	121660000	121670000	chr11	122500000	122510000	0.01724364356616702	2.111212657236631
chr11	122220000	122230000	chr11	122500000	122510000	0.029796418904323285	2.599207668339954
chr11	122620000	122630000	chr11	122840000	122850000	0.03304098642035374	2.111212657236631
chr11	122650000	122660000	chr11	122770000	122780000	0.035127190493029606	2.111212657236631
chr11	123100000	123110000	chr11	123240000	123250000	0.044295561103043044	2.111212657236631
chr11	123980000	123990000	chr11	124570000	124580000	0.02827594077122955	2.111212657236631
chr11	124050000	124060000	chr11	124300000	124310000	0.018553783697552423	3.6758347359905126
chr11	124060000	124070000	chr11	124400000	124410000	0.037821484529414286	2.111212657236631
chr11	124060000	124070000	chr11	124590000	124600000	0.18293994695653554	2.599207668339954
chr11	124070000	124080000	chr11	124190000	124200000	0.00393829326122195	2.111212657236631
chr11	124130000	124140000	chr11	124580000	124590000	0.1947543612383614	2.111212657236631
chr11	124410000	124420000	chr11	124580000	124590000	0.01607239162174734	2.599207668339954
chr11	124410000	124420000	chr11	124850000	124860000	0.15518050052314097	2.111212657236631
chr11	124650000	124660000	chr11	124760000	124770000	0.018553783697552423	2.599207668339954
chr11	124660000	124670000	chr11	124840000	124850000	0.09151527405936798	2.599207668339954
chr11	124960000	124970000	chr11	125130000	125140000	0.02827594077122955	2.599207668339954
chr11	125620000	125630000	chr11	125870000	125880000	0.09841190121751127	2.111212657236631
chr11	125690000	125700000	chr11	125870000	125880000	0.1267218770080833	2.599207668339954
chr11	125920000	125930000	chr11	126190000	126200000	0.0007547753670351653	2.111212657236631
chr11	126310000	126320000	chr11	126430000	126440000	0.16983734711176823	4.222425314473262
chr11	127500000	127510000	chr11	127870000	127880000	0.16983734711176823	2.111212657236631
chr11	128020000	128030000	chr11	128840000	128850000	0.06135400316846415	2.599207668339954
chr11	128030000	128040000	chr11	128160000	128170000	0.1638223112220559	2.599207668339954
chr11	128160000	128170000	chr11	128630000	128640000	0.010488391615669912	2.111212657236631
chr11	128160000	128170000	chr11	128840000	128850000	0.00537551446271558	2.599207668339954
chr11	128290000	128300000	chr11	128840000	128850000	0.09430380958763875	2.111212657236631
chr11	128880000	128890000	chr11	128950000	128960000	0.035968919335864984	2.111212657236631
chr11	129120000	129130000	chr11	129330000	129340000	0.060489529974278325	2.111212657236631
chr11	129360000	129370000	chr11	129750000	129760000	0.017016798432622205	2.111212657236631
chr11	129910000	129920000	chr11	130130000	130140000	0.0024804092162432623	2.599207668339954
chr11	129990000	130000000	chr11	130130000	130140000	0.03887538440159641	2.111212657236631
chr11	130200000	130210000	chr11	130860000	130870000	0.029409613553821056	2.599207668339954
chr11	130210000	130220000	chr11	130420000	130430000	0.029082004799429316	2.111212657236631
chr11	130220000	130230000	chr11	130320000	130330000	0.04480688384905847	2.111212657236631
chr11	130430000	130440000	chr11	130860000	130870000	0.0009049135405946318	2.599207668339954
chr11	131060000	131070000	chr11	131670000	131680000	0.044998297186396856	2.111212657236631
chr11	133080000	133090000	chr11	133150000	133160000	0.006471790821083955	2.111212657236631
chr11	133080000	133090000	chr11	133820000	133830000	0.04480688384905847	2.599207668339954
chr11	133920000	133930000	chr11	134140000	134150000	0.18057088868646687	2.111212657236631
chr11	134040000	134050000	chr11	134140000	134150000	0.12737586908180296	2.111212657236631
chr12	90000	100000	chr12	210000	220000	0.15410938755569784	2.111212657236631
chr12	440000	450000	chr12	540000	550000	0.015093986973573528	2.599207668339954
chr12	560000	570000	chr12	950000	960000	0.05631990508591086	2.111212657236631
chr12	570000	580000	chr12	810000	820000	0.0022289965372973564	2.111212657236631
chr12	830000	840000	chr12	1580000	1590000	0.04131631155221946	2.599207668339954
chr12	940000	950000	chr12	1580000	1590000	0.06423420492880232	2.599207668339954
chr12	980000	990000	chr12	1580000	1590000	0.08874831714844955	4.222425314473262
chr12	1110000	1120000	chr12	1580000	1590000	0.00037224873771002365	2.599207668339954
chr12	1640000	1650000	chr12	1780000	1790000	0.00038714320596711094	2.111212657236631
chr12	1640000	1650000	chr12	1930000	1940000	0.0026905954700161493	2.111212657236631
chr12	1790000	1800000	chr12	1930000	1940000	0.00038714320596711094	2.111212657236631
chr12	1790000	1800000	chr12	2020000	2030000	0.04131631155221946	2.599207668339954
chr12	2050000	2060000	chr12	2290000	2300000	0.08831985229413832	2.111212657236631
chr12	2050000	2060000	chr12	2580000	2590000	0.02174510436262316	2.599207668339954
chr12	2290000	2300000	chr12	2580000	2590000	0.13501216296346208	2.111212657236631
chr12	2680000	2690000	chr12	2780000	2790000	0.0023856006756445606	2.111212657236631
chr12	2840000	2850000	chr12	3030000	3040000	0.09524309449176678	2.599207668339954
chr12	3070000	3080000	chr12	3270000	3280000	0.15935349049330405	2.111212657236631
chr12	3130000	3140000	chr12	3260000	3270000	0.025716087970911385	2.111212657236631
chr12	3130000	3140000	chr12	3780000	3790000	0.1982004386174758	2.111212657236631
chr12	3300000	3310000	chr12	3630000	3640000	0.10289013938001958	2.111212657236631
chr12	3300000	3310000	chr12	3790000	3800000	0.0009578960149195633	2.111212657236631
chr12	3470000	3480000	chr12	3780000	3790000	0.1909389520674007	2.599207668339954
chr12	3880000	3890000	chr12	4280000	4290000	0.0026905954700161493	2.111212657236631
chr12	3990000	4000000	chr12	4280000	4290000	0.001491018110825933	2.111212657236631
chr12	4110000	4120000	chr12	4270000	4280000	0.0010498089241253727	2.111212657236631
chr12	4350000	4360000	chr12	4510000	4520000	0.14811469258918805	2.111212657236631
chr12	4850000	4860000	chr12	5000000	5010000	0.1982004386174758	2.111212657236631
chr12	5170000	5180000	chr12	5660000	5670000	0.07437230333575093	2.599207668339954
chr12	5180000	5190000	chr12	5540000	5550000	0.16541588170935823	2.111212657236631
chr12	5190000	5200000	chr12	5440000	5450000	0.018458762593630086	2.111212657236631
chr12	5980000	5990000	chr12	6270000	6280000	0.10002610475851373	2.111212657236631
chr12	6060000	6070000	chr12	6280000	6290000	0.056519067233610956	2.111212657236631
chr12	6190000	6200000	chr12	6280000	6290000	0.06551978351890142	2.111212657236631
chr12	6550000	6560000	chr12	6680000	6690000	0.044774328117919704	2.111212657236631
chr12	6560000	6570000	chr12	6830000	6840000	0.12717015919050487	3.6758347359905126
chr12	6740000	6750000	chr12	6830000	6840000	0.08651752337285364	2.599207668339954
chr12	6930000	6940000	chr12	7100000	7110000	0.0011095078641352174	2.111212657236631
chr12	7130000	7140000	chr12	7640000	7650000	0.02402976133103045	2.111212657236631
chr12	7210000	7220000	chr12	7630000	7640000	0.006009120314222468	2.599207668339954
chr12	7220000	7230000	chr12	7450000	7460000	0.00928092912592604	2.599207668339954
chr12	7670000	7680000	chr12	7800000	7810000	0.056519067233610956	2.111212657236631
chr12	7850000	7860000	chr12	8000000	8010000	0.08651752337285364	2.111212657236631
chr12	8650000	8660000	chr12	9050000	9060000	0.0012657239637723563	2.111212657236631
chr12	8670000	8680000	chr12	8920000	8930000	0.05610097435426512	3.2
chr12	8680000	8690000	chr12	8830000	8840000	0.024701943533439994	2.111212657236631
chr12	9620000	9630000	chr12	9710000	9720000	0.009480892832730178	2.111212657236631
chr12	9740000	9750000	chr12	9920000	9930000	0.06909611281983892	2.111212657236631
chr12	9810000	9820000	chr12	9930000	9940000	0.01690950418164768	2.111212657236631
chr12	10240000	10250000	chr12	10550000	10560000	0.024701943533439994	2.111212657236631
chr12	10340000	10350000	chr12	10750000	10760000	0.13501216296346208	2.111212657236631
chr12	10770000	10780000	chr12	11470000	11480000	0.00817715670785621	3.6758347359905126
chr12	11220000	11230000	chr12	11490000	11500000	0.056519067233610956	2.599207668339954
chr12	11560000	11570000	chr12	12320000	12330000	0.0515934408994871	2.111212657236631
chr12	11580000	11590000	chr12	12030000	12040000	0.0006902369419918101	3.2
chr12	12080000	12090000	chr12	12320000	12330000	0.020808212787085948	2.111212657236631
chr12	12360000	12370000	chr12	12710000	12720000	0.0006902369419918101	2.111212657236631
chr12	12370000	12380000	chr12	12640000	12650000	0.08220131004795919	2.111212657236631
chr12	12380000	12390000	chr12	12560000	12570000	0.0033576035980883213	2.111212657236631
chr12	12820000	12830000	chr12	13210000	13220000	0.1697251708972721	2.111212657236631
chr12	12910000	12920000	chr12	13210000	13220000	0.0011095078641352174	2.111212657236631
chr12	12990000	13000000	chr12	13200000	13210000	0.02035354779710468	2.111212657236631
chr12	13090000	13100000	chr12	13210000	13220000	0.009480892832730178	2.111212657236631
chr12	14220000	14230000	chr12	14620000	14630000	0.1143943499371349	2.111212657236631
chr12	14250000	14260000	chr12	14370000	14380000	0.192326514033401	2.111212657236631
chr12	14250000	14260000	chr12	14420000	14430000	0.1276906367927318	2.111212657236631
chr12	14730000	14740000	chr12	15220000	15230000	0.02605686825913861	3.2
chr12	14840000	14850000	chr12	14980000	14990000	0.0033455243648307918	2.599207668339954
chr12	15590000	15600000	chr12	15850000	15860000	0.0019172330916881937	2.111212657236631
chr12	15980000	15990000	chr12	16360000	16370000	0.04748519123711762	2.599207668339954
chr12	17770000	17780000	chr12	17860000	17870000	0.024701943533439994	2.111212657236631
chr12	21480000	21490000	chr12	21650000	21660000	0.13549637756286345	3.2
chr12	21700000	21710000	chr12	21990000	22000000	0.014555772181533184	3.2
chr12	22060000	22070000	chr12	22640000	22650000	0.03561328093859233	2.111212657236631
chr12	22080000	22090000	chr12	22340000	22350000	0.09829253285963667	3.6758347359905126
chr12	22080000	22090000	chr12	22440000	22450000	0.0007902761637492151	2.111212657236631
chr12	22520000	22530000	chr12	22640000	22650000	0.010796003897816514	2.111212657236631
chr12	24850000	24860000	chr12	25130000	25140000	0.1938973981406112	3.2
chr12	24980000	24990000	chr12	25130000	25140000	0.0018910671785382638	2.111212657236631
chr12	25170000	25180000	chr12	25390000	25400000	0.06821316912178732	2.111212657236631
chr12	25230000	25240000	chr12	25380000	25390000	0.012642640181384005	2.599207668339954
chr12	25430000	25440000	chr12	26020000	26030000	0.013628857882631067	2.111212657236631
chr12	26100000	26110000	chr12	26430000	26440000	0.16155226422936733	2.111212657236631
chr12	26110000	26120000	chr12	26630000	26640000	0.029976683588045925	2.599207668339954
chr12	26930000	26940000	chr12	27000000	27010000	0.19280955851476042	2.111212657236631
chr12	27010000	27020000	chr12	27130000	27140000	0.04893812814250387	2.111212657236631
chr12	27020000	27030000	chr12	27310000	27320000	0.05086106981717155	2.599207668339954
chr12	27130000	27140000	chr12	27290000	27300000	0.13549637756286345	2.111212657236631
chr12	27430000	27440000	chr12	27640000	27650000	0.009947761587004883	2.111212657236631
chr12	27740000	27750000	chr12	27930000	27940000	0.09829253285963667	2.111212657236631
chr12	29080000	29090000	chr12	29310000	29320000	0.00222887503855802	2.111212657236631
chr12	29540000	29550000	chr12	30830000	30840000	0.007092990391623429	2.111212657236631
chr12	30700000	30710000	chr12	30810000	30820000	0.19358340704071195	2.599207668339954
chr12	30850000	30860000	chr12	30990000	31000000	0.007248834876179069	3.2
chr12	30850000	30860000	chr12	31240000	31250000	0.009913381278806735	2.111212657236631
chr12	31400000	31410000	chr12	31620000	31630000	0.004691845846926113	2.599207668339954
chr12	31410000	31420000	chr12	32310000	32320000	0.13549637756286345	2.111212657236631
chr12	31670000	31680000	chr12	32110000	32120000	0.14511266913291862	2.111212657236631
chr12	31670000	31680000	chr12	32300000	32310000	0.0007902761637492151	2.111212657236631
chr12	31750000	31760000	chr12	32300000	32310000	0.08302269944060293	2.599207668339954
chr12	31960000	31970000	chr12	32050000	32060000	0.11137136621683091	2.111212657236631
chr12	32060000	32070000	chr12	32300000	32310000	0.07077630033881006	2.111212657236631
chr12	32350000	32360000	chr12	32660000	32670000	0.19280955851476042	2.111212657236631
chr12	32450000	32460000	chr12	32750000	32760000	0.13549637756286345	2.111212657236631
chr12	32460000	32470000	chr12	32650000	32660000	0.09073560788265007	2.599207668339954
chr12	39760000	39770000	chr12	39980000	39990000	0.09539874947954395	2.111212657236631
chr12	39760000	39770000	chr12	40120000	40130000	0.12198334345257619	2.111212657236631
chr12	40010000	40020000	chr12	40100000	40110000	0.020503139806606056	2.111212657236631
chr12	41270000	41280000	chr12	41910000	41920000	0.10013088493269408	2.111212657236631
chr12	41270000	41280000	chr12	42010000	42020000	0.09282000127730589	2.599207668339954
chr12	41520000	41530000	chr12	42090000	42100000	0.08171534425155313	2.111212657236631
chr12	42120000	42130000	chr12	42340000	42350000	0.021235848726087525	3.2
chr12	42650000	42660000	chr12	43030000	43040000	0.12721652128949462	2.111212657236631
chr12	44780000	44790000	chr12	44930000	44940000	0.09280507514287734	3.2
chr12	45150000	45160000	chr12	45450000	45460000	0.14357066867497822	4.222425314473262
chr12	45750000	45760000	chr12	45970000	45980000	0.07403677799902471	3.6758347359905126
chr12	46120000	46130000	chr12	46660000	46670000	0.15577252167533304	2.599207668339954
chr12	46150000	46160000	chr12	46310000	46320000	0.12165029791870645	2.111212657236631
chr12	46330000	46340000	chr12	46660000	46670000	0.15603970346290444	3.2
chr12	47040000	47050000	chr12	47390000	47400000	0.020503139806606056	3.2
chr12	47040000	47050000	chr12	47680000	47690000	0.021235848726087525	2.111212657236631
chr12	47070000	47080000	chr12	47310000	47320000	0.027487967974511574	3.2
chr12	47720000	47730000	chr12	47840000	47850000	0.021235848726087525	2.111212657236631
chr12	47720000	47730000	chr12	48170000	48180000	0.17187010574765407	2.599207668339954
chr12	48200000	48210000	chr12	48620000	48630000	0.09104150383889288	2.599207668339954
chr12	48240000	48250000	chr12	48470000	48480000	0.135479601710857	5.198415336679908
chr12	48240000	48250000	chr12	48600000	48610000	0.06750091881539348	5.198415336679908
chr12	49090000	49100000	chr12	49230000	49240000	0.03573337913631208	2.111212657236631
chr12	49270000	49280000	chr12	49730000	49740000	0.19334404091447846	2.111212657236631
chr12	49280000	49290000	chr12	49510000	49520000	0.03573337913631208	2.111212657236631
chr12	49360000	49370000	chr12	49510000	49520000	0.002378905760953071	2.599207668339954
chr12	49640000	49650000	chr12	49710000	49720000	0.005172085215572775	2.111212657236631
chr12	49960000	49970000	chr12	50060000	50070000	0.020503139806606056	2.111212657236631
chr12	50070000	50080000	chr12	50170000	50180000	0.14559681342018357	2.111212657236631
chr12	50480000	50490000	chr12	50730000	50740000	0.1443292682853682	2.599207668339954
chr12	50500000	50510000	chr12	50630000	50640000	0.020503139806606056	2.111212657236631
chr12	50810000	50820000	chr12	50990000	51000000	0.06274615008938274	3.6758347359905126
chr12	51050000	51060000	chr12	51340000	51350000	0.1158918651449961	3.2
chr12	51070000	51080000	chr12	51240000	51250000	0.15723728182131438	2.599207668339954
chr12	51420000	51430000	chr12	51530000	51540000	0.07459236203108267	2.111212657236631
chr12	51430000	51440000	chr12	51820000	51830000	0.135479601710857	2.599207668339954
chr12	51430000	51440000	chr12	51860000	51870000	0.09539874947954395	2.111212657236631
chr12	52000000	52010000	chr12	52110000	52120000	0.18753368802585826	2.111212657236631
chr12	52150000	52160000	chr12	52320000	52330000	0.002378905760953071	2.111212657236631
chr12	52150000	52160000	chr12	52870000	52880000	0.009146337633242426	2.111212657236631
chr12	52160000	52170000	chr12	52560000	52570000	0.19483944381718954	2.111212657236631
chr12	52370000	52380000	chr12	52550000	52560000	0.19443666509152882	3.2
chr12	52370000	52380000	chr12	52880000	52890000	0.0018273918023430369	2.599207668339954
chr12	52380000	52390000	chr12	52970000	52980000	0.045541319146176235	2.111212657236631
chr12	52580000	52590000	chr12	52860000	52870000	0.000875113502794811	2.111212657236631
chr12	52880000	52890000	chr12	52980000	52990000	0.06509444446945224	2.111212657236631
chr12	53020000	53030000	chr12	53460000	53470000	0.055345291147807736	2.111212657236631
chr12	53050000	53060000	chr12	53190000	53200000	0.12198334345257619	2.111212657236631
chr12	53200000	53210000	chr12	53280000	53290000	0.021235848726087525	2.111212657236631
chr12	53320000	53330000	chr12	53500000	53510000	0.12523701306047727	2.599207668339954
chr12	54000000	54010000	chr12	54200000	54210000	0.00032175195330985673	2.111212657236631
chr12	54000000	54010000	chr12	54370000	54380000	0.08171534425155313	3.2
chr12	54220000	54230000	chr12	54360000	54370000	0.00032175195330985673	2.111212657236631
chr12	54730000	54740000	chr12	54960000	54970000	0.06173898928955601	3.2
chr12	54730000	54740000	chr12	55070000	55080000	0.03573337913631208	3.2
chr12	54850000	54860000	chr12	54950000	54960000	0.15727177384947783	2.111212657236631
chr12	54980000	54990000	chr12	55070000	55080000	0.10013088493269408	2.111212657236631
chr12	55740000	55750000	chr12	55940000	55950000	0.03573337913631208	2.599207668339954
chr12	55740000	55750000	chr12	56030000	56040000	0.05608098817865216	2.111212657236631
chr12	56120000	56130000	chr12	56460000	56470000	0.16754175924137993	2.111212657236631
chr12	56750000	56760000	chr12	57100000	57110000	0.0929056185069061	2.111212657236631
chr12	56750000	56760000	chr12	57190000	57200000	0.1483205351459356	3.2
chr12	56760000	56770000	chr12	56990000	57000000	6.132728120652095e-05	2.111212657236631
chr12	56830000	56840000	chr12	56990000	57000000	0.00954431756003312	2.599207668339954
chr12	57270000	57280000	chr12	57450000	57460000	0.025027623533832078	2.599207668339954
chr12	57460000	57470000	chr12	57620000	57630000	0.19959168424524137	2.111212657236631
chr12	57820000	57830000	chr12	57900000	57910000	0.01106647761523873	2.111212657236631
chr12	59460000	59470000	chr12	59800000	59810000	0.06043756990243487	2.111212657236631
chr12	62270000	62280000	chr12	62370000	62380000	0.11760756221690682	2.111212657236631
chr12	62430000	62440000	chr12	62800000	62810000	0.006339104842999259	2.111212657236631
chr12	62580000	62590000	chr12	62790000	62800000	0.001168601512644517	2.111212657236631
chr12	63100000	63110000	chr12	63270000	63280000	0.01106647761523873	2.111212657236631
chr12	63100000	63110000	chr12	63800000	63810000	0.1391662220919932	2.111212657236631
chr12	63420000	63430000	chr12	63770000	63780000	0.035311805272095785	2.599207668339954
chr12	63840000	63850000	chr12	64250000	64260000	0.001168601512644517	2.111212657236631
chr12	64460000	64470000	chr12	64730000	64740000	0.19978363553339604	2.599207668339954
chr12	64540000	64550000	chr12	64690000	64700000	0.0024256347737086578	2.111212657236631
chr12	64880000	64890000	chr12	65240000	65250000	0.11760756221690682	2.111212657236631
chr12	64880000	64890000	chr12	66070000	66080000	0.031780670437971406	2.111212657236631
chr12	64890000	64900000	chr12	65110000	65120000	0.04217333694149717	2.599207668339954
chr12	65310000	65320000	chr12	66030000	66040000	0.05930820982208977	2.599207668339954
chr12	65310000	65320000	chr12	66090000	66100000	0.019287755887788548	2.111212657236631
chr12	65550000	65560000	chr12	66050000	66060000	0.048106378363319484	6.4
chr12	65550000	65560000	chr12	66090000	66100000	0.03159188401176241	2.111212657236631
chr12	65770000	65780000	chr12	65970000	65980000	0.12976776053339564	3.2
chr12	66130000	66140000	chr12	66400000	66410000	0.06043756990243487	2.599207668339954
chr12	66270000	66280000	chr12	66410000	66420000	0.16419177048785571	4.222425314473262
chr12	66700000	66710000	chr12	66850000	66860000	0.010900058688966255	2.111212657236631
chr12	68220000	68230000	chr12	68310000	68320000	0.003069820574385762	2.111212657236631
chr12	68330000	68340000	chr12	68810000	68820000	0.17750185030048718	2.111212657236631
chr12	68350000	68360000	chr12	68510000	68520000	0.05605532895001831	3.2
chr12	68350000	68360000	chr12	68610000	68620000	0.010900058688966255	2.111212657236631
chr12	68720000	68730000	chr12	68820000	68830000	0.1483205351459356	2.111212657236631
chr12	68860000	68870000	chr12	69070000	69080000	0.035532219704366555	2.111212657236631
chr12	69150000	69160000	chr12	69260000	69270000	0.035311805272095785	2.111212657236631
chr12	69290000	69300000	chr12	69570000	69580000	0.0030294887572937064	2.111212657236631
chr12	69310000	69320000	chr12	69800000	69810000	0.16005036938165004	2.111212657236631
chr12	69380000	69390000	chr12	69570000	69580000	0.010359626311879306	3.2
chr12	69880000	69890000	chr12	70720000	70730000	0.008394187804601876	2.111212657236631
chr12	69900000	69910000	chr12	70570000	70580000	0.00954431756003312	2.111212657236631
chr12	69980000	69990000	chr12	70560000	70570000	0.10388246269882906	2.111212657236631
chr12	70240000	70250000	chr12	70340000	70350000	0.1316741182787053	2.599207668339954
chr12	70590000	70600000	chr12	70710000	70720000	0.001168601512644517	2.111212657236631
chr12	71210000	71220000	chr12	71380000	71390000	0.0005288552686954866	2.111212657236631
chr12	71220000	71230000	chr12	71750000	71760000	0.0861268948063884	2.111212657236631
chr12	71230000	71240000	chr12	71670000	71680000	0.11760756221690682	2.599207668339954
chr12	71400000	71410000	chr12	71750000	71760000	0.12122836706601804	2.111212657236631
chr12	71630000	71640000	chr12	71750000	71760000	0.017856459264075922	2.111212657236631
chr12	75320000	75330000	chr12	75490000	75500000	0.07044741728135145	2.111212657236631
chr12	75510000	75520000	chr12	76040000	76050000	0.00035829339272386296	2.111212657236631
chr12	76070000	76080000	chr12	76450000	76460000	0.06702937564978213	2.111212657236631
chr12	76070000	76080000	chr12	76550000	76560000	0.1618405664217847	2.111212657236631
chr12	76350000	76360000	chr12	76570000	76580000	0.11018820157297302	2.599207668339954
chr12	76610000	76620000	chr12	76920000	76930000	0.05516227726360434	2.599207668339954
chr12	76620000	76630000	chr12	76790000	76800000	0.00035829339272386296	2.111212657236631
chr12	84880000	84890000	chr12	85030000	85040000	0.009149817834929873	2.599207668339954
chr12	85470000	85480000	chr12	85880000	85890000	0.0055491088742675165	2.599207668339954
chr12	85570000	85580000	chr12	85860000	85870000	0.06278210664459358	2.111212657236631
chr12	89020000	89030000	chr12	89520000	89530000	0.003229964187660797	2.111212657236631
chr12	89040000	89050000	chr12	89460000	89470000	0.0019487651314603616	4.222425314473262
chr12	89540000	89550000	chr12	90100000	90110000	0.1455645887660408	2.111212657236631
chr12	89550000	89560000	chr12	89700000	89710000	0.11018820157297302	2.599207668339954
chr12	91800000	91810000	chr12	92560000	92570000	0.10438826287475092	2.599207668339954
chr12	92790000	92800000	chr12	92940000	92950000	0.09853538764295261	3.2
chr12	92790000	92800000	chr12	93420000	93430000	0.03963234415329092	2.599207668339954
chr12	92990000	93000000	chr12	94100000	94110000	0.055840428504858	2.599207668339954
chr12	93010000	93020000	chr12	93410000	93420000	0.003888238793828352	3.2
chr12	93100000	93110000	chr12	93400000	93410000	0.0073613960633080585	2.599207668339954
chr12	93170000	93180000	chr12	93390000	93400000	0.16280648967896794	2.111212657236631
chr12	93240000	93250000	chr12	93390000	93400000	0.09853538764295261	2.599207668339954
chr12	93420000	93430000	chr12	94100000	94110000	0.19527078526009964	2.599207668339954
chr12	93500000	93510000	chr12	93740000	93750000	0.16249496136917885	2.111212657236631
chr12	93510000	93520000	chr12	94090000	94100000	0.0023126753487724416	2.599207668339954
chr12	93520000	93530000	chr12	93980000	93990000	0.012999016137948786	2.599207668339954
chr12	93560000	93570000	chr12	94100000	94110000	0.012927431752764852	2.111212657236631
chr12	93570000	93580000	chr12	93670000	93680000	0.1211110733468523	2.111212657236631
chr12	93570000	93580000	chr12	93740000	93750000	0.0023126753487724416	2.111212657236631
chr12	93760000	93770000	chr12	94090000	94100000	0.012038590424965079	2.111212657236631
chr12	93770000	93780000	chr12	93960000	93970000	0.17323126858653295	2.599207668339954
chr12	94130000	94140000	chr12	94520000	94530000	0.000277356017943875	2.111212657236631
chr12	94140000	94150000	chr12	94290000	94300000	0.09856757324970802	2.111212657236631
chr12	94140000	94150000	chr12	94430000	94440000	0.014803217089013613	2.599207668339954
chr12	95110000	95120000	chr12	95530000	95540000	0.00531813751041722	2.111212657236631
chr12	95240000	95250000	chr12	95510000	95520000	0.0073613960633080585	3.2
chr12	96050000	96060000	chr12	96400000	96410000	0.06408631506716785	2.111212657236631
chr12	96050000	96060000	chr12	96510000	96520000	0.008462522156597353	2.599207668339954
chr12	96060000	96070000	chr12	96210000	96220000	0.012927431752764852	2.111212657236631
chr12	96220000	96230000	chr12	96510000	96520000	0.044949142205798875	3.2
chr12	96300000	96310000	chr12	96390000	96400000	0.14375100401392743	2.111212657236631
chr12	96300000	96310000	chr12	96500000	96510000	0.19243569054621137	2.599207668339954
chr12	96400000	96410000	chr12	96500000	96510000	0.1994059295152314	2.111212657236631
chr12	96570000	96580000	chr12	96980000	96990000	0.051857478414591256	2.111212657236631
chr12	96990000	97000000	chr12	97300000	97310000	0.10123033532603037	2.599207668339954
chr12	96990000	97000000	chr12	98380000	98390000	0.18445056408362115	2.111212657236631
chr12	98710000	98720000	chr12	98990000	99000000	0.18445056408362115	2.111212657236631
chr12	99040000	99050000	chr12	99620000	99630000	0.18445056408362115	2.111212657236631
chr12	100200000	100210000	chr12	100560000	100570000	0.1816216609661287	2.111212657236631
chr12	100350000	100360000	chr12	100540000	100550000	0.06481930350554134	3.2
chr12	100570000	100580000	chr12	100640000	100650000	0.13564189693133247	2.599207668339954
chr12	101410000	101420000	chr12	101760000	101770000	0.04521299795290337	2.111212657236631
chr12	101930000	101940000	chr12	102070000	102080000	0.029389209227508983	2.599207668339954
chr12	101940000	101950000	chr12	102470000	102480000	0.012999016137948786	2.599207668339954
chr12	102940000	102950000	chr12	103550000	103560000	0.029389209227508983	2.111212657236631
chr12	104180000	104190000	chr12	105050000	105060000	0.08447918992565139	2.599207668339954
chr12	104200000	104210000	chr12	104350000	104360000	0.0023126753487724416	2.111212657236631
chr12	104370000	104380000	chr12	105050000	105060000	0.045822166427687765	3.2
chr12	104380000	104390000	chr12	104730000	104740000	0.06481930350554134	2.111212657236631
chr12	104380000	104390000	chr12	104860000	104870000	0.008462522156597353	3.6758347359905126
chr12	104390000	104400000	chr12	104820000	104830000	0.012927431752764852	3.2
chr12	104460000	104470000	chr12	104590000	104600000	0.051857478414591256	2.111212657236631
chr12	105110000	105120000	chr12	105230000	105240000	0.17685139875333197	2.111212657236631
chr12	105420000	105430000	chr12	106140000	106150000	0.009518382445294023	2.599207668339954
chr12	105710000	105720000	chr12	106130000	106140000	0.15557203859820798	2.111212657236631
chr12	106380000	106390000	chr12	106840000	106850000	0.045822166427687765	2.111212657236631
chr12	106950000	106960000	chr12	107090000	107100000	0.17685139875333197	2.599207668339954
chr12	107130000	107140000	chr12	107600000	107610000	0.004030564962346365	2.599207668339954
chr12	107670000	107680000	chr12	107880000	107890000	0.03486304807802937	2.111212657236631
chr12	107910000	107920000	chr12	108500000	108510000	0.1752875745531112	2.111212657236631
chr12	108060000	108070000	chr12	108470000	108480000	0.07350739619189002	3.2
chr12	108090000	108100000	chr12	108190000	108200000	0.01163829253625659	2.111212657236631
chr12	108200000	108210000	chr12	108480000	108490000	0.18445056408362115	3.6758347359905126
chr12	108540000	108550000	chr12	109080000	109090000	0.06439662408181805	2.599207668339954
chr12	108580000	108590000	chr12	108940000	108950000	0.04521299795290337	2.111212657236631
chr12	108620000	108630000	chr12	109090000	109100000	0.10123033532603037	2.111212657236631
chr12	108650000	108660000	chr12	108800000	108810000	0.018058920216225485	3.6758347359905126
chr12	108860000	108870000	chr12	109080000	109090000	0.17249313219982554	2.599207668339954
chr12	109430000	109440000	chr12	109770000	109780000	0.019746999868212392	2.111212657236631
chr12	109520000	109530000	chr12	109780000	109790000	0.012038590424965079	2.599207668339954
chr12	109600000	109610000	chr12	109770000	109780000	0.014803217089013613	2.111212657236631
chr12	110100000	110110000	chr12	110230000	110240000	0.04340312667055705	2.599207668339954
chr12	110100000	110110000	chr12	110420000	110430000	0.13579265759032036	2.111212657236631
chr12	110110000	110120000	chr12	110340000	110350000	0.09147947933148184	2.111212657236631
chr12	110460000	110470000	chr12	110600000	110610000	0.11577367783491133	2.599207668339954
chr12	110520000	110530000	chr12	110830000	110840000	0.17671903636341937	2.111212657236631
chr12	110640000	110650000	chr12	110800000	110810000	0.1791521469131594	2.111212657236631
chr12	110650000	110660000	chr12	111350000	111360000	0.10019123662468506	2.111212657236631
chr12	110930000	110940000	chr12	111300000	111310000	0.05438397509366213	2.599207668339954
chr12	111390000	111400000	chr12	111520000	111530000	0.19687457699279318	2.111212657236631
chr12	111390000	111400000	chr12	111660000	111670000	0.049403478403020895	2.111212657236631
chr12	111510000	111520000	chr12	111660000	111670000	0.1580342396068287	2.111212657236631
chr12	111680000	111690000	chr12	111810000	111820000	0.13412798969659434	2.111212657236631
chr12	111940000	111950000	chr12	112020000	112030000	0.04352471005650638	2.111212657236631
chr12	112040000	112050000	chr12	112260000	112270000	0.1353787726741804	2.599207668339954
chr12	112080000	112090000	chr12	112400000	112410000	0.12567752905622312	2.599207668339954
chr12	112190000	112200000	chr12	112390000	112400000	0.019448681074902982	2.111212657236631
chr12	112290000	112300000	chr12	112380000	112390000	0.03548924486967104	2.111212657236631
chr12	113050000	113060000	chr12	113160000	113170000	0.0460296195569607	2.111212657236631
chr12	113180000	113190000	chr12	113920000	113930000	0.1791521469131594	3.2
chr12	113190000	113200000	chr12	113290000	113300000	0.1791521469131594	2.111212657236631
chr12	113190000	113200000	chr12	113420000	113430000	0.12567752905622312	3.6758347359905126
chr12	113300000	113310000	chr12	113910000	113920000	0.04352471005650638	2.111212657236631
chr12	113310000	113320000	chr12	113430000	113440000	0.026793583943366322	2.111212657236631
chr12	113450000	113460000	chr12	113900000	113910000	0.0059489429403544345	3.2
chr12	113650000	113660000	chr12	113910000	113920000	0.1353787726741804	2.599207668339954
chr12	113980000	113990000	chr12	114500000	114510000	0.004568853151912133	2.599207668339954
chr12	114150000	114160000	chr12	114490000	114500000	0.1417205079488325	2.599207668339954
chr12	114650000	114660000	chr12	115910000	115920000	0.0401104123128595	3.2
chr12	114680000	114690000	chr12	115740000	115750000	0.08885562540863746	2.599207668339954
chr12	115980000	115990000	chr12	116700000	116710000	0.04314063243233264	3.2
chr12	116000000	116010000	chr12	116240000	116250000	0.05264173247398998	4.222425314473262
chr12	116000000	116010000	chr12	116610000	116620000	0.017480268183660073	2.111212657236631
chr12	116130000	116140000	chr12	116590000	116600000	0.09012532253214663	2.111212657236631
chr12	116130000	116140000	chr12	116700000	116710000	0.11125266419652478	2.599207668339954
chr12	116270000	116280000	chr12	116600000	116610000	0.052605770260670925	2.599207668339954
chr12	116710000	116720000	chr12	117120000	117130000	0.049403478403020895	2.111212657236631
chr12	117020000	117030000	chr12	117120000	117130000	0.007286724373622168	3.6758347359905126
chr12	117230000	117240000	chr12	117830000	117840000	0.014470043078679497	3.2
chr12	117360000	117370000	chr12	117840000	117850000	0.007286724373622168	2.599207668339954
chr12	117370000	117380000	chr12	117580000	117590000	0.09012532253214663	2.111212657236631
chr12	118170000	118180000	chr12	118370000	118380000	0.0055057147810906315	3.2
chr12	118280000	118290000	chr12	118360000	118370000	0.06695159287622525	2.599207668339954
chr12	118400000	118410000	chr12	118840000	118850000	0.1422167139630168	2.111212657236631
chr12	118410000	118420000	chr12	118710000	118720000	0.19274083827306562	2.111212657236631
chr12	119440000	119450000	chr12	119640000	119650000	0.011573927950084736	2.599207668339954
chr12	119680000	119690000	chr12	119890000	119900000	0.19687457699279318	2.111212657236631
chr12	120320000	120330000	chr12	120430000	120440000	0.049403478403020895	2.111212657236631
chr12	120350000	120360000	chr12	120640000	120650000	0.12567752905622312	2.599207668339954
chr12	120450000	120460000	chr12	120560000	120570000	0.17671903636341937	2.111212657236631
chr12	120590000	120600000	chr12	121100000	121110000	0.09935088462104305	2.599207668339954
chr12	120620000	120630000	chr12	120990000	121000000	0.007191298575404348	3.6758347359905126
chr12	120630000	120640000	chr12	121240000	121250000	0.05229663561066872	2.111212657236631
chr12	120640000	120650000	chr12	121100000	121110000	0.13038046570887857	2.111212657236631
chr12	120750000	120760000	chr12	120980000	120990000	0.049403478403020895	2.111212657236631
chr12	120850000	120860000	chr12	120980000	120990000	0.12567752905622312	2.111212657236631
chr12	121000000	121010000	chr12	121230000	121240000	0.07510931916334138	2.111212657236631
chr12	121080000	121090000	chr12	121230000	121240000	0.05264173247398998	2.599207668339954
chr12	121330000	121340000	chr12	121440000	121450000	0.06695159287622525	2.111212657236631
chr12	121490000	121500000	chr12	121670000	121680000	0.029786695355937136	2.111212657236631
chr12	121550000	121560000	chr12	121680000	121690000	0.055872640035665444	2.111212657236631
chr12	121690000	121700000	chr12	121780000	121790000	0.0055057147810906315	2.111212657236631
chr12	121690000	121700000	chr12	121890000	121900000	0.10816139022584126	2.111212657236631
chr12	121800000	121810000	chr12	121880000	121890000	0.02487274648866592	2.111212657236631
chr12	121930000	121940000	chr12	122160000	122170000	0.06695159287622525	3.6758347359905126
chr12	122040000	122050000	chr12	122190000	122200000	0.016937375869486848	2.111212657236631
chr12	122050000	122060000	chr12	122120000	122130000	0.05264173247398998	2.111212657236631
chr12	122530000	122540000	chr12	123200000	123210000	0.06695159287622525	2.599207668339954
chr12	122620000	122630000	chr12	122750000	122760000	0.13412798969659434	2.111212657236631
chr12	122850000	122860000	chr12	123150000	123160000	0.1353787726741804	2.599207668339954
chr12	122860000	122870000	chr12	122950000	122960000	0.004568853151912133	2.111212657236631
chr12	122860000	122870000	chr12	123230000	123240000	0.04256446563874794	2.111212657236631
chr12	122970000	122980000	chr12	123230000	123240000	0.019448681074902982	2.111212657236631
chr12	122990000	123000000	chr12	123140000	123150000	0.06944765210832318	2.111212657236631
chr12	123270000	123280000	chr12	123600000	123610000	0.042274352193221655	3.6758347359905126
chr12	123320000	123330000	chr12	123610000	123620000	0.19217240649011202	2.111212657236631
chr12	123400000	123410000	chr12	123580000	123590000	0.10816139022584126	2.111212657236631
chr12	123900000	123910000	chr12	124770000	124780000	0.15132288359509757	2.111212657236631
chr12	124030000	124040000	chr12	124760000	124770000	0.009649333577532155	2.111212657236631
chr12	124040000	124050000	chr12	124310000	124320000	0.004568853151912133	2.111212657236631
chr12	124350000	124360000	chr12	124760000	124770000	0.007286724373622168	2.111212657236631
chr12	124450000	124460000	chr12	124760000	124770000	0.18739765562262514	2.111212657236631
chr12	124560000	124570000	chr12	124750000	124760000	0.16248614404433206	2.599207668339954
chr12	125180000	125190000	chr12	125400000	125410000	0.026793583943366322	2.111212657236631
chr12	126060000	126070000	chr12	126730000	126740000	0.12567752905622312	2.599207668339954
chr12	126070000	126080000	chr12	126630000	126640000	0.1412528220986319	2.111212657236631
chr12	126780000	126790000	chr12	126870000	126880000	0.16410086200416238	2.111212657236631
chr12	128260000	128270000	chr12	128390000	128400000	0.1838176370517271	2.111212657236631
chr12	130040000	130050000	chr12	130330000	130340000	0.02046835590550436	2.111212657236631
chr12	131110000	131120000	chr12	131450000	131460000	0.02333325165260481	2.111212657236631
chr12	131750000	131760000	chr12	132010000	132020000	0.12389978977706703	2.111212657236631
chr12	132150000	132160000	chr12	132610000	132620000	0.01839460696403407	2.599207668339954
chr12	132160000	132170000	chr12	132410000	132420000	0.06606045345015794	2.111212657236631
chr12	132230000	132240000	chr12	132610000	132620000	0.06606045345015794	2.111212657236631
chr12	132410000	132420000	chr12	132540000	132550000	0.017728099016807133	2.111212657236631
chr13	20490000	20500000	chr13	20690000	20700000	0.09072103449012922	2.111212657236631
chr13	20490000	20500000	chr13	20830000	20840000	0.010486557380603643	2.599207668339954
chr13	20490000	20500000	chr13	20920000	20930000	0.0010531947290614713	2.111212657236631
chr13	20710000	20720000	chr13	20830000	20840000	0.03378842277653917	2.111212657236631
chr13	21290000	21300000	chr13	21470000	21480000	0.0010531947290614713	2.111212657236631
chr13	21630000	21640000	chr13	22800000	22810000	0.12490745711326078	2.599207668339954
chr13	22340000	22350000	chr13	22620000	22630000	0.07499711862486641	2.111212657236631
chr13	23380000	23390000	chr13	23890000	23900000	0.18043491086681612	2.111212657236631
chr13	23460000	23470000	chr13	23700000	23710000	0.19456677667388209	2.111212657236631
chr13	23460000	23470000	chr13	23880000	23890000	0.0026379899030465337	2.111212657236631
chr13	23570000	23580000	chr13	23870000	23880000	0.010729720126239555	2.111212657236631
chr13	23710000	23720000	chr13	23870000	23880000	0.015172249308814367	2.111212657236631
chr13	23910000	23920000	chr13	24210000	24220000	0.1617393433062009	2.111212657236631
chr13	24030000	24040000	chr13	24220000	24230000	0.002327531303843178	2.599207668339954
chr13	24680000	24690000	chr13	24960000	24970000	0.1707814272149498	3.2
chr13	24760000	24770000	chr13	24960000	24970000	0.06694763566298272	3.2
chr13	24990000	25000000	chr13	25110000	25120000	0.012606684695021759	2.111212657236631
chr13	25570000	25580000	chr13	26060000	26070000	0.010514967650408226	3.2
chr13	26160000	26170000	chr13	26890000	26900000	0.03125429457889706	2.111212657236631
chr13	26170000	26180000	chr13	26680000	26690000	0.026817497698366517	3.2
chr13	26180000	26190000	chr13	26490000	26500000	0.0021354074769598633	2.111212657236631
chr13	26700000	26710000	chr13	26930000	26940000	0.08785788405887954	2.111212657236631
chr13	26710000	26720000	chr13	26870000	26880000	0.03576774157112161	3.6758347359905126
chr13	26930000	26940000	chr13	27960000	27970000	0.05370983858994498	2.599207668339954
chr13	26940000	26950000	chr13	27810000	27820000	0.09540019016779173	4.222425314473262
chr13	26970000	26980000	chr13	27270000	27280000	0.012606684695021759	2.599207668339954
chr13	26970000	26980000	chr13	27350000	27360000	0.0010531947290614713	2.599207668339954
chr13	27290000	27300000	chr13	27970000	27980000	0.09926876916084261	2.111212657236631
chr13	27370000	27380000	chr13	27820000	27830000	0.0010531947290614713	2.111212657236631
chr13	27370000	27380000	chr13	27970000	27980000	0.004336360891451468	2.599207668339954
chr13	27380000	27390000	chr13	27520000	27530000	0.12056827519614276	2.111212657236631
chr13	27510000	27520000	chr13	27810000	27820000	0.0368724584817051	3.6758347359905126
chr13	27530000	27540000	chr13	27710000	27720000	0.04664996678516205	2.111212657236631
chr13	27830000	27840000	chr13	27970000	27980000	0.07499711862486641	3.2
chr13	28060000	28070000	chr13	28300000	28310000	0.19066962142413774	2.111212657236631
chr13	28330000	28340000	chr13	28620000	28630000	0.0755005880912897	3.2
chr13	28330000	28340000	chr13	28790000	28800000	0.1707814272149498	2.111212657236631
chr13	28680000	28690000	chr13	28780000	28790000	0.14452199495485607	2.111212657236631
chr13	28820000	28830000	chr13	29350000	29360000	0.004336360891451468	2.111212657236631
chr13	29380000	29390000	chr13	29460000	29470000	0.10923078405738156	2.111212657236631
chr13	29500000	29510000	chr13	29700000	29710000	0.0010531947290614713	2.111212657236631
chr13	29760000	29770000	chr13	30110000	30120000	0.052706454061122995	2.111212657236631
chr13	30120000	30130000	chr13	30440000	30450000	0.06219722886232445	2.111212657236631
chr13	30130000	30140000	chr13	30790000	30800000	0.007408741415180942	2.111212657236631
chr13	30140000	30150000	chr13	30340000	30350000	0.15923252153366746	3.6758347359905126
chr13	30140000	30150000	chr13	30560000	30570000	0.004336360891451468	2.599207668339954
chr13	30340000	30350000	chr13	30570000	30580000	0.06660118438101302	2.111212657236631
chr13	30440000	30450000	chr13	30560000	30570000	0.1838993209268694	2.599207668339954
chr13	31230000	31240000	chr13	31420000	31430000	0.004567204719120637	2.111212657236631
chr13	31230000	31240000	chr13	31740000	31750000	0.07938308381659874	2.111212657236631
chr13	31440000	31450000	chr13	31730000	31740000	0.012606684695021759	3.2
chr13	31910000	31920000	chr13	32300000	32310000	0.04551546080592996	2.599207668339954
chr13	32010000	32020000	chr13	32300000	32310000	0.02882364148456541	2.111212657236631
chr13	32160000	32170000	chr13	32310000	32320000	0.17159756697505413	2.111212657236631
chr13	33210000	33220000	chr13	33520000	33530000	0.14755019520224322	2.111212657236631
chr13	33220000	33230000	chr13	33730000	33740000	0.03946459947326104	2.111212657236631
chr13	33930000	33940000	chr13	35150000	35160000	0.018708467690412692	2.111212657236631
chr13	35980000	35990000	chr13	36270000	36280000	0.03388431103268388	3.2
chr13	36300000	36310000	chr13	36830000	36840000	0.08644596349987548	2.599207668339954
chr13	36300000	36310000	chr13	37000000	37010000	0.03946459947326104	3.2
chr13	36360000	36370000	chr13	36720000	36730000	0.19066962142413774	2.599207668339954
chr13	36410000	36420000	chr13	36800000	36810000	0.1484792487167461	2.111212657236631
chr13	36850000	36860000	chr13	36980000	36990000	0.003910083680064505	2.111212657236631
chr13	37080000	37090000	chr13	37600000	37610000	0.0010531947290614713	2.111212657236631
chr13	38180000	38190000	chr13	38430000	38440000	0.14209912621029383	2.111212657236631
chr13	39040000	39050000	chr13	39640000	39650000	0.08892706626770654	4.222425314473262
chr13	39140000	39150000	chr13	39610000	39620000	0.0244601609036365	2.111212657236631
chr13	39270000	39280000	chr13	39610000	39620000	0.01383938174393928	2.599207668339954
chr13	39400000	39410000	chr13	39600000	39610000	0.13294483826909126	2.111212657236631
chr13	40060000	40070000	chr13	40680000	40690000	0.029222628348947895	2.111212657236631
chr13	40960000	40970000	chr13	41040000	41050000	0.14525277251374155	2.599207668339954
chr13	41070000	41080000	chr13	41210000	41220000	0.007208419869450866	2.111212657236631
chr13	41380000	41390000	chr13	42110000	42120000	0.031221156405717806	2.599207668339954
chr13	41390000	41400000	chr13	41650000	41660000	0.01383938174393928	3.2
chr13	41660000	41670000	chr13	42100000	42110000	0.0046669299030462075	3.2
chr13	41670000	41680000	chr13	42210000	42220000	0.047800654318844005	2.111212657236631
chr13	43890000	43900000	chr13	44890000	44900000	0.06134801719775947	2.111212657236631
chr13	43900000	43910000	chr13	44450000	44460000	5.253126100612793e-05	2.111212657236631
chr13	43970000	43980000	chr13	44860000	44870000	0.19474318227350013	2.111212657236631
chr13	44050000	44060000	chr13	44450000	44460000	0.009455153000725858	2.599207668339954
chr13	44150000	44160000	chr13	44450000	44460000	0.07041972360024125	2.599207668339954
chr13	44250000	44260000	chr13	44370000	44380000	0.1029271259727842	2.111212657236631
chr13	44250000	44260000	chr13	44430000	44440000	0.007208419869450866	2.111212657236631
chr13	44480000	44490000	chr13	44880000	44890000	0.013094632684400379	2.599207668339954
chr13	44480000	44490000	chr13	44960000	44970000	0.003877360099741045	2.111212657236631
chr13	44980000	44990000	chr13	45310000	45320000	0.05467279358981122	2.111212657236631
chr13	45040000	45050000	chr13	45290000	45300000	0.000404935979685106	2.111212657236631
chr13	45370000	45380000	chr13	45490000	45500000	0.13349845083406947	2.599207668339954
chr13	46150000	46160000	chr13	46300000	46310000	0.05686942228576991	2.599207668339954
chr13	46540000	46550000	chr13	46710000	46720000	0.007208419869450866	3.2
chr13	48120000	48130000	chr13	48570000	48580000	0.015316955829314019	2.111212657236631
chr13	48120000	48130000	chr13	48760000	48770000	0.07296870846741273	2.111212657236631
chr13	48330000	48340000	chr13	48570000	48580000	0.007208419869450866	2.111212657236631
chr13	48340000	48350000	chr13	48760000	48770000	0.04136110548016226	2.599207668339954
chr13	48590000	48600000	chr13	48750000	48760000	0.0012065335242824604	2.599207668339954
chr13	49290000	49300000	chr13	49600000	49610000	0.01206938340466219	3.2
chr13	49300000	49310000	chr13	49430000	49440000	0.060826385952697556	2.111212657236631
chr13	49660000	49670000	chr13	49840000	49850000	0.00551564893920331	2.599207668339954
chr13	49970000	49980000	chr13	50800000	50810000	0.02632268501074718	2.111212657236631
chr13	49970000	49980000	chr13	51070000	51080000	0.03720000661606573	2.599207668339954
chr13	49980000	49990000	chr13	50910000	50920000	0.046971875565531146	2.599207668339954
chr13	50080000	50090000	chr13	50800000	50810000	0.19191095864311566	2.111212657236631
chr13	50090000	50100000	chr13	51070000	51080000	0.1029271259727842	2.599207668339954
chr13	50180000	50190000	chr13	51070000	51080000	0.06911093726968918	2.111212657236631
chr13	50560000	50570000	chr13	50790000	50800000	0.16393227977289532	2.599207668339954
chr13	50820000	50830000	chr13	51070000	51080000	0.14796037455288574	3.2
chr13	51130000	51140000	chr13	51280000	51290000	0.11862879141616814	2.599207668339954
chr13	51430000	51440000	chr13	51790000	51800000	0.02632268501074718	2.599207668339954
chr13	51440000	51450000	chr13	51580000	51590000	0.02632268501074718	2.111212657236631
chr13	51580000	51590000	chr13	51780000	51790000	0.08393040364453734	2.111212657236631
chr13	51820000	51830000	chr13	52130000	52140000	0.006635882296281174	2.111212657236631
chr13	51860000	51870000	chr13	52140000	52150000	0.03812303718717886	5.198415336679908
chr13	51900000	51910000	chr13	52130000	52140000	0.046474160770557986	2.599207668339954
chr13	52000000	52010000	chr13	52120000	52130000	0.026139082282423398	2.111212657236631
chr13	75690000	75700000	chr13	75850000	75860000	0.19165918043234664	2.111212657236631
chr13	75690000	75700000	chr13	76470000	76480000	0.12466830215739504	2.599207668339954
chr13	75860000	75870000	chr13	76890000	76900000	0.19165918043234664	2.111212657236631
chr13	75870000	75880000	chr13	76470000	76480000	0.0029013113161316276	2.599207668339954
chr13	75880000	75890000	chr13	76010000	76020000	0.00555164222712458	2.111212657236631
chr13	77590000	77600000	chr13	77750000	77760000	0.029967592423225293	2.599207668339954
chr13	77780000	77790000	chr13	78110000	78120000	0.0009104811191313346	2.111212657236631
chr13	78150000	78160000	chr13	78970000	78980000	0.19165918043234664	3.2
chr13	79410000	79420000	chr13	79530000	79540000	0.0009104811191313346	2.599207668339954
chr13	84900000	84910000	chr13	85810000	85820000	0.0028356111978274368	2.111212657236631
chr13	86870000	86880000	chr13	87260000	87270000	0.009036796769476607	2.111212657236631
chr13	91370000	91380000	chr13	91710000	91720000	0.19165918043234664	2.111212657236631
chr13	94420000	94430000	chr13	94960000	94970000	0.18776452364672214	2.111212657236631
chr13	94430000	94440000	chr13	94610000	94620000	0.006865252613906803	2.111212657236631
chr13	94640000	94650000	chr13	95480000	95490000	0.06626115383504344	2.111212657236631
chr13	94650000	94660000	chr13	95390000	95400000	0.1280723391111277	2.599207668339954
chr13	95020000	95030000	chr13	95420000	95430000	0.14332320109207697	3.2
chr13	95180000	95190000	chr13	95390000	95400000	7.042701914738991e-05	2.599207668339954
chr13	95200000	95210000	chr13	95290000	95300000	0.006865252613906803	2.111212657236631
chr13	95620000	95630000	chr13	95830000	95840000	0.18776452364672214	2.111212657236631
chr13	97010000	97020000	chr13	97350000	97360000	0.14332320109207697	2.111212657236631
chr13	97110000	97120000	chr13	97210000	97220000	0.131321805149973	2.111212657236631
chr13	97110000	97120000	chr13	97350000	97360000	7.042701914738991e-05	2.111212657236631
chr13	97220000	97230000	chr13	97340000	97350000	0.0012214265907136979	2.111212657236631
chr13	97850000	97860000	chr13	98670000	98680000	0.14124743603981238	2.111212657236631
chr13	98440000	98450000	chr13	98650000	98660000	0.0012214265907136979	3.2
chr13	98440000	98450000	chr13	98830000	98840000	0.18776452364672214	2.111212657236631
chr13	98480000	98490000	chr13	98580000	98590000	0.04840896842584592	2.111212657236631
chr13	98860000	98870000	chr13	99030000	99040000	0.18776452364672214	2.111212657236631
chr13	99170000	99180000	chr13	99430000	99440000	0.04044666874530252	2.111212657236631
chr13	99270000	99280000	chr13	99420000	99430000	0.06626115383504344	2.599207668339954
chr13	99440000	99450000	chr13	99600000	99610000	0.18776452364672214	2.599207668339954
chr13	99650000	99660000	chr13	100520000	100530000	0.03893010789716544	2.599207668339954
chr13	99650000	99660000	chr13	99890000	99900000	0.18776452364672214	2.599207668339954
chr13	99660000	99670000	chr13	100230000	100240000	0.1527218715840387	2.111212657236631
chr13	99900000	99910000	chr13	100230000	100240000	0.01870570443224375	2.599207668339954
chr13	99910000	99920000	chr13	100510000	100520000	0.012678337241768934	2.111212657236631
chr13	101510000	101520000	chr13	101740000	101750000	0.0012214265907136979	2.111212657236631
chr13	101540000	101550000	chr13	101610000	101620000	0.07049919624387217	3.6758347359905126
chr13	102590000	102600000	chr13	102780000	102790000	0.18776452364672214	2.111212657236631
chr13	102590000	102600000	chr13	102840000	102850000	0.0012214265907136979	2.599207668339954
chr13	102650000	102660000	chr13	102850000	102860000	0.18776452364672214	2.111212657236631
chr13	108330000	108340000	chr13	108890000	108900000	0.0030050109019442634	2.111212657236631
[truncated: 4,865 more rows]
