# Supplementary material for: Discrete regulatory modules instruct hematopoietic lineage commitment and differentiation
Source: Nat Commun. 2021 Nov 23;12:6790. doi: 10.1038/s41467-021-27159-x (PMC8611072; doi:10.1038/s41467-021-27159-x)
Supplement: Supplementary file 4 — Supplementary Dataset 1-9 [file 41467_2021_27159_MOESM4_ESM.zip › Supplementary_Data_8.csv]

ENSEMBL_ID	HGNC_Symbol	mean_FPKM	l2fc	FDR	cluster
ENSG00000241860	RP11-34P13.13	1.53190751612903	3.40052231010954	3.09530025341256e-06	K4
ENSG00000188976	NOC2L	27.4479390322581	-1.46162337690766	3.4153645661389e-44	K2
ENSG00000187961	KLHL17	1.38337229032258	-1.51886880089284	1.01954788830741e-06	K3
ENSG00000131591	C1orf159	3.74385096774194	-0.967007147517806	2.21648763799206e-06	K2
ENSG00000176022	B3GALT6	10.1149458064516	-1.57675987995267	1.02684361913961e-07	K1
ENSG00000230415	RP5-902P8.10	1.13653118387097	-3.32336001214262	2.83043820934137e-08	K1
ENSG00000162572	SCNN1D	0.738088764516129	-2.93721630666385	1.03351474060325e-26	K1
ENSG00000131584	ACAP3	5.04572580645161	-1.19070737274458	5.7688217483232e-23	K1
ENSG00000127054	CPSF3L	20.5667270967742	-1.38148927331244	2.70646380941693e-19	K2
ENSG00000107404	DVL1	7.99231258064516	-1.17918720141603	3.28857194255094e-24	K1
ENSG00000221978	CCNL2	21.2474174193548	-1.07195003602974	2.5009223988161e-12	K1
ENSG00000160072	ATAD3B	11.8667119354839	-1.80079600737406	2.69246685667751e-33	K2
ENSG00000197785	ATAD3A	21.7498441935484	-1.70866327874371	1.83580346919807e-21	K2
ENSG00000228594	FNDC10	2.97629722580645	-1.59194424330187	3.26840741995227e-21	K1
ENSG00000272106	RP11-345P4.9	1.44945548387097	-1.12413087557719	3.45756335191907e-06	K2
ENSG00000197530	MIB2	4.65951612903226	-1.42276266904016	2.80098484304244e-14	K1
ENSG00000008130	NADK	17.8697112903226	-1.17221235781431	4.00697188214837e-21	K3
ENSG00000067606	PRKCZ	0.901569525806452	-5.30133813096994	5.86284360736346e-31	K2
ENSG00000157933	SKI	3.15137129032258	1.84369048365709	3.78840901240327e-09	K5
ENSG00000116151	MORN1	1.1327534516129	-2.02125754682716	7.40093735207722e-07	K1
ENSG00000157911	PEX10	6.45263290322581	-0.946422284477698	8.71726684787352e-16	K1
ENSG00000238164	RP3-395M20.8	2.07805858064516	3.23748071972678	2.15435357056882e-65	K4
ENSG00000157873	TNFRSF14	16.5428625806452	2.14486862973446	9.63000778858288e-11	K5
ENSG00000162591	MEGF6	2.90954938709677	-5.33785836971416	1.31976169408027e-108	K1
ENSG00000116213	WRAP73	6.40849	-1.20193690096668	2.1233612085111e-10	K2
ENSG00000235169	SMIM1	14.8819325806452	3.65908994219949	2.08365090336138e-58	K4
ENSG00000130764	LRRC47	7.77996290322581	-0.801350250452681	2.72221272262627e-16	K1
ENSG00000266075	RN7SL574P	0.649942548387097	4.28835909041351	5.04071312748977e-27	K4
ENSG00000272153	RP1-286D6.5	1.02565819354839	4.49238370802955	1.09472457819167e-56	K5
ENSG00000131697	NPHP4	1.53962541935484	-1.0243669945737	2.38775811334828e-07	K1
ENSG00000069424	KCNAB2	22.868554516129	-2.84873689945514	7.42839676014491e-25	K1
ENSG00000116237	ICMT	15.8158338709677	-1.48248177651188	3.23106051625731e-88	K2
ENSG00000162408	NOL9	7.50841225806452	-1.632399662425	1.04144520014345e-36	K2
ENSG00000204859	ZBTB48	6.30954612903226	-1.21642023164589	1.24748987950349e-12	K1
ENSG00000162413	KLHL21	6.56761935483871	-1.7021933474381	3.80656469483934e-17	K1
ENSG00000007923	DNAJC11	14.6860167741935	-0.971551105652972	8.00767803498029e-10	K3
ENSG00000171735	CAMTA1	35.3541161290323	1.5236487080069	2.87016821175745e-11	K4
ENSG00000074800	ENO1	571.584580645161	-2.12944965672952	3.03702810587765e-63	K1
ENSG00000236269	ENO1-IT1	0.930491751612903	-2.70367328985054	5.29051191152155e-27	K1
ENSG00000142583	SLC2A5	2.89066343225806	-5.67949792620684	2.05024847342817e-09	K1
ENSG00000049239	H6PD	1.7710564516129	-3.20862369804624	1.26665220637951e-55	K2
ENSG00000171621	SPSB1	2.59832229032258	5.66830340695098	1.12007491278261e-51	K5
ENSG00000188807	TMEM201	4.17012464516129	-2.73478528197804	1.84884188507697e-28	K1
ENSG00000171608	PIK3CD	5.12675729032258	-4.89685258736132	1.78788697879072e-100	K1
ENSG00000231789	PIK3CD-AS2	1.26530377741935	-2.34555456007769	1.69709128959459e-06	K3
ENSG00000171603	CLSTN1	7.77113483870968	-1.57686992358375	1.00787264594101e-22	K1
ENSG00000162441	LZIC	20.1705967741935	1.39104272434152	3.6845978812198e-41	K5
ENSG00000160049	DFFA	14.3983290322581	-1.58387797671431	6.2871149945704e-43	K2
ENSG00000120942	UBIAD1	5.39756290322581	-1.51213627507993	1.93815633902254e-30	K2
ENSG00000132879	FBXO44	1.18280113548387	-2.88189608392278	3.26924143642446e-20	K2
ENSG00000116663	FBXO6	1.3081455483871	-3.11992091573795	1.430897707201e-12	K2
ENSG00000116670	MAD2L2	17.9537464516129	-1.77658518669174	3.47294222125409e-11	K2
ENSG00000011021	CLCN6	3.71335709677419	-1.88559766099615	2.18714911305736e-08	K1
ENSG00000242349	NPPA-AS1	0.783700161290323	-2.57298618080336	1.41191518212541e-12	K5
ENSG00000199347	RNU5E-1	2997.43974193548	5.85926666587066	8.45535304568328e-44	K5
ENSG00000201801	RNU5E-4P	54.1176506451613	3.44427995710635	4.60063492932531e-07	K5
ENSG00000116691	MIIP	9.38575322580645	-1.56597950530724	3.22782262136546e-08	K2
ENSG00000028137	TNFRSF1B	1.50776557419355	-4.27809305442243	4.53424485701344e-26	K2
ENSG00000048707	VPS13D	3.97612032258065	-0.916496588613441	2.55602131781791e-07	K1
ENSG00000189337	KAZN	5.28760990322581	5.20565403118124	1.3754112698685e-41	K5
ENSG00000142634	EFHD2	10.7301851612903	-2.17517088873849	5.65629527714407e-43	K1
ENSG00000132906	CASP9	5.64662032258065	2.17799045834405	1.43261928162247e-72	K5
ENSG00000116138	DNAJC16	7.24957419354839	2.04488974044273	7.32907968322654e-87	K5
ENSG00000197312	DDI2	4.64520870967742	-1.15765235437854	3.70457564420944e-10	K3
ENSG00000116786	PLEKHM2	11.2499974193548	-0.944867548694204	5.05106616493106e-12	K2
ENSG00000080947	CROCCP3	1.16014044516129	-2.56074687555085	3.01784942179146e-11	K1
ENSG00000207513	RNU1-3	6474.57483870968	2.36880437507111	2.03756325050637e-10	K5
ENSG00000207389	RNU1-4	6481.65387096774	5.26009709159986	4.21637766408688e-12	K5
ENSG00000238142	RP11-108M9.4	0.951896622580645	-10.4305069082594	1.00173075959944e-15	K2
ENSG00000058453	CROCC	2.54539919354839	-2.4602847757386	2.28774572982656e-92	K1
ENSG00000117122	MFAP2	1.4021027	-5.63404171386877	7.17062835771504e-18	K2
ENSG00000159339	PADI4	7.00872580645161	4.26526317948148	9.7255664188137e-232	K5
ENSG00000179051	RCC2	69.9301612903226	-1.45455735328279	1.56217936320209e-30	K3
ENSG00000159423	ALDH4A1	7.3657135483871	-1.70754660707881	4.07609637452475e-12	K2
ENSG00000169991	IFFO2	2.18041225806452	-2.90201409240879	8.49611732242084e-54	K2
ENSG00000127463	EMC1	10.2833570967742	-1.09636157111643	2.51767380901335e-10	K3
ENSG00000053372	MRTO4	23.9588961290323	-1.80326768867868	7.12824593557942e-27	K3
ENSG00000040487	PQLC2	6.84522806451613	2.51421652347357	4.49246703221046e-14	K4
ENSG00000077549	CAPZB	81.9179548387097	1.65847892709013	4.56819562937195e-42	K4
ENSG00000158747	NBL1	5.97200148387097	-2.7900290444947	5.09677145439118e-28	K1
ENSG00000162542	TMCO4	2.6645325483871	-1.16592653894941	4.23964284319581e-24	K1
ENSG00000169914	OTUD3	1.80319596774194	-1.39641055986508	2.10952008310366e-15	K2
ENSG00000158828	PINK1	4.75374290322581	-1.07062721967913	1.64595946411999e-06	K2
ENSG00000075151	EIF4G3	27.5064290322581	2.37923723968901	2.95173365391198e-31	K5
ENSG00000117298	ECE1	13.2479470967742	3.49284724582738	1.07845108049271e-55	K5
ENSG00000236936	RP3-329E20.2	0.659047580645161	22.4644200764714	1.68923328021742e-190	K5
ENSG00000187952	HS6ST1P1	4.09018235483871	-1.88246019660031	3.94522859020648e-12	K2
ENSG00000187942	LDLRAD2	0.465644574516129	-6.68939301477314	2.06159581502439e-261	K1
ENSG00000184677	ZBTB40	5.51746709677419	-1.00994382028173	6.48037928921906e-15	K1
ENSG00000004487	KDM1A	40.2397	-0.933202328542512	7.38998604689764e-16	K2
ENSG00000261326	LINC01355	1.70426196774194	-2.33424574335483	5.45281333463384e-06	K1
ENSG00000249087	ZNF436-AS1	1.08148206451613	-1.62774291821888	9.34067418761576e-08	K2
ENSG00000142676	RPL11	1106.24196774194	-1.33188176200429	6.65257818707759e-12	K3
ENSG00000117305	HMGCL	12.9546190322581	1.89422335650183	4.29111686482997e-31	K4
ENSG00000179163	FUCA1	6.64706741935484	1.03132219112673	5.551585356228e-08	K2
ENSG00000188822	CNR2	0.789914938709677	-3.54929522273239	1.17992850785475e-13	K2
ENSG00000001461	NIPAL3	10.2668809677419	1.88667271039276	6.00382160367273e-88	K5
ENSG00000117602	RCAN3	3.16739225806452	2.01247451433183	5.21272311886047e-35	K5
ENSG00000169504	CLIC4	33.9413451612903	1.88612846824359	3.56006972178537e-53	K5
ENSG00000020633	RUNX3	2.72843877419355	-4.6512980521521	2.5337080211455e-41	K1
ENSG00000188672	RHCE	1.98767912903226	4.16333253235346	8.83569385212055e-11	K4
ENSG00000157978	LDLRAP1	9.2760364516129	2.436213504939	3.27337258225436e-32	K5
ENSG00000127423	AUNIP	10.7050403225806	0.976869351451306	1.54597376978215e-12	K4
ENSG00000117632	STMN1	232.461074193548	-2.17844391883889	1.97457715361935e-26	K3
ENSG00000175087	PDIK1L	5.50934838709677	-1.26107198481091	6.36540020232011e-38	K2
ENSG00000130695	CEP85	12.2292429032258	-0.91174347696857	3.7274530604804e-18	K2
ENSG00000142669	SH3BGRL3	202.079264516129	1.74140832215932	2.65054174296204e-31	K5
ENSG00000169442	CD52	82.8945693548387	-3.43382811980155	8.18484757861596e-25	K1
ENSG00000198830	HMGN2	263.015893548387	-1.33727774695821	7.25176091498264e-12	K3
ENSG00000060642	PIGV	4.46307677419355	-1.79367555306611	1.60088067760288e-29	K2
ENSG00000204160	ZDHHC18	2.17979535483871	-1.68049602875242	3.04296866840184e-30	K2
ENSG00000090020	SLC9A1	2.58584635483871	2.77383617515457	6.55053197987461e-20	K4
ENSG00000225159	NPM1P39	8.2856635483871	-1.53174650122376	4.28792538011735e-07	K3
ENSG00000142765	SYTL1	5.86655822580645	-4.98446369915412	2.37629970419391e-183	K1
ENSG00000142733	MAP3K6	1.03664593548387	-1.693503120007	3.00315554317469e-13	K2
ENSG00000000938	FGR	1.73078022580645	2.32477523502349	3.15222568371461e-13	K5
ENSG00000009780	FAM76A	3.01933161290323	-1.27180701751715	9.32824983594538e-10	K1
ENSG00000252947	SCARNA1	23.9189732258065	1.76646095231208	3.24250738455886e-21	K1
ENSG00000130775	THEMIS2	9.0178535483871	-1.24897890493344	7.95954866074597e-11	K2
ENSG00000117748	RPA2	36.7223483870968	-0.716800935776712	1.38317487496188e-08	K3
ENSG00000169403	PTAFR	1.48908648387097	2.15083395580858	3.93846635202055e-15	K5
ENSG00000270605	RP5-1092A3.4	1.02659990322581	-1.83404577907675	4.95263911688848e-07	K2
ENSG00000180198	RCC1	34.2618193548387	-1.37026577858409	1.29169029854216e-18	K3
ENSG00000242125	SNHG3	42.5731306451613	-2.7468718379799	1.31655672706428e-59	K1
ENSG00000197989	SNHG12	16.0890148387097	-1.10797787694731	8.7479917256788e-23	K2
ENSG00000116353	MECR	6.24661064516129	-1.30009739545198	1.73421919284859e-10	K3
ENSG00000121766	ZCCHC17	20.0239677419355	1.83987818142537	6.53241657332968e-30	K5
ENSG00000134668	SPOCD1	0.9314218	24.8757744897219	8.08987661644479e-114	K5
ENSG00000160050	CCDC28B	15.979445483871	1.67510063958578	9.019618987657e-19	K4
ENSG00000084623	EIF3I	84.7334709677419	-1.01797371475782	7.56661752352321e-11	K3
ENSG00000175130	MARCKSL1	12.0370180645161	-3.22800406117471	2.16454888428669e-17	K2
ENSG00000160062	ZBTB8A	2.23893567741935	-3.88771036446194	2.37419799398316e-104	K2
ENSG00000162522	KIAA1522	0.853080516129032	-2.89036144994204	1.27046523336037e-12	K2
ENSG00000116497	S100PBP	8.52520870967742	-0.990652057160397	4.79574875006342e-24	K2
ENSG00000004455	AK2	77.625335483871	-1.06977153586614	1.50635616778815e-57	K3
ENSG00000134686	PHC2	15.7921883870968	-1.7681726633611	1.54112677251491e-25	K2
ENSG00000187513	GJA4	13.0170649032258	6.03438636363613	1.95886359628037e-51	K5
ENSG00000142686	C1orf216	10.9814193548387	-1.06294865714173	4.02383798659336e-29	K1
ENSG00000134698	AGO4	3.90799387096774	-1.28561837706967	1.35680407786397e-16	K2
ENSG00000116863	ADPRHL2	10.0018112903226	-1.46831597407573	5.82960275799384e-36	K2
ENSG00000116871	MAP7D1	13.1556070967742	-1.27371752248779	5.23404670878842e-20	K1
ENSG00000116883	RP11-268J15.5	0.96250764516129	-3.59733919601201	1.05468542184402e-25	K1
ENSG00000181817	LSM10	11.4436880645161	1.6805246721602	9.80049285495858e-10	K4
ENSG00000116898	MRPS15	42.7268870967742	-0.801256390410908	5.59746574499155e-06	K3
ENSG00000119535	CSF3R	9.80852396774194	-4.25993169250669	1.84015261539575e-122	K2
ENSG00000163873	GRIK3	1.54740507935484	10.9251534388298	3.92379596653451e-12	K4
ENSG00000233621	LINC01137	2.5007535483871	2.19267640261367	1.50717356239394e-86	K5
ENSG00000163874	ZC3H12A	1.58956906451613	-0.89257466470754	3.47080015291523e-06	K1
ENSG00000116922	C1orf109	8.85005322580645	-1.05065503124453	4.7897020203994e-08	K3
ENSG00000134690	CDCA8	16.7420551612903	1.21231604142918	9.0144679172265e-11	K3
ENSG00000183431	SF3A3	27.5062774193548	-1.38370857418015	2.1288874380734e-30	K2
ENSG00000183386	FHL3	6.36722322580645	1.53539988092072	9.81771641670184e-11	K4
ENSG00000215895	RP11-334L9.1	0.457945825806452	3.7966307591409	1.61378380885555e-08	K5
ENSG00000116954	RRAGC	4.65975419354839	1.76723730020613	3.70803461356382e-50	K5
ENSG00000174574	AKIRIN1	32.9015838709677	1.43077064313502	8.12924803417312e-41	K5
ENSG00000090621	PABPC4	31.0425290322581	-1.78433801498154	5.83980909454313e-09	K2
ENSG00000043514	TRIT1	6.42658774193548	-0.779178283456378	1.15534110969225e-09	K3
ENSG00000168389	MFSD2A	2.73073064516129	1.5907012821608	1.85063856739956e-15	K4
ENSG00000131236	CAP1	207.817835483871	2.12699142810167	3.71617179399431e-70	K5
ENSG00000010803	SCMH1	5.56625870967742	-1.59556861880506	1.76153630492797e-15	K1
ENSG00000236876	TMSB4XP1	145.593044193548	4.02404910528729	4.76142234164864e-19	K5
ENSG00000171960	PPIH	44.6256774193548	-0.981608495467418	1.76125858707004e-06	K3
ENSG00000164010	ERMAP	4.93888483870968	1.40865799087887	1.49271053721413e-07	K3
ENSG00000164011	ZNF691	4.30205903225806	-0.968934553878779	1.20712137462731e-11	K2
ENSG00000117395	EBNA1BP2	36.1821709677419	-1.53596956070512	2.04578609786321e-18	K2
ENSG00000117399	CDC20	46.8343129032258	1.9127930822518	2.79625480664202e-21	K4
ENSG00000198198	SZT2	4.03402	-1.3961764982798	9.19235274491407e-10	K1
ENSG00000236200	KDM4A-AS1	3.14710483870968	2.74738725318976	1.98495077693587e-35	K5
ENSG00000126091	ST3GAL3	13.4027435483871	2.11991210124288	2.89400122837465e-47	K5
ENSG00000132768	DPH2	12.4712164516129	-1.82463842343801	1.54952502291932e-35	K2
ENSG00000117411	B4GALT2	11.8681616129032	-1.7364369116184	1.24148863488713e-34	K2
ENSG00000117419	ERI3	18.6681787096774	-0.774834549862125	7.96846799023551e-15	K2
ENSG00000187147	RNF220	15.1645374193548	-1.71940289209943	4.87208124150721e-42	K1
ENSG00000198520	C1orf228	4.30984487096774	-4.24767348752216	1.23003211467052e-38	K2
ENSG00000200169	RNU5D-1	371.092012903226	3.44722282411861	1.28376401964264e-06	K5
ENSG00000142945	KIF2C	22.7298035483871	1.17550872946848	2.24178832038929e-18	K3
ENSG00000142937	RPS8	1031.416	-1.85534327442945	2.42640186106745e-26	K3
ENSG00000234093	RPS15AP11	2.36733541935484	-2.56800299563733	3.38780790160972e-07	K3
ENSG00000173846	PLK3	2.54061290322581	-1.25274834889817	8.6425133689905e-16	K1
ENSG00000222009	BTBD19	1.55123890322581	3.49862535973898	8.26433162595994e-179	K5
ENSG00000186603	HPDL	8.57644161290323	-2.13518082418916	1.64365858494733e-09	K3
ENSG00000132763	MMACHC	3.4896935483871	-0.875893854708304	6.526953399855e-12	K2
ENSG00000117450	PRDX1	136.470458064516	-2.25786900549766	1.49735685773927e-93	K2
ENSG00000117448	AKR1A1	36.9692258064516	-2.27911889857629	1.29408774516095e-51	K1
ENSG00000132780	NASP	93.3122193548387	-1.23740115942635	6.21739469503441e-06	K3
ENSG00000197429	IPP	1.26551677419355	2.58124591709903	4.18246023601062e-31	K4
ENSG00000236111	RP11-630I5.1	0.965582032258064	-2.35005641650542	9.94345957936563e-06	K3
ENSG00000086015	MAST2	3.61318387096774	-1.36596876985208	2.94633254216885e-10	K1
ENSG00000085998	POMGNT1	9.38355838709677	-0.848221260925457	1.17272467118982e-14	K1
ENSG00000171357	LURAP1	1.10783712903226	-2.32266072065063	4.57748338082705e-14	K2
ENSG00000117480	FAAH	2.77575629032258	-3.72120804161763	2.8684055523788e-11	K2
ENSG00000079277	MKNK1	14.5672167741935	1.67708356858194	2.2974203304053e-53	K4
ENSG00000142961	MOB3C	21.1700764516129	4.67255066321939	9.5487549315093e-90	K5
ENSG00000224805	LINC00853	0.751825580645161	5.91803783146159	5.47887842889154e-28	K5
ENSG00000162366	PDZK1IP1	0.881219838709677	3.66672953455581	1.42950597093003e-23	K5
ENSG00000162367	TAL1	70.0162193548387	1.76734821230089	4.3016933598776e-37	K5
ENSG00000162368	CMPK1	50.4649451612903	1.22574876051614	8.44278173935858e-19	K5
ENSG00000162373	BEND5	0.924095506451613	-7.04193866871138	3.15411915834115e-43	K2
ENSG00000123080	CDKN2C	13.7688867741935	2.05777946696739	1.42469118238241e-57	K4
ENSG00000123091	RNF11	17.7890290322581	2.5275069046156	1.03819099158792e-25	K5
ENSG00000085832	EPS15	32.8415258064516	1.2110629927425	3.45742834374591e-17	K4
ENSG00000078618	NRDC	47.5917516129032	2.01043419173471	1.83610884292217e-46	K5
ENSG00000157077	ZFYVE9	1.1572005483871	-2.07828719948331	1.19874051765469e-12	K2
ENSG00000224680	PLA2G12AP1	0.949691096774194	5.12338243768983	1.04045822065358e-36	K5
ENSG00000085840	ORC1	13.5339532258065	-1.02101957524034	1.33405025815025e-07	K3
ENSG00000134744	ZCCHC11	6.09323387096774	-0.742653842234773	8.67705174682295e-06	K1
ENSG00000162377	COA7	8.61837580645161	-1.07205665575012	1.40048683921408e-22	K3
ENSG00000228929	RPS13P2	16.3727032258065	-2.83323960275519	2.26814767756258e-10	K2
ENSG00000058804	NDC1	16.0503141935484	-1.78655191951657	3.25628349577885e-48	K2
ENSG00000116205	TCEANC2	2.95332870967742	-1.05997235556107	7.61614796794474e-29	K2
ENSG00000215883	CYB5RL	4.9066835483871	-0.95632486177296	3.25158374049496e-14	K3
ENSG00000116221	MRPL37	47.1636774193548	-0.858651343814943	5.71926951478582e-07	K3
ENSG00000162390	ACOT11	3.16946548387097	-2.15052978956703	2.24517037078758e-07	K3
ENSG00000184313	MROH7	0.432285844409032	-4.3627028100015	8.66527020025382e-08	K1
ENSG00000234810	RP11-90C4.1	0.419793016774194	9.17022032360761	1.13920246456742e-109	K5
ENSG00000162407	PLPP3	4.07009006451613	5.88454261945511	4.30871541133619e-16	K5
ENSG00000177606	JUN	0.466324683870968	-3.52348509779569	4.51271335796243e-10	K1
ENSG00000162599	NFIA	1.63072177419355	-2.72790938261373	1.99415483357556e-12	K2
ENSG00000132849	PATJ	0.938592741935484	-3.12248192200657	1.54932508129608e-34	K1
ENSG00000162607	USP1	30.1128096774194	-1.26122947130426	3.60065130291312e-25	K3
ENSG00000162437	RAVER2	5.37124870967742	-2.51095371554335	8.00354868381322e-82	K1
ENSG00000162433	AK4	4.43468870967742	-2.19562748224712	4.44113793620087e-10	K2
ENSG00000116675	DNAJC6	23.1914277419355	2.43522445545933	6.74060404853972e-83	K4
ENSG00000116678	LEPR	3.31705741935484	3.20639919557506	2.48668326714582e-49	K5
ENSG00000116704	SLC35D1	7.86666806451613	1.6006796717065	3.08407351354615e-73	K5
ENSG00000081985	IL12RB2	2.93641846451613	-7.23751684416437	5.25350664098649e-167	K1
ENSG00000116717	GADD45A	19.7569587096774	3.98494614691973	8.7546459134508e-101	K5
ENSG00000024526	DEPDC1	9.95252451612903	2.06066556080104	7.92849757150377e-14	K4
ENSG00000050628	PTGER3	8.0444874	6.04761833659732	9.74469770990405e-38	K4
ENSG00000172260	NEGR1	0.949994616129032	-5.15052829645867	2.62352610193239e-14	K2
ENSG00000226084	RP4-706A16.3	98.5034322580645	-1.585634740872	1.99537493157221e-13	K2
ENSG00000162614	NEXN	8.10880267741936	7.63981001390003	7.62995014513926e-86	K5
ENSG00000162616	DNAJB4	4.43751451612903	3.08435555815014	6.93559218503219e-48	K5
ENSG00000137941	TTLL7	2.05225309677419	2.58865151075617	2.09810786273636e-46	K5
ENSG00000271576	RP11-486G15.2	1.34604425806452	-1.94229713507852	2.45879741760294e-25	K2
ENSG00000203943	SAMD13	2.30985287096774	-3.51038887600403	1.72239640565063e-13	K2
ENSG00000117151	CTBS	2.23244709677419	1.84992044496044	5.56498632302111e-32	K5
ENSG00000117155	SSX2IP	25.0003609677419	3.13724137646523	1.75364592116929e-28	K5
ENSG00000153898	MCOLN2	0.898250716129032	-2.60177257975552	7.50270796714694e-08	K2
ENSG00000097033	SH3GLB1	29.4742129032258	0.796195696570471	1.10444257460118e-15	K5
ENSG00000143013	LMO4	28.9701074193548	-1.93838982507832	9.22144791904833e-24	K2
ENSG00000137947	GTF2B	27.0194419354839	1.92900082425681	9.32052684773363e-68	K5
ENSG00000213516	RBMXL1	4.73344419354839	-0.820696895529335	5.03092865534399e-06	K3
ENSG00000117228	GBP1	0.942999183870968	-4.38103067878548	1.96429449799029e-20	K2
ENSG00000162645	GBP2	3.18033132258065	-3.48018865793732	3.96657676602274e-35	K1
ENSG00000162654	GBP4	3.85019993548387	-3.04969095978674	5.89982443608573e-189	K1
ENSG00000154451	GBP5	2.48705796774194	-4.47174884286305	2.5083879257261e-93	K1
ENSG00000197147	LRRC8B	14.4251551612903	2.54595823428956	2.95973962805841e-75	K5
ENSG00000171492	LRRC8D	20.9511032258065	1.18450831948305	5.12494213052745e-30	K5
ENSG00000228175	GEMIN8P4	1.281386	2.99021882088756	2.31867695191812e-15	K4
ENSG00000122484	RPAP2	1.42880687096774	-1.38927993487933	5.32520973801576e-19	K1
ENSG00000162676	GFI1	5.99805141935484	-4.30185492689782	1.07392078584226e-12	K2
ENSG00000122406	RPL5	671.981548387097	-1.5913845509722	9.972847061335e-15	K3
ENSG00000137942	FNBP1L	18.1697348387097	3.75532165057927	1.26533102226684e-108	K5
ENSG00000023909	GCLM	12.1747377419355	2.85162705653041	1.08359408374204e-108	K5
ENSG00000117519	CNN3	4.90013164516129	-3.53246210807741	7.60274609941677e-95	K1
ENSG00000137970	RPL7P9	264.379448387097	-1.88513586274318	6.41648275640479e-54	K2
ENSG00000188641	DPYD	7.52936709677419	1.18645530700541	3.61690508059854e-10	K1
ENSG00000156869	FRRS1	7.04460590322581	3.51748472066335	6.80729467439764e-69	K5
ENSG00000224616	RTCA-AS1	1.24332722580645	2.48656926001097	5.57717117818847e-16	K5
ENSG00000117543	DPH5	12.0852696774194	-1.07348479939684	7.74487909761047e-25	K2
ENSG00000233184	RP11-421L21.3	3.41987825806452	-2.12800787970188	4.79839367516023e-11	K2
ENSG00000240038	AMY2B	0.782862503225806	-3.25837827182011	4.99704542454888e-29	K1
ENSG00000198890	PRMT6	10.4633183870968	-1.0158140813049	1.42287984586437e-13	K3
ENSG00000162639	HENMT1	14.3388751612903	-2.12856305329871	1.18253344725782e-48	K2
ENSG00000121957	GPSM2	12.95302	-1.44287278643696	6.30679583688503e-24	K2
ENSG00000244716	RP11-20O24.4	69.9573096774194	-2.70435665880112	1.21684604195092e-31	K2
ENSG00000197780	TAF13	11.6797712903226	2.57870215108481	2.12974822856815e-52	K4
ENSG00000134222	PSRC1	5.75510903225806	3.78997076042645	2.44962404865162e-138	K5
ENSG00000134243	SORT1	9.32655580645161	4.49904238198402	2.96367851739902e-165	K5
ENSG00000168765	GSTM4	8.52999451612903	2.72627446618786	1.81720255707999e-41	K5
ENSG00000134201	GSTM5	2.70378561290323	-2.92667881622633	1.61399049594843e-06	K1
ENSG00000134202	GSTM3	7.73787741935484	2.43136816892218	5.08252120399216e-13	K5
ENSG00000184371	CSF1	2.56732783870968	-3.00565372905681	6.38336053602737e-49	K2
ENSG00000143093	STRIP1	8.72945516129032	-0.881155987942037	2.90771621431837e-13	K1
ENSG00000259834	RP11-284N8.3	2.43154780645161	3.77083324530625	2.00284273165038e-85	K5
ENSG00000177272	KCNA3	3.8946135483871	3.41552516819754	4.48055081052298e-126	K5
ENSG00000143119	CD53	17.9483606451613	-3.90614691118696	1.69294846218086e-73	K2
ENSG00000162777	DENND2D	3.98442129032258	2.56627823919273	2.21449253301335e-81	K5
ENSG00000116455	WDR77	15.9497161290323	-1.18085752782412	5.44710456421727e-15	K3
ENSG00000143110	C1orf162	4.29539916129032	-2.31801392289405	3.11653258499714e-47	K2
ENSG00000116473	RAP1A	14.6144716129032	1.58767860541461	7.55178107334432e-09	K5
ENSG00000197852	FAM212B	1.98905358064516	4.56105659530347	2.98285055893725e-59	K5
ENSG00000116489	CAPZA1	74.4373161290323	1.05618056352218	8.10713182898506e-27	K4
ENSG00000155366	RHOC	47.6682093548387	3.70276250851921	1.53125915242802e-31	K5
ENSG00000155380	SLC16A1	21.1328103225806	-1.35210189573743	4.32782392789923e-37	K2
ENSG00000198799	LRIG2	1.78361635483871	-1.43410820834595	1.65689434360252e-07	K2
ENSG00000118655	DCLRE1B	4.85506419354839	-0.641916910613543	1.78630464334994e-09	K3
ENSG00000175984	DENND2C	4.75976404516129	8.54662451141529	2.3572152445578e-37	K5
ENSG00000173218	VANGL1	16.4808774193548	1.3134986410882	4.96747412555665e-15	K4
ENSG00000163393	SLC22A15	1.21106796774194	-2.02112592453476	3.19050794548389e-13	K2
ENSG00000143061	IGSF3	0.97959075483871	3.55013610139354	1.03822065718303e-28	K4
ENSG00000116830	TTF2	8.44913612903226	-1.22761166190758	3.8506735380251e-33	K3
ENSG00000134253	TRIM45	1.04864796774194	-1.65402752423631	1.24109359915733e-13	K2
ENSG00000183508	FAM46C	8.84140322580645	1.82181265202853	5.7230484596918e-16	K4
ENSG00000092621	PHGDH	14.181116516129	-6.12116784412357	6.28746852783401e-53	K1
ENSG00000134250	NOTCH2	15.9479196774194	-1.64459634715171	1.03213005225022e-47	K2
ENSG00000275538	RNVU1-19	16.7921777419355	2.20508515248591	8.18277311363187e-09	K1
ENSG00000226067	LINC00623	2.0593815483871	-2.4652859452597	2.56131590018676e-17	K2
ENSG00000213244	HIST2H3DP1	23.2884083870968	-1.38538096984847	2.68769741859577e-06	K3
ENSG00000188610	FAM72B	6.2198735483871	1.6609353989111	3.70206405080058e-19	K4
ENSG00000171943	SRGAP2C	3.6970135483871	2.14211814448773	3.27236652777623e-36	K4
ENSG00000263513	FAM72C	4.15939806451613	1.98850601303647	1.30885855813105e-21	K4
ENSG00000270872	SRGAP2D	3.16809258064516	4.34167188021298	7.84042329279419e-24	K4
ENSG00000278099	U1	23.9885264516129	4.65358178501229	2.65535197315281e-07	K5
ENSG00000196369	SRGAP2B	3.98841096774194	1.8058666278458	7.7431370787481e-38	K4
ENSG00000271644	RP3-365I19.2	12.66757	3.6150881518963	9.23694925872318e-36	K4
ENSG00000215784	FAM72D	3.99689258064516	2.19769093068813	1.28059750577258e-13	K4
ENSG00000272419	RP11-403I13.8	2.31277761290323	-1.76035684341276	1.01536020331453e-11	K3
ENSG00000276216	CH17-373J23.1	18.0856825806452	1.49082574468416	6.2893704258815e-06	K1
ENSG00000131791	PRKAB2	3.69597290322581	1.34574681897714	1.88173912387969e-69	K5
ENSG00000131781	FMO5	4.11401722580645	4.08804425216991	6.97606451906937e-40	K5
ENSG00000265107	GJA5	0.778834490322581	8.11257756318732	7.16992069727727e-92	K5
ENSG00000178104	PDE4DIP	2.88778290322581	-2.6437282877091	3.91668576621964e-30	K1
ENSG00000203814	HIST2H2BF	202.384548387097	-1.80637421853083	4.08883476782069e-07	K3
ENSG00000183598	HIST2H3D	196.351396774194	-1.8792352113944	3.87363105196642e-07	K3
ENSG00000270882	HIST2H4A	389.214612903226	-1.61494859040668	2.71187351356215e-08	K3
ENSG00000203811	HIST2H3C	125.224441935484	-1.840243883276	1.20705484514771e-10	K3
ENSG00000203812	HIST2H2AA3	579.376322580645	-1.57157321274823	1.15495626774653e-11	K3
ENSG00000184270	HIST2H2AB	240.0047	-1.51964046415906	4.26751506553657e-09	K3
ENSG00000023902	PLEKHO1	21.5067138709677	2.87898594285967	7.62857369466941e-30	K5
ENSG00000117362	APH1A	42.320064516129	-1.216596548335	7.07580977562441e-20	K2
ENSG00000266472	MRPS21	26.9288225806452	-1.12990379574654	6.70130171015295e-16	K2
ENSG00000143369	ECM1	2.79266948387097	3.27794385636407	2.49896684269311e-32	K5
ENSG00000143382	ADAMTSL4	1.25260041935484	-2.99277310223306	5.0945602659596e-20	K2
ENSG00000274963	RN7SL600P	0.627976064516129	-2.08937145068133	1.13931689057241e-07	K1
ENSG00000163131	CTSS	9.74049870967742	-2.82683761669868	3.8400471887753e-23	K2
ENSG00000143379	SETDB1	11.5079848387097	-0.76757896630574	8.66690443853789e-15	K2
ENSG00000143409	FAM63A	18.15876	3.5842096668408	1.18043957073657e-104	K5
ENSG00000143363	PRUNE1	17.079195483871	3.32932879199037	1.05564694914764e-29	K5
ENSG00000197622	CDC42SE1	48.5215322580645	1.09031351121875	1.51661565638388e-12	K4
ENSG00000143390	RFX5	21.3611251612903	-1.51653109059945	2.12962012544802e-42	K2
ENSG00000237976	RP11-126K1.6	2.4711954516129	-2.58130713524526	1.04929270562642e-15	K2
ENSG00000159377	PSMB4	123.222748387097	-0.976629390454279	1.23625934885728e-09	K3
ENSG00000143436	MRPL9	24.7950896774194	-0.782772196140115	1.12770386635269e-06	K3
ENSG00000163191	S100A11	9.89413032258065	1.20126316054948	7.9932018486279e-10	K2
ENSG00000143621	ILF2	117.703580645161	-1.08203228581415	6.43026774278267e-23	K3
ENSG00000143624	INTS3	11.4369532258065	-0.833305456223251	3.2464739614089e-15	K1
ENSG00000143554	SLC27A3	1.73466506451613	-1.74380230610008	1.32025554691028e-78	K1
ENSG00000198837	DENND4B	7.20402580645161	-1.26686706014357	7.25764829279459e-07	K1
ENSG00000143578	CREB3L4	9.78217419354839	-1.05331748693129	1.44256465487551e-15	K2
ENSG00000177954	RPS27	1684.5804516129	-1.48819830685786	1.18674430879154e-12	K3
ENSG00000143595	AQP10	2.27207472903226	9.58982232381941	5.4462846040622e-187	K5
ENSG00000160712	IL6R	4.09780548387097	-2.405020457232	4.91875341347452e-14	K1
ENSG00000163346	PBXIP1	15.3515609677419	-1.35648490730423	2.43058502769991e-29	K2
ENSG00000163348	PYGO2	11.1380338709677	-0.836303092928607	2.23936118713398e-07	K1
ENSG00000160691	SHC1	26.2272419354839	2.14248291138649	1.23839697052781e-18	K4
ENSG00000173207	CKS1B	52.363064516129	0.771375701454314	9.30395642151929e-06	K3
ENSG00000160688	FLAD1	16.2835932258065	-0.806446259680237	1.58138033124288e-14	K2
ENSG00000160685	ZBTB7B	8.8390035483871	2.16833114508722	6.85696196095862e-52	K5
ENSG00000143537	ADAM15	14.6880006451613	-2.25252287754164	5.07653493632087e-07	K1
ENSG00000243364	EFNA4	1.25754483548387	-2.09193883744547	9.26965952964381e-23	K2
ENSG00000169242	EFNA1	0.942130419354839	-2.74836030796484	2.1031205832822e-11	K2
ENSG00000169241	SLC50A1	31.9746451612903	1.61503323671144	7.15870261837895e-75	K5
ENSG00000169231	THBS3	2.78020193548387	-1.85873851920152	1.21725760141867e-11	K2
ENSG00000160753	RUSC1	7.08078483870968	-1.26214003453653	3.10259748236343e-14	K1
ENSG00000125459	MSTO1	7.42790967741935	-1.16518726473566	4.41818562612777e-11	K3
ENSG00000203761	MSTO2P	4.52670548387097	-1.30373288749008	6.97507341520336e-24	K3
ENSG00000143622	RIT1	23.0277432258065	3.09541153549827	2.83994370584629e-64	K5
ENSG00000254726	MEX3A	1.18365851612903	-2.19532188025604	2.44464130635687e-27	K3
ENSG00000160789	LMNA	130.579802258065	3.65653344913571	2.64050691392866e-47	K4
ENSG00000196189	SEMA4A	2.80950661290323	-2.3919756485951	1.38373495957745e-17	K1
ENSG00000160783	PMF1	28.8207903225806	-0.94493615413166	9.71860759934524e-11	K2
ENSG00000198952	SMG5	21.81935	-1.13930653760212	9.63908506680871e-27	K1
ENSG00000198715	GLMP	10.8246241935484	2.09121011788106	1.83227057636892e-39	K4
ENSG00000163468	CCT3	133.552212903226	-0.853894514213404	7.2981683688618e-12	K3
ENSG00000116604	MEF2D	5.79485903225806	2.53006002089561	1.62535032548507e-25	K5
ENSG00000183856	IQGAP3	3.49543483870968	-1.02285432416032	2.46114053332783e-06	K3
ENSG00000132688	NES	1.96533724516129	5.9749988333707	8.85818412904072e-26	K4
ENSG00000143314	MRPL24	32.7980419354839	-0.873258624233149	6.8362675075939e-07	K2
ENSG00000187800	PEAR1	8.76036838709677	3.52924916476532	1.37129567477237e-19	K5
ENSG00000132694	ARHGEF11	2.13129364516129	-1.55496893762727	2.25300870382768e-17	K2
ENSG00000271736	RP11-85G21.3	1.63948139354839	4.49800642218583	1.88245924515018e-59	K5
ENSG00000158473	CD1D	1.57321538064516	7.77203829950223	7.52977121877346e-32	K5
ENSG00000163554	SPTA1	19.9115135483871	3.44834569021481	1.57584732151546e-11	K4
ENSG00000163563	MNDA	1.44031112903226	-3.33209246218549	8.52534963631651e-10	K2
ENSG00000163565	IFI16	29.9158870967742	1.61125382555893	2.30043639043171e-06	K4
ENSG00000179639	FCER1A	99.4882838709677	-2.42354825524748	2.89582262443447e-07	K3
ENSG00000213085	CFAP45	2.85031698709677	6.49248951941192	3.32650769218243e-134	K5
ENSG00000158710	TAGLN2	383.932483870968	1.22436914767116	4.57891336396458e-20	K5
ENSG00000143315	PIGM	3.53778483870968	-0.934955233202983	3.19318386965706e-40	K2
ENSG00000162729	IGSF8	5.29659429032258	-2.52305618554871	2.55292206040383e-129	K1
ENSG00000162739	SLAMF6	1.40626877419355	5.49731398632798	7.76087995984909e-78	K5
ENSG00000066294	CD84	41.7465435483871	3.23530237901215	2.32114554905414e-82	K5
ENSG00000117091	CD48	4.03283996774194	-3.22904652465537	2.01442432570217e-15	K2
ENSG00000122223	CD244	7.7220235483871	-1.64115114835215	2.35389564786968e-18	K1
ENSG00000158769	F11R	20.6658832258064	2.2469917836321	1.2362081928804e-18	K5
ENSG00000186517	ARHGAP30	11.7629135483871	-2.00045797575981	1.41326944699561e-38	K1
ENSG00000158869	FCER1G	47.9833241935484	6.67221194196488	6.38483438071059e-237	K5
ENSG00000143226	FCGR2A	39.8434797741935	5.67265095903537	6.2575993459302e-25	K5
ENSG00000173110	HSPA6	0.929943019354839	3.87514365767982	1.91119069146712e-21	K5
ENSG00000244682	FCGR2C	3.89216039032258	6.3801338504567	2.65157332567176e-127	K5
ENSG00000225217	HSPA7	0.604853432258065	6.1940621580597	2.61104380669561e-20	K5
ENSG00000152332	UHMK1	22.0711709677419	0.935498025946415	2.92083594958453e-20	K5
ENSG00000117143	UAP1	12.6648483870968	-0.793370177120187	4.74903861056288e-11	K2
ENSG00000143228	NUF2	15.8524958064516	1.54784158464855	2.12777085856261e-12	K4
ENSG00000185630	PBX1	27.3710487096774	2.3585064551255	8.8354649322994e-34	K4
ENSG00000207082	RNU6-171P	3.98870516129032	4.4584669482486	5.74648958220032e-21	K2
ENSG00000269887	RP11-477H21.2	2.59547206451613	4.30019209583558	2.02376039538555e-74	K5
ENSG00000143157	POGK	11.7683632258065	-1.34688099339007	6.02525182735989e-76	K2
ENSG00000143190	POU2F1	2.64034064516129	-0.974313655551268	2.18504880716651e-16	K3
ENSG00000198771	RCSD1	9.59978870967742	-4.80224601431563	2.12713403219997e-83	K1
ENSG00000197965	MPZL1	13.1469738709677	-2.36047187092422	1.44313131866099e-39	K2
ENSG00000143164	DCAF6	16.6772529032258	2.01756847697246	1.41497126191468e-29	K4
ENSG00000143147	GPR161	1.26871726774194	-2.70608832911335	5.44536638151291e-30	K2
ENSG00000117479	SLC19A2	3.92127212903226	-1.46014177150958	1.71269204327843e-25	K2
ENSG00000174175	SELP	86.5063661290323	7.17011377023428	1.22452563026651e-64	K5
ENSG00000188404	SELL	26.8049996774194	-4.23215239863635	2.03316583891235e-293	K2
ENSG00000075945	KIFAP3	15.4310290322581	2.42466350280958	5.00342471908887e-53	K5
ENSG00000233328	PFN1P1	12.7237832258065	1.91296254754631	9.52547978317481e-10	K4
ENSG00000010165	METTL13	10.7302925806452	-0.705339468532337	8.73535869575041e-06	K3
ENSG00000197959	DNM3	24.0580951612903	6.4177537316287	3.90733636906618e-129	K5
ENSG00000135845	PIGC	13.9012703225806	-1.06741398235585	1.79350445578621e-26	K2
ENSG00000117586	TNFSF4	2.09726209677419	-2.57244929950892	5.14650456883782e-10	K1
ENSG00000120334	CENPL	8.12104806451613	1.1471825785929	3.17174005690356e-09	K3
ENSG00000234741	GAS5	161.925516129032	-1.95431587274362	7.9703324964076e-72	K2
ENSG00000152061	RABGAP1L	19.6197419354839	2.93309521745849	2.39088716695603e-40	K5
ENSG00000235750	KIAA0040	2.55988051612903	-3.22092032457674	1.6895575163187e-43	K2
ENSG00000075391	RASAL2	4.62924290322581	3.1384005285539	4.68105693279683e-89	K5
ENSG00000116191	RALGPS2	2.20350609677419	-3.02853771535336	4.69962242324667e-51	K2
ENSG00000186283	TOR3A	9.56802774193548	-1.16869671929808	1.35049800345839e-08	K2
ENSG00000143322	ABL2	2.4776135483871	-1.36601578152729	7.10945418563444e-18	K3
ENSG00000057252	SOAT1	5.01334290322581	-1.17951616586021	3.55472411282425e-30	K3
ENSG00000116260	QSOX1	9.24782419354839	-1.68843959734527	1.61480982494141e-13	K2
ENSG00000230124	ACBD6	22.8282032258065	-0.960352999482056	1.46535631390384e-15	K2
ENSG00000143324	XPR1	7.11979838709677	1.49752898660306	2.80793711833356e-86	K5
ENSG00000153029	MR1	7.20999419354839	1.22544097937415	9.48890183798344e-08	K4
ENSG00000135828	RNASEL	5.17503774193548	1.72149019072273	3.00042591191699e-56	K5
ENSG00000143333	RGS16	3.73232477419355	5.35877585369964	2.05481247849552e-40	K5
ENSG00000135838	NPL	7.76199009677419	4.01891600499596	2.118689663509e-83	K4
ENSG00000162704	ARPC5	101.602090322581	1.60411922428199	9.43826991215029e-51	K5
ENSG00000198860	TSEN15	18.5003409677419	-0.853024673404782	7.12222894573161e-10	K2
ENSG00000116667	C1orf21	2.27571225806452	-2.26747259894004	4.84635277181799e-52	K2
ENSG00000135842	FAM129A	7.66652193548387	-1.20177870753943	2.23967056717159e-07	K2
ENSG00000116668	SWT1	2.0950164516129	2.1920876766669	3.45640380116892e-35	K5
ENSG00000116711	PLA2G4A	13.4701725806452	1.94011079286016	3.36826419227113e-38	K5
ENSG00000150681	RGS18	80.9217512903226	4.43474044040705	6.16176948816741e-99	K5
ENSG00000231767	RP11-92K2.2	13.6415167741935	-2.24017917970574	5.19944308821004e-06	K3
ENSG00000000971	CFH	5.28002064516129	-0.882967434137037	9.41030911827832e-06	K2
ENSG00000066279	ASPM	18.0585880645161	1.15747374087309	1.47391341254143e-13	K4
ENSG00000081237	PTPRC	34.0579	-1.37828817061744	1.26544004511386e-25	K2
ENSG00000118193	KIF14	8.42828032258065	-0.822348237025239	1.35473175699932e-08	K3
ENSG00000116852	KIF21B	1.77288425806452	-2.88589379213872	6.79480483861868e-36	K1
ENSG00000159176	CSRP1	64.7371096774194	1.39884406561312	8.4295105361694e-25	K4
ENSG00000134369	NAV1	1.04177338709677	-4.10434275602231	7.13023119514197e-15	K1
ENSG00000198700	IPO9	7.21208	-1.70353017318589	3.42540338693422e-49	K1
ENSG00000176393	RNPEP	7.47112064516129	-1.96818607042966	2.55199517866575e-07	K2
ENSG00000077152	UBE2T	32.9169451612903	1.2360321590804	4.22231213470352e-08	K3
ENSG00000117139	KDM5B	13.8769225806452	-1.06385633365558	8.83025918508368e-48	K2
ENSG00000214796	RP11-480I12.5	2.57930074193548	-1.67223975381568	2.41334257926681e-09	K1
ENSG00000058668	ATP2B4	5.31814658064516	-4.04658218949384	1.97953395256979e-226	K1
ENSG00000133069	TMCC2	3.50002293548387	4.21682128453599	7.5350399757722e-53	K5
ENSG00000235363	SNRPGP10	22.3460625806452	1.98411627929224	3.02367750969353e-08	K4
ENSG00000158711	ELK4	4.57679032258064	-1.19903012344358	9.23385119580772e-15	K1
ENSG00000158715	SLC45A3	9.90069516129032	-2.19520616300326	3.17070950936003e-20	K1
ENSG00000276600	RAB7B	1.66296319032258	-4.14401149635099	7.28848078168704e-11	K2
ENSG00000263961	C1orf186	11.9062880645161	-3.27839985415125	4.13761514286709e-101	K2
ENSG00000198049	AVPR1B	0.480358032258065	-6.44051878250852	1.06747611776095e-13	K1
ENSG00000196550	FAM72A	6.27495774193548	2.18086759202685	8.38944443434139e-27	K4
ENSG00000229509	RP11-421E17.4	15.9906890322581	3.22971291512214	9.75429464768982e-06	K4
ENSG00000263528	IKBKE	4.5644514516129	-2.49718732385769	5.50317456085094e-35	K1
ENSG00000266094	RASSF5	6.71587919354839	-2.91769182360499	4.71057799261411e-62	K2
ENSG00000143479	DYRK3	4.44669935483871	-1.36131954188937	1.95976972444059e-30	K1
ENSG00000182795	C1orf116	1.02777873096774	7.61817782754889	0	K5
ENSG00000180667	YOD1	17.23391	1.89944032198299	3.4335591684675e-31	K4
ENSG00000196352	CD55	27.7012032258065	1.68794501721134	6.49146429910858e-23	K5
ENSG00000197721	CR1L	4.23825783870968	4.68445193382803	3.3038071422954e-179	K5
ENSG00000203709	C1orf132	0.978114	-2.66879056975047	1.07624546363166e-18	K1
ENSG00000174059	CD34	15.6790783548387	-6.11954419233662	0	K1
ENSG00000009790	TRAF3IP3	4.86585274193548	-3.25877228514093	1.01299782771508e-43	K2
ENSG00000162757	C1orf74	1.89680409677419	-1.10245383530146	7.38697809262254e-10	K3
ENSG00000117597	DIEXF	2.265019	-1.40921375420162	3.54195993622966e-22	K3
ENSG00000082512	TRAF5	4.40750580645161	-3.72805452968651	2.06840417645166e-101	K2
ENSG00000170385	SLC30A1	2.90524935483871	2.98616297819342	3.7322841885743e-110	K5
ENSG00000143476	DTL	15.9469567741935	-1.49167631557513	6.6598432602406e-21	K3
ENSG00000220749	RPL21P28	39.2892451612903	-1.45807437915498	1.97546724622712e-14	K2
ENSG00000201544	SNORA16B	1.15220483870968	3.42981011418768	7.69744792087045e-06	K5
ENSG00000123685	BATF3	1.27475142580645	-5.59507644631523	1.40352624741777e-29	K1
ENSG00000162769	FLVCR1	3.47434580645161	-1.76296926201936	5.83786888318295e-79	K1
ENSG00000117724	CENPF	32.3829106451613	1.37543640681821	3.4332873065148e-14	K4
ENSG00000143353	LYPLAL1	6.35101387096774	2.13559418077938	2.59915324671847e-12	K5
ENSG00000143507	DUSP10	5.05493387096774	-1.26467847840584	2.0651244784767e-23	K2
ENSG00000162909	CAPN2	7.88877322580645	1.66476252707546	1.43232776263162e-39	K1
ENSG00000143514	TP53BP2	11.5195409677419	1.35521885534939	6.45065178147053e-30	K4
ENSG00000188460	ACTBP11	0.262331874193548	4.66962309217623	1.299918097334e-57	K5
ENSG00000162923	WDR26	6.96843548387097	1.60793998860935	2.89349428242305e-63	K5
ENSG00000143819	EPHX1	1.50719525806452	2.79432157786354	4.41150164168153e-16	K4
ENSG00000242861	RP11-285F7.2	1.19516	3.63928008110572	3.73430910486037e-42	K5
ENSG00000196187	TMEM63A	14.3193406451613	2.69365162522669	1.62465146432008e-31	K5
ENSG00000243709	LEFTY1	0.896978548387097	7.74601957930824	6.94699329636619e-37	K5
ENSG00000143811	PYCR2	59.4535419354839	1.31150472097887	2.08217409440664e-34	K5
ENSG00000143751	SDE2	12.1130283870968	1.54899663427094	5.95357221146936e-48	K5
ENSG00000163041	H3F3A	179.44964516129	2.05021660855146	2.98163156467411e-14	K5
ENSG00000143799	PARP1	72.3300774193548	-1.29232586956771	9.55324381555991e-17	K2
ENSG00000203685	STUM	1.00545854516129	4.07425351677744	4.43874381731832e-17	K4
ENSG00000143772	ITPKB	13.3290516129032	1.69313449164466	1.0697642980517e-43	K5
ENSG00000143801	PSEN2	4.37984322580645	2.17713625178911	4.56776132328325e-29	K5
ENSG00000163050	ADCK3	18.7713106451613	-2.48185695057206	6.0146049366683e-105	K2
ENSG00000081692	JMJD4	8.8803135483871	-1.48403845865432	4.41002951986729e-14	K2
ENSG00000143761	ARF1	125.696570967742	1.08472611460537	4.49866791577723e-22	K4
ENSG00000143793	C1orf35	7.96853903225806	-1.21109596322357	4.93098102649926e-14	K1
ENSG00000154358	OBSCN	1.81721929032258	-4.57185226092034	1.23312795523874e-39	K1
ENSG00000154370	TRIM11	8.602	-0.918313496077662	1.22073920993365e-06	K1
ENSG00000162931	TRIM17	0.98931364516129	1.98257934654459	4.17388941700705e-06	K4
ENSG00000181218	HIST3H2A	28.4491883870968	-1.76303235824799	2.91521595648268e-08	K3
ENSG00000234975	FTH1P2	18.4410029032258	3.46871222792337	3.31624888440842e-06	K5
ENSG00000168118	RAB4A	14.587545483871	1.70628785113045	1.74057369368146e-27	K5
ENSG00000154429	CCSAP	7.54662322580645	2.25320002207148	3.10684844495653e-77	K5
ENSG00000069248	NUP133	14.912235483871	-0.673099168194819	7.71918110899672e-13	K2
ENSG00000135776	ABCB10	13.1121319354839	-1.17935955330814	8.41319122373496e-08	K2
ENSG00000135763	URB2	7.19083258064516	-1.77614868019811	3.44480011075288e-49	K3
ENSG00000119280	C1orf198	2.93313290322581	2.56599674587201	1.70012944359559e-32	K5
ENSG00000182118	FAM89A	2.26602887096774	-1.84174827125956	9.5064986302722e-11	K2
ENSG00000116906	GNPAT	20.7908377419355	-0.675286759567519	3.64283204078888e-10	K2
ENSG00000135766	EGLN1	1.63422906451613	-2.57799989478466	1.31862833042272e-22	K2
ENSG00000116918	TSNAX	15.81924	1.51049565541167	8.84191852435067e-12	K5
ENSG00000162946	DISC1	2.46188912903226	-2.53058611929882	1.95937868567228e-41	K1
ENSG00000135778	NTPCR	3.96403935483871	-1.75122401131667	9.13313875924367e-26	K2
ENSG00000135749	PCNX2	1.05066862580645	-3.09956117184012	1.0514024713178e-39	K1
ENSG00000143674	RP5-862P8.2	1.54663429032258	-1.98153500027324	4.11926729524294e-13	K2
ENSG00000059588	TARBP1	9.31986193548387	-2.52868824260133	5.25333562158434e-85	K1
ENSG00000168264	IRF2BP2	23.1441670967742	-2.44067761699746	9.0714318110004e-65	K1
ENSG00000162885	B3GALNT2	5.56380838709677	-1.67772191535638	2.26610284586163e-14	K2
ENSG00000116962	NID1	5.82724777096774	6.1350326934691	1.737038182754e-84	K5
ENSG00000186197	EDARADD	1.660512	-3.90918825011488	1.96052124816932e-60	K2
ENSG00000119285	HEATR1	16.9348925806452	-1.65108807300518	7.82408848323784e-50	K2
ENSG00000133019	CHRM3	2.60721774193548	-1.72298047759284	2.61036322299507e-28	K1
ENSG00000054277	OPN3	6.02997487096774	-2.8732693255662	7.09467664939986e-42	K2
ENSG00000203668	CHML	7.82106387096774	-1.96289002954507	2.98775352237975e-24	K2
ENSG00000229022	RP11-553N16.1	1.12934722580645	-2.48505414886905	1.07322516454441e-06	K3
ENSG00000174371	EXO1	11.150935483871	-1.06738726844254	7.50730994433128e-08	K3
ENSG00000035687	ADSS	15.5364225806452	-1.53677423452289	1.62978892312544e-29	K2
ENSG00000203666	EFCAB2	4.14975129032258	-0.975628093713772	4.03234785598872e-06	K2
ENSG00000162851	TFB2M	8.91002161290323	-1.23550925212317	3.69402140683765e-14	K2
ENSG00000162852	CNST	49.6332096774194	3.39065280833908	1.4121671997266e-77	K5
ENSG00000277462	ZNF670	2.52044074193548	-1.61962561481571	1.53978815660356e-22	K2
ENSG00000188295	ZNF669	4.63970129032258	-1.32047164118385	2.37613599425102e-13	K2
ENSG00000196418	ZNF124	18.5209658064516	-1.4259745763729	8.17945774249263e-11	K2
ENSG00000162714	ZNF496	7.15387741935484	-1.64365361041033	6.78678636619264e-131	K2
ENSG00000162711	NLRP3	2.3481464516129	-3.06130492382674	8.25525276213968e-51	K1
ENSG00000169224	GCSAML	53.9199419354839	1.67566778859052	1.88108881633456e-60	K5
ENSG00000198452	OR14L1P	2.71905967741935	2.72873014988747	5.59318543088814e-90	K5
ENSG00000162722	TRIM58	10.96403	2.05138370340795	7.94395394959938e-19	K5
ENSG00000238243	OR2W3	5.2186664516129	2.24722766542119	2.51506439362614e-96	K5
ENSG00000171163	ZNF692	8.90522903225806	-1.3352210284257	4.36629473753204e-09	K1
ENSG00000107937	GTPBP4	15.1237516129032	-0.643692490735477	1.00004700776168e-11	K3
ENSG00000067082	KLF6	3.29031709677419	-2.29614998051099	4.04864213260971e-15	K1
ENSG00000196139	AKR1C3	17.2121038709677	-3.44139796861927	4.89799688378835e-28	K2
ENSG00000178462	TUBAL3	1.07116770645161	4.84263812503951	2.50667539902051e-15	K5
ENSG00000173848	NET1	44.5098258064516	1.94198851130564	1.81431181537593e-11	K4
ENSG00000196372	ASB13	5.42929506451613	-2.55383187714872	5.3640222740801e-51	K2
ENSG00000108021	FAM208B	8.53819612903226	-1.0116026366881	7.55962283853859e-22	K1
ENSG00000057608	GDI2	114.850267741935	-1.26725888989302	1.46400642168724e-59	K3
ENSG00000134461	ANKRD16	2.51860474193548	-1.72018947483912	1.6615365140938e-14	K2
ENSG00000134470	IL15RA	1.61674835483871	-2.28721176488313	7.50529025031438e-19	K2
ENSG00000065675	PRKCQ	28.7765064516129	1.51888708021025	3.61180969688387e-28	K4
ENSG00000148426	PROSER2	10.6579658064516	2.78442501700375	2.10361990077997e-25	K5
ENSG00000165609	NUDT5	35.3061838709677	-0.81144838174087	9.856757027901e-09	K3
ENSG00000183049	CAMK1D	2.89601838709677	-2.94284836837617	1.43687906649e-22	K3
ENSG00000123240	OPTN	5.55939870967742	1.87910196619237	4.23729404279911e-21	K5
ENSG00000065328	MCM10	16.7787364516129	-1.20348683791514	2.04387129160242e-13	K3
ENSG00000086475	SEPHS1	12.6185212903226	-1.3898367925694	2.13668946866568e-45	K2
ENSG00000165626	BEND7	0.754318141935484	-3.46870349417005	6.79947684718389e-39	K2
ENSG00000065809	FAM107B	4.62055709677419	1.68072204865148	1.42959796725561e-17	K5
ENSG00000152455	SUV39H2	17.0140929032258	-1.31798506550951	3.62548894715305e-21	K3
ENSG00000152457	DCLRE1C	5.61352419354839	-0.834174339084981	6.00588433629664e-06	K2
ENSG00000148468	FAM171A1	3.69005325806452	3.28472033506891	8.12557409588081e-07	K3
ENSG00000077943	ITGA8	1.49163502709677	9.17543650343278	9.99444277160975e-12	K4
ENSG00000148481	FAM188A	7.51096741935484	1.67224214556765	8.09132586953636e-30	K4
ENSG00000148484	RSU1	58.1927161290323	2.31983736684828	6.65093055429168e-91	K5
ENSG00000026025	VIM	79.3874225806452	-3.12233166029995	3.74853046778022e-19	K2
ENSG00000240291	RP11-499P20.2	1.29405261290323	-0.823967656266122	3.40103494404665e-07	K1
ENSG00000233968	RP11-354E11.2	40.5968580645161	2.969229334045	6.04150909845891e-56	K4
ENSG00000120594	PLXDC2	33.6006806451613	3.07277083491989	2.02005526786589e-54	K5
ENSG00000078403	MLLT10	10.7383461290323	-0.667584789424015	5.75709105906428e-08	K3
ENSG00000150867	PIP4K2A	55.6525516129032	1.85221078352735	1.06462205190717e-34	K5
ENSG00000279819	RP11-142L16.2	1.87811967741935	2.03856397590451	1.64046172480763e-09	K5
ENSG00000229932	YWHAZP3	11.0125038709677	2.9386989477198	5.99488116187563e-129	K5
ENSG00000107863	ARHGAP21	35.2074370967742	3.56617469122299	1.77723713919332e-67	K5
ENSG00000099256	PRTFDC1	14.0072577419355	2.81699627461154	4.52834549007572e-32	K4
ENSG00000077420	APBB1IP	3.64754051612903	-2.93799561355039	6.27499560063909e-19	K1
ENSG00000136754	ABI1	36.0193709677419	1.7747926553862	1.87982739872472e-35	K5
ENSG00000107890	ANKRD26	1.34763606451613	-3.04026367527483	2.55197814630328e-35	K2
ENSG00000107897	ACBD5	5.29552129032258	-0.758476268997603	2.90252844694263e-11	K2
ENSG00000099246	RAB18	16.7445390322581	1.00133107661102	3.26947081428327e-11	K5
ENSG00000150054	MPP7	34.9658432258065	5.01916256684251	7.12183519995283e-81	K5
ENSG00000095739	BAMBI	2.79541662258065	6.60647682821354	3.91649797030365e-34	K5
ENSG00000229605	RP11-492M23.2	20.7207632258065	-2.49600064754243	1.44792289499722e-07	K2
ENSG00000197321	SVIL	1.10748283870968	2.30880459861591	4.16770915489119e-08	K1
ENSG00000107951	MTPAP	6.43944419354839	-1.14427976842333	2.85973204055872e-44	K2
ENSG00000237036	ZEB1-AS1	1.27807487741935	-4.50309757306372	8.27083253917308e-40	K2
ENSG00000148516	ZEB1	1.61132941935484	-4.75076122473392	2.53114749966542e-109	K1
ENSG00000150093	ITGB1	65.0501	2.89265980782879	7.51890340195377e-67	K5
ENSG00000235962	RP11-462L8.2	0.689075370967742	-2.63062799208054	4.05343209969177e-06	K3
ENSG00000148498	PARD3	6.08047558064516	4.82662284823652	3.91453696063945e-54	K5
ENSG00000175395	ZNF25	3.89164709677419	2.67235277916806	1.58566225177585e-75	K5
ENSG00000196793	ZNF239	0.496494870967742	-5.77621529502171	1.84661155310774e-74	K1
ENSG00000198298	ZNF485	2.05683409677419	-3.48312830684157	3.85482975901016e-40	K1
ENSG00000169740	ZNF32	9.10648161290323	-1.53786143675485	6.27078431403719e-48	K2
ENSG00000165507	C10orf10	0.871807419354839	3.06857963685439	6.48512731458272e-13	K5
ENSG00000165511	C10orf25	1.09589712903226	-2.64860104908221	8.49462182220943e-42	K2
ENSG00000165512	ZNF22	22.6495467741935	-2.28354776357358	2.88750057376475e-76	K2
ENSG00000172671	ZFAND4	2.56571903225806	-1.12728347470319	1.43969433038465e-10	K2
ENSG00000107643	MAPK8	6.78740870967742	-1.39055529136903	7.84300856391974e-28	K2
ENSG00000279822	RP11-541M12.6	0.719069990322581	-4.18331071475328	9.80070174374297e-17	K1
ENSG00000128805	ARHGAP22	10.8775850322581	-4.31342266910352	1.36538875191024e-69	K1
ENSG00000283652	WDFY4	3.12974070967742	-3.86435324937846	4.18562582631922e-24	K1
ENSG00000204161	C10orf128	0.680918422580645	-3.13488645571576	2.34116567229278e-12	K2
ENSG00000225830	ERCC6	4.41952838709677	2.01596490758133	4.2527852799806e-99	K5
ENSG00000227345	PARG	6.23135419354839	-0.687583760271297	9.46576421478139e-14	K2
ENSG00000204149	AGAP6	3.38616870967742	-1.39765896198885	8.33666574866921e-08	K1
ENSG00000198964	SGMS1	18.5975167741935	2.65502165910126	2.77551390377722e-43	K5
ENSG00000185532	PRKG1	3.39067787096774	4.06758967319958	2.47919898175114e-20	K5
ENSG00000177613	CSTF2T	13.1572074193548	-1.4038103772452	8.84295360774026e-103	K2
ENSG00000107984	DKK1	2.33774538387097	5.66608285543688	3.59853737665271e-55	K4
ENSG00000228651	RP11-556E13.1	4.26317483870968	3.17756485799739	7.19269697045191e-22	K5
ENSG00000122952	ZWINT	50.8660967741936	-0.80340364130931	6.74947919180143e-16	K4
ENSG00000108064	TFAM	25.4999087096774	-1.89848284220808	6.77603873099401e-54	K2
ENSG00000151150	ANK3	1.29651232258065	5.1015609356086	2.44567878568245e-73	K5
ENSG00000170312	CDK1	48.0048096774194	1.30893093715942	2.03475798385519e-06	K3
ENSG00000072422	RHOBTB1	4.49444225806452	2.24945169121919	8.55013314468774e-38	K5
ENSG00000150347	ARID5B	2.49376251612903	-2.63227032295338	4.03377506804883e-28	K2
ENSG00000148572	NRBF2	10.0430806451613	1.5338181840158	3.56182954290859e-47	K4
ENSG00000108187	PBLD	1.37764635483871	2.50580497197518	2.14446570970786e-53	K5
ENSG00000138346	DNA2	7.90012741935484	-0.994314825971204	3.7429558137537e-06	K3
ENSG00000107625	DDX50	18.9893796774194	-1.06755795205097	1.40391982485323e-15	K2
ENSG00000122862	SRGN	321.952032258064	1.47579573578971	1.39028724491912e-09	K5
ENSG00000156515	HK1	44.9888677419355	2.1126200424863	2.13972464017273e-53	K4
ENSG00000099282	TSPAN15	2.70489307096774	7.39897602146447	1.35453655994329e-140	K5
ENSG00000156521	TYSND1	1.87132587096774	-3.20027320861603	1.30446052038168e-49	K1
ENSG00000079332	SAR1A	27.598835483871	0.910248356690624	4.29065996873246e-24	K5
ENSG00000180817	PPA1	71.0547903225806	-1.55825150738359	3.19543682300024e-06	K2
ENSG00000172731	LRRC20	2.10638316129032	-2.10103124564482	1.30302237531109e-24	K2
ENSG00000148730	EIF4EBP2	11.0021322580645	-1.1741593088301	1.70239828518444e-23	K1
ENSG00000107719	PALD1	1.11392257096774	-5.31318157503741	2.13555372622492e-55	K1
ENSG00000166224	SGPL1	1.49210532258065	-3.50182204081693	1.77638990243609e-40	K2
ENSG00000166228	PCBD1	11.2207509677419	-1.51125566862918	2.98833700581418e-24	K2
ENSG00000107738	C10orf54	8.28518064516129	2.16392265164835	5.76053477213153e-09	K5
ENSG00000197746	PSAP	103.536922580645	1.62540097405061	1.83570284514388e-10	K5
ENSG00000166295	ANAPC16	9.49481258064516	-1.04311034074223	4.93602384773347e-14	K1
ENSG00000168209	DDIT4	3.63837387096774	-4.28175686126781	2.49981305171124e-50	K1
ENSG00000107745	MICU1	34.5945838709677	2.54414664686635	5.75160645618079e-77	K5
ENSG00000156026	MCU	16.1281506451613	2.7990125024735	2.79966922806981e-74	K5
ENSG00000213551	DNAJC9	32.3903483870968	-1.00613843629475	3.75265520278793e-22	K3
ENSG00000182180	MRPS16	31.6074225806452	-1.17494555065243	7.37224414163006e-33	K3
ENSG00000166348	USP54	1.62921212903226	-1.35470539305502	7.47879576956565e-15	K2
ENSG00000122861	PLAU	2.13742641290323	-3.49724902644189	1.16311178582711e-43	K2
ENSG00000035403	VCL	92.4747774193548	4.02493657088572	9.02762500343718e-78	K5
ENSG00000156650	KAT6B	2.97438	-1.8234276615925	2.71596450407782e-24	K1
ENSG00000148655	C10orf11	6.31000709677419	-1.25598679876845	1.52761164711486e-09	K2
ENSG00000138326	RPS24	1370.20577419355	-1.38514478573152	2.96469158599287e-10	K2
ENSG00000108179	PPIF	135.621209677419	2.5240809159753	4.30646666037633e-54	K4
ENSG00000133678	TMEM254	1.41782519354839	-1.20408566483264	1.57413288862503e-06	K1
ENSG00000122378	FAM213A	11.1493709677419	-2.40770189651115	1.57307028839622e-59	K1
ENSG00000108219	TSPAN14	18.5451370967742	1.71003800684904	5.68424224294872e-32	K5
ENSG00000148600	CDHR1	5.80044160967742	7.84633355468142	9.95335374517174e-49	K5
ENSG00000178429	RPS3AP5	65.7918	-1.84174729917413	1.28928322822595e-22	K2
ENSG00000148672	GLUD1	34.7050709677419	-1.5047902776835	1.43758118133864e-59	K2
ENSG00000107789	MINPP1	28.6145761290323	-1.20801995135118	4.30291970097121e-14	K3
ENSG00000198682	PAPSS2	2.72341609677419	5.68994597741746	1.19079992851084e-41	K5
ENSG00000138134	STAMBPL1	2.36579693548387	-3.18242126697758	5.79064185895256e-52	K1
ENSG00000107798	LIPA	31.2036096774194	1.56335674164146	1.67256761046568e-33	K5
ENSG00000119922	IFIT2	1.93679029032258	1.54694904745647	1.65436059144795e-13	K4
ENSG00000180628	PCGF5	9.30343935483871	1.31237518629539	3.68777568050513e-18	K5
ENSG00000152804	HHEX	26.9450148387097	-1.30415711631785	2.62836414218867e-44	K2
ENSG00000213432	RP11-624L12.1	2.74531267741936	-2.45540243280525	3.93350416872575e-09	K2
ENSG00000176273	SLC35G1	1.68372741935484	1.71488497564775	1.34488983009436e-19	K4
ENSG00000173145	NOC3L	10.9801622580645	-1.53601641858308	1.35427460978751e-19	K2
ENSG00000119969	HELLS	16.51976	-1.94596695935762	5.99930934761044e-17	K1
ENSG00000244332	RP11-119K6.6	2.77259774193548	-2.11577799459193	5.76078277557163e-11	K1
ENSG00000107438	PDLIM1	126.987193548387	3.98303494516046	2.48022077952407e-55	K4
ENSG00000059573	ALDH18A1	30.6602516129032	-1.42465890029628	3.45914709854284e-43	K2
ENSG00000119977	TCTN3	9.5250035483871	-1.71232861236749	1.30723979382703e-16	K2
ENSG00000226688	ENTPD1-AS1	11.7951835483871	1.48933105627531	1.07976465056863e-27	K4
ENSG00000107447	DNTT	0.290347319354839	-7.52690007655163	9.0957653279919e-17	K1
ENSG00000236552	RPL13AP5	194.426506451613	-2.8114455801541	2.15367668523443e-30	K3
ENSG00000213390	ARHGAP19	9.98512516129032	1.18543920979409	2.99159745921241e-30	K4
ENSG00000165879	FRAT1	3.86406774193548	1.78663510676259	3.565175923735e-25	K4
ENSG00000181274	FRAT2	7.15928064516129	-1.20902346746375	5.42820044406182e-08	K3
ENSG00000052749	RRP12	6.66381935483871	-2.41364009180272	4.02087136340327e-17	K1
ENSG00000155229	MMS19	15.4676874193548	-0.69510205280438	5.76614683102504e-15	K3
ENSG00000155254	MARVELD1	12.96115	-1.25797039070167	3.21050937209781e-14	K1
ENSG00000119919	NKX2-3	0.96884355483871	-4.69906318840871	3.21966747454981e-11	K1
ENSG00000155287	SLC25A28	9.20065516129032	-1.04742749751141	4.65049172919664e-50	K1
ENSG00000119929	CUTC	13.9784819354839	-1.03363234580454	3.22460343144758e-17	K2
ENSG00000107566	ERLIN1	16.1395751612903	-2.00866960933856	3.78139442522425e-59	K2
ENSG00000212464	SNORA12	183.821722580645	-1.81813227272589	1.17874274215931e-08	K1
ENSG00000107815	C10orf2	5.94908290322581	-1.88890365307092	1.02076654848376e-15	K2
ENSG00000107819	SFXN3	5.46218903225806	2.36459258829655	2.06532634297292e-28	K5
ENSG00000107833	NPM3	43.5638664516129	-2.244540177974	7.31331958415319e-23	K2
ENSG00000120049	KCNIP2	2.43217429032258	4.6256687399941	3.00631399453332e-35	K5
ENSG00000198728	LDB1	44.4059451612903	-1.18266462375304	4.56988357458411e-08	K3
ENSG00000148840	PPRC1	7.87001612903226	-2.05462096220126	1.68512835741602e-18	K1
ENSG00000166197	NOLC1	36.7670322580645	-1.51244824208567	3.42187739967821e-17	K2
ENSG00000269609	RPARP-AS1	10.1294509677419	-1.81773816141457	1.40571979681737e-43	K1
ENSG00000171206	TRIM8	11.5183667741935	1.16875956261768	1.47175777933736e-24	K4
ENSG00000156398	SFXN2	3.22200064516129	-1.93930802614181	8.77466076990603e-123	K2
ENSG00000166272	WBP1L	15.0449912903226	1.87964793288785	1.11009715560623e-88	K5
ENSG00000156374	PCGF6	6.7378764516129	-0.881249553858901	7.64871175442609e-07	K3
ENSG00000148843	PDCD11	15.8876541935484	-1.5545036229097	7.43849893080733e-28	K2
ENSG00000107957	SH3PXD2A	4.69563451612903	2.77981698976524	2.95958812552878e-50	K5
ENSG00000148834	GSTO1	102.662261290323	2.10019475289432	4.74474982658671e-11	K5
ENSG00000213260	YWHAZP5	2.58688258064516	2.49494990043974	6.039057137952e-13	K5
ENSG00000108039	XPNPEP1	30.0360870967742	2.0781194359242	1.56211399419763e-76	K5
ENSG00000148700	ADD3	14.094965483871	2.64297527397191	3.53230916422998e-58	K5
ENSG00000119953	SMNDC1	6.19897612903226	0.963995475647747	5.40887130778155e-07	K5
ENSG00000273143	RP11-525A16.4	0.941366580645161	7.26178646812468	7.2004051580818e-59	K5
ENSG00000138166	DUSP5	6.00074019354839	4.74856776713926	7.14502999444734e-45	K5
ENSG00000203497	PDCD4-AS1	2.24707925806452	-1.79328086157489	6.14362103583589e-20	K2
ENSG00000150593	PDCD4	22.4600470967742	-2.0771436697388	9.9853223460414e-13	K2
ENSG00000214413	BBIP1	7.91784258064516	1.37752205595967	1.14120073062572e-17	K5
ENSG00000150594	ADRA2A	5.16167935483871	2.75147023230912	2.39398670812153e-08	K5
ENSG00000023041	ZDHHC6	13.8525706451613	-0.660205661940504	1.80993127994301e-15	K2
ENSG00000198924	DCLRE1A	10.8710722580645	1.39156915625107	6.52514719670075e-55	K5
ENSG00000196865	NHLRC2	6.37351548387097	1.54444346009224	4.53006328582375e-27	K5
ENSG00000099204	ABLIM1	8.12005290322581	1.51565332915105	1.21220872313378e-12	K5
ENSG00000225936	RP11-501J20.5	2.59111180645161	3.29362217663849	3.19792744698187e-43	K5
ENSG00000165646	SLC18A2	10.0591490322581	1.53069215997973	3.5982104058193e-14	K4
ENSG00000165650	PDZD8	22.4718838709677	-1.29508315430202	1.35603462386083e-07	K3
ENSG00000236058	RP11-215A21.2	8.64595193548387	-2.4963249498961	1.56939452470536e-09	K2
ENSG00000119979	FAM45A	9.14355580645161	-1.95819923061903	8.49004074404949e-14	K2
ENSG00000183605	SFXN4	12.4800467741935	-1.97728877103156	1.68558763062272e-22	K2
ENSG00000165672	PRDX3	78.6776838709677	-0.876398184672357	9.55818545196988e-11	K3
ENSG00000198873	GRK5	4.91865519354839	5.82456564209054	8.69594162064029e-102	K5
ENSG00000148908	RGS10	137.030316129032	4.24723369218944	2.10809832833194e-72	K5
ENSG00000151929	BAG3	3.42219122580645	3.2137106613647	5.65710951327695e-50	K4
ENSG00000197771	MCMBP	27.9590709677419	-0.815299475704437	8.33516389163018e-13	K3
ENSG00000220842	RP11-572P18.1	147.355061290323	-2.05381820176179	1.01015879376274e-28	K2
ENSG00000066468	FGFR2	0.545732296774194	-4.1235950117014	3.41236209986094e-10	K1
ENSG00000107669	ATE1	10.7979870967742	2.05017248367111	5.78535929608384e-56	K5
ENSG00000138162	TACC2	0.515303441935484	8.65617510348582	3.87162990045751e-35	K5
ENSG00000119965	C10orf88	4.27322064516129	2.25895870627096	8.18571071794469e-81	K5
ENSG00000196177	ACADSB	4.38457580645161	1.56051923707665	3.6947536592879e-23	K4
ENSG00000065154	OAT	23.8285058064516	-1.30943732224005	1.92031207004907e-38	K2
ENSG00000089876	DHX32	7.92496870967742	-0.863119922665395	1.70813008877239e-15	K2
ENSG00000188916	FAM196A	2.24316569032258	10.1161633194669	1.29275552855823e-70	K5
ENSG00000132334	PTPRE	1.74761496774194	-2.72689856197617	7.55256146018926e-46	K1
ENSG00000176171	BNIP3	5.30163580645161	1.90092764127338	2.37737932755205e-25	K4
ENSG00000165752	STK32C	3.79962012903226	-2.42563716759611	3.31483813344801e-42	K2
ENSG00000148814	LRRC27	1.50015570967742	-1.11192737908121	5.79226575212742e-12	K2
ENSG00000171813	PWWP2B	5.11096532258065	-2.43905444264315	1.82377228639494e-62	K1
ENSG00000068383	INPP5A	14.9629083870968	3.39581999989095	7.30883584244435e-49	K5
ENSG00000151651	ADAM8	4.10382370967742	-5.45788035483665	1.68891353401771e-30	K1
ENSG00000130640	TUBGCP2	12.1373232258065	-0.773970145639403	1.55783226859027e-15	K1
ENSG00000148803	FUOM	6.29818677419355	-1.49430421439505	1.47429943109603e-10	K2
ENSG00000127884	ECHS1	30.6468770967742	-1.39249121742858	2.89549103540765e-10	K2
ENSG00000148832	PAOX	2.19181903225806	2.6550342394716	1.00285590675247e-16	K5
ENSG00000177951	BET1L	10.9207332258065	1.3965394506435	4.16113913344701e-10	K4
ENSG00000142102	ATHL1	3.89408196774194	-2.4453371774879	3.05907006958736e-40	K1
ENSG00000185885	IFITM1	19.5084319354839	1.28273497123138	1.74635884451326e-06	K2
ENSG00000142089	IFITM3	64.6622548387097	3.06714440383061	6.29872440771392e-10	K5
ENSG00000185187	SIGIRR	6.84105580645161	-1.4903203957229	2.19107342515289e-08	K1
ENSG00000099849	RASSF7	3.97345051612903	-1.95471314111442	1.25772121555717e-17	K1
ENSG00000070047	PHRF1	12.0502387096774	-1.15102688782077	1.401319781095e-16	K1
ENSG00000177225	PDDC1	13.4036861290323	-1.53286944804625	1.78159812532989e-22	K1
ENSG00000177542	SLC25A22	5.82306322580645	-2.17673338582697	6.96471909022607e-22	K1
ENSG00000177595	PIDD1	3.57347732258065	-1.59119464291986	3.06121484809895e-25	K1
ENSG00000177600	RPLP2	505.874709677419	-2.18793910534764	3.54761224695914e-18	K3
ENSG00000177830	CHID1	20.4961064516129	-1.66124101671381	1.81975937030268e-19	K2
ENSG00000078902	TOLLIP	8.74411612903226	1.65132531806335	5.22715507441532e-20	K5
ENSG00000130592	LSP1	4.07781301612903	-6.76422556319777	5.37687220317916e-116	K1
ENSG00000183734	ASCL2	1.13018183548387	-5.78686817822414	1.53603110620389e-35	K1
ENSG00000064201	TSPAN32	23.1282025806452	2.42143414452622	4.83667431330516e-09	K5
ENSG00000110651	CD81	30.6414296774194	-2.51117487269758	2.55270989806842e-16	K2
ENSG00000129757	CDKN1C	1.34496203225806	-1.3702268964538	7.2089716790146e-06	K2
ENSG00000110628	SLC22A18	1.16678367741935	3.81926128123743	8.01823830129095e-43	K5
ENSG00000005801	ZNF195	10.4509777419355	-0.942736340637156	4.82920745891004e-11	K3
ENSG00000182048	TRPC2	1.17564387096774	2.36306876428831	2.59683742275779e-09	K5
ENSG00000110713	NUP98	37.0263774193548	-1.1390713234043	5.6706570896841e-37	K3
ENSG00000148985	PGAP2	6.92623161290323	-1.955812084421	4.57124998506214e-27	K2
ENSG00000177105	RHOG	45.8558483870968	-0.915514702932766	5.3287835067485e-07	K3
ENSG00000167323	STIM1	26.8987806451613	1.72653804222801	2.99664870127378e-37	K4
ENSG00000167325	RRM1	47.3738322580645	-1.25258798755772	4.08446058950041e-28	K3
ENSG00000244734	HBB	472.668364516129	2.83759612177536	4.9275310296119e-07	K4
ENSG00000223609	HBD	785.24044516129	2.5021181063282	9.03016954031962e-12	K4
ENSG00000229988	HBBP1	45.7393811290323	8.00785392060778	6.55777196896646e-38	K4
ENSG00000213934	HBG1	98.9418193548387	5.97414225823218	2.05558769741748e-28	K5
ENSG00000196565	HBG2	415.434006451613	5.4566458080981	2.90770165483838e-24	K5
ENSG00000213931	HBE1	18.4064043322581	7.74394644343214	9.69024351816277e-23	K5
ENSG00000121236	TRIM6	2.28801583870968	-2.65050906055969	1.33884913346803e-25	K2
ENSG00000132274	TRIM22	10.6653667741935	-3.38456616488117	5.95404576202907e-46	K2
ENSG00000051009	FAM160A2	3.28060516129032	-1.19018319643799	3.2395512451107e-12	K1
ENSG00000166311	SMPD1	5.34281806451613	1.96268148138948	6.43355293641358e-52	K5
ENSG00000166313	APBB1	1.08114357096774	-4.69528947596179	3.00515285493684e-23	K1
ENSG00000166333	ILK	122.799358064516	3.72804015868666	5.02809040404026e-54	K5
ENSG00000175390	EIF3F	105.043161290323	-1.33359814205809	4.83722307321631e-17	K3
ENSG00000130413	STK33	1.1102051	-5.35588103264548	1.1732563834945e-38	K1
ENSG00000166441	RPL27A	1120.55474193548	-1.32979631290994	6.78619012061407e-17	K3
ENSG00000184014	DENND5A	9.34487483870968	-1.47728064509128	9.85025174179492e-39	K2
ENSG00000166471	TMEM41B	11.6932680645161	2.10432290738192	4.22945468191451e-38	K5
ENSG00000166483	WEE1	15.2779974193548	-1.62151576444688	1.42220388212933e-43	K2
ENSG00000239470	RP11-16F15.2	8.68835935483871	-2.90571330063123	1.05544881836357e-07	K2
ENSG00000133789	SWAP70	10.0594422580645	-2.14370487504183	3.83315252592302e-44	K2
ENSG00000133812	SBF2	0.981029258064516	-3.54165148717275	2.06817051838895e-29	K1
ENSG00000133805	AMPD3	2.68052193548387	-2.82400448948796	7.54421430018669e-123	K1
ENSG00000110315	RNF141	11.8171190322581	2.29085580837359	2.23251766821744e-99	K5
ENSG00000133800	LYVE1	0.454859258064516	23.8890521650835	3.62420437779069e-211	K5
ENSG00000072952	MRVI1	13.7875510967742	9.00858510347461	8.52709770421466e-28	K5
ENSG00000198730	CTR9	46.8040129032258	3.07634350605742	7.73759940953646e-55	K5
ENSG00000236287	ZBED5	7.39508967741935	-1.21625067854278	1.0445411775681e-25	K1
ENSG00000170242	USP47	24.6069322580645	1.5019459293359	7.29179960508366e-38	K5
ENSG00000133794	ARNTL	2.55814612903226	1.78488588257191	1.45020540500766e-40	K4
ENSG00000133818	RRAS2	2.45592374193548	2.60274399640696	1.2180638593955e-27	K5
ENSG00000186104	CYP2R1	2.70567835483871	-0.812504827693467	2.44080322092369e-11	K3
ENSG00000166689	PLEKHA7	2.27913412903226	3.6843317870636	4.68924276161085e-29	K5
ENSG00000110700	RPS13	607.733258064516	-1.60701020672373	4.8949033944552e-29	K3
ENSG00000272034	SNORD14A	18.740164516129	-3.06079556608724	7.21404992186194e-07	K3
ENSG00000110756	HPS5	8.0815335483871	-0.75236068203812	6.75301532276844e-09	K2
ENSG00000109854	HTATIP2	18.9182674193548	2.4937542808362	3.6792016952103e-39	K5
ENSG00000183161	FANCF	3.82399016129032	-1.73735027615638	3.28913020716114e-34	K2
ENSG00000109881	CCDC34	5.54222580645161	-1.42581149364865	1.29737468215968e-13	K2
ENSG00000240036	RP11-587D21.1	21.4663129032258	-2.07579114947655	1.44163339716413e-10	K2
ENSG00000176697	BDNF	7.89991213870968	9.41587654353812	4.56106983814212e-130	K5
ENSG00000121621	KIF18A	12.3245903225806	3.23234618689427	1.77192065436477e-35	K4
ENSG00000169519	METTL15	6.3500335483871	1.85529112833402	3.61590530783453e-135	K5
ENSG00000152219	ARL14EP	7.60445838709677	-1.06203120985262	1.57197291089034e-23	K1
ENSG00000049449	RCN1	13.3345048387097	-2.19550390603569	4.70001110401579e-57	K2
ENSG00000280798	LINC00294	1.74746258064516	-1.02464261752283	1.46273235327447e-06	K1
ENSG00000085063	CD59	38.3402225806452	-1.62854742912539	3.88902670433174e-29	K2
ENSG00000135372	NAT10	15.7861022580645	-1.48447774910136	7.50168574302979e-24	K2
ENSG00000121691	CAT	117.153919354839	-2.58953125390803	2.24040137352174e-14	K2
ENSG00000026508	CD44	16.9363048387097	-4.26944187719541	1.08841931055736e-315	K1
ENSG00000179431	FJX1	1.08275174193548	-2.76233185469378	2.05592164739041e-06	K3
ENSG00000166326	TRIM44	5.4275864516129	-1.22026956435193	1.08000921730045e-26	K1
ENSG00000179241	LDLRAD3	4.52451451612903	3.18886904397113	5.23509024491111e-10	K4
ENSG00000135362	PRR5L	5.31526419354839	1.3937540675654	2.77261364303211e-14	K4
ENSG00000175104	TRAF6	5.5777064516129	1.91741975416691	5.36635029027863e-54	K5
ENSG00000205126	ACCSL	0.615610222580645	9.47638219207917	0	K5
ENSG00000110455	ACCS	4.21094096774194	2.35593166204641	2.59357657474213e-09	K5
ENSG00000085117	CD82	33.1867087096774	-2.24861653592092	2.72284376716157e-22	K2
ENSG00000157570	TSPAN18	1.14397369709677	10.0722958654586	8.45348920380457e-49	K5
ENSG00000175274	TP53I11	2.19435432258065	-2.5438370740729	5.37510601309259e-10	K1
ENSG00000019485	PRDM11	1.46662283870968	-1.08976686320175	2.91696431225666e-12	K1
ENSG00000149091	DGKZ	26.3982290322581	-1.16404992905434	4.93543149709256e-23	K1
ENSG00000110492	MDK	6.84386793548387	-3.71756377739648	1.29517530000742e-137	K1
ENSG00000110497	AMBRA1	6.95372967741936	-0.593952588611397	5.06487796315424e-08	K2
ENSG00000244313	RP11-425L10.1	150.306974193548	-1.81849074303048	2.47058425706703e-16	K2
ENSG00000175216	CKAP5	41.7279	1.38079151296811	5.03105458982355e-33	K4
ENSG00000165912	PACSIN3	1.55984271290323	-3.08597030479929	6.66097503037597e-40	K2
ENSG00000025434	NR1H3	5.2443764516129	-2.03574265241194	1.47057552801755e-07	K1
ENSG00000066336	SPI1	9.24549258064516	-3.49346497778415	1.50330899909122e-12	K1
ENSG00000255197	RP11-750H9.5	1.57189287096774	-3.98415428640512	9.62799214751211e-15	K2
ENSG00000110536	PTPMT1	34.5690741935484	-0.969374570620028	3.36248046913052e-08	K2
ENSG00000213619	NDUFS3	38.5762032258065	-0.878680580070307	4.25730689225026e-09	K2
ENSG00000172247	C1QTNF4	2.27243252580645	-5.14833853860593	9.37723301408734e-08	K2
ENSG00000149177	PTPRJ	18.4904522903226	7.93867421517299	2.32704915376568e-90	K5
ENSG00000149115	TNKS1BP1	1.63228048387097	-2.57756274223644	2.32535163932178e-59	K1
ENSG00000149136	SSRP1	55.9037870967742	-1.67905215178589	5.66113444808097e-29	K3
ENSG00000186652	PRG2	30.1748761290323	-4.25524783218132	1.75415701405125e-16	K2
ENSG00000149150	SLC43A1	12.4716025806452	-1.61839532723742	9.83135280223412e-23	K2
ENSG00000156587	UBE2L6	37.2395967741936	-1.18635904645816	2.28823756935497e-26	K2
ENSG00000110031	LPXN	6.81670451612903	-2.10238143367496	4.45462466527505e-47	K1
ENSG00000255240	RP11-142C4.6	1.26696790322581	4.33016914464293	7.8975125987515e-170	K5
ENSG00000254877	RP11-142C4.4	0.931786935483871	4.24980244641284	4.8040965148353e-45	K5
ENSG00000189057	FAM111B	5.52370041935484	-3.11528520104534	8.23203930371609e-216	K1
ENSG00000166801	FAM111A	23.2339225806452	-1.46825349202913	7.92823150869285e-62	K2
ENSG00000166900	STX3	2.21744	-1.56500070141022	4.61475682905596e-102	K1
ENSG00000166902	MRPL16	32.783035483871	-1.10461131422207	1.47488617533749e-16	K1
ENSG00000149516	MS4A3	8.82033551612903	-3.27560014382443	2.01825943802652e-23	K2
ENSG00000183134	PTGDR2	0.915033322580645	-2.35361519238058	7.74412920666242e-06	K3
ENSG00000110108	TMEM109	27.6298580645161	-0.87052231430033	1.16142588894085e-09	K3
ENSG00000167992	VWCE	0.966612983870968	-4.02786332375393	3.6998760857775e-41	K2
ENSG00000167986	DDB1	65.1534870967742	-1.15628911328003	2.13549218822901e-30	K3
ENSG00000149483	TMEM138	6.69148935483871	-1.02238924038238	1.32808451518262e-08	K1
ENSG00000168496	FEN1	51.6755967741936	-1.70555162848635	6.5229152778476e-36	K3
ENSG00000167996	FTH1	337.414419354839	1.800841740234	2.48825562449263e-23	K5
ENSG00000149503	INCENP	15.2978570967742	-0.861237464380063	1.25428491654773e-11	K4
ENSG00000124942	AHNAK	8.64583516129032	-3.73204665947344	2.49168245927639e-113	K2
ENSG00000214756	METTL12	1.45507480645161	-1.57472407309284	2.00883529088608e-10	K3
ENSG00000204922	UQCC3	5.26283516129032	-1.1599201567041	2.65417416799591e-09	K2
ENSG00000133316	WDR74	20.1204038709677	-1.14775150699456	1.51204648956969e-40	K2
ENSG00000255717	SNHG1	54.7509161290323	-1.81592589729812	3.81183026997002e-58	K2
ENSG00000278527	SNORD22	33.962855483871	-1.76463385450165	4.93033173209879e-14	K2
ENSG00000274544	SNORD28	120.344096774194	-3.3265102002187	1.35271309979208e-07	K3
ENSG00000133317	LGALS12	7.85298577419355	6.53889358832251	1.41512706502634e-179	K5
ENSG00000133321	RARRES3	3.56934483870968	-1.72004985415156	1.64997859810718e-09	K1
ENSG00000188070	C11orf95	2.86022635483871	-2.62747896218215	4.56660620077639e-55	K2
ENSG00000167771	RCOR2	1.48203548387097	4.70051863851277	8.57184894701901e-34	K4
ENSG00000110583	NAA40	6.71204322580645	-0.853085198776674	5.43683130091811e-08	K1
ENSG00000149781	FERMT3	188.389035483871	2.79725421342231	7.54220077410185e-32	K5
ENSG00000149743	TRPT1	6.46941483870968	-1.2793288578584	2.00998818522639e-09	K2
ENSG00000257086	RP11-783K16.13	0.990524258064516	2.29136317774813	3.44340329638073e-25	K5
ENSG00000149782	PLCB3	12.0821470967742	1.6227108561147	3.92542446829215e-33	K4
ENSG00000173113	TRMT112	98.2980064516129	-1.34233418246854	2.78741401015019e-43	K2
ENSG00000168071	CCDC88B	4.48113851612903	-2.92525412767576	1.70302462220277e-52	K1
ENSG00000162302	RPS6KA4	8.39531935483871	-1.77795629821538	2.02578888723526e-32	K1
ENSG00000133895	MEN1	8.83042161290323	-1.06179897911305	2.50376726962417e-13	K1
ENSG00000110047	EHD1	11.9434441935484	1.56625852480331	1.9638244755104e-12	K5
ENSG00000110046	ATG2A	2.80353096774194	-1.12427922806587	2.11067446492817e-09	K1
ENSG00000213465	ARL2	58.8434483870968	-1.18229455087415	4.84584518465711e-10	K2
ENSG00000168061	SAC3D1	6.47212451612903	-1.89660352479691	4.02526937409807e-20	K1
ENSG00000168060	NAALADL1	3.38473122258064	-4.12814286181454	3.07105851415636e-35	K2
ENSG00000146670	CDCA5	19.3458274193548	-1.80273376965061	3.44658791658745e-18	K3
ENSG00000149823	VPS51	29.08106	-2.05074935489815	2.79666571388819e-32	K2
ENSG00000149809	TM7SF2	11.3731261290323	-1.6941830370453	2.50080595462993e-07	K5
ENSG00000149806	FAU	488.339967741935	-1.21039840419111	9.93757784128694e-25	K3
ENSG00000204710	SPDYC	0.950332106451613	7.67929529403746	2.21769428625853e-84	K5
ENSG00000255200	AP003068.18	1.96825435483871	3.13844910919911	7.4751253400019e-49	K5
ENSG00000254614	AP003068.23	4.91504725806452	4.06824363852085	3.02521529877632e-21	K5
ENSG00000014216	CAPN1	51.2267064516129	2.09308403862612	2.16867906727445e-66	K4
ENSG00000014138	POLA2	10.4556619354839	-1.21186698140089	6.01667401909376e-10	K3
ENSG00000255478	RP11-867O8.5	1.7010924	7.85707602066202	6.36676500737404e-115	K5
ENSG00000245532	NEAT1	63.4330516129032	3.11889007413288	9.20260526557829e-35	K5
ENSG00000173727	CMB9-22P13.1	1.39192758064516	4.42785989322068	3.74374595483069e-22	K5
ENSG00000251562	MALAT1	1064.78964516129	2.54155019619389	4.31254157316108e-14	K5
ENSG00000168056	LTBP3	2.6630955483871	-2.81113820485169	8.00516721019603e-42	K1
ENSG00000197136	PCNX3	4.52263806451613	-1.13633434746386	1.21651789193065e-09	K1
ENSG00000213445	SIPA1	12.0381070967742	-2.13334015370237	7.54642366694903e-34	K1
ENSG00000254470	AP5B1	4.97307258064516	-1.68806612832214	1.99812969538069e-09	K2
ENSG00000175294	CATSPER1	0.87942264516129	5.03301468156586	1.05540924809099e-261	K5
ENSG00000174996	KLC2	1.06323125806452	-1.10594248433938	2.74011830378972e-09	K1
ENSG00000174903	RAB1B	36.4060870967742	1.58119520039906	2.98522898233868e-46	K5
ENSG00000174791	RIN1	2.25340009677419	1.4397444346673	3.64198950600671e-06	K4
ENSG00000174684	B4GAT1	2.32796118064516	-3.91177882184346	3.32330122050693e-80	K2
ENSG00000174669	SLC29A2	3.81397209677419	-3.63147955608682	1.48916461001863e-14	K1
ENSG00000174165	ZDHHC24	4.17936774193548	-1.3520937128364	4.75647313939865e-15	K2
ENSG00000174080	CTSF	3.53113138709677	-2.80762045805201	9.97922660534567e-64	K2
ENSG00000239306	RBM14	24.5210812903226	-1.20255682744919	2.18024153464963e-07	K3
ENSG00000258297	RP11-658F2.8	2.42315870967742	-0.946835598359185	1.83591553596298e-06	K1
ENSG00000173621	LRFN4	8.39835719354839	-3.15051849086052	1.37686316570945e-51	K2
ENSG00000173020	GRK2	48.2032903225806	-1.88589664389648	2.12279482091834e-35	K1
ENSG00000172932	ANKRD13D	9.06572064516129	-2.03304481650036	6.24521709468298e-44	K1
ENSG00000175463	TBC1D10C	10.3788477419355	-1.75653859888517	1.45312208700402e-18	K1
ENSG00000213402	PTPRCAP	20.9182248387097	-4.41194695381209	4.41695476746616e-81	K1
ENSG00000172725	CORO1B	30.2321258064516	1.74001255573942	2.42140104709953e-23	K4
ENSG00000167797	CDK2AP2	18.499835483871	1.5492968406865	1.76322495024992e-51	K4
ENSG00000167792	NDUFV1	54.9883903225806	-1.65704013460404	3.85629040376028e-23	K2
ENSG00000167799	NUDT8	4.96185803225806	-2.71759503492344	1.09335967098005e-13	K1
ENSG00000239559	RPL37P2	10.6125938709677	-1.79279874345308	9.77161256726047e-07	K2
ENSG00000160172	FAM86C2P	1.13973580645161	-2.64736871284091	1.69718693409139e-21	K1
ENSG00000171067	C11orf24	9.11238225806452	2.14035356246765	6.79365679582846e-83	K4
ENSG00000069482	GAL	6.26527338709677	5.93312432967007	7.86496516895416e-27	K4
ENSG00000132749	TESMIN	2.72787696774194	-3.01239478294081	2.57639345823626e-25	K2
ENSG00000110090	CPT1A	47.0186258064516	-1.1190046506121	1.15335384283748e-16	K3
ENSG00000172927	MYEOV	1.52449804516129	9.11424792173404	1.88999342141518e-39	K5
ENSG00000110092	CCND1	4.65388567741936	5.47219812541813	2.62650441316782e-60	K4
ENSG00000085733	CTTN	35.2954822580645	7.47486915893695	1.19641670704035e-80	K5
ENSG00000137497	NUMA1	30.3448225806452	-1.40258834938813	7.24039647582254e-27	K1
ENSG00000149357	LAMTOR1	114.229519354839	1.20869094129933	1.99691077941124e-28	K4
ENSG00000162129	CLPB	16.0929351612903	-0.887837447595439	6.85593555728915e-10	K3
ENSG00000168010	ATG16L2	6.08782483870968	-1.94231189079644	3.6419457857568e-25	K1
ENSG00000137478	FCHSD2	8.92583967741935	-1.8882352215248	2.01533839640602e-96	K2
ENSG00000175591	P2RY2	0.898703816129032	-4.0690749034892	1.38874842210088e-16	K2
ENSG00000110237	ARHGEF17	1.36402916129032	-2.6490932013348	1.63799965290101e-37	K1
ENSG00000054967	RELT	7.3775964516129	-1.66386123436991	1.01060250188784e-41	K1
ENSG00000175582	RAB6A	26.4828548387097	1.34420274591829	1.28346393483691e-68	K5
ENSG00000175538	KCNE3	26.8112387096774	4.78125129108823	5.68809559874329e-66	K5
ENSG00000175536	LIPT2	2.01574741935484	2.01143513249267	2.1511742674086e-52	K5
ENSG00000077514	POLD3	8.71855903225806	-1.87026827546656	6.14862979315846e-58	K2
ENSG00000227615	RP11-864N7.2	38.3403193548387	-2.638410169678	2.95208150587622e-11	K2
ENSG00000166439	RNF169	6.28284483870968	-1.60657411712938	2.13465609335558e-63	K2
ENSG00000162139	NEU3	9.09140806451613	-1.69321611678689	6.77500275447111e-71	K2
ENSG00000137491	SLCO2B1	0.380238953548387	10.2469666532495	0	K5
ENSG00000149273	RPS3	1160.80577419355	-1.47030249329805	8.12653098379307e-08	K3
ENSG00000198382	UVRAG	6.91162322580645	-0.66679966407784	4.44613600810167e-10	K2
ENSG00000085741	WNT11	4.80696162258065	6.70965753475529	6.94818970050274e-31	K5
ENSG00000179240	RP11-111M22.2	1.19872574193548	-1.5045021129952	1.71928912808819e-06	K2
ENSG00000255363	RP11-672A2.5	0.654024817444548	23.706092204336	0	K5
ENSG00000254810	RP11-672A2.4	0.726884290322581	23.1848016591674	4.29403624799311e-21	K5
ENSG00000137507	LRRC32	7.86771048064516	9.06432939243458	4.55817942317158e-52	K5
ENSG00000078124	ACER3	14.3935770967742	3.42086157469057	5.11793048680128e-35	K5
ENSG00000149269	PAK1	6.00945190322581	-2.78199185074425	3.03563024178374e-52	K2
ENSG00000074201	CLNS1A	93.8550064516129	-1.56490407689315	1.89896586604076e-59	K2
ENSG00000033327	GAB2	4.20571422580645	-2.7695024601888	4.02048500645212e-42	K2
ENSG00000137513	NARS2	9.80789258064516	-1.92074181540322	3.96186166522452e-39	K2
ENSG00000137509	PRCP	9.43839935483871	-1.14108597165737	6.85431277761759e-10	K2
ENSG00000165490	DDIAS	6.08700419354839	-1.04774012060436	1.17177718408615e-12	K3
ENSG00000137502	RAB30	4.84325919354839	7.45940565864259	3.88872791607862e-52	K5
ENSG00000137504	CREBZF	18.1050538709677	-1.18468875277768	1.90230525622752e-20	K2
ENSG00000151376	ME3	10.0987990322581	-1.58227354749134	1.86537553742466e-11	K1
ENSG00000123892	RAB38	18.989165483871	2.48669263584933	6.20102007326397e-29	K4
ENSG00000166002	SMCO4	3.33458977419355	-2.23083686748306	1.16541928857368e-10	K2
ENSG00000279696	RP11-178H8.7	1.18789625806452	-1.36649545472448	2.19396024039062e-43	K2
ENSG00000042429	MED17	4.84591612903226	-1.04359970938141	1.80801566311684e-06	K2
ENSG00000110218	PANX1	15.7595561290323	2.99516321606807	1.00382061609959e-56	K5
ENSG00000020922	MRE11A	16.8611361290323	-1.17326692085638	1.9405773141745e-10	K3
ENSG00000196371	FUT4	4.76410290322581	-1.39339445427097	1.05583470881844e-28	K2
ENSG00000149218	ENDOD1	51.596604516129	3.8596034243248	1.55681525679039e-40	K5
ENSG00000270689	BUD13P1	0.634137909677419	6.7505453726688	6.24792722466998e-140	K5
ENSG00000149212	SESN3	5.40945322580645	-2.16492984144957	3.92403673752e-42	K2
ENSG00000137672	TRPC6	10.8566317741935	6.65210826802666	1.54838176866849e-22	K5
ENSG00000023445	BIRC3	1.43913441935484	-3.10106991309814	4.00460620316991e-18	K1
ENSG00000196611	MMP1	1.19940349032258	24.4762129813318	5.84537371095398e-55	K5
ENSG00000196954	CASP4	37.1882129032258	2.49132337686036	5.08903528693979e-37	K5
ENSG00000137752	CASP1	2.70339119354839	-2.7165335925813	2.99708638148145e-22	K2
ENSG00000274584	RP11-819M15.2	3.5625464516129	5.44399084552024	1.41270209705216e-09	K5
ENSG00000110660	SLC35F2	10.3804303225806	-2.2102337300203	2.52619258783908e-82	K2
ENSG00000149311	ATM	7.28927032258065	-0.824056283752401	5.52591325060125e-12	K2
ENSG00000178202	KDELC2	7.48696677419355	-1.63916710384629	2.88681186920448e-47	K2
ENSG00000149289	ZC3H12C	12.7580790322581	1.72472134587584	1.5885285437087e-37	K5
ENSG00000137714	FDX1	3.62566483870968	-1.42151339998693	1.31616641646281e-25	K2
ENSG00000170145	SIK2	2.44868548387097	-1.07259732889265	1.10828209438524e-17	K1
ENSG00000255561	FDXACB1	2.82144609677419	-1.65928657897978	1.34493889111367e-20	K2
ENSG00000137720	C11orf1	12.5875096774194	-0.733447352449483	9.00854325964805e-11	K2
ENSG00000150764	DIXDC1	1.21609564516129	-1.91072763131865	4.07474865731979e-31	K2
ENSG00000204370	SDHD	42.3658461290323	-1.35408090188994	1.27627094388441e-23	K2
ENSG00000048028	USP28	4.13291225806452	-1.57683712592592	2.80412339494209e-23	K2
ENSG00000137656	BUD13	10.5947951612903	-0.713800013698064	1.32537293836936e-06	K2
ENSG00000109917	ZPR1	6.81835741935484	-1.05841096492899	7.34959933126004e-37	K2
ENSG00000149577	SIDT2	1.4212505483871	-1.4591884218171	1.22949433476452e-09	K2
ENSG00000110274	CEP164	3.000145	-1.9461095354003	1.45940558615481e-77	K2
ENSG00000160593	JAML	3.45519770645161	-7.32641739567481	0	K1
ENSG00000149573	MPZL2	0.852281525806452	-7.60287743809058	0	K1
ENSG00000149582	TMEM25	2.03525580645161	-4.18129308432834	1.58053862797112e-163	K1
ENSG00000118096	IFT46	7.21695709677419	-0.643287369011765	7.26913799608117e-06	K2
ENSG00000019144	PHLDB1	2.095728	2.52586368664248	6.33570207445395e-21	K4
ENSG00000118181	RPS25	399.339322580645	-1.51789496283048	3.30941831701107e-07	K3
ENSG00000137700	SLC37A4	12.318775483871	-1.15536405260731	5.5856280957908e-19	K2
ENSG00000172375	C2CD2L	7.33334548387097	3.72101828159179	7.51273729620633e-44	K5
ENSG00000110400	NECTIN1	5.43065709677419	2.04737354551128	8.98376946852516e-13	K4
ENSG00000184232	OAF	3.330749	-3.79167023787434	3.28860872532513e-54	K1
ENSG00000181264	TMEM136	1.53722977419355	-0.897457679930081	1.05949552059776e-09	K1
ENSG00000196914	ARHGEF12	19.5974216129032	2.02003604956107	1.57571719392215e-65	K4
ENSG00000149403	GRIK4	1.09829419774194	8.06745406439895	1.32548631773206e-110	K5
ENSG00000109929	SC5D	15.6005158064516	1.83435719154821	2.05472462085867e-23	K5
ENSG00000137642	SORL1	11.4222136774194	-5.36678039644176	0	K1
ENSG00000154127	UBASH3B	41.1815129032258	4.7899754757294	1.6685958885102e-71	K5
ENSG00000023171	GRAMD1B	1.05523248387097	-4.05278431474372	2.93609240748563e-13	K2
ENSG00000166261	ZNF202	3.81243032258065	-1.35872493446877	1.05341126606319e-18	K2
ENSG00000110002	VWA5A	15.3800125806452	2.77083054639555	1.28814899067525e-20	K5
ENSG00000110013	SIAE	8.22396548387097	4.47371516260492	3.04691276735669e-102	K5
ENSG00000064199	SPA17	2.59152693548387	1.88431704565665	5.71979758401644e-16	K4
ENSG00000154146	NRGN	46.5811977419355	5.86064895169121	1.10360857881391e-221	K5
ENSG00000149564	ESAM	43.6226370967742	5.34153340255883	2.42996680319035e-31	K4
ENSG00000120458	MSANTD2	1.02642287096774	-2.91202291206582	1.68061329346255e-35	K1
ENSG00000154133	ROBO4	0.450553064516129	-4.55584325223388	1.52995965321398e-15	K1
ENSG00000150433	TMEM218	9.39350741935484	-0.747777390141422	6.06014568943996e-07	K2
ENSG00000149554	CHEK1	23.2176170967742	-1.59608820243694	2.14100542560482e-28	K3
ENSG00000198331	HYLS1	1.47316058064516	-1.88836238125734	1.73174252418522e-20	K2
ENSG00000165526	RPUSD4	11.8779203225806	-1.77397298846855	5.48870630342989e-57	K2
ENSG00000280832	ST3GAL4-AS1	2.2542325483871	-1.18568817480183	4.07239329154899e-07	K2
ENSG00000110080	ST3GAL4	11.5084167741935	-2.87922430350706	2.19946129517904e-25	K2
ENSG00000134954	ETS1	4.63264290322581	-1.66038115035692	1.09373592290474e-25	K2
ENSG00000151702	FLI1	51.0078	2.47549338514608	2.59312387949153e-71	K4
ENSG00000254703	SENCR	3.61950822580645	4.65175935344456	1.10427990336876e-115	K5
ENSG00000134909	ARHGAP32	2.38541677419355	1.8447113420273	5.16620187042718e-23	K5
ENSG00000170322	NFRKB	6.37799935483871	-1.40907263215241	2.05651455478013e-26	K2
ENSG00000084234	APLP2	58.9289387096774	-1.80015583998424	2.08199966677107e-27	K2
ENSG00000196323	ZBTB44	12.3120787096774	-2.3836609593406	2.96576661962698e-65	K2
ENSG00000166086	JAM3	7.81476516129032	2.89287390796897	6.85458048320365e-49	K5
ENSG00000254481	PTP4A2P2	0.978973725806452	6.24411265583339	6.07001563570814e-40	K5
ENSG00000149328	GLB1L2	1.79576738709677	-3.8090386170862	2.05833356217534e-34	K1
ENSG00000256948	RP11-598F7.3	0.604533051612903	-7.28446411743063	2.55917159539079e-12	K2
ENSG00000171840	NINJ2	11.4073861290323	2.97635465350629	1.26063623714538e-18	K4
ENSG00000221439	RNU4ATAC16P	1.48547870967742	-3.64582338197588	3.00145524242179e-11	K3
ENSG00000250132	RP11-359B12.2	1.67473832258065	-1.19605370823957	1.36237829056693e-07	K2
ENSG00000171823	FBXL14	4.23539677419355	-1.21949408221675	7.37699967800445e-15	K1
ENSG00000111186	WNT5B	1.66270730645161	3.1123697848659	3.6441042829567e-21	K3
ENSG00000006831	ADIPOR2	21.0904096774194	1.23199766701538	1.93806757114651e-47	K5
ENSG00000151065	DCP1B	3.69973322580645	-0.86739484758434	1.51075839564205e-06	K2
ENSG00000256271	CACNA1C-AS2	3.41350577419355	-2.22726447544083	3.26389039660966e-31	K2
ENSG00000246627	CACNA1C-AS1	2.68490406451613	-2.54105653855177	6.35977025430964e-39	K1
ENSG00000004478	FKBP4	40.296935483871	-1.86397848009084	4.84468542121527e-45	K2
ENSG00000111203	ITFG2	5.04309612903226	-1.56899133327889	1.18184197754893e-39	K2
ENSG00000197905	TEAD4	6.38174741935484	2.78282763906193	7.39234978402012e-23	K4
ENSG00000011105	TSPAN9	6.42811540967742	8.22407566146505	7.87422176071442e-55	K5
ENSG00000118971	CCND2	25.380855483871	-3.37276804626344	2.25721646616347e-259	K1
ENSG00000110799	VWF	30.0399527096774	4.97019405793331	4.80867363669975e-51	K5
ENSG00000010278	CD9	99.8928325806452	5.92295622441603	6.33730228030234e-56	K5
ENSG00000067182	TNFRSF1A	21.9922093548387	-1.37741807472198	3.98765595072153e-11	K1
ENSG00000213942	RP1-102E24.1	2.62405364516129	-3.07888181185654	4.43210513478818e-08	K2
ENSG00000215039	CD27-AS1	4.01845387096774	2.51967184379488	6.53856800331309e-114	K5
ENSG00000010292	NCAPD2	24.2966258064516	-1.05521274636666	6.04007563443186e-10	K3
ENSG00000239002	SCARNA10	793.866967741935	-1.95367006015818	3.60739120650902e-06	K1
ENSG00000269968	RP5-940J5.9	1.62185183870968	3.82289818531548	1.65014973381721e-07	K5
ENSG00000111641	NOP2	15.1530170967742	-1.42161193032815	2.07627697162898e-64	K2
ENSG00000251898	SCARNA11	20.729784516129	3.64203449403121	2.19555309095578e-06	K5
ENSG00000184574	LPAR5	3.44459758064516	3.20376851863003	2.25822254662708e-22	K5
ENSG00000111644	ACRBP	3.80640932258065	4.71560197238016	9.77184029605387e-10	K5
ENSG00000250510	GPR162	1.34713118387097	-3.84661291237036	7.05865249765064e-17	K1
ENSG00000110811	P3H3	2.01139926774194	-4.47026440574657	8.1792164396476e-21	K1
ENSG00000111665	CDCA3	15.4571816129032	-0.722846074791988	1.26919691740188e-11	K3
ENSG00000215021	PHB2	100.521406451613	-1.44394640650562	3.25311207795657e-22	K3
ENSG00000238795	SCARNA12	412.865722580645	-1.61558767396908	5.06577186504604e-13	K2
ENSG00000126749	EMG1	4.9672135483871	-1.09864582369721	4.93682615038342e-13	K3
ENSG00000139178	C1RL	5.56722774193548	-0.862887861910544	1.54067447299432e-10	K1
ENSG00000139197	PEX5	6.60921	-1.25353396673282	1.68594436188515e-08	K2
ENSG00000173262	SLC2A14	8.67419870967742	4.59119615289999	2.82671138422105e-46	K5
ENSG00000059804	SLC2A3	88.7605851612903	5.10903363075419	1.23206477359441e-38	K5
ENSG00000171860	C3AR1	2.53835787096774	3.48183401595275	2.56826299480283e-17	K5
ENSG00000279865	RP11-69M1.6	2.65002574193548	-1.32120486877553	6.32991228346394e-06	K2
ENSG00000215241	RP11-266K4.9	1.27833606451613	-2.85898839779999	1.01372873087437e-09	K1
ENSG00000166532	RIMKLB	10.2046493548387	-1.47967189103239	5.87638710453819e-51	K1
ENSG00000111752	PHC1	3.67075516129032	-1.2070979284885	7.88393707239603e-23	K1
ENSG00000111788	RP11-22B23.1	3.62009809677419	-1.96227070740283	1.11110955122302e-07	K2
ENSG00000214826	DDX12P	3.24687561290323	-1.60371632877408	5.15311512858562e-06	K2
ENSG00000256594	RP11-705C15.2	2.91836825806452	-3.02715039723108	6.20122390590549e-101	K1
ENSG00000257027	RP11-705C15.3	1.69719458064516	-2.87957818636573	2.17753626378597e-106	K1
ENSG00000069493	CLEC2D	1.20026896774194	-2.18003498029013	2.33590651642087e-33	K1
ENSG00000110848	CD69	17.6571293548387	2.77086645498577	9.21433893166764e-12	K5
ENSG00000172322	CLEC12A	3.95344064516129	-2.98748565912169	3.24206104861628e-15	K2
ENSG00000165682	CLEC1B	63.8855707419355	10.7547844726305	1.50510427605208e-79	K5
ENSG00000197992	CLEC9A	0.552804458064516	-6.98126681229093	7.08245000276106e-59	K1
ENSG00000060138	YBX3	50.8122774193548	-1.3220348316966	8.85819219505077e-06	K2
ENSG00000111261	MANSC1	2.10954109677419	2.17065170052924	1.88589565176227e-33	K5
ENSG00000213782	DDX47	20.6156819354839	-1.06659496787703	9.74564720355521e-13	K3
ENSG00000247498	RP11-392P7.6	2.35353909677419	3.35238126443782	7.38767057794013e-35	K5
ENSG00000183935	HTR7P1	0.753117858064516	-2.87534569542951	1.95527795612375e-60	K1
ENSG00000084444	FAM234B	1.83868848387097	-1.7312288381168	5.75750089320448e-30	K2
ENSG00000134531	EMP1	1.22156235806452	-4.08774017959786	1.55471947415928e-194	K1
ENSG00000197837	HIST4H4	39.0732258064516	-1.39530023282801	1.94698910574379e-07	K3
ENSG00000246705	H2AFJ	36.4174806451613	2.08803666938196	3.14127764852902e-22	K4
ENSG00000151491	EPS8	1.09440787096774	3.58194370731959	5.31603711575151e-34	K4
ENSG00000008394	MGST1	30.8737993548387	-2.30801744577664	9.94175575243063e-29	K2
ENSG00000227525	RPL7P6	2.87100732258065	-2.28632643483291	9.48925290536751e-07	K2
ENSG00000172572	PDE3A	9.20801827741935	6.89281580419394	2.00836102890404e-73	K5
ENSG00000256663	RP11-424C20.2	7.91355387096774	-2.9782632372243	1.10612586913087e-32	K1
ENSG00000004700	RECQL	24.5469387096774	1.19513829593215	4.8885412643538e-34	K4
ENSG00000111711	GOLT1B	22.9138096774194	2.33058949900801	6.39149846422016e-41	K4
ENSG00000134548	SPX	7.33508592580645	7.81518159043058	3.30998076728305e-73	K5
ENSG00000111726	CMAS	52.7790548387097	2.97858046658148	5.80046320447059e-61	K4
ENSG00000133703	KRAS	11.8198438709677	0.988641587082699	8.84962565235417e-08	K5
ENSG00000123094	RASSF8	0.649826032258065	-3.90997594029647	9.13706789187366e-87	K1
ENSG00000111790	FGFR1OP2	45.0870483870968	1.15702797601395	1.26359843429241e-09	K5
ENSG00000064115	TM7SF3	48.0225580645161	-1.17222212886418	1.67587301188842e-24	K2
ENSG00000211455	STK38L	4.63295677419355	-1.27958767803986	2.05302688287353e-15	K2
ENSG00000029153	ARNTL2	8.04751580645161	-0.88297007136779	6.48495826091296e-10	K3
ENSG00000061794	MRPS35	25.1526909677419	-1.35876712976238	5.3929632883544e-42	K3
ENSG00000275476	RP11-996F15.4	1.13877052903226	-4.05279867468658	5.7089935538879e-06	K1
ENSG00000013573	DDX11	11.6463222580645	-2.10280076375589	9.34896493673988e-52	K2
ENSG00000243517	RP11-627K11.1	5.57219709677419	-1.50918003286699	1.26685783614775e-06	K2
ENSG00000139146	FAM60A	23.6437919354839	-1.45644235637398	2.15828501007502e-64	K2
ENSG00000170456	DENND5B	1.16807048387097	-2.00397626657449	4.51710929973042e-36	K2
ENSG00000151746	BICD1	2.73786225806452	-1.552297064157	1.29123760476656e-17	K1
ENSG00000139132	FGD4	2.18786106451613	3.18312195341661	1.80442868912503e-33	K5
ENSG00000087470	DNM1L	57.8029709677419	1.8075540971523	1.33344418877837e-109	K5
ENSG00000139131	YARS2	10.4556612903226	-1.13902157575608	9.15446427443981e-20	K2
ENSG00000257239	RP11-630C16.2	0.50691364516129	-7.52513589909814	1.4251145901198e-12	K1
ENSG00000139174	PRICKLE1	11.0045603548387	6.50068475599301	7.63007760761534e-129	K5
ENSG00000151239	TWF1	7.74806193548387	1.51098261529594	8.75370406600858e-26	K4
ENSG00000134297	PLEKHA8P1	7.30854419354839	2.48014506141723	5.88310097707722e-214	K5
ENSG00000177119	ANO6	52.4214090322581	3.97624777491944	4.63986263658186e-49	K5
ENSG00000278351	RP11-139E19.3	0.642273161290323	5.11468742183897	6.16870000038018e-53	K5
ENSG00000111371	SLC38A1	11.6009087096774	-2.69973380311921	7.10258073896738e-15	K1
ENSG00000257261	RP11-96H19.1	1.04166480645161	2.60904014952504	3.85607454204213e-12	K5
ENSG00000139211	AMIGO2	0.489719506451613	5.43585578648486	1.63260701491153e-127	K5
ENSG00000079337	RAPGEF3	0.542594596774194	-3.53706061955683	1.89142162468597e-08	K1
ENSG00000061273	HDAC7	13.8910158064516	-1.62649256955072	3.69185994516215e-06	K2
ENSG00000111424	VDR	2.51404383870968	3.46637904227403	1.31577255366969e-134	K5
ENSG00000257987	LINC00935	0.871958535483871	21.1169827123862	3.74296139708764e-29	K5
ENSG00000174233	ADCY6	47.7278603225806	3.35303783867682	1.32887361458654e-43	K4
ENSG00000167535	CACNB3	4.15704580645161	1.43347466987814	3.97664316298743e-39	K4
ENSG00000167552	TUBA1A	96.1329290322581	-1.95956250596711	3.81387637060295e-97	K1
ENSG00000161800	RACGAP1	26.1740093548387	1.22017136229668	1.46776788275286e-17	K4
ENSG00000066117	SMARCD1	12.0224167741935	-0.847141681629896	2.30294974774808e-12	K2
ENSG00000050405	LIMA1	19.4628712903226	2.14335411622239	7.4402718751477e-38	K5
ENSG00000185432	METTL7A	23.8504029032258	2.06922496377958	5.16000239395552e-41	K5
ENSG00000050426	LETMD1	11.4642625806452	-1.53809225328205	5.93175003102145e-26	K2
ENSG00000170545	SMAGP	0.895434870967742	-3.560173752096	3.91197855818968e-19	K2
ENSG00000110934	BIN2	75.6677612903226	3.17329472235334	1.38675294281478e-50	K5
ENSG00000139629	GALNT6	2.99802635483871	-3.90969026861254	3.53319776070056e-206	K1
ENSG00000135503	ACVR1B	2.47291512903226	-1.2365239626864	1.09712245123514e-10	K2
ENSG00000063046	EIF4B	170.047748387097	-2.25670552628039	9.73808254167682e-78	K2
ENSG00000139651	ZNF740	3.50672774193548	-1.26023191207813	4.33428921441663e-61	K2
ENSG00000139626	ITGB7	1.46375770967742	-2.06324948999649	6.56459861753622e-10	K3
ENSG00000172819	RARG	3.79787493548387	3.27972677022646	4.55003825385735e-135	K5
ENSG00000135476	ESPL1	4.68327032258065	-1.16530262725742	4.20295459670079e-06	K3
ENSG00000139637	C12orf10	15.0868929032258	-1.18581911980258	1.26688282782477e-10	K2
ENSG00000135409	AMHR2	1.51979274193548	3.4938188965069	4.81059543652749e-34	K5
ENSG00000197111	PCBP2	74.9913612903226	-1.2669540532646	1.83265160144466e-10	K2
ENSG00000139546	TARBP2	13.0560574193548	-1.31259981710002	4.95202924322906e-10	K2
ENSG00000135390	ATP5G2	258.44365483871	-1.33407019464881	1.2621385413211e-21	K3
ENSG00000012822	CALCOCO1	11.0205296774194	1.90468343400795	3.07548662118874e-19	K5
ENSG00000135486	HNRNPA1	320.742870967742	-1.72937365253677	6.45029447706788e-15	K3
ENSG00000123405	NFE2	106.907838709677	0.891069518132763	9.56229306390594e-16	K5
ENSG00000161642	ZNF385A	2.14705080645161	2.75421078285612	3.192696424911e-16	K4
ENSG00000179899	PHC1P1	2.02787193548387	-1.08019473180414	6.46041505672354e-08	K1
ENSG00000135404	CD63	237.332322580645	2.47735727645412	1.93964986412665e-70	K5
ENSG00000135414	GDF11	3.36400612903226	-1.78068456324067	1.15907501499865e-14	K1
ENSG00000123374	CDK2	31.5322774193548	-0.974688303711741	1.88624654675878e-15	K3
ENSG00000229117	RPL41	852.884677419355	-1.76916933448282	4.38911813053698e-24	K3
ENSG00000139641	ESYT1	52.2783419354839	-1.53020916135403	1.87696712327024e-21	K1
ENSG00000092841	MYL6	724.267838709677	2.14156734246452	1.87569743534455e-49	K5
ENSG00000135469	COQ10A	2.983537	-1.56290637224549	2.67620077506531e-19	K2
ENSG00000176422	SPRYD4	1.5852584516129	-1.07378767654969	7.76162537934724e-15	K2
ENSG00000196531	NACA	400.557451612903	-1.22636219013068	6.45786838320254e-30	K3
ENSG00000166881	NEMP1	8.26333580645161	-1.2192326457521	9.86904290551872e-33	K3
ENSG00000166886	NAB2	5.33431032258065	-1.4277440681321	4.97830395043331e-11	K1
ENSG00000166888	STAT6	15.8636235483871	-1.06460966750227	3.78989298566575e-81	K1
ENSG00000182199	SHMT2	54.5095129032258	-1.12905252352311	1.14566737024953e-16	K3
ENSG00000123329	ARHGAP9	12.2412138709677	-2.08629004038238	6.75012254424328e-31	K2
ENSG00000166986	MARS	38.6203225806452	-0.899221252302788	5.98889896649784e-07	K1
ENSG00000178498	DTX3	3.01490438709677	-2.75829951732593	2.31908855421275e-41	K1
ENSG00000135452	TSPAN31	8.55665193548387	1.81960748194895	1.92303531331439e-88	K5
ENSG00000135446	CDK4	61.7019580645161	-1.56047971643969	1.49865982624664e-28	K3
ENSG00000123297	TSFM	21.438424516129	-1.16859235703344	2.45359298175351e-22	K2
ENSG00000257953	RP11-620J15.1	0.950052258064516	5.12482579338111	6.10930832135612e-74	K4
ENSG00000257698	RP11-620J15.3	35.875125483871	-2.54145067834843	5.04810460078706e-18	K2
ENSG00000118596	SLC16A7	13.2255587096774	2.44587788014524	1.53322700646661e-32	K5
ENSG00000198673	FAM19A2	3.47593906451613	-2.84676748736095	1.07213516157514e-49	K2
ENSG00000111110	PPM1H	6.6735735483871	-2.35840312799045	8.18122804840307e-35	K2
ENSG00000139239	RPL14P1	80.3927709677419	-1.8999997049787	6.47688583770831e-15	K2
ENSG00000166148	AVPR1A	1.30949966870968	7.8785674875725	8.69856094446558e-214	K5
ENSG00000177990	DPY19L2	3.05206651612903	-2.37450202367372	7.16669914145962e-38	K1
ENSG00000118600	TMEM5	7.2250435483871	-1.00472835667495	5.78204834942511e-18	K2
ENSG00000174206	C12orf66	2.44279987096774	-1.27710636193258	9.06908000577578e-13	K2
ENSG00000184575	XPOT	29.5993935483871	-1.23072888298595	1.33247177858834e-47	K2
ENSG00000174099	MSRB3	14.6147341935484	-2.5546332050941	3.11878270705331e-50	K1
ENSG00000250280	RP11-305O6.3	0.920019322580645	-3.13312950575211	3.1117689074417e-25	K1
ENSG00000149948	HMGA2	3.19579677419355	-3.75819066943949	7.90973980687627e-59	K1
ENSG00000111554	MDM1	29.3661580645161	2.79314302068696	3.07837453685224e-63	K5
ENSG00000251301	RP11-81H14.2	13.9286877419355	5.81851078461541	2.04683083991068e-56	K5
ENSG00000240087	RPSAP12	30.4219032258065	-1.54987544947315	5.88514164947934e-18	K2
ENSG00000127314	RAP1B	481.053129032258	3.4232432617244	4.29514902130644e-41	K5
ENSG00000135679	MDM2	35.437335483871	0.946587812928886	2.20171127705605e-69	K4
ENSG00000127337	YEATS4	23.0589451612903	-0.753829178619796	6.68581090543377e-06	K3
ENSG00000166226	CCT2	126.637229032258	-0.912680865384216	1.1006616231663e-07	K3
ENSG00000121749	TBC1D15	10.9802590322581	1.50161271790453	6.38140933182659e-07	K5
ENSG00000139278	GLIPR1	5.58367616129032	-5.0314987116994	6.81832727617371e-30	K2
ENSG00000243071	RP11-613M5.2	9.89565	-2.45734743756189	5.7153564771151e-08	K2
ENSG00000058272	PPP1R12A	31.7242935483871	0.959790177833046	8.34857152792275e-18	K5
ENSG00000139318	DUSP6	11.912485483871	-3.3043659837789	1.3143459647716e-36	K1
ENSG00000070961	ATP2B1	7.88999967741935	-1.65123048156109	1.42786482923455e-83	K2
ENSG00000133639	BTG1	3.06644190322581	-1.7827377021409	3.48011625724937e-23	K2
ENSG00000177889	UBE2N	61.2821580645161	-0.930854288189166	5.11583733308312e-28	K3
ENSG00000246985	SOCS2-AS1	1.85701448387097	-1.66076244243173	4.15709004742755e-32	K1
ENSG00000120833	SOCS2	19.6685435483871	-2.20557875479673	1.51119087919426e-107	K1
ENSG00000136040	PLXNC1	8.44716322580645	-3.1141508010584	4.46112108492905e-23	K2
ENSG00000258365	RP11-1105G2.3	0.483718919354839	-5.73325068060606	2.86297457180973e-10	K1
ENSG00000173588	CEP83	5.09240419354839	-1.913461130215	3.21922576830404e-21	K2
ENSG00000241556	RP11-490G8.1	14.6127590322581	-2.03047410707145	3.11325605379828e-23	K2
ENSG00000084110	HAL	0.810709387096774	-2.9369439060792	4.27940391732029e-19	K2
ENSG00000111144	LTA4H	32.009235483871	-1.07717171270547	8.23750903645032e-11	K2
ENSG00000206899	RNU6-36P	28.4619932258065	3.88633506589296	4.76665153026667e-13	K1
ENSG00000075415	SLC25A3	200.525638709677	-1.22603709677471	2.8817000441994e-28	K3
ENSG00000257489	RP11-175P13.3	0.953305677419355	-5.58785470999344	1.39734179983017e-23	K1
ENSG00000136021	SCYL2	28.6860258064516	2.02928370673485	5.35364249208875e-46	K5
ENSG00000139354	GAS2L3	2.278224	2.32477524136501	2.7428365826409e-10	K4
ENSG00000120800	UTP20	6.91793193548387	-1.4451952427018	4.92385970068652e-22	K2
ENSG00000111666	CHPT1	16.650275483871	-1.36159927477563	1.05921413898608e-13	K2
ENSG00000111670	GNPTAB	10.2255867741935	-1.41709202827575	1.06350057290249e-95	K2
ENSG00000136048	DRAM1	5.48025161290323	-1.30094783951565	3.38922959413007e-08	K2
ENSG00000075188	NUP37	21.3000403225806	1.00839197227605	2.92781572368195e-09	K3
ENSG00000185480	PARPBP	10.6618696774194	1.01084003455247	3.68943065409648e-08	K3
ENSG00000111696	NT5DC3	1.39310406451613	-1.23504293219661	3.07158263001432e-06	K3
ENSG00000166598	HSP90B1	212.695232258065	1.02767938763278	3.26636705971268e-08	K4
ENSG00000120837	NFYB	11.0941025806452	-1.30044786664358	1.12174857435587e-10	K2
ENSG00000213442	RPL18AP3	312.174216129032	-2.92670632530622	1.7879977864287e-55	K3
ENSG00000171310	CHST11	21.8191580645161	-0.9776865962623	2.00934278546788e-25	K1
ENSG00000258111	RP11-43D4.2	1.21523048387097	-2.99331531527139	5.9856696991287e-08	K1
ENSG00000151131	C12orf45	10.6830922580645	-1.7657893818625	1.74206539135106e-10	K3
ENSG00000136044	APPL2	5.27503290322581	2.59799197157862	6.77399386928314e-64	K5
ENSG00000120832	MTERF2	4.74679709677419	1.90893606910874	9.02653867119498e-54	K4
ENSG00000198855	FICD	2.30736258064516	2.32770114709834	1.63504130472271e-34	K5
ENSG00000110880	CORO1C	106.552309677419	2.86963682860413	6.32947864489196e-96	K5
ENSG00000084112	SSH1	3.69539548387097	1.81338807174418	1.07053532108473e-43	K5
ENSG00000189046	ALKBH2	7.11464293548387	-2.97176239358231	1.14337996392366e-49	K1
ENSG00000076248	UNG	35.8371122580645	-2.81464096993468	7.72360513925811e-61	K2
ENSG00000139437	TCHP	7.02752387096774	-1.03376152125857	4.41742931318133e-23	K3
ENSG00000174437	ATP2A2	24.602864516129	1.1522003144946	1.36480126164328e-23	K4
ENSG00000196510	ANAPC7	20.6932274193548	-0.920351054563761	1.976092954567e-41	K3
ENSG00000241680	RPL31P49	1.77226387096774	-3.32237598473049	8.09329316645116e-06	K2
ENSG00000204856	FAM216A	13.3184561290323	-1.53199939086833	1.17173226890065e-28	K2
ENSG00000186298	PPP1CC	59.7221741935484	-0.976043877493742	1.92991758364098e-29	K3
ENSG00000198324	FAM109A	3.7645935483871	2.00702235119589	4.21396275029923e-12	K5
ENSG00000111252	SH2B3	19.8040435483871	1.52510461402504	6.43534351569088e-26	K4
ENSG00000111275	ALDH2	4.8378375483871	-3.25439458186011	8.24011815403733e-74	K2
ENSG00000234608	MAPKAPK5-AS1	7.09160677419355	-1.00022407762816	2.20546153686999e-11	K2
ENSG00000111300	NAA25	5.99702387096774	-1.15350450431167	5.00149774068807e-26	K2
ENSG00000135148	TRAFD1	13.1905212903226	1.94792204667607	1.00433466820915e-108	K5
ENSG00000089009	RPL6	652.088258064516	-1.6374756471962	1.32272856194896e-35	K3
ENSG00000089127	OAS1	0.717861532258064	-3.90483911767093	1.40474518639858e-40	K1
ENSG00000111335	OAS2	1.86500977419355	-5.03380049375337	7.83082369674653e-285	K1
ENSG00000123064	DDX54	17.2576432258065	-1.3894244047499	4.22284906431537e-36	K2
ENSG00000089060	SLC8B1	5.10142161290323	-1.32673517485504	1.95234532800996e-09	K2
ENSG00000122965	RBM19	11.9160561290323	-1.44989220405985	7.25263931975267e-16	K2
ENSG00000258102	MAP1LC3B2	1.42006151612903	2.75661494265571	1.266297750466e-15	K5
ENSG00000239374	RP11-407P2.1	1.82434674193548	-3.1223695292498	1.51181937628152e-06	K2
ENSG00000174989	FBXW8	3.34406870967742	-1.47852852060581	2.44995409348198e-47	K1
ENSG00000088992	TESC	61.4906	2.9782712360467	4.0053583295934e-09	K4
ENSG00000135108	FBXO21	4.66850387096774	-1.05282368604757	2.81037860066192e-16	K2
ENSG00000111445	RFC5	18.8077525806452	-1.42974500714479	7.72693269373273e-17	K2
ENSG00000176871	WSB2	16.6404729032258	2.23947505955765	1.90831610076008e-65	K4
ENSG00000176834	VSIG10	2.02513229032258	-2.19848717262629	1.36071576094899e-30	K2
ENSG00000089220	PEBP1	92.5685225806452	-2.01896002206594	1.7663210453858e-43	K2
ENSG00000135090	TAOK3	29.4140806451613	1.50822964834732	2.00234693239006e-16	K5
ENSG00000089154	GCN1	16.3072906451613	-1.41135217092257	3.52386971727711e-18	K1
ENSG00000089157	RPLP0	1175.358	-1.99025695481985	1.01299782771508e-43	K3
ENSG00000089159	PXN	1.2863588516129	-4.7909836443595	2.54129167285633e-50	K1
ENSG00000111786	SRSF9	85.0574612903226	-0.903129178603658	1.35208007902607e-06	K3
ENSG00000167272	POP5	19.6916193548387	-1.01229891360707	3.37738240842604e-08	K2
ENSG00000175970	UNC119B	8.57906032258064	-1.27618797874347	9.87039056659026e-17	K1
ENSG00000231313	CLIC1P1	1.55268041935484	2.90423757688223	5.67325031438633e-08	K5
ENSG00000157895	C12orf43	7.67541258064516	-0.81627967814016	5.70862774700869e-17	K3
ENSG00000135124	P2RX4	4.32900516129032	-1.56124194726573	4.65048613297546e-07	K2
ENSG00000110931	CAMKK2	9.68535838709677	-1.96286106309012	2.52067808375532e-108	K1
ENSG00000089094	KDM2B	11.2817070967742	-1.44502667031467	4.53336308053343e-47	K2
ENSG00000188735	TMEM120B	3.83459677419355	-2.60039314915276	1.82563491026272e-55	K1
ENSG00000139725	RHOF	27.3617180645161	2.59972198631767	1.88146692675026e-50	K4
ENSG00000110987	BCL7A	6.30347580645161	-1.80673568412281	5.68921828760216e-73	K2
ENSG00000175727	MLXIP	4.87024967741935	-1.44026039942963	8.72340533440701e-06	K1
ENSG00000139719	VPS33A	5.19926838709677	-0.777368966309199	3.34293145767094e-07	K3
ENSG00000033030	ZCCHC8	7.24027161290323	-0.936879613406628	5.61490704512386e-21	K2
ENSG00000184445	KNTC1	17.8160664516129	-1.0031423819832	7.26073330937727e-07	K2
ENSG00000130787	HIP1R	2.45860109677419	-2.70360429655024	3.84776119948e-29	K2
ENSG00000256028	RP11-197N18.2	2.8457875483871	-1.80965661973777	5.72939672491288e-20	K2
ENSG00000090975	PITPNM2	6.97541774193548	2.84997790463017	4.57855382613058e-48	K5
ENSG00000280120	RP11-546D6.3	6.58590806451613	-1.30320167948176	4.44913186789155e-22	K1
ENSG00000111364	DDX55	10.3161209677419	-1.0799300779175	2.53471324803728e-07	K2
ENSG00000111358	GTF2H3	13.8168170967742	-0.918604373010828	7.79610811970245e-07	K3
ENSG00000168778	TCTN2	1.90745019354839	-2.51482977304207	4.50745453593161e-15	K2
ENSG00000185344	ATP6V0A2	32.3675290322581	-1.90879944332455	1.75005496892427e-35	K2
ENSG00000119242	CCDC92	4.34778032258065	2.88240426875499	1.7336930017336e-45	K5
ENSG00000196498	NCOR2	2.75715935483871	2.22729842454889	1.60079654159772e-06	K4
ENSG00000073060	SCARB1	12.1849048387097	-2.00480885713991	9.96407844840756e-28	K1
ENSG00000150991	UBC	210.128806451613	0.940961769735522	3.46431461465226e-06	K4
ENSG00000150990	DHX37	8.77531709677419	-1.76435475332071	1.86254991781455e-15	K2
ENSG00000184992	BRI3BP	13.3634651612903	-1.47755926060509	1.48844471075181e-25	K3
ENSG00000081760	AACS	8.35030419354839	-1.47173470176073	2.69872859513892e-11	K5
ENSG00000132341	RAN	350.908741935484	-1.24863952556869	1.98495077693587e-35	K3
ENSG00000198598	MMP17	9.61604893548387	5.1111914610461	3.38087095921259e-104	K4
ENSG00000177169	ULK1	1.85378835483871	-1.47815356311998	2.09726100900648e-16	K1
ENSG00000177192	PUS1	11.8617625806452	-1.96311905648094	2.15068989416577e-45	K2
ENSG00000273568	RP11-417L19.6	3.36309648387097	-2.3439354035776	1.69965978151845e-13	K1
ENSG00000185163	DDX51	3.41655432258065	-2.14132348013682	1.89504156785421e-25	K1
ENSG00000112787	FBRSL1	5.82856161290323	-2.14589929106175	6.71179839458308e-11	K1
ENSG00000177084	POLE	12.8144364516129	-2.13692480478568	1.12940052517636e-27	K1
ENSG00000176894	PXMP2	17.34556	-1.57576921653646	2.86107346858076e-17	K2
ENSG00000247077	PGAM5	31.9320522580645	-1.46369014100388	2.48159575844933e-36	K3
ENSG00000232888	RPS11P5	3.28920225806452	-2.45388783270737	6.28148918848456e-06	K2
ENSG00000198393	ZNF26	2.11585064516129	-0.97856528595013	8.61753327795819e-12	K3
ENSG00000198040	ZNF84	9.00594612903226	-1.60366669750796	1.41756199715442e-32	K2
ENSG00000132953	XPO4	6.30836322580645	-0.975133467888734	7.52958045138411e-22	K3
ENSG00000165480	SKA3	8.65918419354839	-0.972393160662156	8.26258138828378e-07	K3
ENSG00000173141	MRPL57	19.7252229032258	-1.41997533936084	6.09157431281954e-31	K2
ENSG00000233325	MIPEPP3	0.797600838709677	-2.30877723544164	3.53626485182193e-06	K3
ENSG00000224429	LINC00539	0.594524603225806	-5.56606441902799	1.86822752963659e-07	K2
ENSG00000226525	RPS7P10	15.6412848387097	-2.15050445106328	4.99193987102415e-07	K2
ENSG00000232187	FTH1P7	9.41305258064516	2.55709406069914	1.94729960992725e-33	K4
ENSG00000151835	SACS	8.40640741935484	-2.40957313424902	9.94099996655821e-93	K2
ENSG00000027001	MIPEP	4.9332424516129	-1.50124465109668	6.33333032252961e-15	K2
ENSG00000182957	SPATA13	3.54963983870968	-1.71187086645112	1.15918115418839e-17	K2
ENSG00000102699	PARP4	15.7692187096774	-1.31270140794428	5.3319330522826e-73	K2
ENSG00000127870	RNF6	21.0922612903226	1.54442103871504	4.27012976765376e-38	K5
ENSG00000132970	WASF3	9.10982290322581	4.7143504104727	2.86285658294611e-145	K5
ENSG00000152484	USP12	12.0367274193548	1.52538148444565	7.90362852377626e-37	K5
ENSG00000122026	RPL21	309.401870967742	-1.33130982831873	5.72599849208642e-12	K3
ENSG00000122035	RASL11A	0.885153612903226	3.20063087736137	1.70225338393021e-11	K5
ENSG00000122034	GTF3A	91.8771483870968	-1.20636400629682	2.02073744693017e-29	K2
ENSG00000139517	LNX2	5.48908032258065	1.74141202744597	5.14868911055836e-23	K4
ENSG00000122025	FLT3	4.69817748387097	-5.78924043716916	8.07691268519948e-142	K1
ENSG00000139514	SLC7A1	10.4405658064516	-1.03085775531473	1.51632183325203e-07	K4
ENSG00000122042	UBL3	3.24972806451613	-0.948780451250061	8.04655229704606e-09	K2
ENSG00000189403	HMGB1	387.561225806452	-1.55676236054495	1.39393362980244e-23	K3
ENSG00000132965	ALOX5AP	4.86852032258065	-1.67307865866905	6.93350256277887e-07	K2
ENSG00000187676	B3GLCT	2.47384564516129	-0.931474300624163	3.97058724789789e-06	K2
ENSG00000073910	FRY	3.07779538709677	-2.59273386528292	1.15334549229709e-62	K1
ENSG00000139618	BRCA2	6.02467451612903	-1.41575710935748	2.18289328433876e-09	K3
ENSG00000139597	N4BP2L1	8.38111677419355	-1.49756951854599	1.07471719459493e-14	K2
ENSG00000270008	RP11-298P3.4	3.17962741935484	-1.64999733817121	7.33127972319671e-15	K2
ENSG00000133119	RFC3	15.8948883870968	-1.6554153962114	4.68941581649067e-48	K3
ENSG00000133101	CCNA1	1.54779966774194	-4.10420476573137	6.33680794342269e-11	K3
ENSG00000188811	NHLRC3	4.92701935483871	-1.18784634626713	6.60786746314664e-09	K2
ENSG00000183722	LHFP	9.03567322580645	2.99191741499258	7.56409213949112e-51	K4
ENSG00000102743	SLC25A15	19.9050935483871	1.9071636375589	6.47282412493252e-28	K5
ENSG00000207652	MIR621	6.41827741935484	2.15357107567774	3.36007293135819e-11	K5
ENSG00000120690	ELF1	50.9613032258065	0.969134943613104	2.68340159206437e-28	K5
ENSG00000102760	RGCC	15.1476589677419	6.14525177869757	1.63673616306106e-147	K5
ENSG00000102780	DGKH	2.40820893548387	3.17267323709547	4.68759224954749e-45	K5
ENSG00000120675	DNAJC15	5.51498806451613	1.27262119608286	1.08267571914285e-07	K5
ENSG00000083635	NUFIP1	3.24098951612903	-1.33541693886178	4.6216882910269e-08	K3
ENSG00000188342	GTF2F2	14.2270741935484	-0.94192900567126	7.94566790208069e-06	K3
ENSG00000170919	TPT1-AS1	2.40986832258065	-1.69611754318151	5.91803768012041e-12	K1
ENSG00000214455	RCN1P2	3.24341941935484	-2.34616206027762	2.08763847076674e-31	K2
ENSG00000174032	SLC25A30	3.93569677419355	-2.38992182440086	1.41946296011913e-43	K1
ENSG00000136167	LCP1	65.387025483871	-3.95541475825517	8.25353299373859e-86	K2
ENSG00000102468	HTR2A	2.05029443548387	8.99478458152381	5.76623704617388e-59	K5
ENSG00000136159	NUDT15	8.32551064516129	-1.21514357668046	1.57175899284086e-18	K3
ENSG00000136156	ITM2B	76.8380096774194	2.10442939905232	6.39097318702617e-25	K5
ENSG00000139687	RB1	15.2284964516129	1.43583020986987	9.79332436091662e-24	K4
ENSG00000275202	RP11-156K23.3	0.968092096774194	-1.08325318274201	3.01990732124071e-06	K1
ENSG00000102543	CDADC1	2.18677	-1.76250419852953	1.39940514366439e-30	K2
ENSG00000136169	SETDB2	8.18319612903226	-1.85292720619318	8.7275583997803e-36	K2
ENSG00000136147	PHF11	7.82609064516129	-0.790974782314776	7.44751500392065e-08	K1
ENSG00000136144	RCBTB1	9.28840806451613	-2.22842591567057	1.65549782053813e-16	K2
ENSG00000152213	ARL11	1.35232061290323	-3.60608015278625	4.13833728388831e-23	K2
ENSG00000123179	EBPL	39.2457516129032	-1.27963995753271	1.58874517564682e-21	K2
ENSG00000123178	SPRYD7	3.24454258064516	2.85368448662848	1.36064331596137e-71	K5
ENSG00000204977	TRIM13	32.3993	2.50870573321801	4.33455622689479e-47	K5
ENSG00000198553	KCNRG	1.58185496774194	3.04499755084871	3.43021849523588e-36	K5
ENSG00000136104	RNASEH2B	35.1320290322581	-1.85252737807999	7.52552581481098e-85	K2
ENSG00000139668	WDFY2	3.42132387096774	-0.982422491943164	6.40643711377084e-07	K1
ENSG00000102796	DHRS12	1.46164851612903	-1.321990640876	1.03347551475239e-09	K1
ENSG00000243406	MRPS31P5	1.83353309677419	-2.67440351382512	3.77927090169163e-20	K2
ENSG00000136100	VPS36	10.0637616129032	-1.1305958137843	7.67533278819354e-13	K2
ENSG00000139675	HNRNPA1L2	13.9011867741935	-1.39122941818635	2.58170440513212e-09	K2
ENSG00000136149	RPL13AP25	35.836335483871	-2.34084374274997	1.24349392295092e-44	K2
ENSG00000184226	PCDH9	3.2242564516129	-2.88180997811454	1.20517304796288e-215	K1
ENSG00000276644	DACH1	1.57495832258065	-2.29910340353952	2.66668612826287e-23	K1
ENSG00000236534	H3F3BP1	15.2771990322581	2.17442551870421	1.62675078187976e-42	K5
ENSG00000204899	MZT1	14.1403083870968	1.65021851376266	1.30965055872316e-06	K4
ENSG00000118922	KLF12	1.21767609677419	-1.78617397297924	1.15935925530887e-28	K2
ENSG00000136153	LMO7	2.18711225806452	1.65469483387467	7.6377063048488e-09	K4
ENSG00000139737	SLAIN1	9.69790838709677	-1.07173652712582	1.24478601042082e-12	K2
ENSG00000215417	MIR17HG	11.8451109677419	-4.13441151893905	7.75607063716345e-33	K1
ENSG00000125257	ABCC4	105.886377419355	2.27552031643207	4.69205326869986e-49	K4
ENSG00000134873	CLDN10	4.08017477419355	-4.13690283712057	1.70700990553952e-06	K2
ENSG00000102580	DNAJC3	21.148575483871	1.43092580435179	6.90342438686137e-29	K4
ENSG00000065150	IPO5	52.4557096774194	-1.72815782613548	1.63541394982862e-137	K2
ENSG00000102572	STK24	40.2266290322581	1.36523281293256	1.45057054710675e-33	K5
ENSG00000169508	GPR183	2.45079190322581	3.35734019556706	7.10588653203101e-17	K5
ENSG00000125247	TMTC4	4.46479096774194	-1.98903321384468	7.6722371862755e-21	K2
ENSG00000272143	FGF14-AS2	1.13677967741935	-2.48330118733404	8.09534490301474e-07	K2
ENSG00000134901	KDELC1	5.98436774193548	-1.22737300083486	9.04857914819045e-08	K2
ENSG00000125266	EFNB2	0.872765958064516	5.46994235930854	7.21223676417188e-39	K5
ENSG00000174405	LIG4	5.3564464516129	2.25482028803836	2.88960935948396e-50	K5
ENSG00000102524	TNFSF13B	4.79965161290323	-1.72235895571115	1.7985164390177e-06	K1
ENSG00000185950	IRS2	3.65994206451613	3.27768368066343	5.03410805461872e-47	K5
ENSG00000126217	MCF2L	1.23982587096774	4.55324722383754	2.57331514734549e-28	K5
ENSG00000126226	PCID2	21.04349	-0.983998843655153	2.68842272613858e-11	K3
ENSG00000139842	CUL4A	26.1421032258065	-0.907779216032913	2.17073307132732e-35	K3
ENSG00000277942	MIR8075	7.04391290322581	-1.79646269034397	5.98236795485136e-06	K2
ENSG00000198176	TFDP1	31.1736967741935	-1.3265612216845	2.17187854635342e-37	K3
ENSG00000185989	RASA3	22.5751032258065	3.49176549984587	2.74572488158248e-80	K5
ENSG00000100814	CCNB1IP1	22.95494	-0.790070765873108	6.73060053213184e-09	K2
ENSG00000198805	PNP	98.9576967741936	1.8538946370637	7.73219213952321e-28	K5
ENSG00000169413	RNASE6	1.38486312903226	-2.12892856775286	1.91188923467538e-07	K3
ENSG00000129538	RNASE1	2.77185127741935	3.63374184538414	3.69785534046215e-06	K3
ENSG00000169397	RNASE3	7.46108132258064	-4.47824551351815	8.13701911863598e-23	K2
ENSG00000136315	RP11-84C10.2	2.47934619354839	-4.72808096168536	2.44571307859989e-17	K2
ENSG00000169385	RNASE2	32.1719293548387	-4.51811836451647	7.93372696867875e-22	K2
ENSG00000165792	METTL17	19.9771232258065	-1.19999714245119	1.86834455628182e-24	K2
ENSG00000165801	ARHGEF40	1.41042167741935	-2.98990097917557	5.08604389604617e-38	K2
ENSG00000165804	ZNF219	5.87518193548387	-1.90167418521455	2.74511620401285e-24	K1
ENSG00000092201	SUPT16H	48.2195419354839	-1.08087132614629	3.00264564696417e-12	K3
ENSG00000129472	RAB2B	6.31283129032258	1.75097241092143	4.45075534430074e-117	K5
ENSG00000165821	SALL2	3.59946064516129	4.21396864952243	2.58486828763211e-64	K5
ENSG00000251002	AE000661.37	12.2389563870968	-3.72017922383696	2.41827570822591e-27	K2
ENSG00000129562	DAD1	186.398551612903	1.32955659805412	2.16503002138109e-17	K4
ENSG00000100439	ABHD4	10.6990025806452	3.39984668601536	1.55448743777759e-36	K4
ENSG00000155463	OXA1L	33.6326635483871	-1.36813312157086	6.11055243730057e-29	K2
ENSG00000172590	MRPL52	54.6750838709677	-1.83650282943199	2.1966763116361e-19	K3
ENSG00000157227	MMP14	16.6118726451613	4.14678337465679	1.61121069149829e-35	K4
ENSG00000197324	LRP10	9.90477419354839	1.33729390086417	4.71670949959117e-20	K4
ENSG00000100462	PRMT5	24.3805683870968	-1.21001732077818	3.92281079386877e-15	K3
ENSG00000092036	HAUS4	27.8227341935484	-1.29286740387419	4.81744475552348e-12	K2
ENSG00000100804	PSMB5	49.5591935483871	-0.863130616528939	1.81034209201977e-12	K3
ENSG00000092067	CEBPE	1.19453471612903	-4.81515979541952	7.67076232781067e-22	K2
ENSG00000092096	SLC22A17	9.99099064516129	2.54352829485303	2.05522021494857e-48	K5
ENSG00000166091	CMTM5	126.28892216129	6.36362609681808	4.70058224634344e-31	K5
ENSG00000213983	AP1G2	13.371754516129	-1.30446779422151	3.31860867920263e-23	K1
ENSG00000258727	RP11-66N24.3	1.84920493548387	1.55082769680356	1.13455507792897e-11	K5
ENSG00000092051	JPH4	1.13395879354839	6.41229163544832	4.6216520299186e-134	K5
ENSG00000157326	DHRS4	10.6496548387097	-0.550154185239346	8.61460747976749e-16	K1
ENSG00000187630	DHRS4L2	9.01260419354839	-0.719020838836111	1.02742334459589e-07	K1
ENSG00000100889	PCK2	7.39653867741935	-3.25632955652478	6.66054245628501e-83	K1
ENSG00000092010	PSME1	99.9113193548387	-1.42192308195802	8.35415477484031e-25	K2
ENSG00000100911	PSME2	65.4752451612903	-0.868167713966074	1.53416617351999e-09	K2
ENSG00000100918	REC8	7.67242335483871	-3.5458661838891	6.19777505469566e-96	K1
ENSG00000196497	IPO4	11.77412	-2.43416014118956	2.26790582941642e-36	K1
ENSG00000100938	GMPR2	21.9462612903226	-1.07120295389363	1.6262081508637e-35	K2
ENSG00000100949	RABGGTA	4.80734193548387	-0.464993861515761	6.09352965570907e-06	K3
ENSG00000196943	NOP9	8.30521935483871	-1.45247922558729	1.87750672625363e-45	K2
ENSG00000136305	CIDEB	3.10687077419355	-2.86197456323472	2.18084139546146e-20	K1
ENSG00000213906	LTB4R2	1.40594009677419	-1.98447929383861	1.93037830800813e-12	K1
ENSG00000213903	LTB4R	2.34460467741935	-2.20792892817867	1.01212665967709e-24	K1
ENSG00000129465	RIPK3	1.38923248387097	-3.12818745285185	9.37612547638357e-40	K1
ENSG00000100968	NFATC4	6.2720705483871	4.54384508338154	1.7832298409491e-07	K4
ENSG00000205978	NYNRIN	3.06715812903226	-1.67989540602162	2.05069003489537e-49	K3
ENSG00000100441	KHNYN	10.1613080645161	-1.12253418025378	5.92332718734825e-32	K1
ENSG00000100448	CTSG	17.4066509677419	-3.21852898358946	5.62638937165902e-06	K2
ENSG00000092140	G2E3	11.7216116129032	1.53443478598386	2.96258634575095e-10	K4
ENSG00000100473	COCH	7.34278193548387	2.67469169169323	1.40711140087712e-11	K4
ENSG00000196792	STRN3	11.6409025806452	1.60752554405893	2.12253558937417e-80	K5
ENSG00000129480	DTD2	5.58697935483871	-1.17550724693743	2.45123709024861e-09	K2
ENSG00000151413	NUBPL	2.78556058064516	-1.23040844569193	1.76401151392507e-12	K2
ENSG00000129521	EGLN3	7.07080129032258	3.36962127029786	7.88920386634315e-33	K5
ENSG00000165389	SPTSSA	8.33312516129032	1.99843427339403	3.49874530177065e-08	K4
ENSG00000206596	RNU1-27P	6382.52290322581	1.78001144502795	1.16180498013135e-24	K5
ENSG00000151327	FAM177A1	17.9307187096774	2.3278263943078	4.92878813544092e-61	K5
ENSG00000100890	KIAA0391	16.3684080645161	-0.717871690870897	2.55809604879214e-06	K2
ENSG00000100906	NFKBIA	45.1508709677419	2.45471986373511	7.88118214932656e-37	K5
ENSG00000129534	MIS18BP1	17.8686032258065	-1.17526407144641	1.15254994844773e-18	K2
ENSG00000213741	RPS29	223.649870967742	-1.91439874919192	9.34504353085775e-23	K4
ENSG00000165501	LRR1	17.8790074193548	0.634910332425062	5.05383906042823e-06	K3
ENSG00000165506	DNAAF2	5.37230870967742	-1.1629249352226	5.2911686123547e-10	K2
ENSG00000197776	KLHDC1	1.54672980645161	3.12536338239995	1.03492526373772e-45	K5
ENSG00000100483	VCPKMT	3.82155580645161	-1.1911628326685	1.81912140285298e-09	K2
ENSG00000087299	L2HGDH	10.0866458064516	2.40669080671241	1.13672260218027e-29	K4
ENSG00000100490	CDKL1	2.21841277419355	1.84718994142416	7.50596698290634e-35	K5
ENSG00000198513	ATL1	2.43407225806452	2.44943916106866	1.80050978541019e-68	K5
ENSG00000151748	SAV1	8.46818193548387	2.14260556461825	8.41494702778053e-78	K5
ENSG00000269906	RP11-248J18.2	1.29207790322581	2.89542522931791	3.37201855984036e-33	K5
ENSG00000139926	FRMD6	1.38130148387097	-3.15062668975646	9.84077210293681e-13	K2
ENSG00000125384	PTGER2	3.70399283870968	-3.63810498960286	1.27518833765615e-149	K1
ENSG00000197930	ERO1A	7.04793548387097	-2.22703664639697	2.64153347142627e-44	K2
ENSG00000100522	GNPNAT1	9.79840935483871	-0.643460149459746	8.09084534452652e-10	K3
ENSG00000073712	FERMT2	0.791383574193548	8.13077404553015	8.70140235090135e-34	K5
ENSG00000100526	CDKN3	35.262495483871	2.79018231629797	1.2092998803338e-17	K4
ENSG00000100532	CGRRF1	6.41165	3.59893235412961	3.48639959089991e-57	K5
ENSG00000198554	WDHD1	13.7383274193548	-0.790185495879284	3.17916491870275e-07	K3
ENSG00000131981	LGALS3	1.32804093548387	4.44922906523175	2.99511835949981e-11	K5
ENSG00000126787	DLGAP5	22.6965651612903	2.29852181007607	1.79994788423162e-15	K4
ENSG00000186615	KTN1-AS1	1.498507	-1.48118524286745	1.0007107054029e-20	K2
ENSG00000259719	RP11-930O11.1	2.86184070967742	6.43545525970642	1.18293250363668e-95	K5
ENSG00000070367	EXOC5	20.4520548387097	1.12835421380778	1.20905888350257e-18	K4
ENSG00000100575	TIMM9	13.3611322580645	-0.965962439679728	9.80526634305632e-06	K3
ENSG00000165617	DACT1	2.59645538709677	4.57761920881549	3.58350449993539e-09	K5
ENSG00000213598	RP11-112J1.1	16.2435664516129	-2.45598161425894	7.86082262733179e-11	K2
ENSG00000100592	DAAM1	38.0197290322581	5.17169807204122	4.034653922977e-57	K5
ENSG00000050130	JKAMP	30.6702387096774	1.56582622400931	7.78736686845966e-24	K5
ENSG00000139970	RTN1	11.5193641290323	5.75065234603831	3.65876732219811e-16	K5
ENSG00000100614	PPM1A	21.3823129032258	1.57469008182273	2.83348773706701e-53	K5
ENSG00000126814	TRMT5	3.46746451612903	-0.547848997067116	1.11798018023916e-07	K3
ENSG00000139974	SLC38A6	3.17975935483871	2.32765846287457	2.23662980938843e-20	K4
ENSG00000027075	PRKCH	3.78600919354839	-4.62416672180067	0	K1
ENSG00000270878	CTD-2302E22.5	1.10197932258065	-2.19877540524986	2.13611517407198e-08	K1
ENSG00000089775	ZBTB25	3.45824774193548	-1.08835214536061	2.00998818522639e-09	K1
ENSG00000126803	HSPA2	1.39665235483871	3.01532388871714	9.00135334880729e-79	K5
ENSG00000126822	PLEKHG3	7.19236925483871	6.75921971276416	9.11870335263376e-53	K4
ENSG00000070182	SPTB	16.4253257096774	5.43843132091968	8.08700730434629e-83	K4
ENSG00000125952	MAX	73.9247935483871	1.55508448370661	8.25591473059287e-21	K5
ENSG00000033170	FUT8	21.5411293548387	3.25657067758408	4.3747185293337e-96	K5
ENSG00000276116	FUT8-AS1	1.55526016129032	3.81127450250543	2.22969533831458e-49	K5
ENSG00000072415	MPP5	4.44626129032258	1.89803326918209	4.04031578509899e-38	K5
ENSG00000100554	ATP6V1D	19.2823809677419	2.06728728944313	2.54586893036551e-56	K5
ENSG00000198133	TMEM229B	2.51840587096774	-1.6683525318894	1.27401217714435e-14	K1
ENSG00000081181	ARG2	5.50896580645161	2.22952371136114	1.91520281168148e-20	K5
ENSG00000072042	RDH11	49.0792419354839	2.38558370784171	3.06392900286706e-125	K5
ENSG00000072110	ACTN1	130.844748387097	4.24500042747314	2.16506160238188e-67	K5
ENSG00000258967	HMGN1P3	4.26029722580645	4.63089064898491	1.34064720522874e-35	K5
ENSG00000081177	EXD2	3.76550064516129	-0.674552478627218	2.01954188355413e-21	K2
ENSG00000242071	RPL7AP6	100.306235483871	-2.26028830137566	6.15448560186547e-59	K2
ENSG00000100678	SLC8A3	2.38259358064516	-2.67588087723596	8.60237393052067e-13	K1
ENSG00000100731	PCNX1	5.35828290322581	-2.09950063369337	1.42623297474889e-47	K2
ENSG00000182732	RGS6	20.2013389032258	6.61069327575309	1.0803706360292e-61	K5
ENSG00000280188	AC005477.1	4.471368	6.21110615478554	4.20593601323927e-123	K5
ENSG00000119599	DCAF4	3.33661503225806	-1.82362358298887	1.03299497189039e-28	K2
ENSG00000133961	NUMB	9.59755193548387	1.71131874164846	7.88885108719883e-22	K5
ENSG00000170468	C14orf169	10.4434316129032	-1.09914128710719	7.75043434342122e-33	K2
ENSG00000140043	PTGR2	1.70975261290323	-1.27784190105869	4.72952879154652e-09	K2
ENSG00000119688	ABCD4	4.42203677419355	-1.25744921122248	1.6234761226381e-18	K2
ENSG00000258559	AC005519.4	0.996244290322581	-1.83186331844917	5.18857257769524e-11	K1
ENSG00000140044	JDP2	2.03566367741935	-2.60043219447134	6.04678335421799e-98	K1
ENSG00000119650	IFT43	2.87231248387097	-2.02525969340489	1.32515774215143e-13	K2
ENSG00000071246	VASH1	8.27716161290323	2.40715805277794	1.56245591670548e-20	K5
ENSG00000119669	IRF2BPL	4.92096161290323	1.77788773799431	1.52963936347584e-10	K5
ENSG00000009830	POMT2	1.80800761290323	-1.43023475368406	1.58845886252962e-13	K2
ENSG00000100580	TMED8	16.0832441935484	1.15773399465073	1.10346415761001e-15	K5
ENSG00000258999	RP11-114N19.3	0.682797677419355	4.35548141578876	1.02973108983395e-37	K5
ENSG00000165417	GTF2A1	19.4986177419355	1.61358301901139	1.85587899001466e-30	K5
ENSG00000140022	STON2	25.7195680645161	2.24891209232333	6.25847122395095e-30	K5
ENSG00000242163	RP11-299L17.1	0.647550870967742	4.02615882386836	1.0446209434269e-07	K5
ENSG00000054983	GALC	6.54907935483871	1.34783561298016	1.4501014100053e-06	K3
ENSG00000053254	FOXN3	9.29434	-1.84734721917885	5.65252149365996e-44	K2
ENSG00000042088	TDP1	12.6552367741935	-0.933828082327039	2.46337748495872e-15	K3
ENSG00000165914	TTC7B	3.86777151612903	3.03023976887552	1.02521196741359e-135	K5
ENSG00000133943	C14orf159	17.157505483871	-1.22061023601477	8.01635341675054e-35	K2
ENSG00000165929	TC2N	20.8131122580645	4.63352847982812	4.87676101643226e-95	K5
ENSG00000066427	ATXN3	11.5827790322581	-1.73414194132221	2.05987281098934e-25	K2
ENSG00000100600	LGMN	5.15637835483871	7.9909830974397	1.24928859752016e-58	K5
ENSG00000100605	ITPK1	12.4337603225806	-1.05781068200588	6.9215491911176e-35	K2
ENSG00000153485	TMEM251	6.37675806451613	-1.46579845185036	1.23716736565661e-07	K2
ENSG00000012963	UBR7	15.4608609677419	-0.692702697061198	3.3481525572091e-18	K3
ENSG00000119632	IFI27L2	28.9083548387097	3.34230741945114	1.27671259536248e-39	K5
ENSG00000239269	RPSAP4	2.49780806451613	-2.63441803102088	8.50542386579555e-07	K2
ENSG00000176438	SYNE3	4.06356387096774	-1.40918168123987	1.34275544358046e-31	K1
ENSG00000247092	SNHG10	3.32040551612903	-2.26605309313616	1.62391800885039e-37	K2
ENSG00000252481	SCARNA13	583.112161290323	-3.09898098420313	1.06485078905988e-52	K1
ENSG00000232573	RPL3P4	204.169896774194	-2.57811355351628	6.65993536204738e-41	K2
ENSG00000234648	AL162151.3	388.26374516129	-1.85346028192753	5.41131460001007e-15	K2
ENSG00000196405	EVL	15.2727206451613	-1.27103652063642	5.37185783452546e-10	K1
ENSG00000168350	DEGS2	0.925088225806452	1.45177173732551	8.43911115494669e-06	K3
ENSG00000197119	SLC25A29	14.4296632258065	-2.42212836167075	1.6427667597759e-16	K2
ENSG00000214548	MEG3	4.39966935483871	3.77528600341442	5.40315272064915e-17	K5
ENSG00000225746	SNHG23	2.39053809677419	3.46260979189717	2.68295240701651e-26	K4
ENSG00000241494	RP11-796G6.1	6.87008709677419	-2.3788238915235	2.69972259811035e-09	K2
ENSG00000080823	MOK	1.11054774193548	-2.45210241406663	1.10684091193893e-48	K2
ENSG00000022976	ZNF839	3.23407516129032	-0.630939179269014	6.85854126533852e-19	K2
ENSG00000131323	TRAF3	5.53733193548387	-2.73556198878934	7.54924615367035e-98	K2
ENSG00000198752	CDC42BPB	8.07647774193548	3.44470958342752	2.69908915355162e-46	K4
ENSG00000205436	EXOC3L4	1.38801598064516	6.3869984438968	1.08351058344276e-58	K4
ENSG00000185215	TNFAIP2	3.69444322580645	2.15701632894574	3.85520553045639e-09	K4
ENSG00000166165	CKB	29.3882419354839	3.33915543438644	3.8448699621051e-107	K4
ENSG00000166166	TRMT61A	5.70148225806452	-2.04316560806909	3.15017235074767e-27	K2
ENSG00000126215	XRCC3	12.4467329032258	-1.67754881816409	6.31808305635301e-32	K2
ENSG00000100711	ZFYVE21	15.6174867741935	1.92625702812613	6.50047004421417e-34	K5
ENSG00000203485	INF2	13.8820661290323	2.09958457217991	1.48713677976306e-24	K4
ENSG00000184990	SIVA1	53.915165483871	-1.80995651148139	2.5621141759294e-20	K2
ENSG00000179627	ZBTB42	1.92296858064516	-1.61426780551408	5.6905482312204e-26	K2
ENSG00000166428	PLD4	1.31973370645161	-4.85972284417664	2.5421257201376e-30	K2
ENSG00000140104	C14orf79	1.08793632258065	-1.40694121156597	3.70902836060825e-07	K1
ENSG00000170779	CDCA4	18.2772270967742	-0.798579736472729	1.92252803980477e-08	K3
ENSG00000185024	BRF1	9.11384838709678	-1.1724200594759	9.8298695698739e-13	K1
ENSG00000184887	BTBD6	12.1166283870968	1.46828424162885	1.33984834455769e-15	K5
ENSG00000179364	PACS2	7.59314548387097	-1.53324075424248	2.6908124976154e-28	K1
ENSG00000182979	MTA1	17.9490661290323	-1.4463619927199	9.42006651844816e-42	K1
ENSG00000185347	C14orf80	7.28461290322581	-1.82978334525544	6.78202677035328e-21	K2
ENSG00000184986	TMEM121	2.14791441935484	-4.36106173247777	1.55189915186037e-18	K1
ENSG00000211899	IGHM	17.8074412258064	-7.27590547316463	1.21301163364087e-26	K1
ENSG00000244620	AL122127.25	2.1290425483871	-2.45707664317361	1.6281296071089e-11	K1
ENSG00000226777	KIAA0125	28.3514612903226	-2.13993382314425	1.33836692714062e-46	K1
ENSG00000225200	AB019441.29	9.51170258064516	-1.91158617391058	7.64057898092217e-11	K2
ENSG00000180229	HERC2P3	15.1743235483871	3.09694260563767	1.40230496841509e-11	K5
ENSG00000276550	HERC2P2	28.8982480645161	2.51517075754732	1.61180129276981e-17	K5
ENSG00000276141	WHAMMP3	2.15978129032258	2.42129528120521	3.75427614939998e-42	K5
ENSG00000140157	NIPA2	24.4671387096774	-0.812928346447414	5.24764458458916e-24	K3
ENSG00000275835	TUBGCP5	5.08429483870968	-1.15989222957151	1.46492657222191e-07	K3
ENSG00000182636	NDN	5.37371770967742	-2.61694802746764	4.82504213450021e-25	K1
ENSG00000128739	SNRPN	46.8407	1.70351336678579	3.3443975294651e-33	K4
ENSG00000241061	RPL5P1	1.37205935483871	-1.8621690185843	7.46273447283401e-11	K3
ENSG00000206727	SNORD116-9	27.8376251612903	7.28132581410259	1.34079910916475e-06	K5
ENSG00000261069	RP11-701H24.4	18.9988351612903	-1.46208986756462	1.38439410008067e-10	K3
ENSG00000206190	ATP10A	1.01503504193548	-3.70728039379427	2.80540332371755e-117	K1
ENSG00000128731	HERC2	14.5183696774194	1.8972709651945	6.54899110690317e-21	K5
ENSG00000206149	HERC2P9	22.8334051612903	2.64274919596739	3.1604904962777e-28	K5
ENSG00000248334	WHAMMP2	1.79484012903226	2.93510860965903	8.58245026511481e-62	K5
ENSG00000034053	APBA2	11.9929438709677	2.90805466699324	2.04791081799531e-33	K4
ENSG00000104067	TJP1	0.557767593548387	7.77885284010346	1.05396263273249e-23	K4
ENSG00000270055	CTD-3092A11.2	6.12241806451613	2.05178510791755	7.11803185312086e-15	K5
ENSG00000198690	FAN1	7.09414741935484	-1.32770494443163	3.66662480824693e-112	K1
ENSG00000270015	RP11-540B6.6	3.00663612903226	-1.40931484949271	1.11644116051841e-15	K1
ENSG00000166912	MTMR10	4.40707516129032	1.91891569051527	2.78489603923991e-71	K5
ENSG00000169926	KLF13	11.4668048387097	-1.48077101479313	2.60477938909335e-41	K1
ENSG00000249931	GOLGA8K	1.49624967741935	-1.74857293810305	1.00017909766551e-11	K2
ENSG00000232653	GOLGA8N	11.0027109677419	-1.24605763889946	2.03792097093011e-11	K2
ENSG00000198826	ARHGAP11A	23.7156935483871	-0.853895971315542	1.04594077478802e-10	K3
ENSG00000169857	AVEN	8.01007419354839	-1.14950061840979	2.92652029971027e-07	K2
ENSG00000134153	EMC7	21.2698451612903	1.9011760288641	4.06649115015098e-56	K4
ENSG00000140199	SLC12A6	14.317834516129	-1.47742025353237	1.36727330579968e-30	K2
ENSG00000176454	LPCAT4	3.54773303225806	-1.83859915565877	3.10628094703037e-21	K1
ENSG00000215252	GOLGA8B	8.41105967741935	-3.31281455362985	1.80227576140288e-20	K1
ENSG00000166068	SPRED1	2.18954458064516	-1.35557252536917	8.87703608967808e-09	K3
ENSG00000175779	C15orf53	1.10099982903226	6.92338869654642	7.03918955973413e-50	K5
ENSG00000175746	C15orf54	0.557558906451613	9.52241473254137	5.58445134506742e-199	K5
ENSG00000137801	THBS1	649.122806451613	5.67171333865168	1.10370707781611e-37	K4
ENSG00000276107	CTD-2033D15.2	19.3920512903226	6.20973558890064	1.5553071825971e-67	K4
ENSG00000259330	INAFM2	50.0383774193548	2.89677343605733	1.75007960928757e-96	K5
ENSG00000188549	C15orf52	3.75473390322581	5.6171305921617	7.34987266386137e-61	K5
ENSG00000128944	KNSTRN	23.6516793548387	1.35259859080578	1.10266130048643e-20	K4
ENSG00000169105	CHST14	4.62522887096774	-2.54835255962603	6.1913632462578e-31	K1
ENSG00000244251	RP11-64K12.1	1.138503	-4.75220894780912	9.09674227031365e-12	K2
ENSG00000166133	RPUSD2	6.72891225806452	-1.15941481053733	4.46073913443878e-13	K3
ENSG00000137812	CASC5	14.3310741935484	0.829117875686831	7.07805524936584e-07	K4
ENSG00000051180	RAD51	10.9591619354839	-1.63209063092983	5.21019631829737e-06	K3
ENSG00000137880	GCHFR	6.02825048387097	-2.21218086858018	5.30599556031113e-14	K2
ENSG00000166145	SPINT1	2.52288587096774	-3.25458115224358	1.08887312582701e-27	K1
ENSG00000104147	OIP5	10.8903880645161	-0.992471707709304	5.39993505627462e-07	K3
ENSG00000137825	ITPKA	2.61083377419355	3.77008267619156	1.60928154474643e-29	K4
ENSG00000062524	LTK	1.17542309677419	2.73319535044088	7.92930789177329e-09	K4
ENSG00000103932	RPAP1	3.04894690322581	-2.62980123820229	2.28858160731167e-15	K2
ENSG00000092445	TYRO3	2.20901816129032	-2.47095745866955	2.72858828317202e-35	K2
ENSG00000174197	MGA	11.2307425806452	-1.30067079635879	3.08590421233682e-48	K2
ENSG00000137802	MAPKBP1	1.96065925806452	-1.70654379881185	1.38091429477759e-121	K1
ENSG00000214013	GANC	3.64117451612903	-0.978074572928437	6.77084735318426e-16	K2
ENSG00000092531	SNAP23	72.3799290322581	2.62642089233951	3.0462378046255e-18	K5
ENSG00000137814	HAUS2	12.7899970967742	-1.26357065326516	2.78796718345e-47	K3
ENSG00000159433	STARD9	1.71523738709677	-2.74910188542291	1.17816703709079e-37	K2
ENSG00000140326	CDAN1	5.42487774193548	-1.54810860098076	9.11955388739552e-28	K2
ENSG00000128881	TTBK2	3.25170129032258	-1.15795013017777	2.16021003202524e-39	K1
ENSG00000159459	UBR1	19.8094483870968	1.72187313975745	5.32132746855829e-48	K4
ENSG00000205871	RPS3AP47	10.2477716129032	-2.35573777039453	1.84394601740633e-08	K2
ENSG00000168806	LCMT2	4.97204096774194	-0.835039020904206	2.53438541920018e-26	K2
ENSG00000140265	ZSCAN29	8.95009161290323	1.12445846252287	1.71877628592162e-43	K5
ENSG00000137822	TUBGCP4	11.1516825806452	1.81852656669513	5.08806133139395e-26	K4
ENSG00000067369	TP53BP1	10.6489532258065	-1.22822972730297	1.39987978760608e-56	K1
ENSG00000166963	MAP1A	6.32216677419355	2.65985792276402	3.91830048865454e-24	K5
ENSG00000168781	PPIP5K1	2.61443419354839	-1.2838543753701	1.50283700936797e-27	K1
ENSG00000249839	AC011330.5	2.2032095483871	-0.870940976614678	8.67344091089208e-09	K2
ENSG00000167004	PDIA3	82.5781193548387	0.897146177476526	4.43224806786984e-20	K4
ENSG00000092470	WDR76	15.9956180645161	-1.26622842702527	1.82322823320674e-36	K3
ENSG00000259479	SORD2P	3.69966548387097	-0.902303713645586	3.90940621365465e-14	K3
ENSG00000140263	SORD	12.1388006451613	-1.17445951006348	1.61259202477481e-23	K3
ENSG00000138606	SHF	2.28275620967742	-4.11398648452645	1.04631834815325e-223	K2
ENSG00000259932	CTD-2651B20.7	1.9075784516129	4.56559033379846	5.57070576593564e-06	K5
ENSG00000171766	GATM	5.36282096774194	-1.24722234148109	2.91363041208374e-10	K1
ENSG00000171763	SPATA5L1	3.87970535483871	-1.09450173255482	5.47642131978871e-08	K2
ENSG00000128951	DUT	120.71185483871	-1.81251566106202	1.87328496429956e-11	K3
ENSG00000166147	FBN1	1.80774006451613	-2.49985847887608	1.00186421207821e-35	K2
ENSG00000138593	SECISBP2L	6.75079709677419	1.49483739067552	1.23100652812605e-46	K5
ENSG00000104043	ATP8B4	16.5215580645161	-4.73463464094124	1.37949153758737e-33	K2
ENSG00000140284	SLC27A2	19.2072470967742	-2.33616026604713	2.36349408287511e-13	K2
ENSG00000140287	HDC	37.0975977419355	-3.24903407383372	7.32717274942997e-20	K2
ENSG00000241175	RN7SL494P	1.75207712903226	-3.22578532523985	1.15324972855483e-07	K3
ENSG00000140280	LYSMD2	6.1685594516129	-2.87134777700893	3.68566046364768e-34	K1
ENSG00000128872	TMOD2	0.592804525806452	-5.86384325346341	2.21577864310887e-193	K1
ENSG00000069956	MAPK6	15.3546183870968	1.51905114308978	9.72251893075618e-102	K5
ENSG00000069966	GNB5	47.1089132258065	4.59939031452284	4.34340016885528e-36	K5
ENSG00000259577	RP11-430B1.2	2.96724814516129	7.36619769291317	0	K5
ENSG00000128833	MYO5C	1.70219048387097	-3.54707406080463	2.02885895105576e-62	K1
ENSG00000259612	EEF1A1P22	1.88255312903226	-3.26284671896542	3.61619360160511e-14	K2
ENSG00000137876	RSL24D1	39.07431	-1.77516042784083	5.25933944759263e-54	K2
ENSG00000069974	RAB27A	4.46649806451613	-2.20333502322689	1.07370078316904e-09	K2
ENSG00000069943	PIGB	5.97501193548387	1.84113107233371	7.4214887668557e-89	K4
ENSG00000260916	CCPG1	15.4440564516129	2.96779387924189	1.40139015948191e-82	K5
ENSG00000069869	NEDD4	10.22574	-0.864773384567597	2.11140056161324e-13	K2
ENSG00000166035	LIPC	1.52881721612903	7.46581348607765	8.73788281941405e-45	K5
ENSG00000137845	ADAM10	43.7576903225806	2.92468442593868	4.39878047675151e-80	K5
ENSG00000128923	FAM63B	9.39040483870968	3.42477821468928	1.48679848865538e-94	K5
ENSG00000157456	CCNB2	40.4809451612903	1.78629355764632	9.28102951416346e-28	K3
ENSG00000140299	BNIP2	44.154935483871	1.10092734954798	1.37611176685843e-18	K5
ENSG00000234797	RPS3AP6	284.106248387097	-2.56855040398681	8.54880266838266e-80	K2
ENSG00000182718	ANXA2	17.53226	-2.16604782610238	5.24489717334534e-09	K2
ENSG00000128915	ICE2	7.2867035483871	-0.788374297124264	2.14160770187229e-16	K2
ENSG00000140416	TPM1	96.5803870967742	3.44685380328057	1.40946891793559e-204	K5
ENSG00000166128	RAB8B	16.0511835483871	1.4745456330782	6.34389894256963e-24	K5
ENSG00000166803	KIAA0101	82.8001064516129	-1.77472116421929	1.08129863184347e-08	K3
ENSG00000180357	ZNF609	5.66704032258064	-2.94373419461442	2.30077232723178e-107	K2
ENSG00000166831	RBPMS2	2.17349613870968	6.52114591725185	2.21095834551427e-124	K5
ENSG00000140451	PIF1	2.53642351612903	2.05496639582798	9.60768636042808e-24	K4
ENSG00000241839	PLEKHO2	14.243155483871	1.53031508451248	8.66788312385527e-13	K5
ENSG00000090487	SPG21	24.9521116129032	-1.16040997953034	1.22967182074514e-21	K2
ENSG00000090470	PDCD7	11.0936670967742	-1.0795521568458	7.32988966773281e-16	K2
ENSG00000166855	CLPX	8.6646835483871	-0.644749432940499	3.94051524296286e-15	K2
ENSG00000138617	PARP16	2.85131590322581	-2.74981549073493	6.94672252779283e-34	K1
ENSG00000074696	HACD3	28.7239709677419	-1.07227700166971	8.439949280183e-17	K3
ENSG00000138614	VWA9	15.7218522580645	-0.699304226687318	8.58097261884983e-08	K3
ENSG00000275638	RP11-16E23.5	1.16789216129032	2.46490333606341	3.7911399681123e-17	K4
ENSG00000174485	DENND4A	15.8255616129032	1.92355696360641	1.38599797292191e-55	K5
ENSG00000238311	snoU13	2.2163	3.93713450555567	2.26081913361184e-15	K5
ENSG00000259924	RP11-16E23.4	2.16094706451613	2.08900422392512	7.68179529014436e-37	K5
ENSG00000103769	RAB11A	101.7277	1.07109462556491	5.02106366802393e-12	K4
ENSG00000166938	DIS3L	10.5741219354839	-0.93220989213358	3.61255267103524e-32	K2
ENSG00000174444	RPL4	535.016516129032	-1.69648147595563	4.30010493025273e-57	K3
ENSG00000166949	SMAD3	1.79749641935484	-5.35973716000689	4.04822736391506e-83	K1
ENSG00000189227	C15orf61	2.5977335483871	-1.22157204679533	8.35777560771033e-15	K2
ENSG00000128973	CLN6	22.335085483871	-0.989516165601287	5.89774392632464e-09	K3
ENSG00000138604	GLCE	5.04915903225806	1.45309820825465	7.33840467356646e-35	K5
ENSG00000137807	KIF23	13.8749851612903	1.19809601891663	1.03183609528565e-06	K4
ENSG00000140332	TLE3	6.94274451612903	-1.42340601218266	3.67563677944733e-09	K1
ENSG00000137831	UACA	3.5765685483871	3.25224508696888	1.7017757600546e-41	K5
ENSG00000212664	RP11-592N21.1	45.3702161290323	-2.0209039448914	8.65149987514421e-12	K2
ENSG00000066933	MYO9A	3.69695548387097	-1.13892542934259	3.28949066159793e-34	K1
ENSG00000213614	HEXA	23.837744516129	-1.32632114092017	1.32431786966145e-19	K2
ENSG00000140463	BBS4	1.55493809677419	-1.55676983587194	3.65548717719479e-09	K3
ENSG00000159322	ADPGK	21.58413	-0.918180902045675	2.44340142449533e-14	K2
ENSG00000067141	NEO1	1.37315966129032	5.9542330519506	3.3519591840035e-24	K4
ENSG00000156642	NPTN	18.3969193548387	2.22308687435408	2.40269174446458e-16	K5
ENSG00000103855	CD276	1.65571472258065	3.85442853596592	1.00424384087299e-27	K4
ENSG00000261801	LOXL1-AS1	1.18161765483871	-5.55776452013358	1.78798982729123e-23	K2
ENSG00000140464	PML	6.59918516129032	-1.92732577615487	2.4091327369494e-33	K1
ENSG00000138623	SEMA7A	7.62511774193548	-1.49229122574886	1.88558929444927e-19	K1
ENSG00000138629	UBL7	15.6961767741935	-1.38277947548304	4.59348610359271e-13	K2
ENSG00000179361	ARID3B	2.58947709677419	2.16498559132147	1.38240060325103e-84	K5
ENSG00000140465	CYP1A1	1.45980616774194	-8.70588716744601	0	K2
ENSG00000140497	SCAMP2	38.0569870967742	0.99044016745527	3.61888301882239e-14	K4
ENSG00000178761	FAM219B	13.1537958064516	-1.37218004450384	2.18459138678555e-18	K1
ENSG00000178718	RPP25	2.66961170967742	-3.24995651917597	4.41834447726655e-198	K1
ENSG00000140400	MAN2C1	15.9667496774194	-1.18253044193098	1.00458126300695e-07	K1
ENSG00000169410	PTPN9	5.03600419354839	-2.04539122877645	3.07456132645451e-23	K2
ENSG00000177971	IMP3	40.4706419354839	-1.33830696595007	2.91765634367919e-19	K3
ENSG00000140374	ETFA	82.938064516129	2.41122223670695	4.14617756496401e-68	K5
ENSG00000140368	PSTPIP1	1.09827705806452	-4.75128188755374	2.15730026365667e-16	K1
ENSG00000140391	TSPAN3	45.3642774193548	-1.01878358893508	5.62775569762871e-28	K2
ENSG00000167202	TBC1D2B	5.49122064516129	-2.82679561416778	1.38510721996454e-35	K2
ENSG00000136425	CIB2	1.67424729032258	-2.70350418503556	7.33459017149481e-08	K2
ENSG00000166426	CRABP1	0.606205280645161	-7.55361017055044	1.57674062851764e-06	K2
ENSG00000140379	BCL2A1	1.12844470967742	-2.79649971568892	1.35321272349134e-20	K1
ENSG00000136379	ABHD17C	1.54357290322581	-3.12673197171394	6.75134987624931e-20	K2
ENSG00000156206	CFAP161	2.6069850483871	6.97309153563842	7.30892733661626e-29	K5
ENSG00000172349	IL16	10.1833016129032	-2.37980643827452	9.68243662782353e-16	K1
ENSG00000183496	MEX3B	11.0689877419355	-2.64158006524436	8.7732576746654e-23	K2
ENSG00000259429	UBE2Q2P2	0.937199774193548	-3.13736105244001	9.12872376994702e-09	K2
ENSG00000237550	RPL9P9	375.431770967742	-2.90221722465633	1.16213803249941e-06	K2
ENSG00000255769	GOLGA2P10	2.61290667741936	-3.88592278993621	1.04472420299578e-28	K2
ENSG00000182774	RPS17	1154.03529032258	-1.31060628339697	5.29935527352974e-11	K3
ENSG00000252690	SCARNA15	1.29642164516129	-1.44394566002748	1.42666574552941e-22	K2
ENSG00000103942	HOMER2	13.3708903225806	2.60681536376632	5.48011935084983e-120	K5
ENSG00000136404	TM6SF1	15.0224168387097	5.75136822358451	5.27160817362694e-40	K5
ENSG00000225151	GOLGA2P7	2.03384158064516	-3.07054869486464	1.57846757529743e-33	K2
ENSG00000176371	ZSCAN2	4.1560485483871	-2.16643762337281	1.80241022667224e-59	K2
ENSG00000177082	WDR73	3.53569580645161	-0.989458285118454	2.06589591134639e-24	K1
ENSG00000140612	SEC11A	65.6932225806452	1.06891064884037	4.92343602500434e-17	K3
ENSG00000229212	RP11-561C5.4	0.934304938709677	-3.93141472024623	1.24335540647757e-34	K2
ENSG00000140525	FANCI	21.6448903225806	-0.978294655359818	2.90795022458925e-08	K3
ENSG00000140521	POLG	14.0513767741935	-1.40221673216052	6.96506067108913e-35	K1
ENSG00000166813	KIF7	1.17142177419355	-2.58644939393818	2.12305354453317e-97	K1
ENSG00000185033	SEMA4B	1.93059819354839	3.4017309243933	7.12590453510676e-19	K5
ENSG00000182768	NGRN	3.05466838709677	-1.33885795021559	1.14549712215996e-18	K1
ENSG00000140575	IQGAP1	11.6142570967742	-1.2564066866026	7.09307790896339e-09	K2
ENSG00000197299	BLM	13.3846638709677	-1.09340545699991	1.18260108735316e-14	K3
ENSG00000140564	FURIN	23.3156967741935	1.73859494347915	5.41566965317662e-15	K5
ENSG00000182511	FES	21.9656019354839	-1.25931534378833	4.06446111328595e-10	K2
ENSG00000166965	RCCD1	6.78232193548387	-1.06721190093557	8.87909627352431e-09	K3
ENSG00000198901	PRC1	41.0697806451613	1.11810898778562	1.05238729915209e-15	K4
ENSG00000176463	SLCO3A1	6.51180967741935	2.98305000787025	1.62614770381098e-102	K5
ENSG00000140563	MCTP2	16.4914374193548	-0.868457648259354	6.2459991721691e-13	K2
ENSG00000140450	ARRDC4	5.98437032258065	1.76895246010619	3.12973058820533e-47	K5
ENSG00000182253	SYNM	1.77777716774194	7.81215074023064	2.96615719257021e-72	K5
ENSG00000068305	MEF2A	5.77542774193548	1.77052467588078	7.91313839056232e-41	K5
ENSG00000279970	RP11-299G20.5	1.14363966774194	10.6229560528583	1.90470012232552e-246	K5
ENSG00000140479	PCSK6	15.6166561032258	10.877995826709	1.50326306278223e-134	K5
ENSG00000274139	RP11-14C10.3	2.27608959032258	24.0672266407692	2.70000037850677e-49	K5
ENSG00000184277	TM2D3	11.6418032258065	-0.984616926203913	3.71147882062229e-07	K2
ENSG00000185418	TARSL2	6.87068096774194	2.27645093808637	5.44876794781033e-68	K5
ENSG00000259658	RP11-89K11.1	1.52987616129032	-2.10180391019383	2.84376304862405e-06	K2
ENSG00000233614	DDX11L10	0.752349806451613	3.22146461201232	2.8858439505568e-28	K5
ENSG00000161980	POLR3K	9.91434161290323	0.948371197802613	3.9396722381425e-06	K4
ENSG00000188536	HBA2	32.3629590322581	4.29424786085308	2.71466986177884e-15	K4
ENSG00000206172	HBA1	46.4316535483871	4.79248939300013	3.12109444351049e-09	K4
ENSG00000086506	HBQ1	8.80723516129032	2.90037457115419	1.71375697825922e-10	K4
ENSG00000103202	NME4	79.559335483871	-1.3656089790336	5.91511456917755e-08	K3
ENSG00000277142	LINC00235	1.25817790322581	-1.63346911833976	6.31254568268335e-15	K1
ENSG00000103326	CAPN15	10.1141590322581	-1.63045013002619	1.23290974152262e-28	K1
ENSG00000007541	PIGQ	7.95449709677419	-1.38923850572479	1.7076776959677e-17	K1
ENSG00000197562	RAB40C	4.60556548387097	-1.45540188934389	1.99774269301344e-16	K1
ENSG00000130731	C16orf13	39.1929483870968	-1.34164941241852	4.20709258745049e-15	K1
ENSG00000172366	MCRIP2	13.4565264516129	-1.72150966767069	3.37733369144833e-13	K2
ENSG00000161996	WDR90	5.51444661290323	-3.17218334525566	3.12051773721829e-46	K1
ENSG00000140983	RHOT2	14.8833235483871	-1.50855905417882	7.16787489890211e-21	K1
ENSG00000103253	HAGHL	6.26441451612903	-1.34325596102254	4.76298306596426e-07	K2
ENSG00000103245	NARFL	7.56881677419355	-1.45847789091242	9.91559790444626e-18	K2
ENSG00000007376	RPUSD1	14.1200435483871	-1.58530184671352	8.82436276247909e-19	K2
ENSG00000127586	CHTF18	10.0307461290323	-2.2415459275723	2.22420133822281e-24	K2
ENSG00000007520	TSR3	16.8784509677419	-0.964246400375119	3.60439980316139e-07	K1
ENSG00000090581	GNPTG	12.3748448387097	-0.751454691663702	2.48247835741628e-10	K1
ENSG00000103249	CLCN7	13.2389519354839	-1.32455278449215	2.37246070436788e-08	K2
ENSG00000100726	TELO2	8.7932264516129	-2.29971582595864	5.18563210722528e-26	K1
ENSG00000187535	IFT140	2.247331	-1.77640307286717	7.76771683974421e-20	K1
ENSG00000131634	TMEM204	1.15221851612903	-2.38750499938686	2.44713559512201e-07	K1
ENSG00000007545	CRAMP1	3.42400935483871	-0.938462238324819	6.57470815910204e-07	K1
ENSG00000103024	NME3	7.80987474193548	-1.5636678647122	2.20518612986914e-06	K1
ENSG00000162032	SPSB3	10.2276025806452	-1.68049666097419	1.45228935367668e-16	K1
ENSG00000095906	NUBP2	22.7466529032258	-1.31909109796398	1.21084160680791e-15	K2
ENSG00000180185	FAHD1	8.25453741935484	-1.34224541236854	3.76944350379738e-17	K2
ENSG00000140988	RPS2	1061.00987096774	-1.74258178087629	1.12294895686432e-16	K3
ENSG00000206811	SNORA10	123.938409677419	1.77132112565109	3.68777568050513e-18	K5
ENSG00000183751	TBL3	8.96232	-1.96507327001808	1.45777781899614e-24	K1
ENSG00000167962	ZNF598	11.5242322580645	-1.56242918446208	2.94324863203917e-31	K1
ENSG00000183971	NPW	3.79920329032258	-4.11565384808499	2.49792681876904e-16	K1
ENSG00000065057	NTHL1	12.6628896774194	-2.17202124573984	4.19029274750516e-09	K2
ENSG00000103197	TSC2	6.03781741935484	-1.13716421924774	3.3949614467576e-16	K1
ENSG00000008710	PKD1	4.81343258064516	-2.36668208265428	7.23694711580859e-34	K1
ENSG00000260260	SNHG19	35.8675361290323	-2.73897478355878	2.05923712997145e-21	K2
ENSG00000184207	PGP	9.66716129032258	-0.787468441893323	2.68352376613236e-06	K1
ENSG00000167967	E4F1	7.91924903225806	-1.13922450101807	5.62484176072175e-10	K1
ENSG00000167969	ECI1	13.4775464516129	-1.0816764627211	2.17547057659502e-07	K3
ENSG00000205937	RNPS1	50.3796580645161	-1.13559428333762	4.00363688532674e-13	K3
ENSG00000162063	CCNF	15.8587609677419	1.15934112816666	3.47703707004669e-19	K4
ENSG00000162062	C16orf59	7.46563870967742	-1.85220437636247	2.03086847099597e-20	K2
ENSG00000162065	TBC1D24	4.01347709677419	-1.03286599620137	1.24193956160482e-06	K1
ENSG00000127564	PKMYT1	9.75133903225806	-2.23732256556621	2.69411202543244e-07	K2
ENSG00000162073	PAQR4	8.92124225806452	-2.22111448105272	1.06551329589783e-52	K1
ENSG00000006327	TNFRSF12A	2.13021325806452	-3.10330023844355	9.59841663639864e-27	K1
ENSG00000131652	THOC6	18.1178806451613	-1.26288557157082	5.79072106285515e-11	K3
ENSG00000006194	ZNF263	12.0195493548387	-1.04419700162139	4.79693619047441e-14	K2
ENSG00000122390	NAA60	11.0444906451613	1.34572077977881	1.04697305928786e-16	K5
ENSG00000167984	NLRC3	8.12259064516129	-1.41559033806011	3.08211541871293e-29	K1
ENSG00000188827	SLX4	2.95248774193548	2.40381122717201	1.58918646701863e-42	K5
ENSG00000090447	TFAP4	6.04859387096774	-2.11795248675233	1.26082423993167e-34	K2
ENSG00000262246	CORO7	11.5313232258065	-1.58673394244487	3.42980432277307e-07	K1
ENSG00000103423	DNAJA3	19.8013458064516	-1.15324633457481	6.78153590601739e-23	K3
ENSG00000153406	NMRAL1	20.5661	-0.726551146904835	2.34656997202138e-07	K1
ENSG00000103415	HMOX2	11.7570312903226	-1.69808827521396	3.38545010478362e-34	K1
ENSG00000089486	CDIP1	25.6107161290323	1.84822565134682	1.50602411035669e-32	K4
ENSG00000168096	ANKS3	2.57976296774194	-1.07986550929264	9.57180010187478e-09	K1
ENSG00000103199	ZNF500	2.77440216129032	-1.89461341189166	3.86998625087073e-12	K2
ENSG00000067836	ROGDI	9.88437967741936	3.3735784675498	9.34068996555344e-128	K5
ENSG00000103184	SEC14L5	4.17211549967742	10.4727892621487	1.58988246392105e-15	K5
ENSG00000184857	TMEM186	3.92619738709677	-0.94963416448115	2.67866674780493e-06	K3
ENSG00000153048	CARHSP1	19.2540129032258	-1.58122253997559	2.50597177772723e-12	K2
ENSG00000220793	RPL21P119	108.905967741935	-3.12707045698301	5.77504691997635e-09	K2
ENSG00000179583	CIITA	5.13827493548387	-5.46576294069906	2.25770267450998e-84	K1
ENSG00000280153	RP11-876N24.3	1.42698560322581	-5.3182366141056	1.64960051320824e-34	K1
ENSG00000263013	RP11-876N24.5	2.43860083870968	-1.81926925296566	7.41425509184019e-31	K2
ENSG00000175643	RMI2	13.3659261290323	-1.17382654793845	6.22358342635476e-12	K3
ENSG00000185338	SOCS1	2.02895619354839	2.88895109179473	2.26568993398876e-12	K5
ENSG00000189067	LITAF	8.97770980645161	-4.26491134955633	1.56284488970399e-06	K2
ENSG00000184602	SNN	8.40263612903226	4.0432812890587	1.16556517654495e-96	K5
ENSG00000171490	RSL1D1	22.9245235483871	-1.58157464438778	5.86543052081969e-62	K2
ENSG00000103429	BFAR	20.0071661290323	-0.760291220677011	4.9108367874383e-10	K3
ENSG00000183458	RP11-958N24.1	9.61553548387097	-2.02934372650875	1.48778767725086e-14	K1
ENSG00000207425	Y_RNA	0.529073870967742	2.60262405371878	7.3835034643218e-11	K3
ENSG00000179889	PDXDC1	43.4603064516129	1.00688414951781	4.66206554587409e-28	K4
ENSG00000085721	RRN3	50.8123483870968	1.35953848512878	3.92064082116827e-09	K4
ENSG00000156968	MPV17L	4.52047064516129	-0.788068753570632	1.39276486279495e-10	K3
ENSG00000166780	C16orf45	3.1898654516129	-0.934958613136957	8.14235713933409e-07	K1
ENSG00000103222	ABCC1	10.9138780645161	-1.38634629017004	4.51009233261125e-11	K1
ENSG00000244257	PKD1P1	9.29497903225806	-2.15538552619274	7.90395400808551e-07	K1
ENSG00000103489	XYLT1	3.39958735483871	-3.05112871121503	1.68029639141883e-50	K1
ENSG00000275927	RP11-567P19.1	0.614632135483871	-3.31129754272011	2.70520596120476e-37	K1
ENSG00000228071	RPL7P47	6.46718677419355	-2.92065958556206	1.72871344739668e-13	K2
ENSG00000205746	RP11-1212A22.1	7.08724451612903	-1.9432909329748	1.90393824065978e-09	K1
ENSG00000254681	PKD1P5	4.47634451612903	-1.85690401398406	8.5046838859219e-10	K1
ENSG00000134419	RPS15A	1105.19622580645	-2.09062479539989	7.8190375995345e-38	K3
ENSG00000170540	ARL6IP1	79.1286612903226	1.0042759604372	1.06786869665805e-14	K3
ENSG00000157106	SMG1	8.49240193548387	-1.36264445901321	3.30475693965676e-16	K1
ENSG00000103550	KNOP1	6.56620290322581	-1.36915676366193	2.24156281420632e-26	K3
ENSG00000005187	ACSM3	7.10666677419355	-1.80390766412831	1.081714375903e-43	K2
ENSG00000005189	AC004381.6	5.68422161290323	-0.787565286104348	1.30599557238918e-07	K2
ENSG00000102897	LYRM1	12.9776564516129	-1.7984475237286	3.20612981566082e-07	K2
ENSG00000197006	METTL9	34.0283096774194	-1.212219836385	1.87595826514687e-26	K2
ENSG00000103319	EEF2K	6.14609225806452	-1.69825106151388	4.50118489425324e-55	K1
ENSG00000058600	POLR3E	15.7771790322581	-1.29405625810261	4.15703703090497e-63	K2
ENSG00000140743	CDR2	7.15459290322581	2.32173358114247	5.43746848829132e-120	K4
ENSG00000103356	EARS2	8.03220483870968	-1.13249710809983	2.32843105886036e-13	K3
ENSG00000083093	PALB2	5.85196096774194	-0.606954216677617	9.20297126732083e-06	K3
ENSG00000166851	PLK1	20.4945290322581	2.09415355169789	2.71390617584498e-20	K4
ENSG00000166501	PRKCB	32.0303838709677	1.99992591459624	5.98656782648717e-76	K5
ENSG00000077238	IL4R	8.88754935483871	-1.72947107859129	1.04867002799167e-11	K3
ENSG00000103522	IL21R	12.0026546774194	5.78141911141061	2.51002810001346e-119	K5
ENSG00000188603	CLN3	14.7362961290323	1.0903245887498	1.74494080246646e-17	K3
ENSG00000184730	APOBR	3.35302483870968	2.287958051739	3.23922309674584e-17	K4
ENSG00000197165	SULT1A2	0.913101483870968	2.36681220108408	5.32435966595228e-13	K4
ENSG00000196502	SULT1A1	14.9672367741935	1.38396593879192	6.3942687833735e-15	K4
ENSG00000178952	TUFM	80.2490870967742	-1.87310118841114	1.06489858078863e-23	K2
ENSG00000178188	SH2B1	5.79642161290323	-1.70790674568444	6.60147902047438e-26	K1
ENSG00000177548	RABEP2	6.58286387096774	-1.41138294436155	7.54143513858811e-21	K1
ENSG00000176953	NFATC2IP	14.4611916129032	-1.16684202402001	4.94162397839344e-13	K1
ENSG00000213658	LAT	137.095331612903	3.93111764276931	1.85647210498908e-29	K4
ENSG00000260727	SLC7A5P1	5.61089806451613	-1.49621912101749	1.55110390025368e-15	K1
ENSG00000197471	SPN	69.5661516129032	-2.11677088141483	7.77711775245997e-23	K3
ENSG00000079616	KIF22	39.520435483871	-1.31079390342317	4.21442819338125e-26	K3
ENSG00000103495	MAZ	96.8092903225807	-1.58841050812718	2.68166634388147e-22	K1
ENSG00000169592	INO80E	19.8903574193548	-1.01427600863486	1.13019725919588e-16	K1
ENSG00000183604	SMG1P5	8.93196	-1.36645230619034	1.76934318747333e-06	K1
ENSG00000180096	SEPT1	2.03390058064516	-3.96105434301855	7.93433463302123e-14	K1
ENSG00000179958	DCTPP1	33.9155880645161	-1.56417387811047	2.70597475083883e-19	K2
ENSG00000005844	ITGAL	4.78798496774194	-3.54118702424439	1.56227933527109e-19	K2
ENSG00000169957	ZNF768	17.3242174193548	-1.0878340382072	6.97949490933048e-20	K2
ENSG00000169955	ZNF747	6.79583290322581	-0.46888561366887	2.51026658881842e-06	K1
ENSG00000235560	AC002310.12	1.59718032258065	-1.30557837466135	2.59725129033103e-12	K1
ENSG00000169951	ZNF764	2.92333580645161	-0.863833083324664	5.30614334835045e-07	K2
ENSG00000156873	PHKG2	9.22713225806452	-0.922885578288777	2.3922129523837e-12	K1
ENSG00000196118	CCDC189	2.09447632258065	-1.66202401026889	1.13026013055921e-28	K1
ENSG00000102870	ZNF629	4.28321451612903	-1.09515128060875	3.33178008422432e-13	K1
ENSG00000099385	BCL7C	11.1599251612903	-1.55618749392298	8.52642198161491e-08	K2
ENSG00000099364	FBXL19	14.9946464516129	-0.953811489654919	4.3372825616533e-10	K2
ENSG00000099381	SETD1A	1.82201319354839	-1.57604780198971	1.79166669568939e-07	K1
ENSG00000167395	ZNF646	4.86449	-1.09605329237854	2.19319430988195e-17	K1
ENSG00000103510	KAT8	18.7796751612903	-1.04547737827137	3.04790498317575e-14	K2
ENSG00000089280	FUS	18.2485270967742	2.42029348044525	3.44314399062594e-54	K4
ENSG00000103490	PYCARD	16.7775938709677	-3.37298862387727	1.11943129485069e-84	K1
ENSG00000261474	RP11-452L6.1	1.31061577419355	-1.22429121836687	1.5386237849623e-08	K1
ENSG00000260267	RP11-452L6.5	5.28252419354839	-1.35817495454696	1.89498011730408e-16	K1
ENSG00000140682	TGFB1I1	7.89867	4.00367450912374	5.62348489385442e-53	K4
ENSG00000140688	C16orf58	12.3815967741935	-1.04110384744784	1.94473325337331e-21	K1
ENSG00000171241	SHCBP1	11.4083332258065	1.39948546945464	1.91424611895392e-18	K4
ENSG00000069329	VPS35	12.6581767741935	-1.18704364086392	2.72175095410695e-41	K2
ENSG00000091651	ORC6	14.18033	-1.07148611809636	2.90014632448085e-09	K3
ENSG00000166123	GPT2	4.01135767741935	-3.70078113799126	7.44673579973135e-183	K1
ENSG00000129636	ITFG1	23.7837061290323	2.91610097830304	2.92891593371086e-109	K5
ENSG00000102893	PHKB	19.1700838709677	1.69101671229825	6.00403530691855e-67	K5
ENSG00000121281	ADCY7	12.2896970967742	-1.3888322553516	5.43072498736021e-13	K3
ENSG00000260249	RP11-401P9.5	3.2658330516129	8.68418163077603	1.48728897226876e-48	K5
ENSG00000224578	HNRNPA1P48	63.5713290322581	-1.6459896503472	9.32986922917463e-08	K2
ENSG00000103494	RPGRIP1L	1.81786309677419	-1.20416975862764	1.86397420291699e-12	K2
ENSG00000177508	IRX3	3.02342669677419	9.0162240429452	1.24161860778013e-50	K5
ENSG00000087245	MMP2	6.97072351612903	-4.33943977143028	1.54206878546908e-26	K2
ENSG00000087253	LPCAT2	5.86125303225806	-3.02128346091634	2.31593822531455e-38	K2
ENSG00000102900	NUP93	28.0833935483871	-1.05801450862769	1.13649039953599e-10	K3
ENSG00000087237	CETP	2.2165911516129	6.87825203738527	1.7051742977968e-16	K5
ENSG00000140853	NLRC5	10.0580283870968	3.44466298411717	1.01458088477318e-14	K5
ENSG00000102978	POLR2C	20.5549377419355	-0.616807858926155	3.73063223589208e-13	K2
ENSG00000125170	DOK4	1.8790534516129	-1.95804083620808	1.50386096991397e-35	K1
ENSG00000135736	CCDC102A	1.67328070967742	-5.51322863905424	2.12423911157991e-78	K1
ENSG00000159618	ADGRG5	0.9744779	-5.79415933973385	2.50908102151975e-14	K1
ENSG00000205336	ADGRG1	10.4226841935484	-1.50488973880773	1.39123110412462e-10	K1
ENSG00000140854	KATNB1	16.0033380645161	-1.15335475214831	9.56739081844946e-09	K1
ENSG00000140859	KIFC3	14.4164393548387	2.77168915320103	3.76674162023993e-14	K4
ENSG00000181938	GINS3	7.71548806451613	-1.67670790707764	1.52496537963856e-15	K2
ENSG00000103037	SETD6	3.72547122580645	-2.89286992487065	2.0068473723708e-59	K1
ENSG00000276259	RP11-481J2.4	0.536977548387097	-7.19765812858894	5.7416676469809e-12	K1
ENSG00000224631	RP11-51O6.1	72.8822935483871	-2.58070569042182	1.52623802058665e-18	K2
ENSG00000260668	RP11-744D14.1	0.810626048387097	-3.92623368709013	5.58431181337824e-15	K2
ENSG00000166548	TK2	4.60573193548387	2.10432123384969	6.86882981178621e-16	K5
ENSG00000089505	CMTM1	1.5608185483871	2.07531964662065	2.05717234603989e-10	K5
ENSG00000067955	CBFB	38.5381322580645	-1.43877966062804	7.03829164002139e-47	K3
ENSG00000102871	TRADD	4.15010451612903	-0.819355063748335	4.4224206473472e-06	K1
ENSG00000205250	E2F4	32.0873516129032	-0.798303544323294	3.53522214504122e-26	K3
ENSG00000135723	FHOD1	22.8296641935484	2.32958841630717	5.12852471713295e-27	K4
ENSG00000196155	PLEKHG4	1.90389696774194	-3.48294812175032	3.7091582013332e-57	K1
ENSG00000280214	CTD-2012K14.5	0.723135516129032	-2.64109700387389	1.105994454117e-06	K1
ENSG00000259804	CTD-2012K14.7	1.03272251612903	-2.71609898916551	2.7835790841172e-08	K1
ENSG00000159753	CARMIL2	2.93440988387097	-5.38086004413959	0	K1
ENSG00000102977	ACD	9.15639258064516	-1.17791625321234	7.34626752172289e-14	K2
ENSG00000124074	ENKD1	5.75094677419355	-1.0637106905462	3.70398621534344e-13	K1
ENSG00000141098	GFOD2	5.13343064516129	-1.19711307919768	5.06564047025364e-54	K2
ENSG00000168286	THAP11	16.2071567741935	-1.30666074735989	2.34412094551077e-11	K2
ENSG00000038358	EDC4	13.8111483870968	-1.24013306702682	5.14663969537389e-32	K2
ENSG00000205220	PSMB10	30.8391593548387	-1.48205920042684	2.60885338063011e-12	K2
ENSG00000124067	SLC12A4	1.87600580645161	-3.04707643265258	2.49164220110188e-71	K1
ENSG00000182810	DDX28	7.66531709677419	-1.79853079626102	3.80656469483934e-17	K2
ENSG00000103066	PLA2G15	6.97629032258065	2.34530950855875	7.20318040503554e-12	K4
ENSG00000132600	PRMT7	10.4460022580645	-1.25384253646217	9.25717189551084e-08	K2
ENSG00000184939	ZFP90	4.95950851612903	-1.96788295366982	9.46449511688651e-48	K1
ENSG00000132603	NIP7	15.8746522580645	-0.931642006097051	1.72334621974599e-07	K3
ENSG00000181019	NQO1	5.785794	-2.31476975269989	4.86669993597643e-14	K2
ENSG00000141101	NOB1	19.4201251612903	-1.00504650682271	2.30113694784219e-07	K3
ENSG00000223496	EXOSC6	10.3705170967742	-1.15104772475494	1.65779257637975e-30	K2
ENSG00000168872	DDX19A	13.0525538709677	-0.993471337616905	9.52300464806624e-14	K2
ENSG00000157353	FUK	1.60795429032258	-1.14711124647314	2.28439271077444e-09	K2
ENSG00000132613	MTSS1L	4.73385516129032	1.91062568818123	3.25882204196585e-29	K5
ENSG00000102967	DHODH	4.51879580645161	-1.48293659676237	1.32907746237437e-12	K2
ENSG00000140830	TXNL4B	5.89131483870968	2.23275266032441	1.26939639903987e-47	K5
ENSG00000168411	RFWD3	20.0276164516129	-1.15178119241954	4.73155174206916e-14	K3
ENSG00000186187	ZNRF1	20.4365729032258	-2.10119935370589	3.19918245895931e-40	K2
ENSG00000166816	LDHD	0.89578864516129	3.85206097615956	3.25186396846817e-23	K5
ENSG00000034713	GABARAPL2	34.6273870967742	1.82796647667411	4.57862388397714e-68	K5
ENSG00000065427	KARS	66.8153483870968	-0.888095057234585	1.65436059144795e-13	K3
ENSG00000166848	TERF2IP	32.583035483871	1.25319480426088	6.52102784310077e-43	K5
ENSG00000166451	CENPN	18.0319403225806	1.02505629938566	9.78041760143556e-06	K4
ENSG00000153815	CMIP	19.4373970967742	3.66516462266047	7.78089760096754e-87	K5
ENSG00000103168	TAF1C	3.80767190322581	-1.71556944868087	8.52307660088107e-14	K1
ENSG00000103175	WFDC1	7.60460225806452	6.09757146372944	1.30229932979286e-139	K5
ENSG00000103187	COTL1	92.1458387096774	2.58756552731854	5.71020255007568e-47	K5
ENSG00000103194	USP10	22.5155096774194	-0.856174054122421	3.66414296245441e-10	K2
ENSG00000135709	KIAA0513	14.502492516129	6.41759257442741	8.04331988085902e-44	K5
ENSG00000131153	GINS2	11.7314135483871	-2.14760893578606	7.6450012251797e-38	K2
[truncated: 3,478 more rows]
