# Supplementary material for: Discrete regulatory modules instruct hematopoietic lineage commitment and differentiation
Source: Nat Commun. 2021 Nov 23;12:6790. doi: 10.1038/s41467-021-27159-x (PMC8611072; doi:10.1038/s41467-021-27159-x)
Supplement: Supplementary file 5 — Source Data [file 41467_2021_27159_MOESM5_ESM.xlsx]

## Sheet: Figure 1e
Figure 1e: Example of regression analysis for identification of developmentally regulated elements
sample	FPKM	donor	day	FPKM_scaled	spline_fit		region	donor	day	dnase_norm	dnase_robust_fit	dnase_scaled	dnase_robust_fit_scaled
AG7351	195.873	A-ery	0	0.0382597	91.1059		chr3:196108329-196108627	A-ery	0	10.9275	0.147482	0.0657301	0.00739145
AG7352	258.458	B-ery	0	0.0636271	91.1059		chr3:196108329-196108627	B-ery	0	11.2609	0.147482	0.0686944	0.00739145
AG7353	101.481	C-ery	0	0	91.1059		chr3:196108329-196108627	C-ery	0	3.6087	0.147482	0.000644413	0.00739145
AG7354	137.061	A-ery	1	0.0144216	231.146		chr3:196108329-196108627	A-ery	1	3.53623	3.58638	0	1
AG7355	209.142	B-ery	1	0.043638	231.146		chr3:196108329-196108627	B-ery	1	4.75362	3.58638	0.0108261	1
AG7356	182.316	C-ery	1	0.0327647	231.146		chr3:196108329-196108627	C-ery	1	3.78261	3.58638	0.002191	1
AG7357	270.928	A-ery	2	0.0686816	412.704		chr3:196108329-196108627	A-ery	3	7.78261	0.121874	0.0377626	0
AG7358	385.637	B-ery	2	0.115176	412.704		chr3:196108329-196108627	B-ery	3	24.5217	0.121874	0.186622	0
AG7359	398.901	C-ery	2	0.120553	412.704		chr3:196108329-196108627	C-ery	3	18.5435	0.121874	0.133458	0
AG7360	410.488	A-ery	3	0.125249	625.535		chr3:196108329-196108627	A-ery	4	28.8696	2.75953	0.225287	0.761338
AG7361	512.541	B-ery	3	0.166614	625.535		chr3:196108329-196108627	B-ery	4	35.2319	2.75953	0.281866	0.761338
AG7362	514.355	C-ery	3	0.167349	625.535		chr3:196108329-196108627	C-ery	4	36.1159	2.75953	0.289728	0.761338
AG7363	821.591	A-ery	4	0.291881	859.394		chr3:196108329-196108627	A-ery	5	39.0435	0.296989	0.315762	0.0505452
AG7364	937.776	B-ery	4	0.338974	859.394		chr3:196108329-196108627	B-ery	5	26.6522	0.296989	0.205568	0.0505452
AG7365	988.818	C-ery	4	0.359662	859.394		chr3:196108329-196108627	C-ery	5	26.7246	0.296989	0.206212	0.0505452
AG7366	1308.48	A-ery	5	0.48923	1104.04		chr3:196108329-196108627	A-ery	6	51.7246	1.5552	0.428535	0.413716
AG7367	1150.94	B-ery	5	0.425375	1104.04		chr3:196108329-196108627	B-ery	6	44.2319	1.5552	0.361902	0.413716
AG7368	1280.63	C-ery	5	0.477942	1104.04		chr3:196108329-196108627	C-ery	6	42.2319	1.5552	0.344117	0.413716
AG7369	1480.85	A-ery	6	0.559097	1349.22		chr3:196108329-196108627	A-ery	7	60.6667	0.467548	0.508055	0.0997755
AG7390	1124.68	B-ery	6	0.414731	1349.22		chr3:196108329-196108627	B-ery	7	68.7826	0.467548	0.580229	0.0997755
AG7371	1208.25	C-ery	6	0.448604	1349.22		chr3:196108329-196108627	C-ery	7	62.1957	0.467548	0.521652	0.0997755
AG7372	1531.02	A-ery	7	0.579432	1584.71		chr3:196108329-196108627	A-ery	8	61.3333	1.14536	0.513984	0.295419
AG7373	1631.41	B-ery	7	0.620123	1584.71		chr3:196108329-196108627	B-ery	8	101.529	1.14536	0.87144	0.295419
AG7374	1739.24	C-ery	7	0.663829	1584.71		chr3:196108329-196108627	C-ery	8	42.8696	1.14536	0.349787	0.295419
AG7375	2129.51	A-ery	8	0.822017	1800.24		chr3:196108329-196108627	A-ery	9	94.3043	0.673332	0.807192	0.159173
AG7376	1968.85	B-ery	8	0.756897	1800.24		chr3:196108329-196108627	B-ery	9	90.0435	0.673332	0.7693	0.159173
AG7377	2110.57	C-ery	8	0.81434	1800.24		chr3:196108329-196108627	C-ery	9	72.3768	0.673332	0.612192	0.159173
AG7378	1565.91	A-ery	9	0.593574	1985.58		chr3:196108329-196108627	A-ery	10	88.3043	0.842167	0.753834	0.207906
AG7379	1903.64	B-ery	9	0.730465	1985.58		chr3:196108329-196108627	B-ery	10	115.986	0.842167	1	0.207906
AG7380	1833.92	C-ery	9	0.702206	1985.58		chr3:196108329-196108627	C-ery	10	107.072	0.842167	0.920737	0.207906
AG7381	1978.38	A-ery	10	0.760759	2130.49		chr3:196108329-196108627	A-ery	11	99.3116	0.89926	0.851721	0.224386
AG7382	1941.05	B-ery	10	0.745628	2130.49		chr3:196108329-196108627	B-ery	11	93.9565	0.89926	0.804098	0.224386
AG7383	2325.78	C-ery	10	0.90157	2130.49		chr3:196108329-196108627	C-ery	11	90.942	0.89926	0.777291	0.224386
AG7384	2001.54	A-ery	11	0.770147	2224.71		chr3:196108329-196108627	A-ery	12	94.1884	0.629452	0.806161	0.146508
AG7385	2353.35	B-ery	11	0.912745	2224.71		chr3:196108329-196108627	B-ery	12	109.377	0.629452	0.94123	0.146508
AG7386	1852.43	C-ery	11	0.709708	2224.71		chr3:196108329-196108627	C-ery	12	97.9565	0.629452	0.83967	0.146508
AG7387	2281.23	A-ery	12	0.883513	2258.02		chr3:196120588-196120739	A-ery	0	27.6232	1.13025	0.450691	0.5269
AG7388	2568.62	B-ery	12	1	2258.02		chr3:196120588-196120739	B-ery	0	60.4783	1.13025	1	0.5269
							chr3:196120588-196120739	C-ery	0	41	1.13025	0.67434	0.5269
							chr3:196120588-196120739	A-ery	1	41.8841	0.491036	0.68912	0.0967419
							chr3:196120588-196120739	B-ery	1	57.4058	0.491036	0.948631	0.0967419
							chr3:196120588-196120739	C-ery	1	58.9058	0.491036	0.97371	0.0967419
							chr3:196120588-196120739	A-ery	3	27.4638	1.35122	0.448025	0.675602
							chr3:196120588-196120739	B-ery	3	22.913	1.35122	0.371941	0.675602
							chr3:196120588-196120739	C-ery	3	28.7826	1.35122	0.470075	0.675602
							chr3:196120588-196120739	A-ery	4	24.3623	0.410742	0.396172	0.0427085
							chr3:196120588-196120739	B-ery	4	21.2609	0.410742	0.344318	0.0427085
							chr3:196120588-196120739	C-ery	4	18.2754	0.410742	0.294403	0.0427085
							chr3:196120588-196120739	A-ery	5	20.1739	1.54709	0.326145	0.807412
							chr3:196120588-196120739	B-ery	5	10.2319	1.54709	0.159922	0.807412
							chr3:196120588-196120739	C-ery	5	17.8986	1.54709	0.288103	0.807412
							chr3:196120588-196120739	A-ery	6	5.62319	0.372395	0.0828689	0.0169031
							chr3:196120588-196120739	B-ery	6	8.98551	0.372395	0.139084	0.0169031
							chr3:196120588-196120739	C-ery	6	10.5652	0.372395	0.165496	0.0169031
							chr3:196120588-196120739	A-ery	7	7.97101	1.70278	0.122123	0.912181
							chr3:196120588-196120739	B-ery	7	10.4493	1.70278	0.163557	0.912181
							chr3:196120588-196120739	C-ery	7	5.73913	1.70278	0.0848074	0.912181
							chr3:196120588-196120739	A-ery	8	6.89855	0.35982	0.104192	0.0084403
							chr3:196120588-196120739	B-ery	8	2.43478	0.35982	0.0295614	0.0084403
							chr3:196120588-196120739	C-ery	8	10.4203	0.35982	0.163072	0.0084403
							chr3:196120588-196120739	A-ery	9	6.10145	1.8032	0.090865	0.97976
							chr3:196120588-196120739	B-ery	9	3.86957	1.8032	0.0535498	0.97976
							chr3:196120588-196120739	C-ery	9	11.8696	1.8032	0.187303	0.97976
							chr3:196120588-196120739	A-ery	10	10.7681	0.356839	0.168888	0.00643445
							chr3:196120588-196120739	B-ery	10	4.37681	0.356839	0.0620305	0.00643445
							chr3:196120588-196120739	C-ery	10	5.36232	0.356839	0.0785074	0.00643445
							chr3:196120588-196120739	A-ery	11	7.71014	1.83328	0.117761	1
							chr3:196120588-196120739	B-ery	11	5.76812	1.83328	0.085292	1
							chr3:196120588-196120739	C-ery	11	17.087	1.83328	0.274534	1
							chr3:196120588-196120739	A-ery	12	6.21739	0.347277	0.0928035	0
							chr3:196120588-196120739	B-ery	12	0.666667	0.347277	0	0
							chr3:196120588-196120739	C-ery	12	5.19565	0.347277	0.0757209	0

## Sheet: Figure 2c
Figure 2c: Enrichment of DR DHS ±50kb around a DR gene. Fold changes (top) and X-squared BH adjusted p-values (bottom)
	G1	G2	G3	G4	G5
E1	2.31508	0.575111	0.848864	0.652972	0.243799
E2	1.85771	1.23598	0.188072	0.513963	0.282354
E3	0.689481	2.22664	2.95787	0.210675	0.328939
E4	0.457557	0.354638	1.26896	1.74995	0.962901
E5	0.387222	0.738765	0	1.42269	2.59125
	G1	G2	G3	G4	G5
E1	1.92842e-39	3.91545e-38	0.135019	0.316102	0.000269769
E2	0.171518	0.000822423	1.13051e-33	1.83492e-05	0.00150424
E3	1.44155e-07	2.00611e-14	0.000401195	7.86185e-13	3.68776e-24
E4	0.865925	0.409632	1.24109e-07	4.78743e-28	8.48191e-06
E5	5.04765e-05	1.67826e-07	3.0428e-05	0.858527	7.4376e-26

## Sheet: Figure 4b
Figure 4b: Frequency of multipotent CFU-GEMM progenitors during erythroid differentiation
erythropoiesis_day	experiment	colony	colonies_per_1000_cells
1	a	CFU-GEMM	6.9735
1	b	CFU-GEMM	5.5788
1	c	CFU-GEMM	4.1841
1	d	CFU-GEMM	4.1841
2	a	CFU-GEMM	5.45455
2	b	CFU-GEMM	7.27273
2	c	CFU-GEMM	5.45455
2	d	CFU-GEMM	3.63636
3	a	CFU-GEMM	3.63636
3	b	CFU-GEMM	5.45455
3	c	CFU-GEMM	1.81818
3	d	CFU-GEMM	5.45455
4	a	CFU-GEMM	0
4	b	CFU-GEMM	0
4	c	CFU-GEMM	1.81818
4	d	CFU-GEMM	1.81818
5	a	CFU-GEMM	0
5	b	CFU-GEMM	0
5	c	CFU-GEMM	0
5	d	CFU-GEMM	0
6	a	CFU-GEMM	0
6	b	CFU-GEMM	0
6	c	CFU-GEMM	0
6	d	CFU-GEMM	0
7	a	CFU-GEMM	0
7	b	CFU-GEMM	0
7	c	CFU-GEMM	0
7	d	CFU-GEMM	0

## Sheet: Figure 4c
Figure 4b: Changes in unipotentcy along erythroid differentiation as frequency of BFU-E (top) and CD41% Mk cells (bottom)
erythropoiesis_day	experiment	colony	colonies_per_1000_cells	assay
1	a	BFU-E	327.755	Methocult
1	b	BFU-E	361.227	Methocult
1	c	BFU-E	263.598	Methocult
1	d	BFU-E	252.441	Methocult
2	a	BFU-E	343.636	Methocult
2	b	BFU-E	398.182	Methocult
2	c	BFU-E	234.545	Methocult
2	d	BFU-E	140	Methocult
3	a	BFU-E	367.273	Methocult
3	b	BFU-E	390.909	Methocult
3	c	BFU-E	198.182	Methocult
3	d	BFU-E	145.455	Methocult
4	a	BFU-E	230.909	Methocult
4	b	BFU-E	185.455	Methocult
4	c	BFU-E	312.727	Methocult
4	d	BFU-E	354.545	Methocult
5	a	BFU-E	221.818	Methocult
5	b	BFU-E	223.636	Methocult
5	c	BFU-E	290.909	Methocult
5	d	BFU-E	216.364	Methocult
6	a	BFU-E	147.273	Methocult
6	b	BFU-E	109.091	Methocult
6	c	BFU-E	100	Methocult
6	d	BFU-E	112.727	Methocult
7	a	BFU-E	52.7273	Methocult
7	b	BFU-E	61.8182	Methocult
7	c	BFU-E	127.273	Methocult
7	d	BFU-E	101.818	Methocult
erythropoiesis_day	experiment	%_frequency_CD41+	assay
1	a	85.80	suspension
1	b	82.70	suspension
2	a	88.40	suspension
2	b	92.40	suspension
3	a	66.30	suspension
3	b	84.80	suspension
4	a	65.60	suspension
4	b	66.30	suspension
5	a	6.35	suspension
5	b	8.77	suspension
6	a	4.25	suspension
6	b	6.27	suspension
7	a	0.00	suspension
7	b	0.50	suspension

## Sheet: Figure 5d
Figure 5d: Changes in clonal capacity during megakaryocytic differentiation as frequency of colony forming progenitors (per 1000 cells plated)
megakaryopoiesis_day	experiment	BFU-E_count	CFU-GM_count	CFU-GEMM_count
1	a	127	148	3
1	b	171	131	4
1	c	106	100	5
1	d	107	125	7
2	a	125	123	2
2	b	122	137	3
2	c	131	143	3
2	d	90	102	4
3	a	61	43	0
3	b	51	74	0
3	c	62	86	1
3	d	37	89	1
4	a	61	57	0
4	b	59	79	1
4	c	41	69	0
4	d	34	81	2
5	a	36	45	0
5	b	34	51	0
5	c	57	91	2
5	d	66	109	1
6	a	31	41	0
6	b	32	38	0
6	c	40	65	2
6	d	27	72	3
7	a	19	19	0
7	b	15	13	0
7	c	15	27	0
7	d	18	32	0

## Sheet: Supplementary Fig 12b-c
Supplementary Figure 12b-c: Changes in myeloid lineage potential and total clonal capacity during erythroid differentiation
erythropoiesis_day	experiment	colony	colonies_per_1000_cells	assay
1	a	CFU-GM	209.205	MethoCult
1	b	CFU-GM	214.784	MethoCult
1	c	CFU-GM	283.124	MethoCult
1	d	CFU-GM	267.782	MethoCult
2	a	CFU-GM	165.455	MethoCult
2	b	CFU-GM	176.364	MethoCult
2	c	CFU-GM	167.273	MethoCult
2	d	CFU-GM	109.091	MethoCult
3	a	CFU-GM	101.818	MethoCult
3	b	CFU-GM	110.909	MethoCult
3	c	CFU-GM	105.455	MethoCult
3	d	CFU-GM	110.909	MethoCult
4	a	CFU-GM	145.455	MethoCult
4	b	CFU-GM	98.1818	MethoCult
4	c	CFU-GM	132.727	MethoCult
4	d	CFU-GM	185.455	MethoCult
5	a	CFU-GM	78.1818	MethoCult
5	b	CFU-GM	49.0909	MethoCult
5	c	CFU-GM	74.5455	MethoCult
5	d	CFU-GM	83.6364	MethoCult
6	a	CFU-GM	27.2727	MethoCult
6	b	CFU-GM	18.1818	MethoCult
6	c	CFU-GM	41.8182	MethoCult
6	d	CFU-GM	40	MethoCult
7	a	CFU-GM	25.4545	MethoCult
7	b	CFU-GM	34.5455	MethoCult
7	c	CFU-GM	38.1818	MethoCult
7	d	CFU-GM	29.0909	MethoCult
1	a	total	543.933	MethoCult
1	b	total	581.59	MethoCult
1	c	total	550.907	MethoCult
1	d	total	524.407	MethoCult
2	a	total	514.545	MethoCult
2	b	total	581.818	MethoCult
2	c	total	407.273	MethoCult
2	d	total	252.727	MethoCult
3	a	total	472.727	MethoCult
3	b	total	507.273	MethoCult
3	c	total	305.455	MethoCult
3	d	total	261.818	MethoCult
4	a	total	376.364	MethoCult
4	b	total	283.636	MethoCult
4	c	total	447.273	MethoCult
4	d	total	541.818	MethoCult
5	a	total	300	MethoCult
5	b	total	272.727	MethoCult
5	c	total	365.455	MethoCult
5	d	total	300	MethoCult
6	a	total	174.545	MethoCult
6	b	total	127.273	MethoCult
6	c	total	141.818	MethoCult
6	d	total	152.727	MethoCult
7	a	total	78.1818	MethoCult
7	b	total	96.3636	MethoCult
7	c	total	165.455	MethoCult
7	d	total	130.909	MethoCult

## Sheet: Supplementary Fig 15
Supplementary Figure 15: Changes in erythroid lineage potential during megakaryocytic differentiation determined by the frequency of mature GlyA (CD235a) cells after 12 days in secondary erythroid conditions
megakaryocytic_day	%_frequency_CD235a+	experiment	assay
1	50.80	a	Suspension
2	51.50	a	Suspension
3	52.00	a	Suspension
4	15.40	a	Suspension
5	13.30	a	Suspension
6	11.90	a	Suspension
7	12.70	a	Suspension
1	39.90	b	Suspension
2	34.70	b	Suspension
3	41.20	b	Suspension
4	9.63	b	Suspension
5	7.37	b	Suspension
6	6.29	b	Suspension
7	6.30	b	Suspension
